# Supplementary material for: Pervasive RNA-binding protein enrichment on TAD boundaries regulates TAD organization
Source: Nucleic Acids Res. 2025 Jan 7;53(1):gkae1271. doi: 10.1093/nar/gkae1271 (PMC11705077; doi:10.1093/nar/gkae1271)
Supplement: gkae1271_Supplemental_Files [file gkae1271_supplemental_files.zip]

Archive with 11 entries (11 files):
- NAR_R1_SuppInfo_V1.pdf
- Table S1. Sources of high throughput sequencing data used in the study.xlsx
- Table S10. Sequences of oligos used in this study.xlsx
- Table S2. Lists of TADs and TAD boundaries identified in K562 and HepG2 cells.xlsx
- Table S3. Network analysis of baRBPs on TAD boundaries.xlsx
- Table S4. Analysis of TADs with baRBP binding boundaries.xlsx
- Table S5. Analysis of RBP co-binding with CTCF and RAD21.xlsx
- Table S6. Analysis of GRO-seq signals at baRBP enriched boundaries.xlsx
- Table S7. baRBP ChIP-seq peaks at promoter containing boundaries.xlsx
- Table S8. Analysis of TAD and TAD boundary in C2C12 MB and MT cells.xlsx
- Table S9. Analysis of the effect of ActD treatment on 3D genome.xlsx
