# Supplementary material for: Pervasive RNA-binding protein enrichment on TAD boundaries regulates TAD organization
Source: Nucleic Acids Res. 2025 Jan 7;53(1):gkae1271. doi: 10.1093/nar/gkae1271 (PMC11705077; doi:10.1093/nar/gkae1271)
Supplement: gkae1271_Supplemental_Files [file gkae1271_supplemental_files.zip › Table S10. Sequences of oligos used in this study.xlsx]

## Sheet: Sheet1
Table S10. Sequences of oligos used in this study
siRNA oligos
Name	Sequence
RBFOX2-Homo-497-F	GCCACACACUCAAGACUAUTT
RBFOX2-Homo-497-R	AUAGUCUUGAGUGUGUGGCTT
RBFOX2-Homo-701-F	GCUGCAUGUCUCUAAUAUUTT
RBFOX2-Homo-701-R	AAUAUUAGAGACAUGCAGCTT
Primers for qRT-PCR
Name	Sequence
h18S_qPCRFW	GGCCCTGTAATTGGAATGAGTC
h18S_qPCRRV	CCAAGATCCAACTACGAGCTT
hRBFox2_qPCRFW	AATCTACCCCGAAACGGCTG
hRBFox2_qPCRRV	CTTAGAGCCACGTTCATTAAAGATT
hGAPDH_qPCRFW	GGAGCGAGATCCCTCCAAAAT
hGAPDH_qPCRRV	GGCTGTTGTCATACTTCTCATGG
mGAPDH_qPCRFW	CCAATGTGTCCGTCGTGGATCT
mGAPDH_qPCRRV	GTTGAAGTCGCAGGAGACAACC
m18s_qPCRFW	GTAACCCGTTGAACCCCATT
m18s_qPCRRV	CCATCCAATCGGTAGTAGCG
mMyod1_qPCRFW	GGATGGTGTCCCTGGTTCTTCAC
mMyod1_qPCRRV	CTATGTCCTTTCTTTGGGGCTGGA
mMyc_qPCRFW	ATGCCCCTCAACGTGAACTTC
mMyc_qPCRRV	GTCGCAGATGAAATAGGGCTG
mRBFox2_qPCRFW	AACCAGGAGCCAACAACAACT
mRBFox2_qPCRRV	GAACGGGATGGTAGTAAAAGGC
