# Supplementary material for: Pervasive RNA-binding protein enrichment on TAD boundaries regulates TAD organization
Source: Nucleic Acids Res. 2025 Jan 7;53(1):gkae1271. doi: 10.1093/nar/gkae1271 (PMC11705077; doi:10.1093/nar/gkae1271)
Supplement: gkae1271_Supplemental_Files [file gkae1271_supplemental_files.zip › Table S2. Lists of TADs and TAD boundaries identified in K562 and HepG2 cells.xlsx]

## Sheet: TADs
Table S2. Lists of TADs and TAD boundaries identified in K562 and HepG2 cells
HepG2				K562
Chr	Start	End		Chr	Start	End
chr1	550000	640000		chr1	710000	790000
chr1	640000	840000		chr1	1010000	1230000
chr1	1010000	1240000		chr1	1230000	1450000
chr1	1310000	1410000		chr1	1450000	1580000
chr1	1680000	1850000		chr1	1710000	1850000
chr1	1850000	1980000		chr1	1850000	2100000
chr1	2120000	2320000		chr1	2100000	2320000
chr1	2340000	2480000		chr1	2320000	2590000
chr1	2480000	2590000		chr1	2680000	2930000
chr1	2680000	2790000		chr1	2930000	3350000
chr1	2980000	3350000		chr1	3350000	3670000
chr1	3350000	3590000		chr1	3690000	3850000
chr1	3690000	3850000		chr1	3990000	4210000
chr1	3990000	4210000		chr1	4210000	4520000
chr1	4210000	4680000		chr1	4520000	4640000
chr1	4710000	4880000		chr1	4660000	4860000
chr1	4880000	5520000		chr1	4860000	5500000
chr1	5520000	5810000		chr1	5500000	5810000
chr1	6050000	6260000		chr1	5850000	5980000
chr1	6300000	6500000		chr1	6050000	6300000
chr1	6760000	6970000		chr1	6300000	6540000
chr1	7050000	7280000		chr1	6610000	6760000
chr1	7280000	7710000		chr1	6760000	7090000
chr1	7710000	7830000		chr1	7090000	7300000
chr1	7830000	8030000		chr1	7340000	7720000
chr1	8030000	8410000		chr1	7810000	8030000
chr1	8410000	8800000		chr1	8080000	8420000
chr1	8970000	9170000		chr1	8420000	8600000
chr1	9170000	9320000		chr1	8600000	8800000
chr1	9320000	9550000		chr1	8800000	8920000
chr1	9750000	9930000		chr1	8920000	9170000
chr1	10010000	10100000		chr1	9170000	9320000
chr1	10100000	10180000		chr1	9320000	9550000
chr1	10180000	10430000		chr1	9680000	9830000
chr1	10560000	11070000		chr1	9830000	9930000
chr1	11070000	11300000		chr1	10000000	10230000
chr1	11380000	11710000		chr1	10230000	10430000
chr1	11860000	11970000		chr1	10570000	10730000
chr1	12100000	12330000		chr1	10730000	11080000
chr1	12330000	12720000		chr1	11080000	11330000
chr1	12880000	13020000		chr1	11330000	11710000
chr1	13120000	13160000		chr1	12150000	12360000
chr1	13170000	13220000		chr1	12360000	12680000
chr1	13700000	13740000		chr1	12680000	12840000
chr1	13760000	13890000		chr1	12860000	12930000
chr1	13960000	14150000		chr1	12930000	13000000
chr1	14310000	14710000		chr1	13170000	13220000
chr1	14740000	14890000		chr1	13770000	13980000
chr1	14890000	15110000		chr1	13980000	14150000
chr1	15110000	15430000		chr1	14150000	14310000
chr1	15430000	15640000		chr1	14420000	14660000
chr1	15640000	15850000		chr1	14660000	14680000
chr1	15850000	16100000		chr1	14680000	14920000
chr1	16100000	16330000		chr1	14920000	15430000
chr1	16390000	16580000		chr1	15430000	15630000
chr1	16580000	16690000		chr1	15630000	15850000
chr1	16870000	17130000		chr1	15850000	16100000
chr1	17170000	17220000		chr1	16100000	16330000
chr1	17220000	17380000		chr1	16390000	16530000
chr1	17380000	17730000		chr1	16580000	16700000
chr1	17800000	17980000		chr1	16880000	16990000
chr1	18240000	18460000		chr1	17000000	17110000
chr1	18590000	18910000		chr1	17180000	17200000
chr1	18910000	19200000		chr1	17220000	17380000
chr1	19200000	19430000		chr1	17380000	17740000
chr1	19640000	19990000		chr1	17820000	17980000
chr1	19990000	20210000		chr1	17980000	18240000
chr1	20210000	20530000		chr1	18240000	18620000
chr1	20530000	20830000		chr1	18620000	18910000
chr1	20830000	21010000		chr1	18910000	19200000
chr1	21110000	21270000		chr1	19200000	19400000
chr1	21270000	21540000		chr1	19670000	19980000
chr1	21540000	21700000		chr1	19980000	20240000
chr1	21700000	21830000		chr1	20240000	20480000
chr1	21830000	21990000		chr1	20530000	20830000
chr1	21990000	22110000		chr1	20830000	21020000
chr1	22110000	22350000		chr1	21100000	21270000
chr1	22440000	22740000		chr1	21270000	21530000
chr1	22740000	22990000		chr1	21530000	21700000
chr1	22990000	23290000		chr1	21700000	21830000
chr1	23290000	23610000		chr1	21830000	21930000
chr1	23860000	24010000		chr1	21990000	22350000
chr1	24080000	24260000		chr1	22430000	22740000
chr1	24260000	24290000		chr1	22740000	22990000
chr1	24340000	24360000		chr1	22990000	23290000
chr1	24390000	24480000		chr1	23290000	23610000
chr1	24510000	24730000		chr1	23610000	23810000
chr1	24730000	24970000		chr1	23870000	24020000
chr1	24970000	25170000		chr1	24130000	24260000
chr1	25230000	25430000		chr1	24360000	24520000
chr1	25430000	25560000		chr1	24520000	24730000
chr1	25660000	25870000		chr1	24730000	24970000
chr1	25870000	26140000		chr1	24970000	25170000
chr1	26140000	26360000		chr1	25170000	25450000
chr1	26420000	26490000		chr1	25540000	25730000
chr1	26560000	26760000		chr1	25730000	25870000
chr1	26800000	27130000		chr1	25930000	26140000
chr1	27430000	27620000		chr1	26140000	26360000
chr1	27730000	27940000		chr1	26360000	26490000
chr1	28180000	28350000		chr1	26560000	26800000
chr1	28410000	28560000		chr1	26920000	27130000
chr1	28560000	28700000		chr1	27430000	27620000
chr1	28700000	28840000		chr1	27730000	27930000
chr1	28840000	28970000		chr1	28050000	28160000
chr1	28970000	29100000		chr1	28160000	28340000
chr1	29100000	29210000		chr1	28340000	28560000
chr1	29210000	29380000		chr1	28560000	28680000
chr1	29450000	29560000		chr1	28680000	28840000
chr1	29560000	29880000		chr1	28840000	28970000
chr1	30020000	30250000		chr1	28970000	29110000
chr1	30250000	30590000		chr1	29210000	29370000
chr1	30850000	31190000		chr1	29370000	29560000
chr1	31190000	31410000		chr1	29560000	29880000
chr1	31650000	31850000		chr1	30020000	30200000
chr1	31850000	32020000		chr1	30250000	30560000
chr1	32100000	32270000		chr1	30560000	30760000
chr1	32270000	32480000		chr1	30850000	31190000
chr1	32650000	32860000		chr1	31190000	31410000
chr1	32900000	33120000		chr1	31410000	31650000
chr1	33120000	33290000		chr1	31650000	31860000
chr1	33340000	33570000		chr1	31860000	32020000
chr1	33590000	33940000		chr1	32110000	32270000
chr1	34300000	34360000		chr1	32270000	32440000
chr1	34360000	34590000		chr1	32660000	32900000
chr1	34630000	34720000		chr1	32900000	33120000
chr1	34720000	34880000		chr1	33140000	33340000
chr1	34880000	35220000		chr1	33340000	33560000
chr1	35340000	35660000		chr1	33560000	33760000
chr1	35660000	35850000		chr1	33760000	33940000
chr1	35900000	36020000		chr1	33940000	34100000
chr1	36020000	36270000		chr1	34100000	34500000
chr1	36350000	36550000		chr1	34500000	35220000
chr1	36600000	36790000		chr1	35220000	35320000
chr1	37150000	37390000		chr1	35320000	35660000
chr1	37620000	37720000		chr1	35660000	35900000
chr1	37900000	38060000		chr1	35900000	36020000
chr1	38060000	38160000		chr1	36020000	36240000
chr1	38160000	38270000		chr1	36240000	36550000
chr1	38330000	38490000		chr1	36600000	36790000
chr1	38490000	38670000		chr1	36980000	37170000
chr1	38670000	38890000		chr1	37170000	37390000
chr1	38890000	39060000		chr1	37390000	37470000
chr1	39060000	39300000		chr1	37500000	37910000
chr1	39300000	39560000		chr1	37910000	38160000
chr1	39560000	39740000		chr1	38330000	38500000
chr1	39740000	39880000		chr1	38500000	38890000
chr1	40040000	40240000		chr1	38890000	39070000
chr1	40240000	40510000		chr1	39070000	39300000
chr1	40510000	40810000		chr1	39300000	39560000
chr1	41030000	41240000		chr1	39560000	39740000
chr1	41240000	41480000		chr1	39740000	39960000
chr1	41480000	41730000		chr1	40030000	40200000
chr1	41730000	41980000		chr1	40270000	40540000
chr1	41980000	42240000		chr1	40540000	40880000
chr1	42310000	42600000		chr1	40880000	41070000
chr1	42600000	42800000		chr1	41070000	41240000
chr1	42800000	42960000		chr1	41320000	41470000
chr1	42960000	43230000		chr1	41470000	41730000
chr1	43230000	43380000		chr1	41730000	41960000
chr1	43380000	43550000		chr1	41980000	42270000
chr1	43670000	43890000		chr1	42270000	42620000
chr1	43890000	44180000		chr1	42620000	42810000
chr1	44180000	44410000		chr1	42810000	43020000
chr1	44670000	44830000		chr1	43040000	43230000
chr1	44830000	45070000		chr1	43230000	43380000
chr1	45300000	45480000		chr1	43380000	43550000
chr1	45480000	45770000		chr1	43660000	43890000
chr1	45770000	45970000		chr1	43990000	44180000
chr1	46150000	46460000		chr1	44180000	44410000
chr1	46480000	46710000		chr1	44510000	44820000
chr1	46840000	47030000		chr1	44820000	45070000
chr1	47030000	47200000		chr1	45290000	45480000
chr1	47200000	47640000		chr1	45480000	45770000
chr1	47640000	47850000		chr1	45770000	45970000
chr1	47900000	48190000		chr1	46070000	46350000
chr1	48190000	48450000		chr1	46350000	46480000
chr1	48540000	48750000		chr1	46480000	46710000
chr1	48750000	49000000		chr1	46830000	47020000
chr1	49000000	49310000		chr1	47020000	47200000
chr1	49360000	50490000		chr1	47200000	47640000
chr1	50520000	50820000		chr1	47640000	47850000
chr1	50820000	51080000		chr1	47890000	48200000
chr1	51080000	51200000		chr1	48200000	48460000
chr1	51200000	51540000		chr1	48460000	48540000
chr1	51540000	51660000		chr1	48540000	48710000
chr1	51780000	52020000		chr1	48710000	48980000
chr1	52020000	52280000		chr1	49000000	49250000
chr1	52280000	52500000		chr1	49250000	49330000
chr1	52550000	52830000		chr1	49330000	50580000
chr1	52870000	53160000		chr1	50580000	50820000
chr1	53160000	53360000		chr1	50820000	51080000
chr1	53360000	53480000		chr1	51230000	51650000
chr1	53480000	53690000		chr1	51800000	52020000
chr1	53690000	53910000		chr1	52020000	52270000
chr1	53910000	54180000		chr1	52340000	52520000
chr1	54300000	54450000		chr1	52520000	52830000
chr1	54560000	54960000		chr1	52870000	53160000
chr1	54960000	55120000		chr1	53160000	53310000
chr1	55120000	55290000		chr1	53370000	53670000
chr1	55290000	55520000		chr1	53690000	53910000
chr1	55520000	55750000		chr1	53910000	54240000
chr1	55810000	56360000		chr1	54300000	54530000
chr1	56360000	56650000		chr1	54530000	54700000
chr1	56650000	57050000		chr1	54700000	54970000
chr1	57050000	57180000		chr1	54970000	55130000
chr1	57290000	57530000		chr1	55130000	55290000
chr1	57530000	57880000		chr1	55290000	55510000
chr1	57880000	58470000		chr1	55530000	55760000
chr1	58470000	58640000		chr1	55810000	56030000
chr1	58640000	58930000		chr1	56030000	56780000
chr1	58930000	59170000		chr1	56810000	57060000
chr1	59240000	59760000		chr1	57080000	57280000
chr1	59760000	60240000		chr1	57280000	57500000
chr1	60430000	60620000		chr1	57550000	57800000
chr1	60620000	61240000		chr1	57930000	58520000
chr1	61310000	61430000		chr1	58520000	58640000
chr1	61510000	61920000		chr1	58640000	58940000
chr1	61920000	62120000		chr1	58960000	59190000
chr1	62120000	62320000		chr1	59190000	59580000
chr1	62320000	62600000		chr1	59580000	59760000
chr1	62600000	62900000		chr1	59760000	60240000
chr1	62900000	63250000		chr1	60240000	60430000
chr1	63370000	63760000		chr1	60430000	60960000
chr1	63760000	64040000		chr1	60980000	61280000
chr1	64040000	64390000		chr1	61430000	61920000
chr1	64390000	64710000		chr1	61920000	62070000
chr1	64710000	65140000		chr1	62110000	62320000
chr1	65140000	65300000		chr1	62320000	62610000
chr1	65300000	65520000		chr1	62610000	62900000
chr1	65520000	65720000		chr1	62950000	63300000
chr1	65720000	65890000		chr1	63370000	63620000
chr1	65890000	66170000		chr1	63620000	63750000
chr1	66170000	66400000		chr1	63750000	64040000
chr1	66400000	66710000		chr1	64040000	64390000
chr1	66710000	66910000		chr1	64390000	64710000
chr1	66910000	67210000		chr1	64710000	65130000
chr1	67210000	67380000		chr1	65130000	65300000
chr1	67380000	67640000		chr1	65300000	65530000
chr1	67680000	67990000		chr1	65530000	65690000
chr1	67990000	68250000		chr1	65690000	65890000
chr1	68250000	68570000		chr1	65890000	66160000
chr1	68570000	68880000		chr1	66160000	66420000
chr1	68900000	70220000		chr1	66420000	66710000
chr1	70220000	70590000		chr1	66710000	66920000
chr1	70590000	70990000		chr1	66970000	67200000
chr1	70990000	71560000		chr1	67200000	67450000
chr1	71560000	72570000		chr1	67450000	67640000
chr1	72610000	74950000		chr1	67770000	67990000
chr1	74950000	75160000		chr1	67990000	68230000
chr1	75230000	75670000		chr1	68310000	68580000
chr1	75670000	76080000		chr1	68580000	68890000
chr1	76080000	76320000		chr1	68890000	69810000
chr1	76320000	76460000		chr1	69810000	70210000
chr1	76460000	76620000		chr1	70210000	70420000
chr1	76620000	76810000		chr1	70490000	70610000
chr1	76810000	77600000		chr1	70670000	70980000
chr1	77600000	78000000		chr1	70980000	71550000
chr1	78000000	78150000		chr1	71550000	73040000
chr1	78150000	78390000		chr1	73040000	74940000
chr1	78390000	78610000		chr1	74940000	75240000
chr1	78610000	79080000		chr1	75240000	75690000
chr1	79080000	79210000		chr1	75690000	76090000
chr1	79260000	82230000		chr1	76090000	76310000
chr1	82230000	82480000		chr1	76310000	76620000
chr1	82480000	84340000		chr1	76620000	77580000
chr1	84370000	84610000		chr1	77580000	78000000
chr1	84610000	84900000		chr1	78000000	78150000
chr1	84900000	85070000		chr1	78150000	78390000
chr1	85070000	85240000		chr1	78390000	78600000
chr1	85240000	85400000		chr1	78600000	79290000
chr1	85400000	85740000		chr1	79290000	81280000
chr1	85740000	86040000		chr1	81280000	81310000
chr1	86040000	86180000		chr1	81310000	81520000
chr1	86220000	86350000		chr1	81520000	81890000
chr1	86390000	86510000		chr1	81890000	82510000
chr1	86510000	86810000		chr1	82510000	84340000
chr1	86810000	87170000		chr1	84340000	84600000
chr1	87170000	87580000		chr1	84600000	84900000
chr1	87580000	87760000		chr1	84900000	85240000
chr1	87760000	88430000		chr1	85240000	85400000
chr1	88430000	89070000		chr1	85400000	85760000
chr1	89070000	89360000		chr1	85760000	86030000
chr1	89440000	89930000		chr1	86030000	86180000
chr1	89930000	90100000		chr1	86250000	86830000
chr1	90100000	90240000		chr1	86830000	86980000
chr1	90240000	90470000		chr1	86980000	87170000
chr1	90500000	91040000		chr1	87220000	87580000
chr1	91170000	91360000		chr1	87580000	87760000
chr1	91360000	91480000		chr1	87760000	87970000
chr1	91480000	91630000		chr1	87970000	88420000
chr1	91680000	91960000		chr1	88420000	89080000
chr1	91960000	92160000		chr1	89080000	89440000
chr1	92160000	92400000		chr1	89440000	89930000
chr1	92400000	92760000		chr1	89930000	90260000
chr1	92760000	93100000		chr1	90260000	90500000
chr1	93300000	93480000		chr1	90500000	91020000
chr1	93640000	93760000		chr1	91070000	91170000
chr1	93760000	93900000		chr1	91170000	91430000
chr1	93900000	94090000		chr1	91430000	91480000
chr1	94090000	94340000		chr1	91480000	91630000
chr1	94490000	94710000		chr1	91630000	91680000
chr1	94710000	94800000		chr1	91680000	91740000
chr1	94850000	94950000		chr1	91740000	91970000
chr1	94950000	95280000		chr1	91970000	92400000
chr1	95280000	95530000		chr1	92400000	92770000
chr1	95530000	95740000		chr1	92770000	93090000
chr1	95760000	96970000		chr1	93090000	93250000
chr1	96970000	97320000		chr1	93300000	93480000
chr1	97320000	97590000		chr1	93540000	93650000
chr1	97590000	98260000		chr1	93740000	93900000
chr1	98260000	98520000		chr1	93900000	94090000
chr1	98520000	98950000		chr1	94090000	94340000
chr1	98950000	99240000		chr1	94490000	94810000
chr1	99260000	99580000		chr1	94810000	94950000
chr1	99620000	99940000		chr1	94950000	95290000
chr1	99940000	100220000		chr1	95290000	95510000
chr1	100220000	100510000		chr1	95510000	95720000
chr1	100600000	100930000		chr1	95760000	97140000
chr1	100930000	101360000		chr1	97140000	97320000
chr1	101360000	101770000		chr1	97420000	98520000
chr1	101950000	103460000		chr1	98520000	99610000
chr1	103510000	103790000		chr1	99610000	99940000
chr1	104000000	104070000		chr1	99940000	100190000
chr1	104070000	104180000		chr1	100230000	100520000
chr1	104300000	104330000		chr1	100600000	100930000
chr1	104330000	105200000		chr1	100930000	101360000
chr1	105200000	106340000		chr1	101360000	101770000
chr1	106360000	107710000		chr1	101940000	102960000
chr1	107710000	108310000		chr1	102960000	103790000
chr1	108310000	108690000		chr1	104000000	104140000
chr1	108730000	108780000		chr1	104300000	105170000
chr1	108780000	108820000		chr1	105170000	105190000
chr1	108840000	108920000		chr1	105190000	105300000
chr1	108920000	108940000		chr1	105300000	107250000
chr1	109030000	109230000		chr1	107250000	107290000
chr1	109290000	109480000		chr1	107350000	107480000
chr1	109480000	109640000		chr1	107480000	107700000
chr1	109740000	109970000		chr1	107730000	108310000
chr1	110080000	110180000		chr1	108310000	108750000
chr1	110180000	110260000		chr1	108750000	108780000
chr1	110320000	110570000		chr1	108850000	108920000
chr1	110660000	111050000		chr1	109010000	109240000
chr1	111160000	111360000		chr1	109280000	109460000
chr1	111360000	111510000		chr1	109460000	109660000
chr1	111510000	111680000		chr1	109740000	109970000
chr1	111680000	111990000		chr1	110090000	110180000
chr1	111990000	112250000		chr1	110180000	110230000
chr1	112320000	112590000		chr1	110240000	110320000
chr1	112590000	112840000		chr1	110320000	110570000
chr1	112910000	113160000		chr1	110730000	111050000
chr1	113160000	113260000		chr1	111050000	111330000
chr1	113260000	113360000		chr1	111330000	111560000
chr1	113420000	113620000		chr1	111580000	111760000
chr1	113670000	113930000		chr1	111760000	111990000
chr1	113960000	114240000		chr1	111990000	112260000
chr1	114350000	114520000		chr1	112320000	112540000
chr1	114520000	114880000		chr1	112540000	112770000
chr1	114880000	115130000		chr1	112910000	113160000
chr1	115130000	115210000		chr1	113250000	113350000
chr1	115210000	115260000		chr1	113420000	113670000
chr1	115330000	115480000		chr1	113670000	114220000
chr1	115480000	115670000		chr1	114220000	114520000
chr1	115670000	116080000		chr1	114520000	114880000
chr1	116140000	116330000		chr1	114880000	115120000
chr1	116330000	116560000		chr1	115120000	115250000
chr1	116650000	116920000		chr1	115330000	115430000
chr1	116920000	117080000		chr1	115430000	115670000
chr1	117110000	117600000		chr1	115670000	116050000
chr1	117600000	117850000		chr1	116120000	116330000
chr1	117850000	118060000		chr1	116330000	116660000
chr1	118060000	118310000		chr1	116680000	116870000
chr1	118310000	118510000		chr1	116870000	117050000
chr1	118510000	119570000		chr1	117110000	117270000
chr1	119570000	119680000		chr1	117270000	117600000
chr1	119680000	119760000		chr1	117600000	117840000
chr1	119790000	120110000		chr1	117840000	118050000
chr1	120110000	120220000		chr1	118050000	118310000
chr1	120480000	120700000		chr1	118310000	118530000
chr1	120740000	120850000		chr1	118660000	119400000
chr1	120850000	120880000		chr1	119400000	119560000
chr1	120880000	120940000		chr1	119560000	119800000
chr1	121080000	121360000		chr1	119800000	119920000
chr1	121360000	121380000		chr1	120080000	120250000
chr1	142530000	142740000		chr1	120340000	120700000
chr1	142780000	142880000		chr1	120780000	120850000
chr1	143110000	143300000		chr1	121110000	121360000
chr1	143380000	143430000		chr1	142590000	142660000
chr1	143440000	143460000		chr1	142780000	142820000
chr1	143460000	143550000		chr1	143110000	143200000
chr1	143720000	143780000		chr1	143200000	143230000
chr1	143900000	144100000		chr1	143240000	143290000
chr1	144460000	144500000		chr1	143980000	144080000
chr1	144510000	144600000		chr1	144520000	144580000
chr1	144600000	144630000		chr1	144590000	144630000
chr1	144670000	144720000		chr1	144670000	144710000
chr1	144810000	145110000		chr1	144830000	145300000
chr1	145110000	145330000		chr1	145380000	145620000
chr1	145370000	145620000		chr1	145710000	145840000
chr1	145620000	145840000		chr1	146470000	146550000
chr1	145980000	146020000		chr1	146550000	146720000
chr1	146360000	146420000		chr1	146720000	146960000
chr1	146460000	146570000		chr1	146960000	147140000
chr1	146620000	146780000		chr1	147140000	147430000
chr1	146800000	146950000		chr1	147710000	147840000
chr1	146950000	147180000		chr1	148530000	148570000
chr1	147180000	147400000		chr1	148840000	148880000
chr1	147400000	147430000		chr1	148890000	148960000
chr1	147700000	147840000		chr1	149020000	149100000
chr1	147910000	147930000		chr1	149180000	149370000
chr1	147930000	148030000		chr1	149640000	149790000
chr1	148170000	148260000		chr1	149840000	150210000
chr1	148260000	148270000		chr1	150600000	150790000
chr1	148510000	148690000		chr1	150790000	150900000
chr1	148820000	148840000		chr1	151030000	151140000
chr1	148860000	148960000		chr1	151250000	151320000
chr1	149010000	149200000		chr1	151410000	151820000
chr1	149200000	149380000		chr1	151820000	152010000
chr1	149380000	149440000		chr1	152010000	152160000
chr1	149680000	149800000		chr1	152190000	152450000
chr1	149840000	150200000		chr1	152450000	152620000
chr1	150200000	150430000		chr1	152620000	152840000
chr1	150600000	150800000		chr1	152930000	153200000
chr1	151030000	151140000		chr1	153200000	153480000
chr1	151490000	151820000		chr1	153480000	153640000
chr1	151840000	152020000		chr1	153640000	153760000
chr1	152020000	152160000		chr1	153760000	153960000
chr1	152160000	152360000		chr1	153960000	154160000
chr1	152610000	152840000		chr1	154320000	154450000
chr1	152840000	153210000		chr1	154530000	154860000
chr1	153210000	153480000		chr1	154910000	155030000
chr1	153480000	153640000		chr1	155300000	155570000
chr1	153640000	153760000		chr1	155900000	156050000
chr1	153760000	153970000		chr1	156110000	156310000
chr1	153970000	154130000		chr1	156420000	156590000
chr1	154150000	154250000		chr1	156690000	156900000
chr1	154320000	154450000		chr1	156900000	157060000
chr1	154530000	154870000		chr1	157140000	157480000
chr1	154910000	155060000		chr1	157480000	157850000
chr1	155300000	155570000		chr1	157920000	158120000
chr1	155620000	155720000		chr1	158170000	158480000
chr1	155880000	155990000		chr1	158570000	158970000
chr1	156110000	156250000		chr1	159060000	159190000
chr1	156480000	156590000		chr1	159190000	159750000
chr1	156690000	156770000		chr1	159750000	160000000
chr1	156770000	156860000		chr1	160060000	160230000
chr1	156910000	157060000		chr1	160230000	160370000
chr1	157140000	157310000		chr1	160370000	160650000
chr1	157330000	157500000		chr1	160650000	160960000
chr1	157500000	157770000		chr1	160960000	161150000
chr1	157910000	158120000		chr1	161150000	161360000
chr1	158120000	159030000		chr1	161420000	161430000
chr1	159030000	159200000		chr1	161440000	161630000
chr1	159200000	159590000		chr1	161640000	161730000
chr1	159590000	159730000		chr1	161730000	162020000
chr1	159730000	159880000		chr1	162020000	162320000
chr1	159880000	160000000		chr1	162350000	162570000
chr1	160060000	160230000		chr1	162570000	162820000
chr1	160230000	160370000		chr1	162820000	163330000
chr1	160370000	160630000		chr1	163330000	164430000
chr1	160630000	160960000		chr1	164580000	164780000
chr1	160960000	161130000		chr1	164780000	165070000
chr1	161130000	161360000		chr1	165070000	165350000
chr1	161410000	161430000		chr1	165350000	165570000
chr1	161440000	161720000		chr1	165570000	165890000
chr1	161720000	162020000		chr1	165890000	166420000
chr1	162020000	162290000		chr1	166440000	166770000
chr1	162570000	162810000		chr1	166850000	167030000
chr1	162810000	163290000		chr1	167030000	167190000
chr1	163330000	164600000		chr1	167190000	167420000
chr1	164600000	164770000		chr1	167420000	167510000
chr1	164790000	165060000		chr1	167510000	167680000
chr1	165060000	165340000		chr1	167680000	168040000
chr1	165340000	165570000		chr1	168040000	168320000
chr1	165660000	165890000		chr1	168390000	168580000
chr1	165890000	166470000		chr1	168580000	169330000
chr1	166470000	166810000		chr1	169330000	169520000
chr1	166850000	167030000		chr1	169520000	169860000
chr1	167030000	167190000		chr1	169860000	171190000
chr1	167190000	167420000		chr1	171210000	171440000
chr1	167420000	167520000		chr1	171440000	171570000
chr1	167520000	167680000		chr1	171590000	171770000
chr1	167680000	167780000		chr1	171770000	171960000
chr1	167780000	168050000		chr1	171960000	172400000
chr1	168050000	168300000		chr1	172400000	172710000
chr1	168380000	168570000		chr1	172710000	173180000
chr1	168570000	169080000		chr1	173180000	173390000
chr1	169080000	169340000		chr1	173390000	173800000
chr1	169340000	169520000		chr1	173830000	174060000
chr1	169560000	169860000		chr1	174060000	174230000
chr1	169860000	170650000		chr1	174230000	174710000
chr1	170650000	170930000		chr1	174710000	174990000
chr1	170930000	171210000		chr1	174990000	175100000
chr1	171210000	171440000		chr1	175100000	175320000
chr1	171440000	171570000		chr1	175320000	175860000
chr1	171570000	171770000		chr1	175860000	176000000
chr1	171770000	171960000		chr1	176040000	176280000
chr1	171960000	172390000		chr1	176330000	176530000
chr1	172390000	172710000		chr1	176530000	176860000
chr1	172710000	173380000		chr1	176860000	177920000
chr1	173380000	173680000		chr1	177990000	178250000
chr1	173680000	173800000		chr1	178250000	178490000
chr1	173830000	173990000		chr1	178490000	178740000
chr1	173990000	174050000		chr1	178740000	178970000
chr1	174050000	174220000		chr1	179050000	179350000
chr1	174220000	174720000		chr1	179350000	179570000
chr1	174720000	174970000		chr1	179570000	179610000
chr1	174990000	175110000		chr1	179650000	179810000
chr1	175110000	175320000		chr1	179810000	180150000
chr1	175320000	175860000		chr1	180200000	180470000
chr1	175860000	176050000		chr1	180470000	180840000
chr1	176050000	176250000		chr1	180840000	181150000
chr1	176250000	176860000		chr1	181150000	181430000
chr1	176860000	177920000		chr1	181430000	182050000
chr1	177920000	178270000		chr1	182050000	182380000
chr1	178270000	178500000		chr1	182380000	182560000
chr1	178500000	178730000		chr1	182560000	182760000
chr1	178730000	178990000		chr1	182910000	183250000
chr1	178990000	179370000		chr1	183250000	183370000
chr1	179370000	179600000		chr1	183420000	183610000
chr1	179630000	179810000		chr1	183610000	183880000
chr1	179810000	180150000		chr1	183880000	184040000
chr1	180150000	180470000		chr1	184040000	184200000
chr1	180470000	180840000		chr1	184200000	184660000
chr1	180840000	181150000		chr1	184770000	184950000
chr1	181150000	181430000		chr1	184950000	185140000
chr1	181430000	181990000		chr1	185140000	185680000
chr1	182040000	182380000		chr1	185680000	186280000
chr1	182380000	182560000		chr1	186380000	187020000
chr1	182560000	182800000		chr1	187020000	187820000
chr1	182870000	183200000		chr1	187820000	187870000
chr1	183230000	183410000		chr1	187870000	188000000
chr1	183410000	183600000		chr1	188000000	188480000
chr1	183600000	183890000		chr1	188480000	188790000
chr1	183890000	184030000		chr1	188790000	189120000
chr1	184030000	184200000		chr1	189120000	189360000
chr1	184200000	184680000		chr1	189380000	189670000
chr1	184730000	184970000		chr1	189670000	189780000
chr1	184970000	185140000		chr1	189780000	192430000
chr1	185140000	185680000		chr1	192430000	192710000
chr1	185680000	186260000		chr1	192750000	193000000
chr1	186260000	186420000		chr1	193020000	193170000
chr1	186420000	186990000		chr1	193290000	193710000
chr1	186990000	188710000		chr1	193710000	194840000
chr1	188710000	189160000		chr1	194900000	195690000
chr1	189160000	189380000		chr1	195690000	196120000
chr1	189400000	190440000		chr1	196120000	196290000
chr1	190530000	192420000		chr1	196290000	196650000
chr1	192420000	192780000		chr1	196650000	197060000
chr1	192780000	193000000		chr1	197110000	197360000
chr1	193000000	193150000		chr1	197360000	197490000
chr1	193150000	193330000		chr1	197490000	197900000
chr1	193330000	194050000		chr1	197900000	198040000
chr1	194050000	196080000		chr1	198040000	198280000
chr1	196080000	196290000		chr1	198330000	198430000
chr1	196290000	196680000		chr1	198430000	198680000
chr1	196680000	197040000		chr1	198710000	199570000
chr1	197040000	197140000		chr1	199590000	199850000
chr1	197140000	197170000		chr1	199850000	200270000
chr1	197170000	197420000		chr1	200270000	200520000
chr1	197470000	197910000		chr1	200520000	200820000
chr1	197910000	198040000		chr1	200820000	201090000
chr1	198040000	198440000		chr1	201090000	201200000
chr1	198440000	198710000		chr1	201200000	201410000
chr1	198710000	199540000		chr1	201490000	201680000
chr1	199590000	199900000		chr1	201800000	201950000
chr1	199900000	200230000		chr1	201950000	202120000
chr1	200230000	200510000		chr1	202120000	202310000
chr1	200510000	200820000		chr1	202310000	202420000
chr1	200820000	201050000		chr1	202420000	202690000
chr1	201090000	201200000		chr1	202690000	202990000
chr1	201220000	201350000		chr1	202990000	203230000
chr1	201500000	201790000		chr1	203230000	203470000
chr1	201790000	201950000		chr1	203470000	203690000
chr1	201950000	202120000		chr1	203830000	204110000
chr1	202120000	202310000		chr1	204110000	204370000
chr1	202310000	202420000		chr1	204370000	204490000
chr1	202420000	202690000		chr1	204490000	204780000
chr1	202690000	202990000		chr1	204780000	204940000
chr1	202990000	203230000		chr1	204940000	205040000
chr1	203300000	203470000		chr1	205040000	205230000
chr1	203470000	203760000		chr1	205300000	205500000
chr1	203830000	204040000		chr1	205500000	205630000
chr1	204180000	204380000		chr1	205630000	205720000
chr1	204530000	204780000		chr1	205720000	205930000
chr1	204780000	204940000		chr1	206080000	206110000
chr1	204940000	205050000		chr1	206130000	206340000
chr1	205050000	205230000		chr1	206480000	206640000
chr1	205300000	205460000		chr1	206640000	206780000
chr1	205500000	205720000		chr1	206780000	207090000
chr1	205720000	205930000		chr1	207090000	207260000
chr1	206070000	206140000		chr1	207260000	207580000
chr1	206220000	206340000		chr1	207580000	207700000
chr1	206480000	206780000		chr1	207730000	207870000
chr1	206900000	207090000		chr1	208050000	208170000
chr1	207260000	207700000		chr1	208170000	208450000
chr1	207710000	207890000		chr1	208450000	208810000
chr1	208050000	208180000		chr1	208810000	209370000
chr1	208180000	208430000		chr1	209400000	209730000
chr1	208450000	208770000		chr1	209730000	209960000
chr1	208770000	209690000		chr1	210000000	210180000
chr1	209690000	209960000		chr1	210180000	210290000
chr1	210000000	210290000		chr1	210290000	210550000
chr1	210290000	210500000		chr1	210580000	211310000
chr1	210600000	211310000		chr1	211310000	211430000
chr1	211430000	211680000		chr1	211470000	211660000
chr1	211680000	211850000		chr1	211660000	211850000
chr1	211850000	212210000		chr1	211850000	212210000
chr1	212210000	212630000		chr1	212210000	212480000
chr1	212630000	212830000		chr1	212480000	212570000
chr1	212830000	212960000		chr1	212630000	212820000
chr1	212960000	213190000		chr1	212850000	212960000
chr1	213290000	213410000		chr1	212960000	213180000
chr1	213410000	214160000		chr1	213340000	213390000
chr1	214160000	214330000		chr1	213410000	213550000
chr1	214330000	214520000		chr1	213550000	214350000
chr1	214520000	214820000		chr1	214350000	214520000
chr1	214820000	215690000		chr1	214520000	214850000
chr1	215690000	215860000		chr1	214850000	215690000
chr1	215860000	217540000		chr1	215690000	215840000
chr1	217570000	217920000		chr1	215840000	218410000
chr1	218000000	218450000		chr1	218410000	218730000
chr1	218450000	218720000		chr1	218730000	219190000
chr1	218720000	219340000		chr1	219190000	219410000
chr1	219340000	219590000		chr1	219460000	219580000
chr1	219590000	220000000		chr1	219580000	220000000
chr1	220000000	220450000		chr1	220000000	220360000
chr1	220450000	220820000		chr1	220360000	220460000
chr1	220820000	221000000		chr1	220460000	220850000
chr1	221000000	221390000		chr1	220850000	220980000
chr1	221390000	221630000		chr1	220980000	221390000
chr1	221630000	222630000		chr1	221390000	221670000
chr1	222630000	222820000		chr1	221670000	222020000
chr1	222890000	223260000		chr1	222020000	222220000
chr1	223300000	223700000		chr1	222280000	222630000
chr1	223700000	223730000		chr1	222690000	222910000
chr1	223790000	223880000		chr1	222910000	223300000
chr1	223880000	224140000		chr1	223300000	223730000
chr1	224140000	224190000		chr1	223790000	223880000
chr1	224190000	224220000		chr1	223880000	224100000
chr1	224300000	224540000		chr1	224180000	224300000
chr1	224690000	225110000		chr1	224300000	224520000
chr1	225170000	225500000		chr1	224690000	225110000
chr1	225660000	225970000		chr1	225110000	225500000
chr1	226000000	226180000		chr1	225660000	225960000
chr1	226380000	226590000		chr1	225960000	226170000
chr1	226590000	226810000		chr1	226170000	226250000
chr1	226810000	227050000		chr1	226310000	226590000
chr1	227050000	227300000		chr1	226590000	226810000
chr1	227300000	227650000		chr1	226810000	227060000
chr1	227650000	227920000		chr1	227060000	227230000
chr1	227920000	228160000		chr1	227230000	227630000
chr1	228290000	228390000		chr1	227630000	227920000
chr1	228390000	228750000		chr1	227920000	228140000
chr1	228780000	229310000		chr1	228350000	228520000
chr1	229390000	229690000		chr1	228520000	228750000
chr1	229790000	230110000		chr1	228770000	229380000
chr1	230110000	230450000		chr1	229380000	229650000
chr1	230450000	230740000		chr1	229690000	229790000
chr1	230740000	230930000		chr1	229790000	230090000
chr1	230930000	231370000		chr1	230090000	230440000
chr1	231470000	231740000		chr1	230440000	230740000
chr1	232000000	232180000		chr1	230740000	230930000
chr1	232180000	232760000		chr1	230930000	231040000
chr1	232760000	233430000		chr1	231040000	231370000
chr1	233430000	234220000		chr1	231450000	231750000
chr1	234220000	234450000		chr1	231750000	232010000
chr1	234620000	234740000		chr1	232010000	232780000
chr1	234740000	235100000		chr1	232780000	233160000
chr1	235100000	235200000		chr1	233160000	233390000
chr1	235260000	235670000		chr1	233570000	233930000
chr1	235670000	235950000		chr1	233930000	234230000
chr1	236020000	236150000		chr1	234230000	234450000
chr1	236260000	236770000		chr1	234450000	234620000
chr1	236770000	236910000		chr1	234620000	234740000
chr1	236910000	237100000		chr1	234740000	235200000
chr1	237100000	237740000		chr1	235260000	235670000
chr1	237740000	237970000		chr1	235670000	236260000
chr1	237970000	240100000		chr1	236260000	236690000
chr1	240150000	240370000		chr1	236770000	236920000
chr1	240370000	240860000		chr1	236920000	237290000
chr1	240900000	241680000		chr1	237290000	237750000
chr1	241680000	242010000		chr1	237770000	237970000
chr1	242010000	242190000		chr1	237970000	238900000
chr1	242190000	242590000		chr1	238900000	239500000
chr1	242590000	243200000		chr1	239500000	240100000
chr1	243200000	243500000		chr1	240150000	240350000
chr1	243500000	243870000		chr1	240380000	241670000
chr1	243930000	244440000		chr1	241770000	242050000
chr1	244440000	244620000		chr1	242050000	242180000
chr1	244620000	244730000		chr1	242180000	242970000
chr1	244730000	244960000		chr1	242970000	243190000
chr1	245000000	245230000		chr1	243190000	243230000
chr1	245270000	245550000		chr1	243230000	243490000
chr1	245550000	245850000		chr1	243490000	243690000
chr1	245850000	246170000		chr1	243690000	243930000
chr1	246170000	246450000		chr1	243930000	244010000
chr1	246450000	246660000		chr1	244010000	244440000
chr1	246660000	246850000		chr1	244440000	244620000
chr1	247140000	247280000		chr1	244620000	244740000
chr1	247380000	247530000		chr1	244740000	244970000
chr1	247530000	247770000		chr1	244970000	245230000
chr1	247790000	248570000		chr1	245310000	245850000
chr1	248570000	248670000		chr1	246050000	246170000
chr1	248680000	248780000		chr1	246170000	246440000
chr1	248780000	248910000		chr1	246440000	246660000
chr1	249050000	249240000		chr1	246660000	246860000
chr2	10000	150000		chr1	246980000	247070000
chr2	150000	320000		chr1	247090000	247490000
chr2	320000	680000		chr1	247540000	247750000
chr2	680000	870000		chr1	247820000	248100000
chr2	900000	1140000		chr1	248100000	248600000
chr2	1140000	1510000		chr1	248600000	248650000
chr2	1550000	1870000		chr1	248730000	248800000
chr2	1870000	2100000		chr1	248800000	248910000
chr2	2100000	2510000		chr1	249060000	249240000
chr2	2510000	2720000		chr2	10000	150000
chr2	2790000	3050000		chr2	150000	320000
chr2	3090000	3320000		chr2	320000	660000
chr2	3470000	3530000		chr2	660000	930000
chr2	3570000	3710000		chr2	930000	1130000
chr2	3710000	3950000		chr2	1130000	1540000
chr2	3950000	5020000		chr2	1610000	1830000
chr2	5110000	5150000		chr2	1850000	2120000
chr2	5150000	5480000		chr2	2120000	2490000
chr2	5480000	6920000		chr2	2530000	3020000
chr2	6920000	7240000		chr2	3050000	3300000
chr2	7240000	7530000		chr2	3470000	3530000
chr2	7560000	7820000		chr2	3570000	3700000
chr2	7820000	8640000		chr2	3700000	3990000
chr2	8640000	8840000		chr2	3990000	5020000
chr2	8980000	9280000		chr2	5110000	6920000
chr2	9280000	9570000		chr2	6920000	7240000
chr2	9770000	9930000		chr2	7240000	7550000
chr2	9930000	10200000		chr2	7570000	7810000
chr2	10260000	10590000		chr2	7810000	8020000
chr2	10590000	10830000		chr2	8020000	8650000
chr2	10960000	11270000		chr2	8650000	8830000
chr2	11270000	11600000		chr2	8910000	9280000
chr2	11600000	11810000		chr2	9280000	9560000
chr2	11960000	13170000		chr2	9560000	9920000
chr2	13170000	15090000		chr2	9920000	10200000
chr2	15090000	15300000		chr2	10270000	10580000
chr2	15300000	15740000		chr2	10580000	10830000
chr2	15770000	16080000		chr2	10950000	11270000
chr2	16080000	16280000		chr2	11270000	11570000
chr2	16330000	16400000		chr2	11570000	11730000
chr2	16400000	16700000		chr2	11830000	11960000
chr2	16700000	16950000		chr2	11960000	12860000
chr2	16950000	17540000		chr2	12860000	13170000
chr2	17540000	17630000		chr2	13170000	15060000
chr2	17630000	17860000		chr2	15060000	15310000
chr2	18030000	18570000		chr2	15490000	15750000
chr2	18570000	18920000		chr2	15770000	16080000
chr2	18920000	19190000		chr2	16080000	16280000
chr2	19220000	19550000		chr2	16330000	16690000
chr2	19550000	19880000		chr2	16780000	16950000
chr2	19880000	20090000		chr2	16950000	17500000
chr2	20090000	20300000		chr2	17530000	17620000
chr2	20300000	20550000		chr2	17650000	17860000
chr2	20550000	20850000		chr2	17860000	18020000
chr2	20850000	21160000		chr2	18020000	18570000
chr2	21200000	21390000		chr2	18570000	19190000
chr2	21390000	21630000		chr2	19220000	19570000
chr2	21630000	23530000		chr2	19590000	19850000
chr2	23590000	23820000		chr2	19850000	20090000
chr2	24010000	24310000		chr2	20090000	20320000
chr2	24420000	24630000		chr2	20320000	20550000
chr2	24630000	25050000		chr2	20550000	20850000
chr2	25150000	25430000		chr2	20850000	21160000
chr2	25570000	25790000		chr2	21170000	21260000
chr2	25790000	25960000		chr2	21260000	21560000
chr2	26060000	26180000		chr2	21600000	23430000
chr2	26180000	26390000		chr2	23450000	23510000
chr2	26390000	26560000		chr2	23510000	23820000
chr2	26800000	26990000		chr2	24010000	24150000
chr2	27010000	27180000		chr2	24150000	24230000
chr2	27250000	27440000		chr2	24230000	24310000
chr2	27610000	27910000		chr2	24310000	24410000
chr2	27910000	28420000		chr2	24410000	24630000
chr2	28420000	28620000		chr2	24630000	25050000
chr2	28760000	29020000		chr2	25190000	25420000
chr2	29020000	29180000		chr2	25520000	25800000
chr2	29180000	29450000		chr2	25820000	25960000
chr2	29450000	30080000		chr2	26170000	26400000
chr2	30080000	30300000		chr2	26400000	26560000
chr2	30370000	30640000		chr2	26560000	26700000
chr2	30640000	30930000		chr2	26800000	26990000
chr2	30930000	31110000		chr2	27010000	27180000
chr2	31130000	31570000		chr2	27310000	27440000
chr2	31570000	31780000		chr2	27600000	27910000
chr2	31780000	31860000		chr2	27910000	28380000
chr2	31860000	32070000		chr2	28380000	28680000
chr2	32070000	32390000		chr2	28740000	29020000
chr2	32390000	32580000		chr2	29040000	29180000
chr2	32980000	33620000		chr2	29180000	29450000
chr2	33620000	33840000		chr2	29530000	30060000
chr2	33840000	35660000		chr2	30060000	30370000
chr2	35660000	36040000		chr2	30370000	30670000
chr2	36040000	36080000		chr2	30670000	30930000
chr2	36080000	36550000		chr2	30930000	31400000
chr2	36550000	36740000		chr2	31400000	31580000
chr2	36740000	36930000		chr2	31580000	31890000
chr2	37000000	37310000		chr2	31890000	32060000
chr2	37310000	37610000		chr2	32060000	32240000
chr2	37610000	38110000		chr2	32240000	32400000
chr2	38110000	38500000		chr2	32850000	33000000
chr2	38500000	38760000		chr2	33000000	33180000
chr2	38760000	38980000		chr2	33180000	33260000
chr2	38980000	39270000		chr2	33260000	33620000
chr2	39270000	39480000		chr2	33620000	33850000
chr2	39480000	39740000		chr2	33850000	35670000
chr2	39780000	40010000		chr2	35670000	35940000
chr2	40010000	41010000		chr2	35940000	35980000
chr2	41010000	41590000		chr2	35990000	36570000
chr2	41640000	42030000		chr2	36570000	36900000
chr2	42030000	42320000		chr2	36900000	37010000
chr2	42320000	42570000		chr2	37010000	37320000
chr2	42700000	43040000		chr2	37370000	37460000
chr2	43040000	43170000		chr2	37460000	37630000
chr2	43170000	43360000		chr2	37630000	38110000
chr2	43460000	43820000		chr2	38110000	38510000
chr2	43820000	44070000		chr2	38510000	38770000
chr2	44230000	44590000		chr2	38770000	38980000
chr2	44700000	44980000		chr2	38980000	39190000
chr2	44980000	45190000		chr2	39270000	39480000
chr2	45190000	45840000		chr2	39480000	39750000
chr2	45840000	46170000		chr2	39750000	40010000
chr2	46220000	46520000		chr2	40120000	40820000
chr2	46520000	46600000		chr2	40820000	42060000
chr2	46600000	46690000		chr2	42060000	42320000
chr2	46690000	46850000		chr2	42320000	42560000
chr2	46850000	47140000		chr2	42720000	43040000
chr2	47140000	47400000		chr2	43040000	43220000
chr2	47400000	47560000		chr2	43220000	43460000
chr2	47630000	48010000		chr2	43460000	43820000
chr2	48010000	48140000		chr2	43820000	44110000
chr2	48140000	48330000		chr2	44270000	44490000
chr2	48330000	48670000		chr2	44700000	45190000
chr2	48820000	49160000		chr2	45190000	45550000
chr2	49160000	49840000		chr2	45550000	45840000
chr2	49880000	50720000		chr2	45840000	46210000
chr2	50720000	53620000		chr2	46210000	46610000
chr2	53640000	53920000		chr2	46690000	46870000
chr2	54190000	54330000		chr2	46870000	47140000
chr2	54330000	54730000		chr2	47210000	47390000
chr2	54730000	54900000		chr2	47390000	47560000
chr2	54950000	55080000		chr2	47630000	48010000
chr2	55170000	55460000		chr2	48010000	48330000
chr2	55460000	55670000		chr2	48330000	48670000
chr2	55920000	56290000		chr2	48820000	49180000
chr2	56290000	56390000		chr2	49180000	50720000
chr2	56390000	57790000		chr2	50750000	54030000
chr2	57870000	58480000		chr2	54160000	54340000
chr2	58480000	58770000		chr2	54340000	54730000
chr2	58770000	60900000		chr2	54730000	54940000
chr2	60900000	61240000		chr2	54940000	55110000
chr2	61400000	61770000		chr2	55110000	55210000
chr2	61770000	62080000		chr2	55210000	55460000
chr2	62140000	62650000		chr2	55460000	55850000
chr2	62650000	63070000		chr2	55920000	56190000
chr2	63150000	63720000		chr2	56240000	56420000
chr2	63810000	64120000		chr2	56420000	57740000
chr2	64120000	64250000		chr2	57740000	57890000
chr2	64270000	64540000		chr2	57930000	58130000
chr2	64540000	64750000		chr2	58130000	58490000
chr2	64820000	65100000		chr2	58490000	58700000
chr2	65100000	65280000		chr2	58790000	58990000
chr2	65280000	65460000		chr2	58990000	59430000
chr2	65460000	65830000		chr2	59450000	60390000
chr2	65830000	66620000		chr2	60390000	60420000
chr2	66620000	66820000		chr2	60420000	60920000
chr2	66820000	67440000		chr2	60920000	61240000
chr2	67480000	67690000		chr2	61710000	61900000
chr2	67710000	68270000		chr2	61920000	62140000
chr2	68290000	68530000		chr2	62140000	62650000
chr2	68530000	68680000		chr2	62650000	63010000
chr2	68680000	68940000		chr2	63010000	63350000
chr2	68940000	69170000		chr2	63350000	63770000
chr2	69220000	69550000		chr2	63890000	64120000
chr2	69770000	69950000		chr2	64270000	64550000
chr2	69950000	70060000		chr2	64550000	64750000
chr2	70120000	70310000		chr2	64810000	65100000
chr2	70530000	70880000		chr2	65100000	65280000
chr2	70880000	71000000		chr2	65280000	65470000
chr2	71000000	71220000		chr2	65470000	65810000
chr2	71520000	71750000		chr2	65810000	66260000
chr2	71750000	72050000		chr2	66260000	66620000
chr2	72050000	72380000		chr2	66650000	66820000
chr2	72380000	72810000		chr2	66820000	67420000
chr2	72810000	72980000		chr2	67420000	67460000
chr2	72980000	73110000		chr2	67520000	67720000
chr2	73170000	73440000		chr2	67720000	68070000
chr2	73690000	73710000		chr2	68070000	68270000
chr2	73710000	73840000		chr2	68270000	68520000
chr2	73840000	73970000		chr2	68520000	68680000
chr2	74020000	74380000		chr2	68680000	68940000
chr2	74880000	75140000		chr2	68940000	69170000
chr2	75140000	75290000		chr2	69170000	69540000
chr2	75290000	75660000		chr2	69540000	69770000
chr2	75660000	75870000		chr2	69770000	69950000
chr2	75940000	76830000		chr2	69950000	70130000
chr2	76830000	77170000		chr2	70130000	70310000
chr2	77190000	78220000		chr2	70530000	70870000
chr2	78220000	78480000		chr2	70870000	71020000
chr2	78560000	78830000		chr2	71020000	71220000
chr2	78850000	79230000		chr2	71220000	71390000
chr2	79230000	79460000		chr2	71390000	71530000
chr2	79460000	80140000		chr2	71530000	71750000
chr2	80250000	84560000		chr2	71750000	72030000
chr2	84590000	84890000		chr2	72050000	72380000
chr2	84890000	85130000		chr2	72380000	72820000
chr2	85290000	85530000		chr2	72820000	72980000
chr2	85530000	85790000		chr2	72980000	73120000
chr2	85850000	86050000		chr2	73170000	73500000
chr2	86050000	86310000		chr2	73500000	73850000
chr2	86430000	86660000		chr2	73880000	74020000
chr2	86660000	86950000		chr2	74060000	74370000
chr2	86990000	87190000		chr2	74440000	74630000
chr2	87200000	87220000		chr2	74650000	74890000
chr2	87220000	87250000		chr2	74890000	75130000
chr2	87250000	87280000		chr2	75130000	75290000
chr2	87280000	87420000		chr2	75290000	75650000
chr2	87440000	87600000		chr2	75650000	75860000
chr2	87600000	87640000		chr2	75860000	75940000
chr2	87740000	88040000		chr2	75940000	78850000
chr2	88040000	88090000		chr2	78870000	79240000
chr2	88100000	88300000		chr2	79240000	79470000
chr2	88300000	88480000		chr2	79510000	80130000
chr2	88480000	88830000		chr2	80290000	80500000
chr2	88830000	89040000		chr2	80500000	80740000
chr2	89040000	89470000		chr2	80770000	81640000
chr2	89470000	89630000		chr2	81640000	81850000
chr2	89830000	89870000		chr2	81850000	84000000
chr2	89870000	89990000		chr2	84050000	84320000
chr2	90100000	90270000		chr2	84320000	84560000
chr2	90400000	90440000		chr2	84600000	85110000
chr2	90440000	90490000		chr2	85280000	85530000
chr2	91620000	91990000		chr2	85530000	85840000
chr2	91990000	92000000		chr2	85940000	86050000
chr2	92020000	92210000		chr2	86050000	86320000
chr2	92230000	92270000		chr2	86420000	86620000
chr2	92270000	92330000		chr2	86660000	86960000
chr2	95320000	95540000		chr2	86970000	87010000
chr2	95840000	96010000		chr2	87010000	87180000
chr2	96090000	96110000		chr2	87290000	87340000
chr2	96140000	96270000		chr2	87400000	87490000
chr2	96300000	96450000		chr2	87530000	87570000
chr2	96450000	96700000		chr2	87740000	87800000
chr2	96710000	96850000		chr2	87850000	87890000
chr2	97010000	97200000		chr2	87930000	88050000
chr2	97200000	97470000		chr2	88150000	88190000
chr2	97520000	97640000		chr2	88320000	88480000
chr2	97640000	97780000		chr2	88480000	88670000
chr2	97780000	97980000		chr2	88670000	88820000
chr2	98080000	98130000		chr2	88850000	89040000
chr2	98140000	98170000		chr2	89040000	89170000
chr2	98200000	98400000		chr2	89170000	89550000
chr2	98400000	98630000		chr2	89830000	89900000
chr2	98630000	98880000		chr2	89900000	89920000
chr2	98880000	99010000		chr2	89970000	90000000
chr2	99010000	99230000		chr2	90000000	90270000
chr2	99230000	99470000		chr2	91750000	91870000
chr2	99470000	99690000		chr2	91870000	91980000
chr2	99750000	99950000		chr2	92020000	92210000
chr2	100140000	100450000		chr2	92240000	92260000
chr2	100450000	100500000		chr2	92260000	92310000
chr2	100520000	100860000		chr2	95320000	95490000
chr2	100860000	101040000		chr2	95710000	95900000
chr2	101040000	101180000		chr2	95900000	96090000
chr2	101180000	101620000		chr2	96090000	96100000
chr2	101620000	101870000		chr2	96140000	96260000
chr2	102010000	102490000		chr2	96300000	96420000
chr2	102620000	102860000		chr2	96420000	96440000
chr2	102860000	103080000		chr2	96460000	96570000
chr2	103080000	103320000		chr2	96660000	96700000
chr2	103450000	104090000		chr2	96710000	96850000
chr2	104090000	104570000		chr2	97020000	97200000
chr2	104570000	105470000		chr2	97220000	97480000
chr2	105570000	105950000		chr2	97480000	97640000
chr2	105950000	106180000		chr2	97640000	97800000
chr2	106180000	106360000		chr2	97800000	97900000
chr2	106360000	106700000		chr2	98140000	98400000
chr2	106700000	106860000		chr2	98400000	98780000
chr2	106860000	107070000		chr2	98780000	99010000
chr2	107070000	107210000		chr2	99010000	99230000
chr2	107210000	108530000		chr2	99230000	99470000
chr2	108530000	108810000		chr2	99470000	99680000
chr2	108810000	109270000		chr2	99680000	99800000
chr2	109470000	109650000		chr2	99800000	99950000
chr2	109730000	110110000		chr2	99950000	100140000
chr2	110250000	110540000		chr2	100170000	100480000
chr2	110730000	110760000		chr2	100520000	100870000
chr2	110830000	111210000		chr2	100870000	101040000
chr2	111340000	111360000		chr2	101040000	101220000
chr2	111360000	111540000		chr2	101220000	101620000
chr2	111540000	111870000		chr2	101620000	101830000
chr2	111870000	112220000		chr2	102000000	102500000
chr2	112220000	112500000		chr2	102620000	102850000
chr2	112630000	112810000		chr2	102850000	103080000
chr2	112810000	113010000		chr2	103080000	103440000
chr2	113010000	113150000		chr2	103440000	103750000
chr2	113230000	113300000		chr2	103750000	103920000
chr2	113340000	113500000		chr2	103920000	104400000
chr2	113500000	113810000		chr2	104400000	104420000
chr2	113810000	113960000		chr2	104420000	104910000
chr2	113960000	114200000		chr2	104910000	105520000
chr2	114200000	114480000		chr2	105520000	105920000
chr2	114480000	114740000		chr2	105920000	106160000
chr2	114740000	115360000		chr2	106160000	106400000
chr2	115360000	118560000		chr2	106400000	106510000
chr2	118560000	118770000		chr2	106510000	106710000
chr2	118770000	118980000		chr2	106710000	106860000
chr2	118980000	119630000		chr2	106910000	107030000
chr2	119630000	119950000		chr2	107030000	107040000
chr2	119970000	120070000		chr2	107060000	107170000
chr2	120070000	120250000		chr2	107220000	107450000
chr2	120250000	120430000		chr2	107450000	107500000
chr2	120430000	120770000		chr2	107500000	107520000
chr2	120770000	120960000		chr2	107520000	108180000
chr2	121070000	121450000		chr2	108180000	108450000
chr2	121450000	121840000		chr2	108570000	108820000
chr2	121840000	122120000		chr2	108820000	109210000
chr2	122280000	122520000		chr2	109470000	109730000
chr2	122520000	122650000		chr2	109730000	110110000
chr2	122650000	123280000		chr2	110250000	110510000
chr2	123280000	124760000		chr2	110850000	110990000
chr2	124760000	125570000		chr2	111360000	111490000
chr2	125570000	127540000		chr2	111560000	111820000
chr2	127540000	127820000		chr2	111880000	112040000
chr2	127940000	128280000		chr2	112040000	112100000
chr2	128280000	128460000		chr2	112110000	112200000
chr2	128460000	128610000		chr2	112210000	112500000
chr2	128610000	128790000		chr2	112600000	112640000
chr2	128790000	129080000		chr2	112640000	112810000
chr2	129080000	129410000		chr2	112810000	113030000
chr2	129500000	130110000		chr2	113030000	113130000
chr2	130170000	130520000		chr2	113180000	113340000
chr2	130520000	130680000		chr2	113340000	113500000
chr2	130680000	130880000		chr2	113500000	113700000
chr2	130880000	131100000		chr2	113700000	113830000
chr2	131120000	131240000		chr2	113880000	114230000
chr2	131240000	131260000		chr2	114230000	114280000
chr2	131330000	131400000		chr2	114290000	114360000
chr2	131400000	131770000		chr2	114380000	114470000
chr2	131910000	132140000		chr2	114470000	114750000
chr2	132140000	132410000		chr2	114750000	118540000
chr2	132430000	132600000		chr2	118540000	118770000
chr2	132600000	132970000		chr2	118770000	118980000
chr2	133000000	134620000		chr2	118980000	119300000
chr2	134620000	134820000		chr2	119300000	119620000
chr2	134850000	135010000		chr2	119620000	119970000
chr2	135010000	135220000		chr2	119970000	120060000
chr2	135220000	135490000		chr2	120060000	120240000
chr2	135540000	135680000		chr2	120240000	120440000
chr2	135680000	135970000		chr2	120440000	120770000
chr2	136020000	136200000		chr2	120770000	120930000
chr2	136200000	136500000		chr2	120950000	121080000
chr2	136550000	136740000		chr2	121080000	121450000
chr2	136740000	137170000		chr2	121450000	121840000
chr2	137170000	138180000		chr2	121840000	122120000
chr2	138180000	138610000		chr2	122120000	122290000
chr2	138610000	138870000		chr2	122290000	122520000
chr2	138870000	139130000		chr2	122520000	122730000
chr2	139130000	139390000		chr2	122730000	126940000
chr2	139390000	139600000		chr2	126940000	127270000
chr2	139600000	141710000		chr2	127270000	127540000
chr2	141710000	142920000		chr2	127540000	127780000
chr2	142940000	143410000		chr2	127810000	127940000
chr2	143410000	143790000		chr2	127940000	128260000
chr2	143790000	144110000		chr2	128260000	128460000
chr2	144130000	146720000		chr2	128610000	128810000
chr2	146720000	147460000		chr2	128990000	129030000
chr2	147460000	148600000		chr2	129030000	129080000
chr2	148600000	148690000		chr2	129080000	129430000
chr2	148690000	148970000		chr2	129500000	129800000
chr2	148970000	149270000		chr2	129800000	130140000
chr2	149290000	149700000		chr2	130140000	130170000
chr2	149790000	149850000		chr2	130170000	130230000
chr2	149850000	150440000		chr2	130230000	130610000
chr2	150440000	152100000		chr2	130680000	130820000
chr2	152100000	152260000		chr2	130900000	131100000
chr2	152460000	152600000		chr2	131100000	131190000
chr2	152660000	152880000		chr2	131380000	131440000
chr2	152880000	153040000		chr2	131450000	131470000
chr2	153040000	153190000		chr2	131540000	131750000
chr2	153190000	153500000		chr2	131790000	131920000
chr2	153600000	154380000		chr2	131970000	131990000
chr2	154380000	155190000		chr2	132020000	132090000
chr2	155240000	156180000		chr2	132130000	132250000
chr2	156200000	157460000		chr2	132250000	132290000
chr2	157460000	158110000		chr2	132290000	132430000
chr2	158110000	158330000		chr2	132470000	132600000
chr2	158330000	158600000		chr2	132600000	132960000
chr2	158600000	158880000		chr2	132960000	132990000
chr2	158880000	159310000		chr2	132990000	133290000
chr2	159310000	159510000		chr2	133310000	133970000
chr2	159510000	159640000		chr2	133970000	134000000
chr2	159710000	160060000		chr2	134000000	134610000
chr2	160140000	160570000		chr2	134610000	134820000
chr2	160670000	160880000		chr2	134840000	135030000
chr2	160900000	161130000		chr2	135030000	135210000
chr2	161130000	161860000		chr2	135210000	135680000
chr2	161860000	162020000		chr2	135710000	135940000
chr2	162130000	162310000		chr2	136020000	136210000
chr2	162310000	162430000		chr2	136240000	136260000
chr2	162430000	162810000		chr2	136260000	136500000
chr2	162810000	163000000		chr2	136630000	137150000
chr2	163000000	163200000		chr2	137170000	138630000
chr2	163200000	163730000		chr2	138630000	138870000
chr2	163730000	164010000		chr2	138900000	139140000
chr2	164010000	164200000		chr2	139140000	139430000
chr2	164200000	164420000		chr2	139430000	139600000
chr2	164420000	164640000		chr2	139600000	140550000
chr2	164640000	164920000		chr2	140550000	143790000
chr2	164920000	165350000		chr2	143790000	144050000
chr2	165400000	165550000		chr2	144050000	145180000
chr2	165580000	165850000		chr2	145180000	146520000
chr2	165850000	166080000		chr2	146520000	147420000
chr2	166080000	166180000		chr2	147470000	147800000
chr2	166210000	166720000		chr2	147800000	148690000
chr2	166810000	167080000		chr2	148690000	148970000
chr2	167080000	167380000		chr2	148970000	149270000
chr2	167380000	168090000		chr2	149340000	149700000
chr2	168090000	168810000		chr2	149790000	149850000
chr2	168810000	168980000		chr2	149850000	150450000
chr2	168980000	169200000		chr2	150450000	152100000
chr2	169200000	169610000		chr2	152100000	152330000
chr2	169610000	169800000		chr2	152330000	152440000
chr2	169800000	170290000		chr2	152450000	152880000
chr2	170290000	170680000		chr2	152880000	153030000
chr2	171090000	171220000		chr2	153030000	153500000
chr2	171220000	171690000		chr2	153610000	156200000
chr2	171780000	172020000		chr2	156200000	157190000
chr2	172020000	172290000		chr2	157190000	157450000
chr2	172380000	172540000		chr2	157450000	157750000
chr2	172540000	172780000		chr2	157750000	158050000
chr2	172780000	172990000		chr2	158050000	158160000
chr2	172990000	173350000		chr2	158160000	158350000
chr2	173460000	173590000		chr2	158350000	158620000
chr2	173590000	173830000		chr2	158620000	158880000
chr2	173890000	174100000		chr2	158880000	159310000
chr2	174100000	174220000		chr2	159310000	159510000
chr2	174260000	174710000		chr2	159730000	160060000
chr2	174710000	174950000		chr2	160060000	160580000
chr2	174950000	175260000		chr2	160660000	160910000
chr2	175260000	175560000		chr2	160910000	161340000
chr2	175560000	175870000		chr2	161340000	161840000
chr2	175870000	176070000		chr2	161910000	162280000
chr2	176200000	176550000		chr2	162360000	162430000
chr2	176550000	176730000		chr2	162430000	163000000
chr2	176730000	176970000		chr2	163000000	163160000
chr2	176970000	177320000		chr2	163180000	165810000
chr2	177320000	177520000		chr2	165830000	166700000
chr2	177520000	177700000		chr2	166720000	166810000
chr2	177700000	178010000		chr2	166810000	167020000
chr2	178010000	178200000		chr2	167020000	167380000
chr2	178200000	178300000		chr2	167380000	168630000
chr2	178300000	178480000		chr2	168660000	168990000
chr2	178480000	178640000		chr2	168990000	169200000
chr2	178640000	178970000		chr2	169200000	169570000
chr2	178970000	179170000		chr2	169620000	169800000
chr2	179170000	179280000		chr2	169800000	169980000
chr2	179570000	179970000		chr2	169980000	170090000
chr2	179970000	180280000		chr2	170090000	170110000
chr2	180280000	180620000		chr2	170110000	170310000
chr2	180620000	180960000		chr2	170310000	170670000
chr2	180960000	181960000		chr2	170670000	170790000
chr2	181960000	182380000		chr2	170790000	171090000
chr2	182380000	182600000		chr2	171090000	171250000
chr2	182600000	182820000		chr2	171250000	171670000
chr2	182820000	183000000		chr2	171790000	172020000
chr2	183000000	183530000		chr2	172020000	172100000
chr2	183530000	183900000		chr2	172100000	172290000
chr2	183900000	184110000		chr2	172420000	172630000
chr2	184110000	186030000		chr2	172630000	172990000
chr2	186030000	187120000		chr2	172990000	173340000
chr2	187120000	187350000		chr2	173340000	173580000
chr2	187350000	187570000		chr2	173580000	173870000
chr2	187660000	188320000		chr2	173870000	174090000
chr2	188320000	188470000		chr2	174090000	174260000
chr2	188470000	188770000		chr2	174260000	174620000
chr2	188770000	189380000		chr2	174620000	174700000
chr2	189380000	189840000		chr2	174700000	174940000
chr2	189840000	189980000		chr2	175000000	175210000
chr2	189980000	190300000		chr2	175210000	175570000
chr2	190300000	190520000		chr2	175570000	175890000
chr2	190760000	190940000		chr2	175890000	176160000
chr2	190940000	191180000		chr2	176160000	176540000
chr2	191240000	191400000		chr2	176540000	176730000
chr2	191400000	191630000		chr2	176730000	176980000
chr2	191630000	191900000		chr2	176980000	177310000
chr2	191900000	192030000		chr2	177310000	177520000
chr2	192080000	192390000		chr2	177520000	177690000
chr2	192390000	192630000		chr2	177690000	178020000
chr2	192630000	193040000		chr2	178020000	178200000
chr2	193040000	194520000		chr2	178200000	178290000
chr2	194520000	194880000		chr2	178350000	178640000
chr2	194880000	196240000		chr2	178640000	178970000
chr2	196240000	196930000		chr2	178970000	179340000
chr2	196930000	197450000		chr2	179340000	179390000
chr2	197450000	197630000		chr2	179390000	179520000
chr2	197670000	197880000		chr2	179540000	179800000
chr2	197900000	198240000		chr2	179800000	180610000
chr2	198240000	198480000		chr2	180610000	180970000
chr2	198480000	198570000		chr2	180970000	181940000
chr2	198570000	198670000		chr2	181960000	182580000
chr2	198670000	199180000		chr2	182580000	182800000
chr2	199180000	200150000		chr2	182840000	183000000
chr2	200150000	200350000		chr2	183000000	183530000
chr2	200350000	200780000		chr2	183530000	183840000
chr2	200820000	201170000		chr2	183840000	184110000
chr2	201170000	201350000		chr2	184110000	187340000
chr2	201350000	201570000		chr2	187340000	187580000
chr2	201600000	201730000		chr2	187580000	187710000
chr2	201750000	202050000		chr2	187710000	188010000
chr2	202100000	202280000		chr2	188010000	188040000
chr2	202280000	202320000		chr2	188040000	188320000
chr2	202340000	202510000		chr2	188320000	188460000
chr2	202660000	203060000		chr2	188480000	188700000
chr2	203130000	203430000		chr2	188700000	188920000
chr2	203430000	203690000		chr2	188920000	189080000
chr2	203690000	204030000		chr2	189080000	189380000
chr2	204060000	204320000		chr2	189380000	189930000
chr2	204320000	204790000		chr2	189950000	190300000
chr2	204970000	205130000		chr2	190300000	190520000
chr2	205190000	205560000		chr2	190520000	190630000
chr2	205560000	206540000		chr2	190630000	190940000
chr2	206540000	206810000		chr2	190940000	191180000
chr2	206810000	207030000		chr2	191180000	191390000
chr2	207090000	207440000		chr2	191390000	191550000
chr2	207510000	207670000		chr2	191640000	191910000
chr2	207670000	207870000		chr2	191910000	192410000
chr2	207870000	208350000		chr2	192410000	192610000
chr2	208390000	208490000		chr2	192670000	193040000
chr2	208490000	208610000		chr2	193040000	196180000
chr2	208610000	208930000		chr2	196180000	196530000
chr2	208930000	209240000		chr2	196530000	196940000
chr2	209240000	210180000		chr2	196940000	197160000
chr2	210200000	210490000		chr2	197160000	197330000
chr2	210490000	210840000		chr2	197390000	197630000
chr2	210840000	211090000		chr2	197670000	197880000
chr2	211090000	211290000		chr2	197960000	198250000
chr2	211290000	211490000		chr2	198250000	198420000
chr2	211490000	211950000		chr2	198470000	198580000
chr2	211950000	212030000		chr2	198580000	198660000
chr2	212050000	213000000		chr2	198660000	198990000
chr2	213000000	213450000		chr2	198990000	199170000
chr2	213450000	214020000		chr2	199170000	199990000
chr2	214170000	215530000		chr2	199990000	200040000
chr2	215550000	216170000		chr2	200040000	200100000
chr2	216300000	216800000		chr2	200150000	200360000
chr2	217080000	217280000		chr2	200360000	200830000
chr2	217360000	217550000		chr2	200830000	201110000
chr2	217550000	218030000		chr2	201110000	201140000
chr2	218030000	218380000		chr2	201140000	201350000
chr2	218380000	218630000		chr2	201350000	201580000
chr2	218630000	218970000		chr2	201760000	202040000
chr2	219130000	219270000		chr2	202100000	202260000
chr2	219520000	219720000		chr2	202260000	202510000
chr2	219830000	220020000		chr2	202710000	203070000
chr2	220020000	220250000		chr2	203130000	203430000
chr2	220400000	220580000		chr2	203430000	203740000
chr2	220580000	222460000		chr2	203740000	204050000
chr2	222460000	222850000		chr2	204050000	204320000
chr2	222850000	223520000		chr2	204320000	204790000
chr2	223520000	223830000		chr2	204830000	205130000
chr2	223830000	224530000		chr2	205180000	205550000
chr2	224530000	224670000		chr2	205570000	205730000
chr2	224830000	225150000		chr2	205730000	206170000
chr2	225150000	225520000		chr2	206190000	206550000
chr2	225520000	225910000		chr2	206550000	206830000
chr2	225910000	226530000		chr2	206830000	207030000
chr2	226530000	227670000		chr2	207120000	207360000
chr2	227670000	227860000		chr2	207380000	207670000
chr2	227860000	227980000		chr2	207670000	208350000
chr2	227980000	228190000		chr2	208490000	208610000
chr2	228190000	228470000		chr2	208610000	208940000
chr2	228510000	228770000		chr2	208940000	209230000
chr2	228770000	230600000		chr2	209230000	209640000
chr2	230600000	230850000		chr2	209640000	209680000
chr2	230850000	231060000		chr2	209700000	210070000
chr2	231060000	231480000		chr2	210070000	210820000
chr2	231480000	231680000		chr2	210820000	211080000
chr2	231680000	231920000		chr2	211080000	211290000
chr2	232070000	232330000		chr2	211290000	213520000
chr2	232470000	232540000		chr2	213520000	214100000
chr2	232540000	232660000		chr2	214120000	215540000
chr2	232770000	232980000		chr2	215540000	215720000
chr2	232980000	233200000		chr2	215720000	215870000
chr2	233710000	233930000		chr2	215870000	216110000
chr2	233930000	234010000		chr2	216180000	216310000
chr2	234050000	234160000		chr2	216310000	216800000
chr2	234160000	234390000		chr2	217080000	217280000
chr2	234470000	234640000		chr2	217370000	217550000
chr2	234640000	234840000		chr2	217550000	217850000
chr2	234840000	235040000		chr2	217850000	218040000
chr2	235040000	235200000		chr2	218040000	218370000
chr2	235200000	235450000		chr2	218370000	218630000
chr2	235450000	236030000		chr2	218630000	218940000
chr2	236030000	236320000		chr2	219130000	219270000
chr2	236320000	236500000		chr2	219520000	219720000
chr2	236500000	236680000		chr2	219720000	219830000
chr2	236680000	236870000		chr2	219830000	220020000
chr2	236870000	237090000		chr2	220020000	220250000
chr2	237190000	237420000		chr2	220250000	220410000
chr2	237420000	237670000		chr2	220410000	220600000
chr2	237670000	237710000		chr2	220600000	222490000
chr2	237710000	237990000		chr2	222490000	222850000
chr2	237990000	238370000		chr2	222870000	223440000
chr2	238490000	238700000		chr2	223520000	223810000
chr2	238700000	239040000		chr2	223810000	224000000
chr2	239250000	239440000		chr2	224020000	224700000
chr2	239700000	239810000		chr2	224760000	224830000
chr2	239830000	239900000		chr2	224830000	225170000
chr2	240050000	240320000		chr2	225200000	225520000
chr2	240320000	240680000		chr2	225520000	225620000
chr2	240680000	240790000		chr2	225620000	225910000
chr2	240800000	240870000		chr2	225910000	226530000
chr2	240940000	241100000		chr2	226530000	227670000
chr2	241100000	241390000		chr2	227670000	227890000
chr2	241770000	242000000		chr2	227980000	228190000
chr2	242000000	242160000		chr2	228210000	228450000
chr2	242640000	242830000		chr2	228510000	228750000
chr2	242950000	243090000		chr2	228750000	230580000
chr3	60000	450000		chr2	230580000	230790000
chr3	450000	3170000		chr2	230860000	231070000
chr3	3230000	4030000		chr2	231070000	231160000
chr3	4030000	4340000		chr2	231180000	231470000
chr3	4340000	4720000		chr2	231470000	231680000
chr3	4720000	5160000		chr2	231680000	231920000
chr3	5270000	8300000		chr2	231920000	232320000
chr3	8340000	8460000		chr2	232470000	232700000
chr3	8460000	8670000		chr2	232710000	232770000
chr3	8670000	8810000		chr2	232770000	233020000
chr3	8810000	9010000		chr2	233020000	233190000
chr3	9010000	9350000		chr2	233190000	233310000
chr3	9370000	9540000		chr2	233410000	233560000
chr3	9540000	9750000		chr2	233710000	234010000
chr3	9750000	10070000		chr2	234050000	234160000
chr3	10070000	10360000		chr2	234160000	234310000
chr3	10360000	10780000		chr2	234370000	234470000
chr3	10780000	10970000		chr2	234470000	234760000
chr3	10970000	11110000		chr2	234760000	234850000
chr3	11260000	11400000		chr2	234850000	235000000
chr3	11400000	11590000		chr2	235000000	235160000
chr3	11590000	11700000		chr2	235160000	235450000
chr3	11700000	11890000		chr2	235450000	235690000
chr3	11890000	12160000		chr2	235690000	236030000
chr3	12320000	12530000		chr2	236030000	236210000
chr3	12600000	12760000		chr2	236250000	236500000
chr3	13110000	13340000		chr2	236500000	236680000
chr3	13340000	13520000		chr2	236680000	237090000
chr3	13520000	13700000		chr2	237220000	237450000
chr3	13700000	13930000		chr2	237450000	237480000
chr3	13930000	14160000		chr2	237480000	237590000
chr3	14240000	14530000		chr2	237610000	238000000
chr3	14670000	14830000		chr2	238000000	238320000
chr3	14830000	14970000		chr2	238490000	238760000
chr3	14970000	15140000		chr2	238760000	239020000
chr3	15140000	15310000		chr2	239050000	239200000
chr3	15310000	15470000		chr2	239200000	239390000
chr3	15470000	15640000		chr2	239440000	239710000
chr3	15640000	15860000		chr2	239780000	239810000
chr3	15900000	16050000		chr2	239830000	239950000
chr3	16050000	16310000		chr2	240180000	240340000
chr3	16310000	16620000		chr2	240360000	240480000
chr3	16620000	17280000		chr2	240480000	240720000
chr3	17280000	17470000		chr2	240720000	240790000
chr3	17470000	17900000		chr2	240940000	241090000
chr3	17900000	18520000		chr2	241090000	241400000
chr3	18560000	19070000		chr2	241490000	241720000
chr3	19070000	19900000		chr2	241790000	242030000
chr3	19900000	20230000		chr2	242300000	242610000
chr3	20250000	23020000		chr2	242610000	242830000
chr3	23020000	23820000		chr2	242830000	243090000
chr3	23840000	24030000		chr3	60000	440000
chr3	24030000	24300000		chr3	440000	650000
chr3	24300000	24570000		chr3	650000	1670000
chr3	24570000	24730000		chr3	1670000	3030000
chr3	24760000	25640000		chr3	3030000	3240000
chr3	25640000	25950000		chr3	3240000	4340000
chr3	25950000	27090000		chr3	4340000	4740000
chr3	27090000	27330000		chr3	4740000	5110000
chr3	27330000	27530000		chr3	5340000	5460000
chr3	27530000	27750000		chr3	5460000	5850000
chr3	27750000	28390000		chr3	5850000	6530000
chr3	28390000	30040000		chr3	6530000	6840000
chr3	30040000	30240000		chr3	6840000	8450000
chr3	30240000	30740000		chr3	8450000	8700000
chr3	30800000	31180000		chr3	8700000	9010000
chr3	31180000	31570000		chr3	9010000	9360000
chr3	31570000	31820000		chr3	9360000	9540000
chr3	31820000	32030000		chr3	9540000	9750000
chr3	32030000	32200000		chr3	9870000	10080000
chr3	32200000	32440000		chr3	10080000	10360000
chr3	32530000	32730000		chr3	10360000	10790000
chr3	32730000	32980000		chr3	10790000	11110000
chr3	32980000	33160000		chr3	11260000	11420000
chr3	33160000	33420000		chr3	11420000	11690000
chr3	33480000	33620000		chr3	11690000	11890000
chr3	33620000	33900000		chr3	11890000	12160000
chr3	33900000	35990000		chr3	12160000	12530000
chr3	35990000	36740000		chr3	12530000	12710000
chr3	36740000	36940000		chr3	13120000	13330000
chr3	37030000	37330000		chr3	13330000	13520000
chr3	37470000	37860000		chr3	13520000	13700000
chr3	37860000	38070000		chr3	13700000	13940000
chr3	38150000	38370000		chr3	13940000	14170000
chr3	38370000	38540000		chr3	14220000	14520000
chr3	38540000	38720000		chr3	14650000	14830000
chr3	38720000	39050000		chr3	14830000	14970000
chr3	39090000	39430000		chr3	14970000	15140000
chr3	39630000	39720000		chr3	15140000	15250000
chr3	39720000	40040000		chr3	15250000	15470000
chr3	40040000	40220000		chr3	15470000	15650000
chr3	40220000	40370000		chr3	15650000	15860000
chr3	40370000	40610000		chr3	15930000	16020000
chr3	40610000	41240000		chr3	16020000	16300000
chr3	41240000	41490000		chr3	16300000	16640000
chr3	41490000	41920000		chr3	16640000	16860000
chr3	41920000	42150000		chr3	16860000	17280000
chr3	42270000	42540000		chr3	17280000	17470000
chr3	42590000	42800000		chr3	17470000	17680000
chr3	42800000	42960000		chr3	17680000	17900000
chr3	42960000	43210000		chr3	17900000	18480000
chr3	43210000	43550000		chr3	18480000	19910000
chr3	43550000	43810000		chr3	19910000	20230000
chr3	43810000	44280000		chr3	20230000	20990000
chr3	44280000	44570000		chr3	20990000	21320000
chr3	44570000	44800000		chr3	21320000	21680000
chr3	44800000	44900000		chr3	21700000	22200000
chr3	45050000	45260000		chr3	22200000	23610000
chr3	45260000	45430000		chr3	23640000	24040000
chr3	45540000	45780000		chr3	24040000	24290000
chr3	45780000	45960000		chr3	24290000	24720000
chr3	45960000	46150000		chr3	24720000	25460000
chr3	46220000	46490000		chr3	25460000	25640000
chr3	46490000	46710000		chr3	25640000	25920000
chr3	46710000	46950000		chr3	25960000	27340000
chr3	47060000	47420000		chr3	27340000	27710000
chr3	47620000	47850000		chr3	27710000	28240000
chr3	47850000	48030000		chr3	28240000	28400000
chr3	48030000	48230000		chr3	28400000	30750000
chr3	48230000	48440000		chr3	30790000	31210000
chr3	48730000	49010000		chr3	31210000	31450000
chr3	49170000	49370000		chr3	31450000	31730000
chr3	49370000	49490000		chr3	31780000	32020000
chr3	49540000	49730000		chr3	32020000	32220000
chr3	49730000	49970000		chr3	32220000	32510000
chr3	50380000	50600000		chr3	32510000	32720000
chr3	50700000	50990000		chr3	32820000	32980000
chr3	50990000	51420000		chr3	32980000	33180000
chr3	51530000	51740000		chr3	33180000	33420000
chr3	51740000	51970000		chr3	33420000	33610000
chr3	52020000	52190000		chr3	33650000	33840000
chr3	52240000	52450000		chr3	33900000	34330000
chr3	52570000	52740000		chr3	34330000	35990000
chr3	52870000	53120000		chr3	36010000	36750000
chr3	53120000	53250000		chr3	36750000	36910000
chr3	53380000	53620000		chr3	36910000	37040000
chr3	53620000	53760000		chr3	37040000	37360000
chr3	53760000	53960000		chr3	37410000	37840000
chr3	53960000	54160000		chr3	37870000	38060000
chr3	54160000	54430000		chr3	38150000	38340000
chr3	54430000	54860000		chr3	38380000	38530000
chr3	54860000	55490000		chr3	38530000	38700000
chr3	55520000	55940000		chr3	38700000	39090000
chr3	55940000	56300000		chr3	39090000	39450000
chr3	56300000	56590000		chr3	39570000	40050000
chr3	56710000	57030000		chr3	40050000	40200000
chr3	57200000	57260000		chr3	40220000	40360000
chr3	57260000	57380000		chr3	40360000	40620000
chr3	57380000	57580000		chr3	40620000	40950000
chr3	57580000	57850000		chr3	40950000	41240000
chr3	57930000	58160000		chr3	41240000	41380000
chr3	58160000	58300000		chr3	41380000	41690000
chr3	58300000	58410000		chr3	41720000	41930000
chr3	58630000	59160000		chr3	41930000	42150000
chr3	59160000	59530000		chr3	42270000	42530000
chr3	59560000	59870000		chr3	42530000	42810000
chr3	59870000	60730000		chr3	42810000	42970000
chr3	60730000	61240000		chr3	42970000	43210000
chr3	61500000	61840000		chr3	43210000	43550000
chr3	61840000	62180000		chr3	43570000	43810000
chr3	62280000	62580000		chr3	43810000	44250000
chr3	62580000	63200000		chr3	44360000	44570000
chr3	63330000	63810000		chr3	44570000	44810000
chr3	63810000	64010000		chr3	44810000	45070000
chr3	64010000	64490000		chr3	45070000	45260000
chr3	64490000	65160000		chr3	45260000	45430000
chr3	65160000	65270000		chr3	45430000	45540000
chr3	65400000	65740000		chr3	45540000	45730000
chr3	65740000	66180000		chr3	45780000	45970000
chr3	66270000	66450000		chr3	45970000	46130000
chr3	66450000	66640000		chr3	46130000	46470000
chr3	66640000	66920000		chr3	46470000	46700000
chr3	66970000	67160000		chr3	46700000	46950000
chr3	67160000	67430000		chr3	46950000	47060000
chr3	67430000	67860000		chr3	47060000	47210000
chr3	67860000	68920000		chr3	47210000	47420000
chr3	69150000	69380000		chr3	47620000	47840000
chr3	69380000	69490000		chr3	47840000	48030000
chr3	69490000	69720000		chr3	48030000	48230000
chr3	69720000	70010000		chr3	48230000	48480000
chr3	70080000	70550000		chr3	48480000	48600000
chr3	70550000	70940000		chr3	48750000	49010000
chr3	71020000	71380000		chr3	49200000	49330000
chr3	71380000	71450000		chr3	49370000	49500000
chr3	71450000	71660000		chr3	49540000	49730000
chr3	71730000	71950000		chr3	49730000	49890000
chr3	71950000	72320000		chr3	50380000	50610000
chr3	72360000	72710000		chr3	50700000	51420000
chr3	72710000	72890000		chr3	51520000	51720000
chr3	72890000	73150000		chr3	51720000	51970000
chr3	73150000	73560000		chr3	52020000	52190000
chr3	73560000	73900000		chr3	52310000	52490000
chr3	73920000	75240000		chr3	52570000	52740000
chr3	75240000	75710000		chr3	52860000	53120000
chr3	75730000	76090000		chr3	53120000	53320000
chr3	76090000	76160000		chr3	53400000	53750000
chr3	76160000	76200000		chr3	53750000	53960000
chr3	76200000	76630000		chr3	53960000	54160000
chr3	76630000	77090000		chr3	54160000	54390000
chr3	77090000	77350000		chr3	54430000	54860000
chr3	77370000	78630000		chr3	54860000	55490000
chr3	78700000	79090000		chr3	55490000	55790000
chr3	79090000	79570000		chr3	55790000	55920000
chr3	79570000	80500000		chr3	55950000	56040000
chr3	80500000	80540000		chr3	56090000	56250000
chr3	80540000	80830000		chr3	56290000	56550000
chr3	80830000	81230000		chr3	56590000	56730000
chr3	81230000	81450000		chr3	56730000	57020000
chr3	81520000	81910000		chr3	57020000	57130000
chr3	81990000	82220000		chr3	57200000	57390000
chr3	82220000	82770000		chr3	57430000	57550000
chr3	82770000	83640000		chr3	57550000	57850000
chr3	83640000	84340000		chr3	57850000	58160000
chr3	84340000	84540000		chr3	58160000	58290000
chr3	84570000	84950000		chr3	58290000	58630000
chr3	84950000	85340000		chr3	58630000	58800000
chr3	85340000	85630000		chr3	58800000	58980000
chr3	85630000	85870000		chr3	58980000	59190000
chr3	85870000	86680000		chr3	59190000	59560000
chr3	86700000	87260000		chr3	59560000	59740000
chr3	87260000	87580000		chr3	59740000	59850000
chr3	87580000	88050000		chr3	59900000	60080000
chr3	88050000	88240000		chr3	60080000	60430000
chr3	88240000	89140000		chr3	60540000	60600000
chr3	89200000	89920000		chr3	60600000	60760000
chr3	89920000	90240000		chr3	60760000	60950000
chr3	90240000	90510000		chr3	60950000	61380000
chr3	93500000	93700000		chr3	61380000	62180000
chr3	93700000	93870000		chr3	62180000	62580000
chr3	93900000	94230000		chr3	62610000	63220000
chr3	94230000	96560000		chr3	63330000	63810000
chr3	96560000	97440000		chr3	63810000	64010000
chr3	97480000	97750000		chr3	64010000	64500000
chr3	97750000	98080000		chr3	64500000	64700000
chr3	98080000	98240000		chr3	64700000	65170000
chr3	98310000	98530000		chr3	65170000	65320000
chr3	98530000	98730000		chr3	65420000	65740000
chr3	98730000	99530000		chr3	65740000	66160000
chr3	99530000	99790000		chr3	66160000	66180000
chr3	99790000	99980000		chr3	66270000	66880000
chr3	99980000	100130000		chr3	66970000	67180000
chr3	100130000	100520000		chr3	67180000	67420000
chr3	100520000	100940000		chr3	67420000	67710000
chr3	100940000	101290000		chr3	67840000	68940000
chr3	101290000	101400000		chr3	69130000	69380000
chr3	101570000	101950000		chr3	69380000	69480000
chr3	101950000	102310000		chr3	69480000	69720000
chr3	102340000	103490000		chr3	69720000	70050000
chr3	103490000	104210000		chr3	70100000	70430000
chr3	104250000	105080000		chr3	70430000	70510000
chr3	105080000	105290000		chr3	70510000	70550000
chr3	105290000	105590000		chr3	70580000	71050000
chr3	105590000	106900000		chr3	71110000	71450000
chr3	106900000	107160000		chr3	71450000	71640000
chr3	107160000	107240000		chr3	71730000	71920000
chr3	107240000	107580000		chr3	71920000	72320000
chr3	107650000	107810000		chr3	72490000	72710000
chr3	107810000	107850000		chr3	72710000	72890000
chr3	107850000	108200000		chr3	72890000	73140000
chr3	108200000	108310000		chr3	73140000	73560000
chr3	108380000	108650000		chr3	73560000	74680000
chr3	108730000	108810000		chr3	74680000	75250000
chr3	108810000	108960000		chr3	75270000	75620000
chr3	108960000	110010000		chr3	75800000	75840000
chr3	110010000	110940000		chr3	75840000	77020000
chr3	110940000	111290000		chr3	77070000	77370000
chr3	111410000	111700000		chr3	77370000	78690000
chr3	111820000	112280000		chr3	78730000	79540000
chr3	112280000	112710000		chr3	79540000	80840000
chr3	112740000	113020000		chr3	80840000	81520000
chr3	113020000	113160000		chr3	81520000	81930000
chr3	113160000	113360000		chr3	81950000	82220000
chr3	113550000	113670000		chr3	82250000	83990000
chr3	113850000	114050000		chr3	83990000	84140000
chr3	114050000	114490000		chr3	84140000	84540000
chr3	114540000	114940000		chr3	84540000	84570000
chr3	114940000	115330000		chr3	84570000	85390000
chr3	115370000	115540000		chr3	85390000	85630000
chr3	115810000	116490000		chr3	85650000	86700000
chr3	116490000	118370000		chr3	86700000	86720000
chr3	118370000	118560000		chr3	86720000	87270000
chr3	118560000	118830000		chr3	87300000	87800000
chr3	118830000	118960000		chr3	87820000	88050000
chr3	118960000	119120000		chr3	88050000	88240000
chr3	119120000	119400000		chr3	88240000	89140000
chr3	119400000	119540000		chr3	89140000	90220000
chr3	119540000	119930000		chr3	90220000	90320000
chr3	119930000	120140000		chr3	90320000	90370000
chr3	120140000	120300000		chr3	90370000	90410000
chr3	120300000	120530000		chr3	90410000	90510000
chr3	120620000	121030000		chr3	93500000	93860000
chr3	121030000	121140000		chr3	93970000	94600000
chr3	121260000	121440000		chr3	94600000	97440000
chr3	121460000	121560000		chr3	97480000	97760000
chr3	121560000	121760000		chr3	97760000	98070000
chr3	121760000	122020000		chr3	98090000	98320000
chr3	122080000	122410000		chr3	98320000	98530000
chr3	122410000	122640000		chr3	98530000	98730000
chr3	122640000	122750000		chr3	98730000	99540000
chr3	122750000	122990000		chr3	99540000	99780000
chr3	122990000	123280000		chr3	99780000	99980000
chr3	123450000	123710000		chr3	99980000	100320000
chr3	123800000	124030000		chr3	100350000	100510000
chr3	124030000	124210000		chr3	100510000	100750000
chr3	124270000	124470000		chr3	100790000	100920000
chr3	124470000	124640000		chr3	100920000	101060000
chr3	124640000	124920000		chr3	101090000	101290000
chr3	124920000	125160000		chr3	101290000	101420000
chr3	125310000	125480000		chr3	101500000	101950000
chr3	125480000	125660000		chr3	101980000	105240000
chr3	125660000	125840000		chr3	105270000	105410000
chr3	125840000	125940000		chr3	105410000	106350000
chr3	125940000	126190000		chr3	106350000	106760000
chr3	126470000	126700000		chr3	106920000	107290000
chr3	126700000	126940000		chr3	107290000	107570000
chr3	126960000	127280000		chr3	107650000	108200000
chr3	127350000	127690000		chr3	108200000	108380000
chr3	127880000	128230000		chr3	108380000	108670000
chr3	128330000	128570000		chr3	108690000	109160000
chr3	128680000	128810000		chr3	109160000	109400000
chr3	128840000	129000000		chr3	109400000	110020000
chr3	129160000	129350000		chr3	110020000	110380000
chr3	129350000	129550000		chr3	110380000	110460000
chr3	129660000	129830000		chr3	110460000	111390000
chr3	129830000	130350000		chr3	111390000	111770000
chr3	130350000	130750000		chr3	111810000	112280000
chr3	130750000	131240000		chr3	112280000	112710000
chr3	131240000	131500000		chr3	112750000	113030000
chr3	131500000	131750000		chr3	113030000	113410000
chr3	131750000	131930000		chr3	113410000	113650000
chr3	131930000	132070000		chr3	113650000	113870000
chr3	132140000	132440000		chr3	113870000	114110000
chr3	132440000	132760000		chr3	114110000	114160000
chr3	132760000	133110000		chr3	114210000	114500000
chr3	133130000	133330000		chr3	114540000	114560000
chr3	133330000	133550000		chr3	114560000	114780000
chr3	133550000	133900000		chr3	114780000	114940000
chr3	134020000	134210000		chr3	114940000	115540000
chr3	134210000	134500000		chr3	115620000	115860000
chr3	134500000	135230000		chr3	115860000	116140000
chr3	135230000	135620000		chr3	116140000	116180000
chr3	135620000	135780000		chr3	116180000	116490000
chr3	135780000	136090000		chr3	116490000	118370000
chr3	136090000	136470000		chr3	118370000	118560000
chr3	136470000	136750000		chr3	118560000	118830000
chr3	136830000	137420000		chr3	118830000	119140000
chr3	137420000	137700000		chr3	119220000	119410000
chr3	137840000	138050000		chr3	119410000	119610000
chr3	138050000	138150000		chr3	119610000	119820000
chr3	138190000	138310000		chr3	119920000	120280000
chr3	138310000	138400000		chr3	120280000	120540000
chr3	138400000	138650000		chr3	120540000	121130000
chr3	138650000	139060000		chr3	121250000	121550000
chr3	139110000	139300000		chr3	121550000	121760000
chr3	139300000	139440000		chr3	121760000	121810000
chr3	139460000	139670000		chr3	121810000	122100000
chr3	139670000	139830000		chr3	122100000	122440000
chr3	139830000	140270000		chr3	122440000	122630000
chr3	140270000	140510000		chr3	122660000	122750000
chr3	140600000	140710000		chr3	122750000	123000000
chr3	140710000	140950000		chr3	123000000	123280000
chr3	141020000	141180000		chr3	123440000	123710000
chr3	141180000	141300000		chr3	123800000	124000000
chr3	141350000	141640000		chr3	124030000	124270000
chr3	141660000	142040000		chr3	124270000	124460000
chr3	142290000	142530000		chr3	124460000	124640000
chr3	142530000	142720000		chr3	124640000	124870000
chr3	142790000	143400000		chr3	124930000	125160000
chr3	143490000	145480000		chr3	125160000	125310000
chr3	145480000	145750000		chr3	125490000	125640000
chr3	145750000	145910000		chr3	125660000	125860000
chr3	145910000	146370000		chr3	125890000	126140000
chr3	146370000	146970000		chr3	126200000	126400000
chr3	146970000	147810000		chr3	126470000	126720000
chr3	147830000	148010000		chr3	126800000	127280000
chr3	148070000	148440000		chr3	127350000	127560000
chr3	148440000	148670000		chr3	127560000	127690000
chr3	148670000	148830000		chr3	127870000	128130000
chr3	148830000	149000000		chr3	128220000	128330000
chr3	149000000	149210000		chr3	128370000	128600000
chr3	149210000	149470000		chr3	128640000	128840000
chr3	149680000	149940000		chr3	128870000	129000000
chr3	149940000	150250000		chr3	129060000	129150000
chr3	150250000	150420000		chr3	129210000	129360000
chr3	150420000	150600000		chr3	129360000	129550000
chr3	150600000	150870000		chr3	129660000	129830000
chr3	150870000	151110000		chr3	129830000	129990000
chr3	151140000	151570000		chr3	129990000	130260000
chr3	151750000	151890000		chr3	130260000	130400000
chr3	151890000	152190000		chr3	130430000	130750000
chr3	152190000	152350000		chr3	130750000	130970000
chr3	152350000	152730000		chr3	130970000	131240000
chr3	152730000	153740000		chr3	131240000	131480000
chr3	153740000	154050000		chr3	131500000	131710000
chr3	154050000	155060000		chr3	131750000	131920000
chr3	155060000	155420000		chr3	131920000	132070000
chr3	155420000	155690000		chr3	132140000	132440000
chr3	155690000	155870000		chr3	132440000	132760000
chr3	155870000	156230000		chr3	132780000	133150000
chr3	156250000	156390000		chr3	133150000	133370000
chr3	156390000	156800000		chr3	133370000	133540000
chr3	156960000	157220000		chr3	133540000	133650000
chr3	157240000	157800000		chr3	133650000	133890000
chr3	157800000	158250000		chr3	133890000	134020000
chr3	158250000	158360000		chr3	134020000	134210000
chr3	158360000	158560000		chr3	134300000	134510000
chr3	158560000	158990000		chr3	134510000	134970000
chr3	158990000	159320000		chr3	134970000	135180000
chr3	159320000	159550000		chr3	135180000	135220000
chr3	159550000	159740000		chr3	135220000	135430000
chr3	159740000	160120000		chr3	135430000	135600000
chr3	160290000	160660000		chr3	135620000	135790000
chr3	160660000	160930000		chr3	135790000	136090000
chr3	160930000	161160000		chr3	136110000	136260000
chr3	161160000	162770000		chr3	136260000	136470000
chr3	162770000	164930000		chr3	136470000	136750000
chr3	164930000	165570000		chr3	136750000	136950000
chr3	165570000	165740000		chr3	136950000	137440000
chr3	165740000	167060000		chr3	137440000	137460000
chr3	167080000	167380000		chr3	137460000	137700000
chr3	167380000	167620000		chr3	137830000	138050000
chr3	167620000	167710000		chr3	138380000	138660000
chr3	167730000	167920000		chr3	138660000	138830000
chr3	167920000	168190000		chr3	138830000	139070000
chr3	168190000	168560000		chr3	139110000	139290000
chr3	168560000	168860000		chr3	139290000	139460000
chr3	168860000	169400000		chr3	139460000	139650000
chr3	169480000	169790000		chr3	139650000	139770000
chr3	169900000	170010000		chr3	139820000	139990000
chr3	170010000	170130000		chr3	139990000	140200000
chr3	170180000	170220000		chr3	140270000	140600000
chr3	170220000	170580000		chr3	140600000	140950000
chr3	170580000	170910000		chr3	141000000	141180000
chr3	170910000	171310000		chr3	141180000	141290000
chr3	171310000	171530000		chr3	141350000	141450000
chr3	171550000	171760000		chr3	141450000	141660000
chr3	172090000	172390000		chr3	141660000	142010000
chr3	172540000	173060000		chr3	142040000	142260000
chr3	173060000	176200000		chr3	142290000	142530000
chr3	176200000	176700000		chr3	142530000	142730000
chr3	176700000	176920000		chr3	142730000	143080000
chr3	176920000	177110000		chr3	143080000	143400000
chr3	177110000	178110000		chr3	143490000	143610000
chr3	178110000	178700000		chr3	143610000	143680000
chr3	178700000	179040000		chr3	143680000	145910000
chr3	179040000	179280000		chr3	145910000	146120000
chr3	179280000	179520000		chr3	146120000	146330000
chr3	179520000	180320000		chr3	146330000	147070000
chr3	180320000	180570000		chr3	147070000	148020000
chr3	180570000	180720000		chr3	148020000	148570000
chr3	180720000	180930000		chr3	148660000	148830000
chr3	180930000	181420000		chr3	148830000	149010000
chr3	181420000	182000000		chr3	149010000	149220000
chr3	182000000	182410000		chr3	149220000	149540000
chr3	182410000	182610000		chr3	149540000	149660000
chr3	182610000	182820000		chr3	149660000	149940000
chr3	182820000	183130000		chr3	149940000	150250000
chr3	183130000	183600000		chr3	150250000	150430000
chr3	183600000	183840000		chr3	150430000	150600000
chr3	183840000	184030000		chr3	150600000	150870000
chr3	184080000	184270000		chr3	150870000	151150000
chr3	184270000	184530000		chr3	151150000	151560000
chr3	184530000	184770000		chr3	151560000	151650000
chr3	184770000	185000000		chr3	151690000	151890000
chr3	185310000	185660000		chr3	151890000	152170000
chr3	185690000	185970000		chr3	152190000	152730000
chr3	185970000	186260000		chr3	152730000	153720000
chr3	186260000	186540000		chr3	153720000	153980000
chr3	186540000	186910000		chr3	154050000	154470000
chr3	186910000	187040000		chr3	154470000	154640000
chr3	187040000	187450000		chr3	154640000	155060000
chr3	187450000	187720000		chr3	155060000	155420000
chr3	187750000	188010000		chr3	155420000	155700000
chr3	188010000	188680000		chr3	155700000	155870000
chr3	188680000	188910000		chr3	155870000	156160000
chr3	188970000	189670000		chr3	156230000	156400000
chr3	189670000	189920000		chr3	156400000	156800000
chr3	189920000	190160000		chr3	156900000	157250000
chr3	190160000	190420000		chr3	157320000	157580000
chr3	190420000	190830000		chr3	157580000	157740000
chr3	190830000	190950000		chr3	157790000	158000000
chr3	190950000	191150000		chr3	158000000	158170000
chr3	191150000	191580000		chr3	158250000	158360000
chr3	191580000	191790000		chr3	158360000	158540000
chr3	191810000	192190000		chr3	158540000	158980000
chr3	192190000	192520000		chr3	158980000	159530000
chr3	192520000	192770000		chr3	159530000	159730000
chr3	192830000	193310000		chr3	159730000	160120000
chr3	193310000	193500000		chr3	160360000	160660000
chr3	193500000	193860000		chr3	160690000	160990000
chr3	193860000	194040000		chr3	160990000	161190000
chr3	194120000	194390000		chr3	161190000	162530000
chr3	194390000	194710000		chr3	162540000	162790000
chr3	194710000	194830000		chr3	162790000	164920000
chr3	194830000	194990000		chr3	164920000	165580000
chr3	194990000	195270000		chr3	165580000	167320000
chr3	195340000	195540000		chr3	167380000	167620000
chr3	195580000	195720000		chr3	167620000	167750000
chr3	195720000	195960000		chr3	167750000	167930000
chr3	195960000	196250000		chr3	167930000	168590000
chr3	196250000	196440000		chr3	168590000	168760000
chr3	196950000	197250000		chr3	168760000	169400000
chr3	197680000	197810000		chr3	169480000	169790000
chr3	197810000	197900000		chr3	169900000	169940000
chr4	10000	70000		chr3	169940000	170130000
chr4	70000	470000		chr3	170130000	170580000
chr4	700000	930000		chr3	170650000	170900000
chr4	1050000	1350000		chr3	170900000	171300000
chr4	1350000	1430000		chr3	171300000	171550000
chr4	1470000	1580000		chr3	171550000	171820000
chr4	1920000	2210000		chr3	171820000	172050000
chr4	2210000	2470000		chr3	172050000	172470000
chr4	2470000	2720000		chr3	172500000	172700000
chr4	2790000	2970000		chr3	172700000	176200000
chr4	3080000	3290000		chr3	176200000	176670000
chr4	3290000	3490000		chr3	176730000	176910000
chr4	3540000	3740000		chr3	176910000	177080000
chr4	3740000	3960000		chr3	177080000	177230000
chr4	3960000	4190000		chr3	177230000	177500000
chr4	4250000	4460000		chr3	177500000	178130000
chr4	4460000	4690000		chr3	178130000	178720000
chr4	4690000	4970000		chr3	178720000	179040000
chr4	4970000	5150000		chr3	179040000	179280000
chr4	5150000	5390000		chr3	179490000	180350000
chr4	5390000	5570000		chr3	180350000	180520000
chr4	5570000	5630000		chr3	180520000	180720000
chr4	5630000	5820000		chr3	180720000	181420000
chr4	6200000	6390000		chr3	181420000	181840000
chr4	6390000	6560000		chr3	181840000	181890000
chr4	6690000	6890000		chr3	181950000	182230000
chr4	6890000	7100000		chr3	182250000	182410000
chr4	7100000	7350000		chr3	182410000	182620000
chr4	7460000	7750000		chr3	182620000	182830000
chr4	7750000	8010000		chr3	182900000	183110000
chr4	8240000	8430000		chr3	183180000	183530000
chr4	8430000	8610000		chr3	183600000	183850000
chr4	8660000	8800000		chr3	183850000	184020000
chr4	8810000	8930000		chr3	184080000	184280000
chr4	8930000	9170000		chr3	184280000	184530000
chr4	9220000	9250000		chr3	184530000	185040000
chr4	9370000	9490000		chr3	185040000	185350000
chr4	9490000	9700000		chr3	185350000	185660000
chr4	9700000	10020000		chr3	185660000	185980000
chr4	10140000	10220000		chr3	185980000	186290000
chr4	10230000	10560000		chr3	186290000	186540000
chr4	10560000	12670000		chr3	186540000	186830000
chr4	12720000	12840000		chr3	186890000	187040000
chr4	12840000	13290000		chr3	187040000	187450000
chr4	13290000	13660000		chr3	187450000	188080000
chr4	13660000	14790000		chr3	188080000	188690000
chr4	14840000	14990000		chr3	188690000	189630000
chr4	14990000	15230000		chr3	189630000	190950000
chr4	15230000	15460000		chr3	190950000	191140000
chr4	15460000	15740000		chr3	191140000	191370000
chr4	15770000	16010000		chr3	191370000	192190000
chr4	16010000	16280000		chr3	192190000	192510000
chr4	16280000	16720000		chr3	192510000	192780000
chr4	16720000	16950000		chr3	192780000	193300000
chr4	16950000	17330000		chr3	193300000	193490000
chr4	17330000	17480000		chr3	193490000	193850000
chr4	17480000	17650000		chr3	193850000	194050000
chr4	17650000	17810000		chr3	194120000	194390000
chr4	17810000	18090000		chr3	194390000	194710000
chr4	18090000	18650000		chr3	194710000	194810000
chr4	18650000	20250000		chr3	194810000	194990000
chr4	20300000	20700000		chr3	194990000	195200000
chr4	20750000	21470000		chr3	195270000	195350000
chr4	21470000	21780000		chr3	195390000	195580000
chr4	21780000	22390000		chr3	195720000	195940000
chr4	22390000	22730000		chr3	195940000	196250000
chr4	22730000	23110000		chr3	196250000	196440000
chr4	23110000	23680000		chr3	196540000	196700000
chr4	23680000	23990000		chr3	196700000	196930000
chr4	23990000	24470000		chr3	196950000	197240000
chr4	24470000	24700000		chr3	197240000	197370000
chr4	24700000	24940000		chr3	197620000	197810000
chr4	24970000	25160000		chr3	197830000	197900000
chr4	25160000	25420000		chr4	10000	70000
chr4	25420000	25770000		chr4	70000	250000
chr4	26010000	26320000		chr4	250000	410000
chr4	26320000	26460000		chr4	410000	510000
chr4	26460000	26730000		chr4	820000	1000000
chr4	26730000	27030000		chr4	1050000	1350000
chr4	27030000	27350000		chr4	1350000	1430000
chr4	27350000	27650000		chr4	1470000	1690000
chr4	27650000	30620000		chr4	1810000	1930000
chr4	30680000	31360000		chr4	1930000	2220000
chr4	31360000	31720000		chr4	2220000	2470000
chr4	31720000	31820000		chr4	2470000	2730000
chr4	31830000	32420000		chr4	2730000	2970000
chr4	32440000	32810000		chr4	3140000	3490000
chr4	32810000	33070000		chr4	3490000	3960000
chr4	33070000	33090000		chr4	3960000	4190000
chr4	33090000	34920000		chr4	4220000	4430000
chr4	34920000	35190000		chr4	4430000	4680000
chr4	35190000	35950000		chr4	4680000	4960000
chr4	36070000	36260000		chr4	4960000	5170000
chr4	36410000	37400000		chr4	5170000	5390000
chr4	37400000	37590000		chr4	5390000	5820000
chr4	37590000	37810000		chr4	5820000	6000000
chr4	37810000	38040000		chr4	6000000	6170000
chr4	38040000	38180000		chr4	6220000	6340000
chr4	38220000	38320000		chr4	6340000	6550000
chr4	38320000	38680000		chr4	6710000	6890000
chr4	38870000	39180000		chr4	6890000	7100000
chr4	39180000	39460000		chr4	7100000	7340000
chr4	39460000	39700000		chr4	7340000	7720000
chr4	39700000	39810000		chr4	7720000	7990000
chr4	39810000	39980000		chr4	8160000	8430000
chr4	40050000	40330000		chr4	8430000	8630000
chr4	40330000	40550000		chr4	8630000	8800000
chr4	40550000	40730000		chr4	8810000	8930000
chr4	40920000	41240000		chr4	8950000	9160000
chr4	41240000	41670000		chr4	9370000	9460000
chr4	41670000	41910000		chr4	9480000	9700000
chr4	42110000	42210000		chr4	9700000	10120000
chr4	42270000	42560000		chr4	10120000	10410000
chr4	42560000	42940000		chr4	10460000	10560000
chr4	42940000	43080000		chr4	10560000	12050000
chr4	43080000	43490000		chr4	12050000	12070000
chr4	43490000	44430000		chr4	12070000	12650000
chr4	44430000	44660000		chr4	12730000	12860000
chr4	44730000	45440000		chr4	12860000	13060000
chr4	45440000	46310000		chr4	13130000	13590000
chr4	46310000	46840000		chr4	13660000	14730000
chr4	46840000	47130000		chr4	14790000	15230000
chr4	47130000	47390000		chr4	15230000	15460000
chr4	47390000	47640000		chr4	15460000	15700000
chr4	47640000	47940000		chr4	15730000	16020000
chr4	47940000	48120000		chr4	16020000	16280000
chr4	48120000	48290000		chr4	16280000	16580000
chr4	48290000	48560000		chr4	16580000	16610000
chr4	48560000	48800000		chr4	16610000	16750000
chr4	49100000	49120000		chr4	16750000	16770000
chr4	49140000	49330000		chr4	16770000	16920000
chr4	49490000	49660000		chr4	16950000	17110000
chr4	52680000	53080000		chr4	17140000	17340000
chr4	53080000	53410000		chr4	17340000	17480000
chr4	53410000	53580000		chr4	17480000	17810000
chr4	53580000	53870000		chr4	17810000	18080000
chr4	53870000	54070000		chr4	18080000	18170000
chr4	54070000	54340000		chr4	18170000	18650000
chr4	54340000	54520000		chr4	18650000	20260000
chr4	54560000	54770000		chr4	20260000	20360000
chr4	54770000	55100000		chr4	20400000	20750000
chr4	55100000	55360000		chr4	20770000	21450000
chr4	55360000	55530000		chr4	21450000	21500000
chr4	55530000	55830000		chr4	21500000	21770000
chr4	55830000	56200000		chr4	21770000	22400000
chr4	56200000	56430000		chr4	22400000	22730000
chr4	56510000	56760000		chr4	22730000	22890000
chr4	56760000	56970000		chr4	22910000	23130000
chr4	56970000	57200000		chr4	23170000	23340000
chr4	57300000	57410000		chr4	23380000	23680000
chr4	57410000	57720000		chr4	23730000	23880000
chr4	57900000	58030000		chr4	23900000	24040000
chr4	58080000	58250000		chr4	24040000	24460000
chr4	58290000	59740000		chr4	24460000	24690000
chr4	59780000	60100000		chr4	24690000	24980000
chr4	60100000	61120000		chr4	24980000	25160000
chr4	61120000	61350000		chr4	25160000	25390000
chr4	61350000	61600000		chr4	25410000	25770000
chr4	61600000	62970000		chr4	25770000	26000000
chr4	62970000	63010000		chr4	26000000	26430000
chr4	63010000	63420000		chr4	26450000	26720000
chr4	63420000	63610000		chr4	26720000	27030000
chr4	63630000	64800000		chr4	27030000	27360000
chr4	64800000	64990000		chr4	27360000	27640000
chr4	64990000	65490000		chr4	27640000	27670000
chr4	65550000	65630000		chr4	27700000	28830000
chr4	65630000	65860000		chr4	28830000	28990000
chr4	65860000	66740000		chr4	28990000	29570000
chr4	66740000	67020000		chr4	29570000	31300000
[truncated: 6,125 more rows]

## Sheet: TAD boundaries
Table S2. Lists of TADs and TAD boundaries identified in K562 and HepG2 cells.
HepG2																					K562
All boundaries				+RBFox2 boundaries				-RBFox2 boundaries				+HNRNPLL boundaries				-HNRNPLL boundaries					All boundaries				+RBFox2 boundaries				-RBFox2 boundaries				+TOE1 boundaries				-TOE1 boundaries
Chr	Start	End		Chr	Start	End		Chr	Start	End		Chr	Start	End		Chr	Start	End			Chr	Start	End		Chr	Start	End		Chr	Start	End		Chr	Start	End		Chr	Start	End
chr1	540000	560000		chr1	830000	850000		chr1	540000	560000		chr1	830000	850000		chr1	540000	560000			chr1	700000	720000		chr1	700000	720000		chr1	780000	800000		chr1	700000	720000		chr1	780000	800000
chr1	630000	650000		chr1	1000000	1020000		chr1	630000	650000		chr1	1000000	1020000		chr1	630000	650000			chr1	780000	800000		chr1	1000000	1020000		chr1	2580000	2600000		chr1	1000000	1020000		chr1	1220000	1240000
chr1	830000	850000		chr1	1230000	1250000		chr1	2580000	2600000		chr1	1230000	1250000		chr1	2580000	2600000			chr1	1000000	1020000		chr1	1220000	1240000		chr1	2670000	2690000		chr1	1440000	1460000		chr1	1570000	1590000
chr1	1000000	1020000		chr1	1300000	1320000		chr1	2670000	2690000		chr1	1300000	1320000		chr1	2670000	2690000			chr1	1220000	1240000		chr1	1440000	1460000		chr1	2920000	2940000		chr1	1700000	1720000		chr1	2310000	2330000
chr1	1230000	1250000		chr1	1400000	1420000		chr1	2780000	2800000		chr1	1400000	1420000		chr1	3340000	3360000			chr1	1440000	1460000		chr1	1570000	1590000		chr1	3340000	3360000		chr1	1840000	1860000		chr1	2580000	2600000
chr1	1300000	1320000		chr1	1670000	1690000		chr1	3840000	3860000		chr1	1670000	1690000		chr1	3840000	3860000			chr1	1570000	1590000		chr1	1700000	1720000		chr1	3840000	3860000		chr1	2090000	2110000		chr1	2670000	2690000
chr1	1400000	1420000		chr1	1840000	1860000		chr1	3980000	4000000		chr1	1840000	1860000		chr1	3980000	4000000			chr1	1700000	1720000		chr1	1840000	1860000		chr1	3980000	4000000		chr1	3660000	3680000		chr1	2920000	2940000
chr1	1670000	1690000		chr1	1970000	1990000		chr1	4200000	4220000		chr1	1970000	1990000		chr1	4200000	4220000			chr1	1840000	1860000		chr1	2090000	2110000		chr1	4200000	4220000		chr1	3680000	3700000		chr1	3340000	3360000
chr1	1840000	1860000		chr1	2110000	2130000		chr1	4670000	4690000		chr1	2110000	2130000		chr1	4670000	4690000			chr1	2090000	2110000		chr1	2310000	2330000		chr1	4510000	4530000		chr1	5970000	5990000		chr1	3840000	3860000
chr1	1970000	1990000		chr1	2310000	2330000		chr1	4700000	4720000		chr1	2310000	2330000		chr1	4870000	4890000			chr1	2310000	2330000		chr1	3660000	3680000		chr1	4630000	4650000		chr1	6040000	6060000		chr1	3980000	4000000
chr1	2110000	2130000		chr1	2330000	2350000		chr1	4870000	4890000		chr1	2330000	2350000		chr1	5510000	5530000			chr1	2580000	2600000		chr1	3680000	3700000		chr1	4650000	4670000		chr1	6600000	6620000		chr1	4200000	4220000
chr1	2310000	2330000		chr1	2470000	2490000		chr1	5510000	5530000		chr1	2470000	2490000		chr1	5800000	5820000			chr1	2670000	2690000		chr1	5970000	5990000		chr1	4850000	4870000		chr1	6750000	6770000		chr1	4510000	4530000
chr1	2330000	2350000		chr1	2970000	2990000		chr1	5800000	5820000		chr1	2780000	2800000		chr1	6750000	6770000			chr1	2920000	2940000		chr1	6040000	6060000		chr1	5490000	5510000		chr1	7710000	7730000		chr1	4630000	4650000
chr1	2470000	2490000		chr1	3340000	3360000		chr1	6960000	6980000		chr1	2970000	2990000		chr1	6960000	6980000			chr1	3340000	3360000		chr1	6290000	6310000		chr1	5800000	5820000		chr1	8020000	8040000		chr1	4650000	4670000
chr1	2580000	2600000		chr1	3580000	3600000		chr1	7040000	7060000		chr1	3580000	3600000		chr1	7040000	7060000			chr1	3660000	3680000		chr1	6530000	6550000		chr1	5840000	5860000		chr1	8590000	8610000		chr1	4850000	4870000
chr1	2670000	2690000		chr1	3680000	3700000		chr1	7270000	7290000		chr1	3680000	3700000		chr1	7270000	7290000			chr1	3680000	3700000		chr1	6600000	6620000		chr1	7080000	7100000		chr1	8910000	8930000		chr1	5490000	5510000
chr1	2780000	2800000		chr1	6040000	6060000		chr1	7700000	7720000		chr1	4700000	4720000		chr1	7700000	7720000			chr1	3840000	3860000		chr1	6750000	6770000		chr1	7290000	7310000		chr1	9920000	9940000		chr1	5800000	5820000
chr1	2970000	2990000		chr1	6250000	6270000		chr1	8790000	8810000		chr1	6040000	6060000		chr1	7820000	7840000			chr1	3980000	4000000		chr1	8020000	8040000		chr1	7330000	7350000		chr1	9990000	10010000		chr1	5840000	5860000
chr1	3340000	3360000		chr1	6290000	6310000		chr1	8960000	8980000		chr1	6250000	6270000		chr1	8790000	8810000			chr1	4200000	4220000		chr1	8070000	8090000		chr1	7710000	7730000		chr1	10420000	10440000		chr1	6290000	6310000
chr1	3580000	3600000		chr1	6490000	6510000		chr1	9160000	9180000		chr1	6290000	6310000		chr1	8960000	8980000			chr1	4510000	4530000		chr1	8910000	8930000		chr1	7800000	7820000		chr1	10560000	10580000		chr1	6530000	6550000
chr1	3680000	3700000		chr1	6750000	6770000		chr1	9920000	9940000		chr1	6490000	6510000		chr1	9920000	9940000			chr1	4630000	4650000		chr1	9540000	9560000		chr1	8410000	8430000		chr1	10720000	10740000		chr1	7080000	7100000
chr1	3840000	3860000		chr1	7820000	7840000		chr1	10170000	10190000		chr1	8020000	8040000		chr1	10170000	10190000			chr1	4650000	4670000		chr1	9670000	9690000		chr1	8590000	8610000		chr1	11070000	11090000		chr1	7290000	7310000
chr1	3980000	4000000		chr1	8020000	8040000		chr1	10420000	10440000		chr1	8400000	8420000		chr1	10420000	10440000			chr1	4850000	4870000		chr1	9990000	10010000		chr1	8790000	8810000		chr1	11320000	11340000		chr1	7330000	7350000
chr1	4200000	4220000		chr1	8400000	8420000		chr1	10550000	10570000		chr1	9160000	9180000		chr1	10550000	10570000			chr1	5490000	5510000		chr1	11070000	11090000		chr1	9160000	9180000		chr1	12670000	12690000		chr1	7800000	7820000
chr1	4670000	4690000		chr1	9310000	9330000		chr1	11290000	11310000		chr1	9310000	9330000		chr1	11290000	11310000			chr1	5800000	5820000		chr1	11320000	11340000		chr1	9310000	9330000		chr1	15620000	15640000		chr1	8070000	8090000
chr1	4700000	4720000		chr1	9540000	9560000		chr1	11370000	11390000		chr1	9540000	9560000		chr1	11370000	11390000			chr1	5840000	5860000		chr1	11700000	11720000		chr1	9820000	9840000		chr1	15840000	15860000		chr1	8410000	8430000
chr1	4870000	4890000		chr1	9740000	9760000		chr1	12090000	12110000		chr1	9740000	9760000		chr1	12090000	12110000			chr1	5970000	5990000		chr1	12140000	12160000		chr1	9920000	9940000		chr1	16320000	16340000		chr1	8790000	8810000
chr1	5510000	5530000		chr1	10000000	10020000		chr1	12320000	12340000		chr1	10000000	10020000		chr1	12320000	12340000			chr1	6040000	6060000		chr1	12670000	12690000		chr1	10220000	10240000		chr1	16520000	16540000		chr1	9160000	9180000
chr1	5800000	5820000		chr1	10090000	10110000		chr1	12710000	12730000		chr1	10090000	10110000		chr1	12710000	12730000			chr1	6290000	6310000		chr1	15840000	15860000		chr1	10420000	10440000		chr1	16570000	16590000		chr1	9310000	9330000
chr1	6040000	6060000		chr1	11060000	11080000		chr1	12870000	12890000		chr1	11060000	11080000		chr1	12870000	12890000			chr1	6530000	6550000		chr1	16320000	16340000		chr1	10560000	10580000		chr1	16690000	16710000		chr1	9540000	9560000
chr1	6250000	6270000		chr1	11700000	11720000		chr1	13010000	13030000		chr1	11700000	11720000		chr1	13010000	13030000			chr1	6600000	6620000		chr1	16380000	16400000		chr1	10720000	10740000		chr1	16990000	17010000		chr1	9670000	9690000
chr1	6290000	6310000		chr1	11850000	11870000		chr1	13110000	13130000		chr1	11850000	11870000		chr1	13110000	13130000			chr1	6750000	6770000		chr1	16520000	16540000		chr1	12350000	12370000		chr1	17210000	17230000		chr1	9820000	9840000
chr1	6490000	6510000		chr1	11960000	11980000		chr1	13150000	13170000		chr1	11960000	11980000		chr1	13150000	13170000			chr1	7080000	7100000		chr1	16570000	16590000		chr1	12830000	12850000		chr1	17810000	17830000		chr1	10220000	10240000
chr1	6750000	6770000		chr1	15840000	15860000		chr1	13160000	13180000		chr1	15840000	15860000		chr1	13160000	13180000			chr1	7290000	7310000		chr1	16690000	16710000		chr1	12850000	12870000		chr1	18900000	18920000		chr1	11700000	11720000
chr1	6960000	6980000		chr1	16320000	16340000		chr1	13210000	13230000		chr1	16320000	16340000		chr1	13210000	13230000			chr1	7330000	7350000		chr1	17210000	17230000		chr1	12920000	12940000		chr1	19390000	19410000		chr1	12140000	12160000
chr1	7040000	7060000		chr1	16680000	16700000		chr1	13690000	13710000		chr1	16680000	16700000		chr1	13690000	13710000			chr1	7710000	7730000		chr1	17370000	17390000		chr1	12990000	13010000		chr1	19970000	19990000		chr1	12350000	12370000
chr1	7270000	7290000		chr1	17210000	17230000		chr1	13730000	13750000		chr1	17370000	17390000		chr1	13730000	13750000			chr1	7800000	7820000		chr1	17730000	17750000		chr1	13160000	13180000		chr1	20820000	20840000		chr1	12830000	12850000
chr1	7700000	7720000		chr1	17370000	17390000		chr1	13750000	13770000		chr1	19630000	19650000		chr1	13750000	13770000			chr1	8020000	8040000		chr1	19190000	19210000		chr1	13210000	13230000		chr1	21010000	21030000		chr1	12850000	12870000
chr1	7820000	7840000		chr1	19190000	19210000		chr1	13880000	13900000		chr1	20200000	20220000		chr1	13880000	13900000			chr1	8070000	8090000		chr1	19660000	19680000		chr1	13760000	13780000		chr1	21520000	21540000		chr1	12920000	12940000
chr1	8020000	8040000		chr1	19630000	19650000		chr1	13950000	13970000		chr1	20820000	20840000		chr1	13950000	13970000			chr1	8410000	8430000		chr1	20470000	20490000		chr1	13970000	13990000		chr1	21920000	21940000		chr1	12990000	13010000
chr1	8400000	8420000		chr1	20200000	20220000		chr1	14140000	14160000		chr1	21100000	21120000		chr1	14140000	14160000			chr1	8590000	8610000		chr1	20820000	20840000		chr1	14140000	14160000		chr1	21980000	22000000		chr1	13160000	13180000
chr1	8790000	8810000		chr1	20820000	20840000		chr1	14300000	14320000		chr1	21980000	22000000		chr1	14300000	14320000			chr1	8790000	8810000		chr1	21010000	21030000		chr1	14300000	14320000		chr1	23800000	23820000		chr1	13210000	13230000
chr1	8960000	8980000		chr1	21100000	21120000		chr1	14700000	14720000		chr1	22100000	22120000		chr1	14700000	14720000			chr1	8910000	8930000		chr1	21820000	21840000		chr1	14410000	14430000		chr1	23860000	23880000		chr1	13760000	13780000
chr1	9160000	9180000		chr1	21980000	22000000		chr1	14730000	14750000		chr1	22340000	22360000		chr1	14730000	14750000			chr1	9160000	9180000		chr1	21920000	21940000		chr1	14650000	14670000		chr1	24010000	24030000		chr1	13970000	13990000
chr1	9310000	9330000		chr1	22100000	22120000		chr1	14880000	14900000		chr1	23850000	23870000		chr1	14880000	14900000			chr1	9310000	9330000		chr1	21980000	22000000		chr1	14670000	14690000		chr1	24120000	24140000		chr1	14140000	14160000
chr1	9540000	9560000		chr1	22340000	22360000		chr1	15100000	15120000		chr1	24000000	24020000		chr1	15100000	15120000			chr1	9540000	9560000		chr1	22340000	22360000		chr1	14910000	14930000		chr1	24960000	24980000		chr1	14300000	14320000
chr1	9740000	9760000		chr1	23850000	23870000		chr1	15420000	15440000		chr1	24070000	24090000		chr1	15420000	15440000			chr1	9670000	9690000		chr1	23800000	23820000		chr1	15420000	15440000		chr1	25160000	25180000		chr1	14410000	14430000
chr1	9920000	9940000		chr1	24000000	24020000		chr1	15630000	15650000		chr1	24280000	24300000		chr1	15630000	15650000			chr1	9820000	9840000		chr1	23860000	23880000		chr1	15620000	15640000		chr1	25720000	25740000		chr1	14650000	14670000
chr1	10000000	10020000		chr1	24070000	24090000		chr1	16090000	16110000		chr1	24500000	24520000		chr1	16090000	16110000			chr1	9920000	9940000		chr1	24010000	24030000		chr1	16090000	16110000		chr1	25860000	25880000		chr1	14670000	14690000
chr1	10090000	10110000		chr1	24280000	24300000		chr1	16380000	16400000		chr1	24720000	24740000		chr1	16380000	16400000			chr1	9990000	10010000		chr1	24120000	24140000		chr1	16870000	16890000		chr1	26350000	26370000		chr1	14910000	14930000
chr1	10170000	10190000		chr1	24330000	24350000		chr1	16570000	16590000		chr1	24960000	24980000		chr1	16570000	16590000			chr1	10220000	10240000		chr1	24720000	24740000		chr1	16980000	17000000		chr1	26480000	26500000		chr1	15420000	15440000
chr1	10420000	10440000		chr1	24500000	24520000		chr1	16860000	16880000		chr1	25160000	25180000		chr1	16860000	16880000			chr1	10420000	10440000		chr1	24960000	24980000		chr1	16990000	17010000		chr1	26550000	26570000		chr1	16090000	16110000
chr1	10550000	10570000		chr1	24720000	24740000		chr1	17120000	17140000		chr1	25550000	25570000		chr1	17120000	17140000			chr1	10560000	10580000		chr1	25160000	25180000		chr1	17100000	17120000		chr1	26790000	26810000		chr1	16380000	16400000
chr1	11060000	11080000		chr1	24960000	24980000		chr1	17160000	17180000		chr1	25650000	25670000		chr1	17160000	17180000			chr1	10720000	10740000		chr1	25860000	25880000		chr1	17170000	17190000		chr1	26910000	26930000		chr1	16870000	16890000
chr1	11290000	11310000		chr1	25550000	25570000		chr1	17720000	17740000		chr1	25860000	25880000		chr1	17210000	17230000			chr1	11070000	11090000		chr1	26130000	26150000		chr1	17190000	17210000		chr1	27720000	27740000		chr1	16980000	17000000
chr1	11370000	11390000		chr1	25650000	25670000		chr1	17790000	17810000		chr1	26130000	26150000		chr1	17720000	17740000			chr1	11320000	11340000		chr1	26350000	26370000		chr1	17810000	17830000		chr1	27920000	27940000		chr1	17100000	17120000
chr1	11700000	11720000		chr1	25860000	25880000		chr1	17970000	17990000		chr1	26350000	26370000		chr1	17790000	17810000			chr1	11700000	11720000		chr1	26480000	26500000		chr1	17970000	17990000		chr1	28040000	28060000		chr1	17170000	17190000
chr1	11850000	11870000		chr1	26130000	26150000		chr1	18230000	18250000		chr1	26480000	26500000		chr1	17970000	17990000			chr1	12140000	12160000		chr1	26550000	26570000		chr1	18230000	18250000		chr1	28550000	28570000		chr1	17190000	17210000
chr1	11960000	11980000		chr1	26350000	26370000		chr1	18450000	18470000		chr1	26550000	26570000		chr1	18230000	18250000			chr1	12350000	12370000		chr1	26790000	26810000		chr1	18610000	18630000		chr1	28670000	28690000		chr1	17370000	17390000
chr1	12090000	12110000		chr1	26480000	26500000		chr1	18580000	18600000		chr1	26750000	26770000		chr1	18450000	18470000			chr1	12670000	12690000		chr1	27420000	27440000		chr1	18900000	18920000		chr1	28830000	28850000		chr1	17730000	17750000
chr1	12320000	12340000		chr1	26550000	26570000		chr1	18900000	18920000		chr1	26790000	26810000		chr1	18580000	18600000			chr1	12830000	12850000		chr1	27720000	27740000		chr1	19390000	19410000		chr1	28960000	28980000		chr1	17970000	17990000
chr1	12710000	12730000		chr1	26750000	26770000		chr1	19420000	19440000		chr1	27420000	27440000		chr1	18900000	18920000			chr1	12850000	12870000		chr1	27920000	27940000		chr1	19970000	19990000		chr1	29200000	29220000		chr1	18230000	18250000
chr1	12870000	12890000		chr1	26790000	26810000		chr1	19980000	20000000		chr1	27930000	27950000		chr1	19190000	19210000			chr1	12920000	12940000		chr1	28040000	28060000		chr1	20230000	20250000		chr1	31180000	31200000		chr1	18610000	18630000
chr1	13010000	13030000		chr1	27930000	27950000		chr1	20520000	20540000		chr1	28400000	28420000		chr1	19420000	19440000			chr1	12990000	13010000		chr1	28150000	28170000		chr1	20520000	20540000		chr1	31640000	31660000		chr1	19190000	19210000
chr1	13110000	13130000		chr1	28400000	28420000		chr1	21000000	21020000		chr1	28550000	28570000		chr1	19980000	20000000			chr1	13160000	13180000		chr1	28550000	28570000		chr1	21090000	21110000		chr1	32100000	32120000		chr1	19660000	19680000
chr1	13150000	13170000		chr1	28550000	28570000		chr1	21260000	21280000		chr1	28690000	28710000		chr1	20520000	20540000			chr1	13210000	13230000		chr1	28670000	28690000		chr1	21260000	21280000		chr1	32260000	32280000		chr1	20230000	20250000
chr1	13160000	13180000		chr1	28690000	28710000		chr1	21530000	21550000		chr1	28830000	28850000		chr1	21000000	21020000			chr1	13760000	13780000		chr1	28830000	28850000		chr1	21520000	21540000		chr1	32430000	32450000		chr1	20470000	20490000
chr1	13210000	13230000		chr1	28830000	28850000		chr1	21690000	21710000		chr1	28960000	28980000		chr1	21260000	21280000			chr1	13970000	13990000		chr1	28960000	28980000		chr1	21690000	21710000		chr1	32650000	32670000		chr1	20520000	20540000
chr1	13690000	13710000		chr1	28960000	28980000		chr1	21820000	21840000		chr1	29200000	29220000		chr1	21530000	21550000			chr1	14140000	14160000		chr1	29200000	29220000		chr1	22420000	22440000		chr1	33110000	33130000		chr1	21090000	21110000
chr1	13730000	13750000		chr1	29200000	29220000		chr1	22430000	22450000		chr1	29440000	29460000		chr1	21690000	21710000			chr1	14300000	14320000		chr1	29550000	29570000		chr1	22730000	22750000		chr1	33130000	33150000		chr1	21260000	21280000
chr1	13750000	13770000		chr1	29440000	29460000		chr1	22730000	22750000		chr1	29550000	29570000		chr1	21820000	21840000			chr1	14410000	14430000		chr1	31180000	31200000		chr1	22980000	23000000		chr1	33750000	33770000		chr1	21690000	21710000
chr1	13880000	13900000		chr1	29550000	29570000		chr1	22980000	23000000		chr1	31180000	31200000		chr1	22430000	22450000			chr1	14650000	14670000		chr1	31640000	31660000		chr1	23280000	23300000		chr1	35310000	35330000		chr1	21820000	21840000
chr1	13950000	13970000		chr1	31180000	31200000		chr1	23280000	23300000		chr1	31640000	31660000		chr1	22730000	22750000			chr1	14670000	14690000		chr1	32100000	32120000		chr1	23600000	23620000		chr1	35650000	35670000		chr1	22340000	22360000
chr1	14140000	14160000		chr1	31840000	31860000		chr1	23600000	23620000		chr1	32470000	32490000		chr1	22980000	23000000			chr1	14910000	14930000		chr1	32650000	32670000		chr1	24250000	24270000		chr1	36010000	36030000		chr1	22420000	22440000
chr1	14300000	14320000		chr1	32090000	32110000		chr1	24250000	24270000		chr1	32640000	32660000		chr1	23280000	23300000			chr1	15420000	15440000		chr1	33110000	33130000		chr1	24350000	24370000		chr1	36230000	36250000		chr1	22730000	22750000
chr1	14700000	14720000		chr1	32470000	32490000		chr1	24350000	24370000		chr1	32850000	32870000		chr1	23600000	23620000			chr1	15620000	15640000		chr1	33330000	33350000		chr1	24510000	24530000		chr1	36590000	36610000		chr1	22980000	23000000
chr1	14730000	14750000		chr1	32640000	32660000		chr1	24380000	24400000		chr1	33110000	33130000		chr1	24250000	24270000			chr1	15840000	15860000		chr1	33930000	33950000		chr1	25440000	25460000		chr1	36780000	36800000		chr1	23280000	23300000
chr1	14880000	14900000		chr1	32850000	32870000		chr1	24470000	24490000		chr1	33280000	33300000		chr1	24330000	24350000			chr1	16090000	16110000		chr1	35310000	35330000		chr1	25530000	25550000		chr1	37160000	37180000		chr1	23600000	23620000
chr1	15100000	15120000		chr1	33110000	33130000		chr1	25160000	25180000		chr1	33580000	33600000		chr1	24350000	24370000			chr1	16320000	16340000		chr1	35650000	35670000		chr1	25720000	25740000		chr1	38150000	38170000		chr1	24250000	24270000
chr1	15420000	15440000		chr1	33280000	33300000		chr1	25220000	25240000		chr1	33930000	33950000		chr1	24380000	24400000			chr1	16380000	16400000		chr1	36010000	36030000		chr1	25920000	25940000		chr1	38320000	38340000		chr1	24350000	24370000
chr1	15630000	15650000		chr1	33580000	33600000		chr1	25420000	25440000		chr1	35330000	35350000		chr1	24470000	24490000			chr1	16520000	16540000		chr1	36230000	36250000		chr1	26910000	26930000		chr1	39730000	39750000		chr1	24510000	24530000
chr1	15840000	15860000		chr1	33930000	33950000		chr1	26410000	26430000		chr1	35650000	35670000		chr1	25220000	25240000			chr1	16570000	16590000		chr1	36540000	36560000		chr1	27120000	27140000		chr1	40260000	40280000		chr1	24720000	24740000
chr1	16090000	16110000		chr1	35330000	35350000		chr1	27120000	27140000		chr1	36010000	36030000		chr1	25420000	25440000			chr1	16690000	16710000		chr1	36780000	36800000		chr1	27610000	27630000		chr1	41460000	41480000		chr1	25440000	25460000
chr1	16320000	16340000		chr1	35650000	35670000		chr1	27420000	27440000		chr1	36340000	36360000		chr1	26410000	26430000			chr1	16870000	16890000		chr1	38150000	38170000		chr1	28330000	28350000		chr1	41950000	41970000		chr1	25530000	25550000
chr1	16380000	16400000		chr1	36010000	36030000		chr1	27610000	27630000		chr1	36540000	36560000		chr1	27120000	27140000			chr1	16980000	17000000		chr1	38320000	38340000		chr1	29100000	29120000		chr1	42260000	42280000		chr1	25920000	25940000
chr1	16570000	16590000		chr1	36260000	36280000		chr1	27720000	27740000		chr1	36590000	36610000		chr1	27610000	27630000			chr1	16990000	17010000		chr1	38490000	38510000		chr1	29360000	29380000		chr1	42800000	42820000		chr1	26130000	26150000
chr1	16680000	16700000		chr1	36340000	36360000		chr1	28170000	28190000		chr1	36780000	36800000		chr1	27720000	27740000			chr1	17100000	17120000		chr1	39950000	39970000		chr1	29870000	29890000		chr1	43220000	43240000		chr1	27120000	27140000
chr1	16860000	16880000		chr1	36540000	36560000		chr1	28340000	28360000		chr1	38050000	38070000		chr1	28170000	28190000			chr1	17170000	17190000		chr1	40020000	40040000		chr1	30010000	30030000		chr1	43880000	43900000		chr1	27420000	27440000
chr1	17120000	17140000		chr1	36780000	36800000		chr1	29090000	29110000		chr1	38150000	38170000		chr1	28340000	28360000			chr1	17190000	17210000		chr1	40190000	40210000		chr1	30190000	30210000		chr1	43980000	44000000		chr1	27610000	27630000
chr1	17160000	17180000		chr1	38050000	38070000		chr1	29370000	29390000		chr1	38320000	38340000		chr1	29090000	29110000			chr1	17210000	17230000		chr1	40260000	40280000		chr1	30240000	30260000		chr1	44400000	44420000		chr1	28150000	28170000
chr1	17210000	17230000		chr1	38150000	38170000		chr1	29870000	29890000		chr1	39870000	39890000		chr1	29370000	29390000			chr1	17370000	17390000		chr1	41230000	41250000		chr1	30550000	30570000		chr1	44500000	44520000		chr1	28330000	28350000
chr1	17370000	17390000		chr1	38260000	38280000		chr1	30010000	30030000		chr1	40030000	40050000		chr1	29870000	29890000			chr1	17730000	17750000		chr1	41310000	41330000		chr1	30750000	30770000		chr1	45280000	45300000		chr1	29100000	29120000
chr1	17720000	17740000		chr1	38320000	38340000		chr1	30240000	30260000		chr1	40500000	40520000		chr1	30010000	30030000			chr1	17810000	17830000		chr1	41460000	41480000		chr1	30840000	30860000		chr1	45470000	45490000		chr1	29360000	29380000
chr1	17790000	17810000		chr1	39870000	39890000		chr1	30580000	30600000		chr1	41970000	41990000		chr1	30240000	30260000			chr1	17970000	17990000		chr1	41950000	41970000		chr1	31400000	31420000		chr1	45760000	45780000		chr1	29550000	29570000
chr1	17970000	17990000		chr1	40030000	40050000		chr1	30840000	30860000		chr1	42790000	42810000		chr1	30580000	30600000			chr1	18230000	18250000		chr1	41970000	41990000		chr1	31850000	31870000		chr1	45960000	45980000		chr1	29870000	29890000
chr1	18230000	18250000		chr1	40500000	40520000		chr1	31400000	31420000		chr1	43220000	43240000		chr1	30840000	30860000			chr1	18610000	18630000		chr1	42800000	42820000		chr1	32010000	32030000		chr1	46700000	46720000		chr1	30010000	30030000
chr1	18450000	18470000		chr1	42790000	42810000		chr1	31640000	31660000		chr1	43370000	43390000		chr1	31400000	31420000			chr1	18900000	18920000		chr1	43220000	43240000		chr1	32260000	32280000		chr1	46820000	46840000		chr1	30190000	30210000
chr1	18580000	18600000		chr1	43220000	43240000		chr1	32010000	32030000		chr1	44170000	44190000		chr1	31840000	31860000			chr1	19190000	19210000		chr1	43370000	43390000		chr1	32430000	32450000		chr1	47010000	47030000		chr1	30240000	30260000
chr1	18900000	18920000		chr1	43370000	43390000		chr1	32260000	32280000		chr1	44400000	44420000		chr1	32010000	32030000			chr1	19390000	19410000		chr1	44170000	44190000		chr1	32890000	32910000		chr1	47630000	47650000		chr1	30550000	30570000
chr1	19190000	19210000		chr1	44170000	44190000		chr1	32890000	32910000		chr1	44660000	44680000		chr1	32090000	32110000			chr1	19660000	19680000		chr1	44400000	44420000		chr1	33130000	33150000		chr1	47880000	47900000		chr1	30750000	30770000
chr1	19420000	19440000		chr1	44400000	44420000		chr1	33330000	33350000		chr1	44820000	44840000		chr1	32260000	32280000			chr1	19970000	19990000		chr1	44500000	44520000		chr1	33550000	33570000		chr1	51790000	51810000		chr1	30840000	30860000
chr1	19630000	19650000		chr1	44660000	44680000		chr1	33560000	33580000		chr1	45060000	45080000		chr1	32890000	32910000			chr1	20230000	20250000		chr1	44810000	44830000		chr1	33750000	33770000		chr1	52010000	52030000		chr1	31400000	31420000
chr1	19980000	20000000		chr1	44820000	44840000		chr1	34290000	34310000		chr1	45290000	45310000		chr1	33330000	33350000			chr1	20470000	20490000		chr1	45060000	45080000		chr1	34090000	34110000		chr1	52330000	52350000		chr1	31850000	31870000
chr1	20200000	20220000		chr1	45290000	45310000		chr1	34350000	34370000		chr1	45470000	45490000		chr1	33560000	33580000			chr1	20520000	20540000		chr1	45280000	45300000		chr1	34490000	34510000		chr1	52510000	52530000		chr1	32010000	32030000
chr1	20520000	20540000		chr1	45470000	45490000		chr1	34580000	34600000		chr1	45760000	45780000		chr1	34290000	34310000			chr1	20820000	20840000		chr1	45470000	45490000		chr1	35210000	35230000		chr1	52820000	52840000		chr1	32890000	32910000
chr1	20820000	20840000		chr1	45760000	45780000		chr1	34620000	34640000		chr1	45960000	45980000		chr1	34350000	34370000			chr1	21010000	21030000		chr1	45760000	45780000		chr1	35890000	35910000		chr1	52860000	52880000		chr1	33330000	33350000
chr1	21000000	21020000		chr1	45960000	45980000		chr1	34710000	34730000		chr1	46140000	46160000		chr1	34580000	34600000			chr1	21090000	21110000		chr1	45960000	45980000		chr1	36590000	36610000		chr1	53150000	53170000		chr1	33550000	33570000
chr1	21100000	21120000		chr1	46140000	46160000		chr1	34870000	34890000		chr1	46700000	46720000		chr1	34620000	34640000			chr1	21260000	21280000		chr1	46060000	46080000		chr1	36970000	36990000		chr1	53300000	53320000		chr1	33930000	33950000
chr1	21260000	21280000		chr1	46700000	46720000		chr1	35210000	35230000		chr1	47630000	47650000		chr1	34710000	34730000			chr1	21520000	21540000		chr1	46700000	46720000		chr1	37160000	37180000		chr1	53360000	53380000		chr1	34090000	34110000
chr1	21530000	21550000		chr1	47890000	47910000		chr1	35840000	35860000		chr1	47890000	47910000		chr1	34870000	34890000			chr1	21690000	21710000		chr1	47010000	47030000		chr1	37380000	37400000		chr1	53680000	53700000		chr1	34490000	34510000
chr1	21690000	21710000		chr1	52490000	52510000		chr1	35890000	35910000		chr1	48180000	48200000		chr1	35210000	35230000			chr1	21820000	21840000		chr1	47630000	47650000		chr1	37460000	37480000		chr1	54290000	54310000		chr1	35210000	35230000
chr1	21820000	21840000		chr1	52820000	52840000		chr1	36590000	36610000		chr1	50480000	50500000		chr1	35840000	35860000			chr1	21920000	21940000		chr1	47880000	47900000		chr1	37490000	37510000		chr1	55500000	55520000		chr1	35890000	35910000
chr1	21980000	22000000		chr1	52860000	52880000		chr1	37140000	37160000		chr1	52490000	52510000		chr1	35890000	35910000			chr1	21980000	22000000		chr1	51790000	51810000		chr1	37900000	37920000		chr1	65680000	65700000		chr1	36540000	36560000
chr1	22100000	22120000		chr1	53150000	53170000		chr1	37380000	37400000		chr1	52820000	52840000		chr1	36260000	36280000			chr1	22340000	22360000		chr1	52330000	52350000		chr1	38880000	38900000		chr1	65880000	65900000		chr1	36970000	36990000
chr1	22340000	22360000		chr1	53680000	53700000		chr1	37610000	37630000		chr1	52860000	52880000		chr1	37140000	37160000			chr1	22420000	22440000		chr1	52510000	52530000		chr1	39060000	39080000		chr1	66960000	66980000		chr1	37380000	37400000
chr1	22430000	22450000		chr1	54290000	54310000		chr1	37710000	37730000		chr1	53150000	53170000		chr1	37380000	37400000			chr1	22730000	22750000		chr1	52820000	52840000		chr1	39290000	39310000		chr1	71540000	71560000		chr1	37460000	37480000
chr1	22730000	22750000		chr1	54440000	54460000		chr1	37890000	37910000		chr1	53680000	53700000		chr1	37610000	37630000			chr1	22980000	23000000		chr1	52860000	52880000		chr1	39550000	39570000		chr1	78140000	78160000		chr1	37490000	37510000
chr1	22980000	23000000		chr1	54950000	54970000		chr1	38480000	38500000		chr1	54290000	54310000		chr1	37710000	37730000			chr1	23280000	23300000		chr1	53150000	53170000		chr1	39730000	39750000		chr1	86170000	86190000		chr1	37900000	37920000
chr1	23280000	23300000		chr1	55510000	55530000		chr1	38660000	38680000		chr1	54950000	54970000		chr1	37890000	37910000			chr1	23600000	23620000		chr1	53300000	53320000		chr1	40530000	40550000		chr1	87960000	87980000		chr1	38490000	38510000
chr1	23600000	23620000		chr1	56640000	56660000		chr1	38880000	38900000		chr1	57040000	57060000		chr1	38260000	38280000			chr1	23800000	23820000		chr1	53660000	53680000		chr1	40870000	40890000		chr1	91470000	91490000		chr1	38880000	38900000
chr1	23850000	23870000		chr1	57040000	57060000		chr1	39050000	39070000		chr1	57280000	57300000		chr1	38480000	38500000			chr1	23860000	23880000		chr1	53680000	53700000		chr1	41060000	41080000		chr1	93240000	93260000		chr1	39060000	39080000
chr1	24000000	24020000		chr1	57280000	57300000		chr1	39290000	39310000		chr1	57870000	57890000		chr1	38660000	38680000			chr1	24010000	24030000		chr1	54290000	54310000		chr1	41720000	41740000		chr1	93290000	93310000		chr1	39290000	39310000
chr1	24070000	24090000		chr1	59160000	59180000		chr1	39550000	39570000		chr1	59160000	59180000		chr1	38880000	38900000			chr1	24120000	24140000		chr1	55500000	55520000		chr1	42260000	42280000		chr1	93470000	93490000		chr1	39550000	39570000
chr1	24250000	24270000		chr1	59230000	59250000		chr1	39730000	39750000		chr1	59230000	59250000		chr1	39050000	39070000			chr1	24250000	24270000		chr1	55520000	55540000		chr1	42610000	42630000		chr1	93530000	93550000		chr1	39950000	39970000
chr1	24280000	24300000		chr1	59750000	59770000		chr1	40230000	40250000		chr1	59750000	59770000		chr1	39290000	39310000			chr1	24350000	24370000		chr1	59750000	59770000		chr1	43010000	43030000		chr1	93640000	93660000		chr1	40020000	40040000
chr1	24330000	24350000		chr1	61500000	61520000		chr1	40800000	40820000		chr1	61500000	61520000		chr1	39550000	39570000			chr1	24510000	24530000		chr1	62890000	62910000		chr1	43030000	43050000		chr1	94080000	94100000		chr1	40190000	40210000
chr1	24350000	24370000		chr1	62890000	62910000		chr1	41020000	41040000		chr1	62890000	62910000		chr1	39730000	39750000			chr1	24720000	24740000		chr1	65520000	65540000		chr1	43540000	43560000		chr1	94330000	94350000		chr1	40530000	40550000
chr1	24380000	24400000		chr1	63240000	63260000		chr1	41230000	41250000		chr1	63240000	63260000		chr1	40230000	40250000			chr1	24960000	24980000		chr1	65880000	65900000		chr1	43650000	43670000		chr1	94480000	94500000		chr1	40870000	40890000
chr1	24470000	24490000		chr1	65880000	65900000		chr1	41470000	41490000		chr1	65710000	65730000		chr1	40800000	40820000			chr1	25160000	25180000		chr1	70660000	70680000		chr1	43880000	43900000		chr1	100590000	100610000		chr1	41060000	41080000
chr1	24500000	24520000		chr1	67980000	68000000		chr1	41720000	41740000		chr1	65880000	65900000		chr1	41020000	41040000			chr1	25440000	25460000		chr1	71540000	71560000		chr1	43980000	44000000		chr1	109230000	109250000		chr1	41230000	41250000
chr1	24720000	24740000		chr1	78140000	78160000		chr1	41970000	41990000		chr1	76070000	76090000		chr1	41230000	41250000			chr1	25530000	25550000		chr1	78140000	78160000		chr1	46340000	46360000		chr1	109270000	109290000		chr1	41310000	41330000
chr1	24960000	24980000		chr1	85730000	85750000		chr1	42230000	42250000		chr1	78140000	78160000		chr1	41470000	41490000			chr1	25720000	25740000		chr1	86170000	86190000		chr1	46470000	46490000		chr1	109650000	109670000		chr1	41720000	41740000
chr1	25160000	25180000		chr1	86030000	86050000		chr1	42300000	42320000		chr1	85730000	85750000		chr1	41720000	41740000			chr1	25860000	25880000		chr1	87160000	87180000		chr1	46820000	46840000		chr1	109730000	109750000		chr1	41970000	41990000
chr1	25220000	25240000		chr1	86170000	86190000		chr1	42590000	42610000		chr1	86030000	86050000		chr1	42230000	42250000			chr1	25920000	25940000		chr1	91470000	91490000		chr1	47190000	47210000		chr1	109960000	109980000		chr1	42610000	42630000
chr1	25420000	25440000		chr1	87160000	87180000		chr1	42950000	42970000		chr1	86170000	86190000		chr1	42300000	42320000			chr1	26130000	26150000		chr1	91960000	91980000		chr1	47840000	47860000		chr1	110080000	110100000		chr1	43010000	43030000
chr1	25550000	25570000		chr1	89350000	89370000		chr1	43540000	43560000		chr1	87160000	87180000		chr1	42590000	42610000			chr1	26350000	26370000		chr1	92760000	92780000		chr1	48190000	48210000		chr1	111570000	111590000		chr1	43030000	43050000
chr1	25650000	25670000		chr1	90460000	90480000		chr1	43660000	43680000		chr1	89350000	89370000		chr1	42950000	42970000			chr1	26480000	26500000		chr1	93240000	93260000		chr1	48450000	48470000		chr1	112310000	112330000		chr1	43370000	43390000
chr1	25860000	25880000		chr1	91470000	91490000		chr1	43880000	43900000		chr1	90090000	90110000		chr1	43540000	43560000			chr1	26550000	26570000		chr1	93290000	93310000		chr1	48530000	48550000		chr1	113150000	113170000		chr1	43540000	43560000
chr1	26130000	26150000		chr1	91950000	91970000		chr1	45060000	45080000		chr1	90460000	90480000		chr1	43660000	43680000			chr1	26790000	26810000		chr1	93530000	93550000		chr1	48700000	48720000		chr1	113240000	113260000		chr1	43650000	43670000
chr1	26350000	26370000		chr1	92750000	92770000		chr1	46450000	46470000		chr1	91160000	91180000		chr1	43880000	43900000			chr1	26910000	26930000		chr1	93640000	93660000		chr1	48970000	48990000		chr1	113410000	113430000		chr1	44170000	44190000
chr1	26410000	26430000		chr1	93290000	93310000		chr1	46470000	46490000		chr1	91470000	91490000		chr1	46450000	46470000			chr1	27120000	27140000		chr1	94330000	94350000		chr1	48990000	49010000		chr1	114210000	114230000		chr1	44810000	44830000
chr1	26480000	26500000		chr1	93630000	93650000		chr1	46830000	46850000		chr1	91950000	91970000		chr1	46470000	46490000			chr1	27420000	27440000		chr1	94480000	94500000		chr1	49240000	49260000		chr1	114870000	114890000		chr1	45060000	45080000
chr1	26550000	26570000		chr1	94080000	94100000		chr1	47020000	47040000		chr1	92750000	92770000		chr1	46830000	46850000			chr1	27610000	27630000		chr1	100220000	100240000		chr1	49320000	49340000		chr1	115240000	115260000		chr1	46060000	46080000
chr1	26750000	26770000		chr1	94330000	94350000		chr1	47190000	47210000		chr1	93290000	93310000		chr1	47020000	47040000			chr1	27720000	27740000		chr1	100590000	100610000		chr1	50570000	50590000		chr1	116670000	116690000		chr1	46340000	46360000
chr1	26790000	26810000		chr1	94700000	94720000		chr1	47630000	47650000		chr1	93630000	93650000		chr1	47190000	47210000			chr1	27920000	27940000		chr1	101350000	101370000		chr1	50810000	50830000		chr1	117040000	117060000		chr1	46470000	46490000
chr1	27120000	27140000		chr1	94840000	94860000		chr1	47840000	47860000		chr1	94330000	94350000		chr1	47840000	47860000			chr1	28040000	28060000		chr1	108740000	108760000		chr1	51070000	51090000		chr1	117100000	117120000		chr1	47190000	47210000
chr1	27420000	27440000		chr1	95270000	95290000		chr1	48180000	48200000		chr1	94700000	94720000		chr1	48440000	48460000			chr1	28150000	28170000		chr1	109230000	109250000		chr1	51220000	51240000		chr1	117590000	117610000		chr1	47840000	47860000
chr1	27610000	27630000		chr1	95520000	95540000		chr1	48440000	48460000		chr1	95270000	95290000		chr1	48530000	48550000			chr1	28330000	28350000		chr1	109270000	109290000		chr1	51640000	51660000		chr1	142810000	142830000		chr1	48190000	48210000
chr1	27720000	27740000		chr1	100210000	100230000		chr1	48530000	48550000		chr1	95520000	95540000		chr1	48740000	48760000			chr1	28550000	28570000		chr1	109960000	109980000		chr1	52010000	52030000		chr1	144580000	144600000		chr1	48450000	48470000
chr1	27930000	27950000		chr1	100500000	100520000		chr1	48740000	48760000		chr1	100500000	100520000		chr1	48990000	49010000			chr1	28670000	28690000		chr1	110080000	110100000		chr1	52260000	52280000		chr1	145290000	145310000		chr1	48530000	48550000
chr1	28170000	28190000		chr1	100590000	100610000		chr1	48990000	49010000		chr1	100590000	100610000		chr1	49300000	49320000			chr1	28830000	28850000		chr1	110170000	110190000		chr1	53360000	53380000		chr1	145370000	145390000		chr1	48700000	48720000
chr1	28340000	28360000		chr1	101350000	101370000		chr1	49300000	49320000		chr1	101350000	101370000		chr1	49350000	49370000			chr1	28960000	28980000		chr1	110560000	110580000		chr1	53900000	53920000		chr1	145610000	145630000		chr1	48970000	48990000
chr1	28400000	28420000		chr1	104060000	104080000		chr1	49350000	49370000		chr1	109220000	109240000		chr1	50510000	50530000			chr1	29100000	29120000		chr1	111980000	112000000		chr1	54230000	54250000		chr1	146540000	146560000		chr1	48990000	49010000
chr1	28550000	28570000		chr1	109220000	109240000		chr1	50480000	50500000		chr1	109280000	109300000		chr1	50810000	50830000			chr1	29200000	29220000		chr1	112310000	112330000		chr1	54520000	54540000		chr1	146710000	146730000		chr1	49240000	49260000
chr1	28690000	28710000		chr1	109280000	109300000		chr1	50510000	50530000		chr1	109630000	109650000		chr1	51070000	51090000			chr1	29360000	29380000		chr1	113150000	113170000		chr1	54690000	54710000		chr1	148830000	148850000		chr1	49320000	49340000
chr1	28830000	28850000		chr1	109630000	109650000		chr1	50810000	50830000		chr1	109960000	109980000		chr1	51190000	51210000			chr1	29550000	29570000		chr1	113240000	113260000		chr1	54960000	54980000		chr1	149360000	149380000		chr1	50570000	50590000
chr1	28960000	28980000		chr1	109960000	109980000		chr1	51070000	51090000		chr1	110170000	110190000		chr1	51530000	51550000			chr1	29870000	29890000		chr1	114870000	114890000		chr1	55120000	55140000		chr1	150200000	150220000		chr1	50810000	50830000
chr1	29090000	29110000		chr1	110170000	110190000		chr1	51190000	51210000		chr1	110560000	110580000		chr1	51650000	51670000			chr1	30010000	30030000		chr1	115110000	115130000		chr1	55280000	55300000		chr1	150590000	150610000		chr1	51070000	51090000
chr1	29200000	29220000		chr1	110560000	110580000		chr1	51530000	51550000		chr1	111150000	111170000		chr1	51770000	51790000			chr1	30190000	30210000		chr1	115240000	115260000		chr1	55750000	55770000		chr1	150890000	150910000		chr1	51220000	51240000
chr1	29370000	29390000		chr1	111500000	111520000		chr1	51650000	51670000		chr1	111500000	111520000		chr1	52010000	52030000			chr1	30240000	30260000		chr1	115320000	115340000		chr1	55800000	55820000		chr1	151020000	151040000		chr1	51640000	51660000
chr1	29440000	29460000		chr1	111670000	111690000		chr1	51770000	51790000		chr1	111670000	111690000		chr1	52270000	52290000			chr1	30550000	30570000		chr1	117040000	117060000		chr1	56020000	56040000		chr1	151130000	151150000		chr1	52260000	52280000
chr1	29550000	29570000		chr1	111980000	112000000		chr1	52010000	52030000		chr1	111980000	112000000		chr1	52540000	52560000			chr1	30750000	30770000		chr1	117100000	117120000		chr1	56770000	56790000		chr1	151240000	151260000		chr1	53660000	53680000
chr1	29870000	29890000		chr1	112310000	112330000		chr1	52270000	52290000		chr1	112900000	112920000		chr1	53350000	53370000			chr1	30840000	30860000		chr1	117590000	117610000		chr1	56800000	56820000		chr1	151310000	151330000		chr1	53900000	53920000
chr1	30010000	30030000		chr1	113150000	113170000		chr1	52540000	52560000		chr1	113150000	113170000		chr1	53470000	53490000			chr1	31180000	31200000		chr1	120240000	120260000		chr1	57050000	57070000		chr1	152000000	152020000		chr1	54230000	54250000
chr1	30240000	30260000		chr1	113250000	113270000		chr1	53350000	53370000		chr1	113250000	113270000		chr1	53900000	53920000			chr1	31400000	31420000		chr1	144510000	144530000		chr1	57070000	57090000		chr1	153630000	153650000		chr1	54520000	54540000
chr1	30580000	30600000		chr1	113610000	113630000		chr1	53470000	53490000		chr1	113410000	113430000		chr1	54170000	54190000			chr1	31640000	31660000		chr1	144580000	144600000		chr1	57270000	57290000		chr1	153750000	153770000		chr1	54690000	54710000
chr1	30840000	30860000		chr1	113920000	113940000		chr1	53900000	53920000		chr1	113610000	113630000		chr1	54440000	54460000			chr1	31850000	31870000		chr1	145370000	145390000		chr1	57490000	57510000		chr1	153950000	153970000		chr1	54960000	54980000
chr1	31180000	31200000		chr1	114340000	114360000		chr1	54170000	54190000		chr1	113920000	113940000		chr1	54550000	54570000			chr1	32010000	32030000		chr1	145610000	145630000		chr1	57540000	57560000		chr1	154150000	154170000		chr1	55120000	55140000
chr1	31400000	31420000		chr1	115120000	115140000		chr1	54550000	54570000		chr1	114340000	114360000		chr1	55110000	55130000			chr1	32100000	32120000		chr1	146540000	146560000		chr1	57790000	57810000		chr1	154310000	154330000		chr1	55280000	55300000
chr1	31640000	31660000		chr1	115250000	115270000		chr1	55110000	55130000		chr1	114870000	114890000		chr1	55280000	55300000			chr1	32260000	32280000		chr1	146710000	146730000		chr1	57920000	57940000		chr1	154520000	154540000		chr1	55520000	55540000
chr1	31840000	31860000		chr1	115320000	115340000		chr1	55280000	55300000		chr1	115120000	115140000		chr1	55510000	55530000			chr1	32430000	32450000		chr1	147130000	147150000		chr1	58510000	58530000		chr1	154900000	154920000		chr1	55750000	55770000
chr1	32010000	32030000		chr1	116910000	116930000		chr1	55740000	55760000		chr1	115200000	115220000		chr1	55740000	55760000			chr1	32650000	32670000		chr1	149780000	149800000		chr1	58630000	58650000		chr1	155020000	155040000		chr1	55800000	55820000
chr1	32090000	32110000		chr1	117100000	117120000		chr1	55800000	55820000		chr1	115250000	115270000		chr1	55800000	55820000			chr1	32890000	32910000		chr1	150200000	150220000		chr1	58930000	58950000		chr1	155560000	155580000		chr1	56020000	56040000
chr1	32260000	32280000		chr1	117590000	117610000		chr1	56350000	56370000		chr1	115320000	115340000		chr1	56350000	56370000			chr1	33110000	33130000		chr1	150590000	150610000		chr1	58950000	58970000		chr1	155890000	155910000		chr1	56770000	56790000
chr1	32470000	32490000		chr1	119670000	119690000		chr1	57170000	57190000		chr1	116910000	116930000		chr1	56640000	56660000			chr1	33130000	33150000		chr1	150890000	150910000		chr1	59180000	59200000		chr1	156040000	156060000		chr1	56800000	56820000
chr1	32640000	32660000		chr1	145610000	145630000		chr1	57520000	57540000		chr1	117100000	117120000		chr1	57170000	57190000			chr1	33330000	33350000		chr1	151020000	151040000		chr1	59570000	59590000		chr1	156100000	156120000		chr1	57050000	57070000
chr1	32850000	32870000		chr1	146610000	146630000		chr1	57870000	57890000		chr1	117590000	117610000		chr1	57520000	57540000			chr1	33550000	33570000		chr1	151130000	151150000		chr1	60230000	60250000		chr1	156300000	156320000		chr1	57070000	57090000
chr1	32890000	32910000		chr1	150190000	150210000		chr1	58460000	58480000		chr1	119670000	119690000		chr1	58460000	58480000			chr1	33750000	33770000		chr1	151240000	151260000		chr1	60420000	60440000		chr1	156580000	156600000		chr1	57270000	57290000
chr1	33110000	33130000		chr1	150590000	150610000		chr1	58630000	58650000		chr1	145610000	145630000		chr1	58630000	58650000			chr1	33930000	33950000		chr1	151310000	151330000		chr1	60950000	60970000		chr1	157130000	157150000		chr1	57490000	57510000
chr1	33280000	33300000		chr1	151020000	151040000		chr1	58920000	58940000		chr1	150190000	150210000		chr1	58920000	58940000			chr1	34090000	34110000		chr1	152000000	152020000		chr1	60970000	60990000		chr1	159990000	160010000		chr1	57540000	57560000
chr1	33330000	33350000		chr1	151130000	151150000		chr1	60230000	60250000		chr1	150590000	150610000		chr1	60230000	60250000			chr1	34490000	34510000		chr1	153470000	153490000		chr1	61270000	61290000		chr1	160220000	160240000		chr1	57790000	57810000
chr1	33560000	33580000		chr1	151810000	151830000		chr1	60420000	60440000		chr1	151020000	151040000		chr1	60420000	60440000			chr1	35210000	35230000		chr1	153630000	153650000		chr1	61420000	61440000		chr1	160950000	160970000		chr1	57920000	57940000
chr1	33580000	33600000		chr1	152010000	152030000		chr1	60610000	60630000		chr1	151480000	151500000		chr1	60610000	60630000			chr1	35310000	35330000		chr1	153750000	153770000		chr1	61910000	61930000		chr1	161140000	161160000		chr1	58510000	58530000
chr1	33930000	33950000		chr1	153630000	153650000		chr1	61230000	61250000		chr1	151810000	151830000		chr1	61230000	61250000			chr1	35650000	35670000		chr1	153950000	153970000		chr1	62060000	62080000		chr1	161350000	161370000		chr1	58630000	58650000
chr1	34290000	34310000		chr1	153750000	153770000		chr1	61300000	61320000		chr1	153630000	153650000		chr1	61300000	61320000			chr1	35890000	35910000		chr1	154150000	154170000		chr1	62100000	62120000		chr1	161430000	161450000		chr1	58930000	58950000
chr1	34350000	34370000		chr1	153960000	153980000		chr1	61420000	61440000		chr1	153750000	153770000		chr1	61420000	61440000			chr1	36010000	36030000		chr1	154310000	154330000		chr1	62310000	62330000		chr1	161720000	161740000		chr1	58950000	58970000
chr1	34580000	34600000		chr1	154140000	154160000		chr1	61910000	61930000		chr1	153960000	153980000		chr1	61910000	61930000			chr1	36230000	36250000		chr1	154520000	154540000		chr1	62600000	62620000		chr1	162340000	162360000		chr1	59180000	59200000
chr1	34620000	34640000		chr1	154240000	154260000		chr1	62110000	62130000		chr1	154140000	154160000		chr1	62110000	62130000			chr1	36540000	36560000		chr1	154900000	154920000		chr1	62940000	62960000		chr1	165560000	165580000		chr1	59570000	59590000
chr1	34710000	34730000		chr1	154520000	154540000		chr1	62310000	62330000		chr1	154240000	154260000		chr1	62310000	62330000			chr1	36590000	36610000		chr1	155020000	155040000		chr1	63290000	63310000		chr1	166840000	166860000		chr1	59750000	59770000
chr1	34870000	34890000		chr1	154900000	154920000		chr1	62590000	62610000		chr1	154310000	154330000		chr1	62590000	62610000			chr1	36780000	36800000		chr1	155290000	155310000		chr1	63360000	63380000		chr1	167180000	167200000		chr1	60230000	60250000
chr1	35210000	35230000		chr1	155050000	155070000		chr1	63360000	63380000		chr1	154520000	154540000		chr1	63360000	63380000			chr1	36970000	36990000		chr1	155560000	155580000		chr1	63610000	63630000		chr1	167410000	167430000		chr1	60420000	60440000
chr1	35330000	35350000		chr1	155290000	155310000		chr1	63750000	63770000		chr1	154900000	154920000		chr1	63750000	63770000			chr1	37160000	37180000		chr1	155890000	155910000		chr1	63740000	63760000		chr1	167500000	167520000		chr1	60950000	60970000
chr1	35650000	35670000		chr1	155560000	155580000		chr1	64030000	64050000		chr1	155050000	155070000		chr1	64030000	64050000			chr1	37380000	37400000		chr1	156040000	156060000		chr1	64030000	64050000		chr1	167670000	167690000		chr1	60970000	60990000
chr1	35840000	35860000		chr1	155710000	155730000		chr1	64380000	64400000		chr1	155290000	155310000		chr1	64380000	64400000			chr1	37460000	37480000		chr1	156100000	156120000		chr1	64380000	64400000		chr1	168310000	168330000		chr1	61270000	61290000
chr1	35890000	35910000		chr1	155870000	155890000		chr1	64700000	64720000		chr1	155560000	155580000		chr1	64700000	64720000			chr1	37490000	37510000		chr1	156300000	156320000		chr1	64700000	64720000		chr1	169850000	169870000		chr1	61420000	61440000
chr1	36010000	36030000		chr1	155980000	156000000		chr1	65130000	65150000		chr1	155710000	155730000		chr1	65130000	65150000			chr1	37900000	37920000		chr1	156410000	156430000		chr1	65120000	65140000		chr1	173790000	173810000		chr1	61910000	61930000
chr1	36260000	36280000		chr1	156100000	156120000		chr1	65290000	65310000		chr1	155870000	155890000		chr1	65290000	65310000			chr1	38150000	38170000		chr1	156580000	156600000		chr1	65290000	65310000		chr1	173820000	173840000		chr1	62060000	62080000
chr1	36340000	36360000		chr1	156240000	156260000		chr1	65510000	65530000		chr1	155980000	156000000		chr1	65510000	65530000			chr1	38320000	38340000		chr1	156680000	156700000		chr1	65680000	65700000		chr1	174980000	175000000		chr1	62100000	62120000
chr1	36540000	36560000		chr1	156470000	156490000		chr1	65710000	65730000		chr1	156240000	156260000		chr1	66160000	66180000			chr1	38490000	38510000		chr1	156890000	156910000		chr1	66150000	66170000		chr1	179040000	179060000		chr1	62310000	62330000
chr1	36590000	36610000		chr1	156680000	156700000		chr1	66160000	66180000		chr1	156470000	156490000		chr1	66390000	66410000			chr1	38880000	38900000		chr1	158110000	158130000		chr1	66410000	66430000		chr1	180460000	180480000		chr1	62600000	62620000
chr1	36780000	36800000		chr1	159990000	160010000		chr1	66390000	66410000		chr1	156580000	156600000		chr1	66700000	66720000			chr1	39060000	39080000		chr1	158960000	158980000		chr1	66700000	66720000		chr1	182750000	182770000		chr1	62890000	62910000
chr1	37140000	37160000		chr1	160050000	160070000		chr1	66700000	66720000		chr1	156680000	156700000		chr1	66900000	66920000			chr1	39290000	39310000		chr1	159740000	159760000		chr1	66910000	66930000		chr1	183600000	183620000		chr1	62940000	62960000
chr1	37380000	37400000		chr1	160220000	160240000		chr1	66900000	66920000		chr1	156850000	156870000		chr1	67200000	67220000			chr1	39550000	39570000		chr1	159990000	160010000		chr1	66960000	66980000		chr1	183870000	183890000		chr1	63290000	63310000
chr1	37610000	37630000		chr1	161120000	161140000		chr1	67200000	67220000		chr1	159990000	160010000		chr1	67370000	67390000			chr1	39730000	39750000		chr1	160050000	160070000		chr1	67190000	67210000		chr1	184760000	184780000		chr1	63360000	63380000
chr1	37710000	37730000		chr1	161350000	161370000		chr1	67370000	67390000		chr1	160050000	160070000		chr1	67630000	67650000			chr1	39950000	39970000		chr1	160220000	160240000		chr1	67440000	67460000		chr1	184940000	184960000		chr1	63610000	63630000
chr1	37890000	37910000		chr1	161710000	161730000		chr1	67630000	67650000		chr1	160220000	160240000		chr1	67670000	67690000			chr1	40020000	40040000		chr1	160360000	160380000		chr1	67630000	67650000		chr1	185130000	185150000		chr1	63740000	63760000
chr1	38050000	38070000		chr1	163280000	163300000		chr1	67670000	67690000		chr1	161120000	161140000		chr1	67980000	68000000			chr1	40190000	40210000		chr1	161140000	161160000		chr1	67760000	67780000		chr1	193010000	193030000		chr1	64030000	64050000
chr1	38150000	38170000		chr1	165650000	165670000		chr1	68240000	68260000		chr1	161350000	161370000		chr1	68240000	68260000			chr1	40260000	40280000		chr1	161350000	161370000		chr1	67980000	68000000		chr1	197100000	197120000		chr1	64380000	64400000
chr1	38260000	38280000		chr1	165880000	165900000		chr1	68560000	68580000		chr1	161400000	161420000		chr1	68560000	68580000			chr1	40530000	40550000		chr1	161410000	161430000		chr1	68220000	68240000		chr1	201400000	201420000		chr1	64700000	64720000
chr1	38320000	38340000		chr1	166800000	166820000		chr1	68870000	68890000		chr1	161710000	161730000		chr1	68870000	68890000			chr1	40870000	40890000		chr1	161720000	161740000		chr1	68300000	68320000		chr1	201790000	201810000		chr1	65120000	65140000
chr1	38480000	38500000		chr1	166840000	166860000		chr1	68890000	68910000		chr1	163280000	163300000		chr1	68890000	68910000			chr1	41060000	41080000		chr1	162340000	162360000		chr1	68570000	68590000		chr1	201940000	201960000		chr1	65290000	65310000
chr1	38660000	38680000		chr1	167180000	167200000		chr1	70210000	70230000		chr1	165560000	165580000		chr1	70210000	70230000			chr1	41230000	41250000		chr1	165560000	165580000		chr1	68880000	68900000		chr1	202110000	202130000		chr1	65520000	65540000
chr1	38880000	38900000		chr1	167510000	167530000		chr1	70580000	70600000		chr1	165650000	165670000		chr1	70580000	70600000			chr1	41310000	41330000		chr1	166840000	166860000		chr1	69800000	69820000		chr1	202300000	202320000		chr1	66150000	66170000
chr1	39050000	39070000		chr1	167670000	167690000		chr1	70980000	71000000		chr1	166800000	166820000		chr1	70980000	71000000			chr1	41460000	41480000		chr1	167180000	167200000		chr1	70200000	70220000		chr1	202980000	203000000		chr1	66410000	66430000
chr1	39290000	39310000		chr1	169070000	169090000		chr1	71550000	71570000		chr1	166840000	166860000		chr1	71550000	71570000			chr1	41720000	41740000		chr1	167410000	167430000		chr1	70410000	70430000		chr1	203220000	203240000		chr1	66700000	66720000
chr1	39550000	39570000		chr1	169510000	169530000		chr1	72560000	72580000		chr1	167180000	167200000		chr1	72560000	72580000			chr1	41950000	41970000		chr1	167500000	167520000		chr1	70480000	70500000		chr1	203820000	203840000		chr1	66910000	66930000
chr1	39730000	39750000		chr1	169550000	169570000		chr1	72600000	72620000		chr1	167410000	167430000		chr1	72600000	72620000			chr1	41970000	41990000		chr1	167670000	167690000		chr1	70600000	70620000		chr1	204480000	204500000		chr1	67190000	67210000
chr1	39870000	39890000		chr1	169850000	169870000		chr1	74940000	74960000		chr1	167510000	167530000		chr1	74940000	74960000			chr1	42260000	42280000		chr1	169320000	169340000		chr1	70970000	70990000		chr1	205220000	205240000		chr1	67440000	67460000
chr1	40030000	40050000		chr1	173670000	173690000		chr1	75150000	75170000		chr1	167670000	167690000		chr1	75150000	75170000			chr1	42610000	42630000		chr1	169850000	169870000		chr1	73030000	73050000		chr1	205290000	205310000		chr1	67630000	67650000
chr1	40230000	40250000		chr1	173790000	173810000		chr1	75220000	75240000		chr1	169070000	169090000		chr1	75220000	75240000			chr1	42800000	42820000		chr1	173380000	173400000		chr1	74930000	74950000		chr1	205710000	205730000		chr1	67760000	67780000
chr1	40500000	40520000		chr1	173820000	173840000		chr1	75660000	75680000		chr1	169550000	169570000		chr1	75660000	75680000			chr1	43010000	43030000		chr1	173790000	173810000		chr1	75230000	75250000		chr1	206630000	206650000		chr1	67980000	68000000
chr1	40800000	40820000		chr1	173980000	174000000		chr1	76070000	76090000		chr1	169850000	169870000		chr1	76310000	76330000			chr1	43030000	43050000		chr1	173820000	173840000		chr1	75680000	75700000		chr1	206770000	206790000		chr1	68220000	68240000
chr1	41020000	41040000		chr1	174960000	174980000		chr1	76310000	76330000		chr1	173670000	173690000		chr1	76450000	76470000			chr1	43220000	43240000		chr1	174980000	175000000		chr1	76080000	76100000		chr1	207250000	207270000		chr1	68300000	68320000
chr1	41230000	41250000		chr1	174980000	175000000		chr1	76450000	76470000		chr1	173790000	173810000		chr1	76610000	76630000			chr1	43370000	43390000		chr1	179040000	179060000		chr1	76300000	76320000		chr1	207570000	207590000		chr1	68570000	68590000
chr1	41470000	41490000		chr1	178980000	179000000		chr1	76610000	76630000		chr1	173820000	173840000		chr1	76800000	76820000			chr1	43540000	43560000		chr1	180190000	180210000		chr1	76610000	76630000		chr1	207690000	207710000		chr1	68880000	68900000
chr1	41720000	41740000		chr1	180460000	180480000		chr1	76800000	76820000		chr1	173980000	174000000		chr1	77590000	77610000			chr1	43650000	43670000		chr1	180460000	180480000		chr1	77570000	77590000		chr1	207720000	207740000		chr1	69800000	69820000
chr1	41970000	41990000		chr1	182790000	182810000		chr1	77590000	77610000		chr1	174960000	174980000		chr1	77990000	78010000			chr1	43880000	43900000		chr1	182550000	182570000		chr1	77990000	78010000		chr1	207860000	207880000		chr1	70200000	70220000
chr1	42230000	42250000		chr1	183590000	183610000		chr1	77990000	78010000		chr1	174980000	175000000		chr1	78380000	78400000			chr1	43980000	44000000		chr1	182750000	182770000		chr1	78380000	78400000		chr1	209950000	209970000		chr1	70410000	70430000
chr1	42300000	42320000		chr1	184020000	184040000		chr1	78380000	78400000		chr1	178980000	179000000		chr1	78600000	78620000			chr1	44170000	44190000		chr1	183600000	183620000		chr1	78590000	78610000		chr1	209990000	210010000		chr1	70480000	70500000
chr1	42590000	42610000		chr1	184720000	184740000		chr1	78600000	78620000		chr1	180460000	180480000		chr1	79070000	79090000			chr1	44400000	44420000		chr1	184030000	184050000		chr1	79280000	79300000		chr1	210540000	210560000		chr1	70600000	70620000
chr1	42790000	42810000		chr1	192770000	192790000		chr1	79070000	79090000		chr1	181980000	182000000		chr1	79200000	79220000			chr1	44500000	44520000		chr1	184940000	184960000		chr1	81270000	81290000		chr1	211420000	211440000		chr1	70660000	70680000
chr1	42950000	42970000		chr1	197160000	197180000		chr1	79200000	79220000		chr1	182790000	182810000		chr1	79250000	79270000			chr1	44810000	44830000		chr1	189110000	189130000		chr1	81300000	81320000		chr1	211840000	211860000		chr1	70970000	70990000
chr1	43220000	43240000		chr1	201080000	201100000		chr1	79250000	79270000		chr1	183590000	183610000		chr1	82220000	82240000			chr1	45060000	45080000		chr1	193010000	193030000		chr1	81510000	81530000		chr1	212200000	212220000		chr1	73030000	73050000
chr1	43370000	43390000		chr1	201780000	201800000		chr1	82220000	82240000		chr1	184020000	184040000		chr1	82470000	82490000			chr1	45280000	45300000		chr1	197100000	197120000		chr1	81880000	81900000		chr1	212950000	212970000		chr1	74930000	74950000
chr1	43540000	43560000		chr1	201940000	201960000		chr1	82470000	82490000		chr1	184720000	184740000		chr1	84330000	84350000			chr1	45470000	45490000		chr1	197890000	197910000		chr1	82500000	82520000		chr1	213170000	213190000		chr1	75230000	75250000
chr1	43660000	43680000		chr1	202110000	202130000		chr1	84330000	84350000		chr1	192770000	192790000		chr1	84360000	84380000			chr1	45760000	45780000		chr1	201670000	201690000		chr1	84330000	84350000		chr1	222620000	222640000		chr1	75680000	75700000
chr1	43880000	43900000		chr1	202300000	202320000		chr1	84360000	84380000		chr1	197160000	197180000		chr1	84600000	84620000			chr1	45960000	45980000		chr1	201790000	201810000		chr1	84590000	84610000		chr1	224090000	224110000		chr1	76080000	76100000
chr1	44170000	44190000		chr1	202980000	203000000		chr1	84600000	84620000		chr1	201080000	201100000		chr1	84890000	84910000			chr1	46060000	46080000		chr1	201940000	201960000		chr1	84890000	84910000		chr1	224170000	224190000		chr1	76300000	76320000
chr1	44400000	44420000		chr1	203290000	203310000		chr1	84890000	84910000		chr1	201780000	201800000		chr1	85060000	85080000			chr1	46340000	46360000		chr1	202110000	202130000		chr1	85230000	85250000		chr1	224290000	224310000		chr1	76610000	76630000
chr1	44660000	44680000		chr1	203750000	203770000		chr1	85060000	85080000		chr1	201940000	201960000		chr1	85230000	85250000			chr1	46470000	46490000		chr1	202300000	202320000		chr1	85390000	85410000		chr1	224510000	224530000		chr1	77570000	77590000
chr1	44820000	44840000		chr1	203820000	203840000		chr1	85230000	85250000		chr1	202110000	202130000		chr1	85390000	85410000			chr1	46700000	46720000		chr1	202980000	203000000		chr1	85750000	85770000		chr1	224680000	224700000		chr1	77990000	78010000
chr1	45060000	45080000		chr1	204030000	204050000		chr1	85390000	85410000		chr1	202300000	202320000		chr1	86210000	86230000			chr1	46820000	46840000		chr1	203820000	203840000		chr1	86020000	86040000		chr1	225100000	225120000		chr1	78380000	78400000
chr1	45290000	45310000		chr1	204170000	204190000		chr1	86210000	86230000		chr1	203220000	203240000		chr1	86340000	86360000			chr1	47010000	47030000		chr1	204360000	204380000		chr1	86240000	86260000		chr1	225950000	225970000		chr1	78590000	78610000
chr1	45470000	45490000		chr1	204370000	204390000		chr1	86340000	86360000		chr1	203750000	203770000		chr1	86380000	86400000			chr1	47190000	47210000		chr1	204480000	204500000		chr1	86820000	86840000		chr1	226240000	226260000		chr1	79280000	79300000
chr1	45760000	45780000		chr1	205290000	205310000		chr1	86380000	86400000		chr1	203820000	203840000		chr1	86500000	86520000			chr1	47630000	47650000		chr1	204770000	204790000		chr1	86970000	86990000		chr1	226300000	226320000		chr1	81270000	81290000
chr1	45960000	45980000		chr1	205710000	205730000		chr1	86500000	86520000		chr1	204030000	204050000		chr1	86800000	86820000			chr1	47840000	47860000		chr1	205220000	205240000		chr1	87210000	87230000		chr1	226580000	226600000		chr1	81300000	81320000
chr1	46140000	46160000		chr1	206770000	206790000		chr1	86800000	86820000		chr1	204170000	204190000		chr1	87570000	87590000			chr1	47880000	47900000		chr1	205290000	205310000		chr1	87570000	87590000		chr1	227620000	227640000		chr1	81510000	81530000
chr1	46450000	46470000		chr1	207250000	207270000		chr1	87570000	87590000		chr1	204370000	204390000		chr1	87750000	87770000			chr1	48190000	48210000		chr1	205490000	205510000		chr1	87750000	87770000		chr1	228340000	228360000		chr1	81880000	81900000
chr1	46470000	46490000		chr1	208040000	208060000		chr1	87750000	87770000		chr1	204770000	204790000		chr1	88420000	88440000			chr1	48450000	48470000		chr1	205710000	205730000		chr1	87960000	87980000		chr1	228510000	228530000		chr1	82500000	82520000
chr1	46700000	46720000		chr1	209950000	209970000		chr1	88420000	88440000		chr1	205290000	205310000		chr1	89060000	89080000			chr1	48530000	48550000		chr1	206630000	206650000		chr1	88410000	88430000		chr1	229370000	229390000		chr1	84330000	84350000
chr1	46830000	46850000		chr1	209990000	210010000		chr1	89060000	89080000		chr1	205490000	205510000		chr1	89430000	89450000			chr1	48700000	48720000		chr1	206770000	206790000		chr1	89070000	89090000		chr1	229680000	229700000		chr1	84590000	84610000
chr1	47020000	47040000		chr1	210490000	210510000		chr1	89430000	89450000		chr1	205710000	205730000		chr1	89920000	89940000			chr1	48970000	48990000		chr1	207080000	207100000		chr1	89430000	89450000		chr1	233920000	233940000		chr1	84890000	84910000
chr1	47190000	47210000		chr1	211420000	211440000		chr1	89920000	89940000		chr1	206130000	206150000		chr1	90230000	90250000			chr1	48990000	49010000		chr1	207690000	207710000		chr1	89920000	89940000		chr1	234610000	234630000		chr1	85230000	85250000
chr1	47630000	47650000		chr1	211670000	211690000		chr1	90090000	90110000		chr1	206770000	206790000		chr1	90490000	90510000			chr1	49240000	49260000		chr1	208040000	208060000		chr1	90250000	90270000		chr1	234730000	234750000		chr1	85390000	85410000
chr1	47840000	47860000		chr1	211840000	211860000		chr1	90230000	90250000		chr1	207080000	207100000		chr1	91030000	91050000			chr1	49320000	49340000		chr1	209950000	209970000		chr1	90490000	90510000		chr1	235250000	235270000		chr1	85750000	85770000
chr1	47890000	47910000		chr1	212200000	212220000		chr1	90490000	90510000		chr1	208040000	208060000		chr1	91350000	91370000			chr1	50570000	50590000		chr1	209990000	210010000		chr1	91010000	91030000		chr1	235660000	235680000		chr1	86020000	86040000
chr1	48180000	48200000		chr1	212950000	212970000		chr1	91030000	91050000		chr1	209950000	209970000		chr1	91620000	91640000			chr1	50810000	50830000		chr1	210540000	210560000		chr1	91060000	91080000		chr1	236250000	236270000		chr1	86240000	86260000
chr1	48440000	48460000		chr1	213180000	213200000		chr1	91160000	91180000		chr1	209990000	210010000		chr1	91670000	91690000			chr1	51070000	51090000		chr1	211300000	211320000		chr1	91160000	91180000		chr1	236680000	236700000		chr1	86820000	86840000
chr1	48530000	48550000		chr1	214150000	214170000		chr1	91350000	91370000		chr1	210490000	210510000		chr1	92150000	92170000			chr1	51220000	51240000		chr1	211420000	211440000		chr1	91420000	91440000		chr1	236760000	236780000		chr1	86970000	86990000
chr1	48740000	48760000		chr1	218440000	218460000		chr1	91620000	91640000		chr1	211420000	211440000		chr1	92390000	92410000			chr1	51640000	51660000		chr1	211840000	211860000		chr1	91620000	91640000		chr1	236910000	236930000		chr1	87160000	87180000
chr1	48990000	49010000		chr1	219330000	219350000		chr1	91670000	91690000		chr1	211840000	211860000		chr1	93090000	93110000			chr1	51790000	51810000		chr1	212200000	212220000		chr1	91670000	91690000		chr1	244610000	244630000		chr1	87210000	87230000
chr1	49300000	49320000		chr1	220440000	220460000		chr1	92150000	92170000		chr1	212200000	212220000		chr1	93470000	93490000			chr1	52010000	52030000		chr1	212810000	212830000		chr1	91730000	91750000		chr1	246160000	246180000		chr1	87570000	87590000
chr1	49350000	49370000		chr1	222620000	222640000		chr1	92390000	92410000		chr1	212820000	212840000		chr1	93750000	93770000			chr1	52260000	52280000		chr1	212840000	212860000		chr1	92390000	92410000		chr1	246850000	246870000		chr1	87750000	87770000
chr1	50480000	50500000		chr1	222810000	222830000		chr1	93090000	93110000		chr1	212950000	212970000		chr1	93890000	93910000			chr1	52330000	52350000		chr1	212950000	212970000		chr1	93080000	93100000		chr1	247080000	247100000		chr1	88410000	88430000
chr1	50510000	50530000		chr1	222880000	222900000		chr1	93470000	93490000		chr1	213180000	213200000		chr1	94080000	94100000			chr1	52510000	52530000		chr1	213170000	213190000		chr1	93470000	93490000		chr1	247530000	247550000		chr1	89070000	89090000
chr1	50810000	50830000		chr1	224180000	224200000		chr1	93750000	93770000		chr1	214150000	214170000		chr1	94480000	94500000			chr1	52820000	52840000		chr1	222620000	222640000		chr1	93730000	93750000		chr10	5470000	5490000		chr1	89430000	89450000
chr1	51070000	51090000		chr1	224290000	224310000		chr1	93890000	93910000		chr1	218440000	218460000		chr1	94790000	94810000			chr1	52860000	52880000		chr1	223290000	223310000		chr1	93890000	93910000		chr10	5840000	5860000		chr1	89920000	89940000
chr1	51190000	51210000		chr1	224530000	224550000		chr1	94480000	94500000		chr1	219330000	219350000		chr1	94840000	94860000			chr1	53150000	53170000		chr1	223870000	223890000		chr1	94080000	94100000		chr10	5920000	5940000		chr1	90250000	90270000
chr1	51530000	51550000		chr1	225100000	225120000		chr1	94790000	94810000		chr1	220440000	220460000		chr1	94940000	94960000			chr1	53300000	53320000		chr1	224170000	224190000		chr1	94800000	94820000		chr10	6120000	6140000		chr1	90490000	90510000
chr1	51650000	51670000		chr1	225960000	225980000		chr1	94940000	94960000		chr1	222620000	222640000		chr1	95730000	95750000			chr1	53360000	53380000		chr1	224290000	224310000		chr1	94940000	94960000		chr10	13130000	13150000		chr1	91010000	91030000
chr1	51770000	51790000		chr1	225990000	226010000		chr1	95730000	95750000		chr1	222810000	222830000		chr1	95750000	95770000			chr1	53660000	53680000		chr1	224510000	224530000		chr1	95280000	95300000		chr10	13620000	13640000		chr1	91060000	91080000
chr1	52010000	52030000		chr1	226170000	226190000		chr1	95750000	95770000		chr1	223250000	223270000		chr1	96960000	96980000			chr1	53680000	53700000		chr1	224680000	224700000		chr1	95500000	95520000		chr10	14220000	14240000		chr1	91160000	91180000
chr1	52270000	52290000		chr1	226370000	226390000		chr1	96960000	96980000		chr1	223290000	223310000		chr1	97310000	97330000			chr1	53900000	53920000		chr1	225100000	225120000		chr1	95710000	95730000		chr10	14910000	14930000		chr1	91420000	91440000
chr1	52490000	52510000		chr1	226580000	226600000		chr1	97310000	97330000		chr1	224180000	224200000		chr1	97580000	97600000			chr1	54230000	54250000		chr1	225650000	225670000		chr1	95750000	95770000		chr10	14990000	15010000		chr1	91620000	91640000
chr1	52540000	52560000		chr1	227040000	227060000		chr1	97580000	97600000		chr1	224290000	224310000		chr1	98250000	98270000			chr1	54290000	54310000		chr1	225950000	225970000		chr1	97130000	97150000		chr10	21320000	21340000		chr1	91670000	91690000
chr1	52820000	52840000		chr1	227910000	227930000		chr1	98250000	98270000		chr1	224530000	224550000		chr1	98510000	98530000			chr1	54520000	54540000		chr1	226160000	226180000		chr1	97310000	97330000		chr10	21770000	21790000		chr1	91730000	91750000
chr1	52860000	52880000		chr1	228280000	228300000		chr1	98510000	98530000		chr1	225100000	225120000		chr1	98940000	98960000			chr1	54690000	54710000		chr1	226240000	226260000		chr1	97410000	97430000		chr10	22510000	22530000		chr1	91960000	91980000
chr1	53150000	53170000		chr1	228770000	228790000		chr1	98940000	98960000		chr1	225650000	225670000		chr1	99230000	99250000			chr1	54960000	54980000		chr1	226300000	226320000		chr1	98510000	98530000		chr10	22590000	22610000		chr1	92390000	92410000
chr1	53350000	53370000		chr1	229680000	229700000		chr1	99230000	99250000		chr1	225960000	225980000		chr1	99250000	99270000			chr1	55120000	55140000		chr1	226580000	226600000		chr1	99600000	99620000		chr10	24840000	24860000		chr1	92760000	92780000
chr1	53470000	53490000		chr1	231360000	231380000		chr1	99250000	99270000		chr1	225990000	226010000		chr1	99570000	99590000			chr1	55280000	55300000		chr1	227050000	227070000		chr1	99930000	99950000		chr10	25300000	25320000		chr1	93080000	93100000
chr1	53680000	53700000		chr1	231460000	231480000		chr1	99570000	99590000		chr1	226170000	226190000		chr1	99610000	99630000			chr1	55500000	55520000		chr1	227910000	227930000		chr1	100180000	100200000		chr10	30630000	30650000		chr1	93730000	93750000
chr1	53900000	53920000		chr1	234610000	234630000		chr1	99610000	99630000		chr1	226370000	226390000		chr1	99930000	99950000			chr1	55520000	55540000		chr1	228130000	228150000		chr1	100510000	100530000		chr10	32320000	32340000		chr1	93890000	93910000
chr1	54170000	54190000		chr1	234730000	234750000		chr1	99930000	99950000		chr1	226580000	226600000		chr1	100210000	100230000			chr1	55750000	55770000		chr1	228340000	228360000		chr1	100920000	100940000		chr10	33330000	33350000		chr1	94800000	94820000
chr1	54290000	54310000		chr1	235090000	235110000		chr1	100920000	100940000		chr1	227040000	227060000		chr1	100920000	100940000			chr1	55800000	55820000		chr1	228510000	228530000		chr1	101760000	101780000		chr10	43950000	43970000		chr1	94940000	94960000
chr1	54440000	54460000		chr1	235250000	235270000		chr1	101760000	101780000		chr1	227910000	227930000		chr1	101760000	101780000			chr1	56020000	56040000		chr1	229640000	229660000		chr1	101930000	101950000		chr10	45360000	45380000		chr1	95280000	95300000
chr1	54550000	54570000		chr1	235660000	235680000		chr1	101940000	101960000		chr1	228280000	228300000		chr1	101940000	101960000			chr1	56770000	56790000		chr1	229680000	229700000		chr1	102950000	102970000		chr10	45950000	45970000		chr1	95500000	95520000
chr1	54950000	54970000		chr1	236010000	236030000		chr1	103450000	103470000		chr1	228770000	228790000		chr1	103450000	103470000			chr1	56800000	56820000		chr1	231360000	231380000		chr1	103780000	103800000		chr10	46950000	46970000		chr1	95710000	95730000
chr1	55110000	55130000		chr1	236760000	236780000		chr1	103500000	103520000		chr1	229680000	229700000		chr1	103500000	103520000			chr1	57050000	57070000		chr1	234610000	234630000		chr1	103990000	104010000		chr10	47570000	47590000		chr1	95750000	95770000
chr1	55280000	55300000		chr1	241670000	241690000		chr1	103780000	103800000		chr1	231360000	231380000		chr1	103780000	103800000			chr1	57070000	57090000		chr1	234730000	234750000		chr1	104130000	104150000		chr10	49480000	49500000		chr1	97130000	97150000
chr1	55510000	55530000		chr1	242000000	242020000		chr1	103990000	104010000		chr1	231460000	231480000		chr1	103990000	104010000			chr1	57270000	57290000		chr1	235250000	235270000		chr1	104290000	104310000		chr10	50360000	50380000		chr1	97310000	97330000
chr1	55740000	55760000		chr1	244610000	244630000		chr1	104170000	104190000		chr1	232750000	232770000		chr1	104060000	104080000			chr1	57490000	57510000		chr1	235660000	235680000		chr1	105160000	105180000		chr10	51470000	51490000		chr1	97410000	97430000
chr1	55800000	55820000		chr1	244990000	245010000		chr1	104290000	104310000		chr1	234610000	234630000		chr1	104170000	104190000			chr1	57540000	57560000		chr1	236680000	236700000		chr1	105180000	105200000		chr10	51590000	51610000		chr1	98510000	98530000
chr1	56350000	56370000		chr1	245220000	245240000		chr1	104320000	104340000		chr1	234730000	234750000		chr1	104290000	104310000			chr1	57790000	57810000		chr1	236760000	236780000		chr1	105290000	105310000		chr10	62530000	62550000		chr1	99600000	99620000
chr1	56640000	56660000		chr1	245260000	245280000		chr1	105190000	105210000		chr1	235090000	235110000		chr1	104320000	104340000			chr1	57920000	57940000		chr1	244000000	244020000		chr1	107240000	107260000		chr10	63650000	63670000		chr1	99930000	99950000
chr1	57040000	57060000		chr1	247270000	247290000		chr1	106330000	106350000		chr1	235250000	235270000		chr1	105190000	105210000			chr1	58510000	58530000		chr1	244610000	244630000		chr1	107280000	107300000		chr10	65380000	65400000		chr1	100180000	100200000
chr1	57170000	57190000		chr1	247370000	247390000		chr1	106350000	106370000		chr1	235660000	235680000		chr1	106330000	106350000			chr1	58630000	58650000		chr1	245300000	245320000		chr1	107340000	107360000		chr10	65790000	65810000		chr1	100220000	100240000
chr1	57280000	57300000		chr10	3210000	3230000		chr1	107700000	107720000		chr1	236010000	236030000		chr1	106350000	106370000			chr1	58930000	58950000		chr1	247080000	247100000		chr1	107470000	107490000		chr10	70090000	70110000		chr1	100510000	100530000
chr1	57520000	57540000		chr10	5040000	5060000		chr1	108300000	108320000		chr1	236760000	236780000		chr1	107700000	107720000			chr1	58950000	58970000		chr1	247480000	247500000		chr1	107690000	107710000		chr10	70220000	70240000		chr1	100920000	100940000
chr1	57870000	57890000		chr10	5840000	5860000		chr1	108680000	108700000		chr1	241670000	241690000		chr1	108300000	108320000			chr1	59180000	59200000		chr1	247530000	247550000		chr1	107720000	107740000		chr10	70480000	70500000		chr1	101350000	101370000
chr1	58460000	58480000		chr10	6120000	6140000		chr1	108720000	108740000		chr1	242000000	242020000		chr1	108680000	108700000			chr1	59570000	59590000		chr1	248090000	248110000		chr1	108300000	108320000		chr10	70710000	70730000		chr1	101760000	101780000
chr1	58630000	58650000		chr10	6230000	6250000		chr1	108770000	108790000		chr1	244610000	244630000		chr1	108720000	108740000			chr1	59750000	59770000		chr10	830000	850000		chr1	108770000	108790000		chr10	70940000	70960000		chr1	101930000	101950000
chr1	58920000	58940000		chr10	7740000	7760000		chr1	108810000	108830000		chr1	244990000	245010000		chr1	108770000	108790000			chr1	60230000	60250000		chr10	3080000	3100000		chr1	108840000	108860000		chr10	70970000	70990000		chr1	102950000	102970000
chr1	59160000	59180000		chr10	7860000	7880000		chr1	108830000	108850000		chr1	245260000	245280000		chr1	108810000	108830000			chr1	60420000	60440000		chr10	3790000	3810000		chr1	108910000	108930000		chr10	71160000	71180000		chr1	103780000	103800000
chr1	59230000	59250000		chr10	12070000	12090000		chr1	108910000	108930000		chr1	246840000	246860000		chr1	108830000	108850000			chr1	60950000	60970000		chr10	4180000	4200000		chr1	109000000	109020000		chr10	71740000	71760000		chr1	103990000	104010000
chr1	59750000	59770000		chr10	13130000	13150000		chr1	108930000	108950000		chr1	247270000	247290000		chr1	108910000	108930000			chr1	60970000	60990000		chr10	5470000	5490000		chr1	109450000	109470000		chr10	72300000	72320000		chr1	104130000	104150000
chr1	60230000	60250000		chr10	13390000	13410000		chr1	109020000	109040000		chr1	247370000	247390000		chr1	108930000	108950000			chr1	61270000	61290000		chr10	5660000	5680000		chr1	109650000	109670000		chr10	73650000	73670000		chr1	104290000	104310000
chr1	60420000	60440000		chr10	13620000	13640000		chr1	109470000	109490000		chr10	1140000	1160000		chr1	109020000	109040000			chr1	61420000	61440000		chr10	5840000	5860000		chr1	109730000	109750000		chr10	74110000	74130000		chr1	105160000	105180000
chr1	60610000	60630000		chr10	14220000	14240000		chr1	109730000	109750000		chr10	3210000	3230000		chr1	109470000	109490000			chr1	61910000	61930000		chr10	5920000	5940000		chr1	110220000	110240000		chr10	74840000	74860000		chr1	105180000	105200000
chr1	61230000	61250000		chr10	14870000	14890000		chr1	110070000	110090000		chr10	5660000	5680000		chr1	109730000	109750000			chr1	62060000	62080000		chr10	6120000	6140000		chr1	110230000	110250000		chr10	75250000	75270000		chr1	105290000	105310000
chr1	61300000	61320000		chr10	14990000	15010000		chr1	110250000	110270000		chr10	5840000	5860000		chr1	110070000	110090000			chr1	62100000	62120000		chr10	6230000	6250000		chr1	110310000	110330000		chr10	75400000	75420000		chr1	107240000	107260000
chr1	61420000	61440000		chr10	15200000	15220000		chr1	110310000	110330000		chr10	5970000	5990000		chr1	110250000	110270000			chr1	62310000	62330000		chr10	12740000	12760000		chr1	110720000	110740000		chr10	75630000	75650000		chr1	107280000	107300000
chr1	61500000	61520000		chr10	16850000	16870000		chr1	110650000	110670000		chr10	6120000	6140000		chr1	110310000	110330000			chr1	62600000	62620000		chr10	13130000	13150000		chr1	111040000	111060000		chr10	75900000	75920000		chr1	107340000	107360000
chr1	61910000	61930000		chr10	21770000	21790000		chr1	111040000	111060000		chr10	6230000	6250000		chr1	110650000	110670000			chr1	62890000	62910000		chr10	13380000	13400000		chr1	111320000	111340000		chr10	76990000	77010000		chr1	107470000	107490000
chr1	62110000	62130000		chr10	24480000	24500000		chr1	111150000	111170000		chr10	7860000	7880000		chr1	111040000	111060000			chr1	62940000	62960000		chr10	13620000	13640000		chr1	111550000	111570000		chr10	79520000	79540000		chr1	107690000	107710000
chr1	62310000	62330000		chr10	26970000	26990000		chr1	111350000	111370000		chr10	8090000	8110000		chr1	111350000	111370000			chr1	63290000	63310000		chr10	14220000	14240000		chr1	111570000	111590000		chr10	79790000	79810000		chr1	107720000	107740000
chr1	62590000	62610000		chr10	27520000	27540000		chr1	112240000	112260000		chr10	12070000	12090000		chr1	112240000	112260000			chr1	63360000	63380000		chr10	14870000	14890000		chr1	111750000	111770000		chr10	81800000	81820000		chr1	108300000	108320000
chr1	62890000	62910000		chr10	28810000	28830000		chr1	112580000	112600000		chr10	13130000	13150000		chr1	112310000	112330000			chr1	63610000	63630000		chr10	14910000	14930000		chr1	112250000	112270000		chr10	86010000	86030000		chr1	108740000	108760000
chr1	63240000	63260000		chr10	30020000	30040000		chr1	112830000	112850000		chr10	13390000	13410000		chr1	112580000	112600000			chr1	63740000	63760000		chr10	14990000	15010000		chr1	112530000	112550000		chr10	86300000	86320000		chr1	108770000	108790000
chr1	63360000	63380000		chr10	30630000	30650000		chr1	112900000	112920000		chr10	13620000	13640000		chr1	112830000	112850000			chr1	64030000	64050000		chr10	15200000	15220000		chr1	112760000	112780000		chr10	95460000	95480000		chr1	108840000	108860000
chr1	63750000	63770000		chr10	31590000	31610000		chr1	113350000	113370000		chr10	14870000	14890000		chr1	113350000	113370000			chr1	64380000	64400000		chr10	16850000	16870000		chr1	112900000	112920000		chr10	99150000	99170000		chr1	108910000	108930000
chr1	64030000	64050000		chr10	32660000	32680000		chr1	113410000	113430000		chr10	14990000	15010000		chr1	113660000	113680000			chr1	64700000	64720000		chr10	17640000	17660000		chr1	113340000	113360000		chr10	99490000	99510000		chr1	109000000	109020000
chr1	64380000	64400000		chr10	33290000	33310000		chr1	113660000	113680000		chr10	15200000	15220000		chr1	113950000	113970000			chr1	65120000	65140000		chr10	21770000	21790000		chr1	113410000	113430000		chr10	100220000	100240000		chr1	109450000	109470000
chr1	64700000	64720000		chr10	33620000	33640000		chr1	113950000	113970000		chr10	16850000	16870000		chr1	114230000	114250000			chr1	65290000	65310000		chr10	22510000	22530000		chr1	113660000	113680000		chr10	102020000	102040000		chr1	110170000	110190000
chr1	65130000	65150000		chr10	38250000	38270000		chr1	114230000	114250000		chr10	20100000	20120000		chr1	114510000	114530000			chr1	65520000	65540000		chr10	22590000	22610000		chr1	114210000	114230000		chr10	102820000	102840000		chr1	110220000	110240000
chr1	65290000	65310000		chr10	43270000	43290000		chr1	114510000	114530000		chr10	21770000	21790000		chr1	115470000	115490000			chr1	65680000	65700000		chr10	23380000	23400000		chr1	114510000	114530000		chr10	103870000	103890000		chr1	110230000	110250000
chr1	65510000	65530000		chr10	43620000	43640000		chr1	114870000	114890000		chr10	24480000	24500000		chr1	115660000	115680000			chr1	65880000	65900000		chr10	24840000	24860000		chr1	115420000	115440000		chr10	103910000	103930000		chr1	110310000	110330000
chr1	65710000	65730000		chr10	44140000	44160000		chr1	115200000	115220000		chr10	26970000	26990000		chr1	116070000	116090000			chr1	66150000	66170000		chr10	25300000	25320000		chr1	115660000	115680000		chr10	104390000	104410000		chr1	110560000	110580000
chr1	65880000	65900000		chr10	46220000	46240000		chr1	115470000	115490000		chr10	27520000	27540000		chr1	116130000	116150000			chr1	66410000	66430000		chr10	27370000	27390000		chr1	116040000	116060000		chr10	104660000	104680000		chr1	110720000	110740000
chr1	66160000	66180000		chr10	47650000	47670000		chr1	115660000	115680000		chr10	28020000	28040000		chr1	116320000	116340000			chr1	66700000	66720000		chr10	30630000	30650000		chr1	116110000	116130000		chr10	105450000	105470000		chr1	111040000	111060000
chr1	66390000	66410000		chr10	49500000	49520000		chr1	116070000	116090000		chr10	28810000	28830000		chr1	116550000	116570000			chr1	66910000	66930000		chr10	31310000	31330000		chr1	116320000	116340000		chr10	106030000	106050000		chr1	111320000	111340000
chr1	66700000	66720000		chr10	50740000	50760000		chr1	116130000	116150000		chr10	30020000	30040000		chr1	116640000	116660000			chr1	66960000	66980000		chr10	31600000	31620000		chr1	116650000	116670000		chr10	112060000	112080000		chr1	111550000	111570000
chr1	66900000	66920000		chr10	50960000	50980000		chr1	116320000	116340000		chr10	31590000	31610000		chr1	117070000	117090000			chr1	67190000	67210000		chr10	32320000	32340000		chr1	116670000	116690000		chr10	112320000	112340000		chr1	111750000	111770000
chr1	67200000	67220000		chr10	60150000	60170000		chr1	116550000	116570000		chr10	33290000	33310000		chr1	117840000	117860000			chr1	67440000	67460000		chr10	32660000	32680000		chr1	116860000	116880000		chr10	135050000	135070000		chr1	111980000	112000000
chr1	67370000	67390000		chr10	62530000	62550000		chr1	116640000	116660000		chr10	33620000	33640000		chr1	118050000	118070000			chr1	67630000	67650000		chr10	32730000	32750000		chr1	117260000	117280000		chr11	360000	380000		chr1	112250000	112270000
chr1	67630000	67650000		chr10	63650000	63670000		chr1	117070000	117090000		chr10	38250000	38270000		chr1	118300000	118320000			chr1	67760000	67780000		chr10	33330000	33350000		chr1	117830000	117850000		chr11	510000	530000		chr1	112530000	112550000
chr1	67670000	67690000		chr10	63790000	63810000		chr1	117840000	117860000		chr10	43270000	43290000		chr1	118500000	118520000			chr1	67980000	68000000		chr10	42970000	42990000		chr1	118040000	118060000		chr11	2900000	2920000		chr1	112760000	112780000
chr1	67980000	68000000		chr10	64020000	64040000		chr1	118050000	118070000		chr10	43750000	43770000		chr1	119560000	119580000			chr1	68220000	68240000		chr10	43690000	43710000		chr1	118300000	118320000		chr11	3660000	3680000		chr1	112900000	112920000
chr1	68240000	68260000		chr10	64570000	64590000		chr1	118300000	118320000		chr10	44140000	44160000		chr1	119750000	119770000			chr1	68300000	68320000		chr10	43950000	43970000		chr1	118520000	118540000		chr11	3820000	3840000		chr1	113340000	113360000
chr1	68560000	68580000		chr10	65380000	65400000		chr1	118500000	118520000		chr10	44870000	44890000		chr1	119780000	119800000			chr1	68570000	68590000		chr10	45950000	45970000		chr1	118650000	118670000		chr11	4110000	4130000		chr1	113660000	113680000
chr1	68870000	68890000		chr10	69600000	69620000		chr1	119560000	119580000		chr10	45350000	45370000		chr1	120100000	120120000			chr1	68880000	68900000		chr10	47570000	47590000		chr1	119390000	119410000		chr11	8000000	8020000		chr1	114510000	114530000
chr1	68890000	68910000		chr10	70080000	70100000		chr1	119750000	119770000		chr10	47650000	47670000		chr1	120210000	120230000			chr1	69800000	69820000		chr10	49730000	49750000		chr1	119550000	119570000		chr11	8930000	8950000		chr1	115110000	115130000
chr1	70210000	70230000		chr10	70270000	70290000		chr1	119780000	119800000		chr10	49500000	49520000		chr1	120470000	120490000			chr1	70200000	70220000		chr10	49860000	49880000		chr1	119790000	119810000		chr11	9630000	9650000		chr1	115320000	115340000
chr1	70580000	70600000		chr10	70470000	70490000		chr1	120100000	120120000		chr10	50740000	50760000		chr1	120690000	120710000			chr1	70410000	70430000		chr10	51470000	51490000		chr1	119910000	119930000		chr11	9770000	9790000		chr1	115420000	115440000
chr1	70980000	71000000		chr10	70710000	70730000		chr1	120210000	120230000		chr10	50960000	50980000		chr1	120730000	120750000			chr1	70480000	70500000		chr10	52170000	52190000		chr1	120070000	120090000		chr11	10760000	10780000		chr1	115660000	115680000
chr1	71550000	71570000		chr10	70880000	70900000		chr1	120470000	120490000		chr10	52750000	52770000		chr1	120840000	120860000			chr1	70600000	70620000		chr10	62530000	62550000		chr1	120330000	120350000		chr11	14530000	14550000		chr1	116040000	116060000
chr1	72560000	72580000		chr10	71920000	71940000		chr1	120690000	120710000		chr10	62530000	62550000		chr1	120870000	120890000			chr1	70660000	70680000		chr10	63650000	63670000		chr1	120690000	120710000		chr11	17080000	17100000		chr1	116110000	116130000
chr1	72600000	72620000		chr10	72160000	72180000		chr1	120730000	120750000		chr10	63650000	63670000		chr1	120930000	120950000			chr1	70970000	70990000		chr10	64010000	64030000		chr1	120770000	120790000		chr11	17220000	17240000		chr1	116320000	116340000
chr1	74940000	74960000		chr10	73840000	73860000		chr1	120840000	120860000		chr10	64020000	64040000		chr1	121070000	121090000			chr1	71540000	71560000		chr10	65380000	65400000		chr1	120840000	120860000		chr11	18120000	18140000		chr1	116650000	116670000
chr1	75150000	75170000		chr10	74110000	74130000		chr1	120870000	120890000		chr10	64570000	64590000		chr1	121350000	121370000			chr1	73030000	73050000		chr10	69600000	69620000		chr1	121100000	121120000		chr11	18540000	18560000		chr1	116860000	116880000
chr1	75220000	75240000		chr10	74370000	74390000		chr1	120930000	120950000		chr10	65380000	65400000		chr1	121370000	121390000			chr1	74930000	74950000		chr10	70090000	70110000		chr1	121350000	121370000		chr11	20370000	20390000		chr1	117260000	117280000
chr1	75660000	75680000		chr10	74840000	74860000		chr1	121070000	121090000		chr10	70080000	70100000		chr1	142520000	142540000			chr1	75230000	75250000		chr10	70220000	70240000		chr1	142580000	142600000		chr11	27520000	27540000		chr1	117830000	117850000
chr1	76070000	76090000		chr10	74920000	74940000		chr1	121350000	121370000		chr10	70270000	70290000		chr1	142730000	142750000			chr1	75680000	75700000		chr10	70480000	70500000		chr1	142650000	142670000		chr11	31380000	31400000		chr1	118040000	118060000
chr1	76310000	76330000		chr10	74990000	75010000		chr1	121370000	121390000		chr10	70470000	70490000		chr1	142770000	142790000			chr1	76080000	76100000		chr10	70710000	70730000		chr1	142770000	142790000		chr11	34370000	34390000		chr1	118300000	118320000
chr1	76450000	76470000		chr10	75170000	75190000		chr1	142520000	142540000		chr10	70710000	70730000		chr1	142870000	142890000			chr1	76300000	76320000		chr10	70940000	70960000		chr1	142810000	142830000		chr11	36170000	36190000		chr1	118520000	118540000
chr1	76610000	76630000		chr10	75240000	75260000		chr1	142730000	142750000		chr10	70880000	70900000		chr1	143100000	143120000			chr1	76610000	76630000		chr10	70970000	70990000		chr1	143100000	143120000		chr11	36300000	36320000		chr1	118650000	118670000
chr1	76800000	76820000		chr10	75750000	75770000		chr1	142770000	142790000		chr10	71260000	71280000		chr1	143290000	143310000			chr1	77570000	77590000		chr10	71160000	71180000		chr1	143190000	143210000		chr11	36520000	36540000		chr1	119390000	119410000
chr1	77590000	77610000		chr10	75900000	75920000		chr1	142870000	142890000		chr10	71390000	71410000		chr1	143370000	143390000			chr1	77990000	78010000		chr10	71920000	71940000		chr1	143220000	143240000		chr11	44560000	44580000		chr1	119550000	119570000
chr1	77990000	78010000		chr10	76570000	76590000		chr1	143100000	143120000		chr10	71920000	71940000		chr1	143420000	143440000			chr1	78140000	78160000		chr10	72130000	72150000		chr1	143230000	143250000		chr11	44630000	44650000		chr1	119790000	119810000
chr1	78140000	78160000		chr10	76860000	76880000		chr1	143290000	143310000		chr10	72160000	72180000		chr1	143430000	143450000			chr1	78380000	78400000		chr10	72300000	72320000		chr1	143280000	143300000		chr11	45850000	45870000		chr1	119910000	119930000
chr1	78380000	78400000		chr10	76990000	77010000		chr1	143370000	143390000		chr10	72650000	72670000		chr1	143450000	143470000			chr1	78590000	78610000		chr10	72560000	72580000		chr1	143970000	143990000		chr11	46130000	46150000		chr1	120070000	120090000
chr1	78600000	78620000		chr10	77150000	77170000		chr1	143420000	143440000		chr10	72960000	72980000		chr1	143540000	143560000			chr1	79280000	79300000		chr10	72960000	72980000		chr1	144070000	144090000		chr11	46250000	46270000		chr1	120240000	120260000
chr1	79070000	79090000		chr10	77800000	77820000		chr1	143430000	143450000		chr10	73640000	73660000		chr1	143710000	143730000			chr1	81270000	81290000		chr10	73460000	73480000		chr1	144570000	144590000		chr11	46560000	46580000		chr1	120330000	120350000
chr1	79200000	79220000		chr10	79790000	79810000		chr1	143450000	143470000		chr10	73840000	73860000		chr1	143770000	143790000			chr1	81300000	81320000		chr10	74110000	74130000		chr1	144620000	144640000		chr11	47380000	47400000		chr1	120690000	120710000
chr1	79250000	79270000		chr10	80820000	80840000		chr1	143540000	143560000		chr10	74110000	74130000		chr1	143890000	143910000			chr1	81510000	81530000		chr10	74840000	74860000		chr1	144660000	144680000		chr11	47440000	47460000		chr1	120770000	120790000
chr1	82220000	82240000		chr10	82040000	82060000		chr1	143710000	143730000		chr10	74840000	74860000		chr1	144090000	144110000			chr1	81880000	81900000		chr10	75250000	75270000		chr1	144700000	144720000		chr11	47650000	47670000		chr1	120840000	120860000
chr1	82470000	82490000		chr10	82160000	82180000		chr1	143770000	143790000		chr10	74920000	74940000		chr1	144450000	144470000			chr1	82500000	82520000		chr10	75630000	75650000		chr1	144820000	144840000		chr11	57410000	57430000		chr1	121100000	121120000
chr1	84330000	84350000		chr10	86080000	86100000		chr1	143890000	143910000		chr10	74990000	75010000		chr1	144490000	144510000			chr1	84330000	84350000		chr10	75900000	75920000		chr1	145290000	145310000		chr11	58920000	58940000		chr1	121350000	121370000
chr1	84360000	84380000		chr10	89260000	89280000		chr1	144090000	144110000		chr10	75170000	75190000		chr1	144500000	144520000			chr1	84590000	84610000		chr10	76850000	76870000		chr1	145700000	145720000		chr11	59570000	59590000		chr1	142580000	142600000
chr1	84600000	84620000		chr10	89570000	89590000		chr1	144450000	144470000		chr10	75700000	75720000		chr1	144590000	144610000			chr1	84890000	84910000		chr10	76990000	77010000		chr1	145830000	145850000		chr11	60520000	60540000		chr1	142650000	142670000
chr1	84890000	84910000		chr10	91170000	91190000		chr1	144490000	144510000		chr10	75750000	75770000		chr1	144620000	144640000			chr1	85230000	85250000		chr10	77150000	77170000		chr1	146460000	146480000		chr11	61190000	61210000		chr1	142770000	142790000
chr1	85060000	85080000		chr10	92620000	92640000		chr1	144500000	144520000		chr10	75900000	75920000		chr1	144660000	144680000			chr1	85390000	85410000		chr10	79790000	79810000		chr1	146950000	146970000		chr11	61500000	61520000		chr1	143100000	143120000
chr1	85230000	85250000		chr10	94040000	94060000		chr1	144590000	144610000		chr10	76570000	76590000		chr1	144710000	144730000			chr1	85750000	85770000		chr10	88140000	88160000		chr1	147420000	147440000		chr11	61650000	61670000		chr1	143190000	143210000
chr1	85390000	85410000		chr10	94820000	94840000		chr1	144620000	144640000		chr10	76860000	76880000		chr1	144800000	144820000			chr1	86020000	86040000		chr10	88680000	88700000		chr1	147700000	147720000		chr11	61880000	61900000		chr1	143220000	143240000
chr1	85730000	85750000		chr10	95460000	95480000		chr1	144660000	144680000		chr10	76990000	77010000		chr1	145100000	145120000			chr1	86170000	86190000		chr10	88850000	88870000		chr1	147830000	147850000		chr11	62330000	62350000		chr1	143230000	143250000
chr1	86030000	86050000		chr10	95650000	95670000		chr1	144710000	144730000		chr10	77150000	77170000		chr1	145320000	145340000			chr1	86240000	86260000		chr10	89570000	89590000		chr1	148520000	148540000		chr11	62650000	62670000		chr1	143280000	143300000
chr1	86170000	86190000		chr10	96300000	96320000		chr1	144800000	144820000		chr10	79460000	79480000		chr1	145360000	145380000			chr1	86820000	86840000		chr10	92630000	92650000		chr1	148560000	148580000		chr11	63930000	63950000		chr1	143970000	143990000
chr1	86210000	86230000		chr10	98270000	98290000		chr1	145100000	145120000		chr10	79790000	79810000		chr1	145830000	145850000			chr1	86970000	86990000		chr10	94830000	94850000		chr1	148830000	148850000		chr11	64600000	64620000		chr1	144070000	144090000
chr1	86340000	86360000		chr10	98580000	98600000		chr1	145320000	145340000		chr10	80820000	80840000		chr1	145970000	145990000			chr1	87160000	87180000		chr10	95460000	95480000		chr1	148870000	148890000		chr11	64770000	64790000		chr1	144510000	144530000
chr1	86380000	86400000		chr10	98750000	98770000		chr1	145360000	145380000		chr10	82160000	82180000		chr1	146010000	146030000			chr1	87210000	87230000		chr10	98580000	98600000		chr1	148880000	148900000		chr11	65090000	65110000		chr1	144570000	144590000
chr1	86500000	86520000		chr10	99150000	99170000		chr1	145830000	145850000		chr10	86010000	86030000		chr1	146350000	146370000			chr1	87570000	87590000		chr10	99150000	99170000		chr1	148950000	148970000		chr11	65370000	65390000		chr1	144620000	144640000
chr1	86800000	86820000		chr10	99180000	99200000		chr1	145970000	145990000		chr10	86080000	86100000		chr1	146410000	146430000			chr1	87750000	87770000		chr10	99440000	99460000		chr1	149010000	149030000		chr11	65620000	65640000		chr1	144660000	144680000
chr1	87160000	87180000		chr10	99880000	99900000		chr1	146010000	146030000		chr10	88130000	88150000		chr1	146450000	146470000			chr1	87960000	87980000		chr10	99490000	99510000		chr1	149090000	149110000		chr11	65640000	65660000		chr1	144700000	144720000
chr1	87570000	87590000		chr10	101180000	101200000		chr1	146350000	146370000		chr10	88690000	88710000		chr1	146560000	146580000			chr1	88410000	88430000		chr10	100160000	100180000		chr1	149170000	149190000		chr11	66240000	66260000		chr1	144820000	144840000
chr1	87750000	87770000		chr10	101590000	101610000		chr1	146410000	146430000		chr10	89260000	89280000		chr1	146610000	146630000			chr1	89070000	89090000		chr10	101370000	101390000		chr1	149360000	149380000		chr11	66440000	66460000		chr1	145700000	145720000
chr1	88420000	88440000		chr10	102030000	102050000		chr1	146450000	146470000		chr10	89570000	89590000		chr1	146770000	146790000			chr1	89430000	89450000		chr10	102020000	102040000		chr1	149630000	149650000		chr11	66600000	66620000		chr1	145830000	145850000
chr1	89060000	89080000		chr10	102290000	102310000		chr1	146560000	146580000		chr10	90960000	90980000		chr1	146790000	146810000			chr1	89920000	89940000		chr10	102280000	102300000		chr1	149830000	149850000		chr11	67020000	67040000		chr1	146460000	146480000
chr1	89350000	89370000		chr10	102630000	102650000		chr1	146770000	146790000		chr10	91170000	91190000		chr1	146940000	146960000			chr1	90250000	90270000		chr10	102820000	102840000		chr1	150780000	150800000		chr11	67150000	67170000		chr1	146950000	146970000
chr1	89430000	89450000		chr10	103330000	103350000		chr1	146790000	146810000		chr10	92620000	92640000		chr1	147170000	147190000			chr1	90490000	90510000		chr10	103330000	103350000		chr1	151400000	151420000		chr11	67270000	67290000		chr1	147130000	147150000
chr1	89920000	89940000		chr10	103540000	103560000		chr1	146940000	146960000		chr10	94040000	94060000		chr1	147390000	147410000			chr1	91010000	91030000		chr10	103870000	103890000		chr1	151810000	151830000		chr11	67380000	67400000		chr1	147420000	147440000
chr1	90090000	90110000		chr10	103570000	103590000		chr1	147170000	147190000		chr10	94820000	94840000		chr1	147420000	147440000			chr1	91060000	91080000		chr10	103910000	103930000		chr1	152150000	152170000		chr11	67590000	67610000		chr1	147700000	147720000
chr1	90230000	90250000		chr10	103870000	103890000		chr1	147390000	147410000		chr10	95460000	95480000		chr1	147690000	147710000			chr1	91160000	91180000		chr10	104140000	104160000		chr1	152180000	152200000		chr11	67760000	67780000		chr1	147830000	147850000
chr1	90460000	90480000		chr10	104140000	104160000		chr1	147420000	147440000		chr10	95650000	95670000		chr1	147830000	147850000			chr1	91420000	91440000		chr10	104250000	104270000		chr1	152440000	152460000		chr11	68220000	68240000		chr1	148520000	148540000
chr1	90490000	90510000		chr10	104470000	104490000		chr1	147690000	147710000		chr10	96300000	96320000		chr1	147900000	147920000			chr1	91470000	91490000		chr10	104390000	104410000		chr1	152610000	152630000		chr11	68660000	68680000		chr1	148560000	148580000
chr1	91030000	91050000		chr10	104660000	104680000		chr1	147830000	147850000		chr10	97970000	97990000		chr1	147920000	147940000			chr1	91620000	91640000		chr10	104460000	104480000		chr1	152830000	152850000		chr11	69480000	69500000		chr1	148870000	148890000
chr1	91160000	91180000		chr10	105100000	105120000		chr1	147900000	147920000		chr10	98270000	98290000		chr1	148020000	148040000			chr1	91670000	91690000		chr10	104660000	104680000		chr1	152920000	152940000		chr11	69710000	69730000		chr1	148880000	148900000
chr1	91350000	91370000		chr10	112060000	112080000		chr1	147920000	147940000		chr10	98580000	98600000		chr1	148160000	148180000			chr1	91730000	91750000		chr10	105450000	105470000		chr1	153190000	153210000		chr11	70040000	70060000		chr1	148950000	148970000
chr1	91470000	91490000		chr10	112320000	112340000		chr1	148020000	148040000		chr10	99180000	99200000		chr1	148250000	148270000			chr1	91960000	91980000		chr10	106110000	106130000		chr1	154440000	154460000		chr11	70300000	70320000		chr1	149010000	149030000
chr1	91620000	91640000		chr10	112670000	112690000		chr1	148160000	148180000		chr10	99880000	99900000		chr1	148260000	148280000			chr1	92390000	92410000		chr10	112060000	112080000		chr1	154850000	154870000		chr11	72840000	72860000		chr1	149090000	149110000
chr1	91670000	91690000		chr10	114700000	114720000		chr1	148250000	148270000		chr10	101180000	101200000		chr1	148500000	148520000			chr1	92760000	92780000		chr10	112320000	112340000		chr1	157050000	157070000		chr11	74290000	74310000		chr1	149170000	149190000
chr1	91950000	91970000		chr10	115430000	115450000		chr1	148260000	148280000		chr10	102030000	102050000		chr1	148680000	148700000			chr1	93080000	93100000		chr10	112670000	112690000		chr1	157130000	157150000		chr11	74690000	74710000		chr1	149630000	149650000
chr1	92150000	92170000		chr10	116570000	116590000		chr1	148500000	148520000		chr10	102290000	102310000		chr1	148810000	148830000			chr1	93240000	93260000		chr10	115420000	115440000		chr1	157470000	157490000		chr11	74960000	74980000		chr1	149780000	149800000
chr1	92390000	92410000		chr10	120510000	120530000		chr1	148680000	148700000		chr10	103330000	103350000		chr1	148830000	148850000			chr1	93290000	93310000		chr10	116570000	116590000		chr1	157840000	157860000		chr11	75090000	75110000		chr1	149830000	149850000
chr1	92750000	92770000		chr10	120780000	120800000		chr1	148810000	148830000		chr10	103540000	103560000		chr1	148850000	148870000			chr1	93470000	93490000		chr10	120780000	120800000		chr1	157910000	157930000		chr11	75250000	75270000		chr1	150780000	150800000
chr1	93090000	93110000		chr10	120950000	120970000		chr1	148830000	148850000		chr10	103570000	103590000		chr1	148950000	148970000			chr1	93530000	93550000		chr10	120950000	120970000		chr1	158160000	158180000		chr11	75850000	75870000		chr1	151400000	151420000
chr1	93290000	93310000		chr10	121350000	121370000		chr1	148850000	148870000		chr10	103870000	103890000		chr1	149000000	149020000			chr1	93640000	93660000		chr10	121400000	121420000		chr1	158470000	158490000		chr11	76080000	76100000		chr1	151810000	151830000
chr1	93470000	93490000		chr10	123670000	123690000		chr1	148950000	148970000		chr10	104140000	104160000		chr1	149190000	149210000			chr1	93730000	93750000		chr10	126200000	126220000		chr1	158560000	158580000		chr11	76400000	76420000		chr1	152150000	152170000
chr1	93630000	93650000		chr10	126430000	126450000		chr1	149000000	149020000		chr10	104470000	104490000		chr1	149370000	149390000			chr1	93890000	93910000		chr10	126430000	126450000		chr1	159050000	159070000		chr11	76900000	76920000		chr1	152180000	152200000
chr1	93750000	93770000		chr10	126470000	126490000		chr1	149190000	149210000		chr10	104660000	104680000		chr1	149430000	149450000			chr1	94080000	94100000		chr10	126600000	126620000		chr1	159180000	159200000		chr11	77520000	77540000		chr1	152440000	152460000
chr1	93890000	93910000		chr10	131930000	131950000		chr1	149370000	149390000		chr10	105100000	105120000		chr1	149670000	149690000			chr1	94330000	94350000		chr10	126720000	126740000		chr1	160640000	160660000		chr11	77700000	77720000		chr1	152610000	152630000
chr1	94080000	94100000		chr10	134190000	134210000		chr1	149430000	149450000		chr10	112060000	112080000		chr1	149790000	149810000			chr1	94480000	94500000		chr10	126840000	126860000		chr1	160950000	160970000		chr11	82990000	83010000		chr1	152830000	152850000
chr1	94330000	94350000		chr10	134260000	134280000		chr1	149670000	149690000		chr10	112320000	112340000		chr1	149830000	149850000			chr1	94800000	94820000		chr10	127400000	127420000		chr1	161420000	161440000		chr11	85550000	85570000		chr1	152920000	152940000
chr1	94480000	94500000		chr11	400000	420000		chr1	149790000	149810000		chr10	112670000	112690000		chr1	150420000	150440000			chr1	94940000	94960000		chr10	130000000	130020000		chr1	161430000	161450000		chr11	86010000	86030000		chr1	153190000	153210000
chr1	94700000	94720000		chr11	510000	530000		chr1	149830000	149850000		chr10	112820000	112840000		chr1	150790000	150810000			chr1	95280000	95300000		chr10	134190000	134210000		chr1	161620000	161640000		chr11	86630000	86650000		chr1	153470000	153490000
chr1	94790000	94810000		chr11	800000	820000		chr1	150420000	150440000		chr10	114700000	114720000		chr1	151130000	151150000			chr1	95500000	95520000		chr10	134260000	134280000		chr1	161630000	161650000		chr11	93380000	93400000		chr1	154440000	154460000
chr1	94840000	94860000		chr11	840000	860000		chr1	150790000	150810000		chr10	115430000	115450000		chr1	151830000	151850000			chr1	95710000	95730000		chr10	135050000	135070000		chr1	162010000	162030000		chr11	94880000	94900000		chr1	154850000	154870000
chr1	94940000	94960000		chr11	1410000	1430000		chr1	151480000	151500000		chr10	115990000	116010000		chr1	152010000	152030000			chr1	95750000	95770000		chr11	360000	380000		chr1	162310000	162330000		chr11	95510000	95530000		chr1	155290000	155310000
chr1	95270000	95290000		chr11	1850000	1870000		chr1	151830000	151850000		chr10	116570000	116590000		chr1	152150000	152170000			chr1	97130000	97150000		chr11	510000	530000		chr1	162560000	162580000		chr11	107860000	107880000		chr1	156410000	156430000
chr1	95520000	95540000		chr11	1960000	1980000		chr1	152150000	152170000		chr10	120510000	120530000		chr1	152350000	152370000			chr1	97310000	97330000		chr11	830000	850000		chr1	162810000	162830000		chr11	108080000	108100000		chr1	156680000	156700000
chr1	95730000	95750000		chr11	2440000	2460000		chr1	152350000	152370000		chr10	120780000	120800000		chr1	152600000	152620000			chr1	97410000	97430000		chr11	1550000	1570000		chr1	163320000	163340000		chr11	111310000	111330000		chr1	156890000	156910000
chr1	95750000	95770000		chr11	2910000	2930000		chr1	152600000	152620000		chr10	120950000	120970000		chr1	152830000	152850000			chr1	98510000	98530000		chr11	2440000	2460000		chr1	164420000	164440000		chr11	112150000	112170000		chr1	157050000	157070000
chr1	96960000	96980000		chr11	3650000	3670000		chr1	152830000	152850000		chr10	121350000	121370000		chr1	153200000	153220000			chr1	99600000	99620000		chr11	2550000	2570000		chr1	164570000	164590000		chr11	113740000	113760000		chr1	157470000	157490000
chr1	97310000	97330000		chr11	3850000	3870000		chr1	153200000	153220000		chr10	123360000	123380000		chr1	153470000	153490000			chr1	99930000	99950000		chr11	2900000	2920000		chr1	164770000	164790000		chr11	116140000	116160000		chr1	157840000	157860000
chr1	97580000	97600000		chr11	8000000	8020000		chr1	153470000	153490000		chr10	123670000	123690000		chr1	154120000	154140000			chr1	100180000	100200000		chr11	3430000	3450000		chr1	165060000	165080000		chr11	117670000	117690000		chr1	157910000	157930000
chr1	98250000	98270000		chr11	8600000	8620000		chr1	154120000	154140000		chr10	123770000	123790000		chr1	154440000	154460000			chr1	100220000	100240000		chr11	3660000	3680000		chr1	165340000	165360000		chr11	118220000	118240000		chr1	158110000	158130000
chr1	98510000	98530000		chr11	8920000	8940000		chr1	154310000	154330000		chr10	124210000	124230000		chr1	154860000	154880000			chr1	100510000	100530000		chr11	3820000	3840000		chr1	165880000	165900000		chr11	118440000	118460000		chr1	158160000	158180000
chr1	98940000	98960000		chr11	8980000	9000000		chr1	154440000	154460000		chr10	125740000	125760000		chr1	155610000	155630000			chr1	100590000	100610000		chr11	4110000	4130000		chr1	166410000	166430000		chr11	118520000	118540000		chr1	158470000	158490000
chr1	99230000	99250000		chr11	9480000	9500000		chr1	154860000	154880000		chr10	126200000	126220000		chr1	156100000	156120000			chr1	100920000	100940000		chr11	4190000	4210000		chr1	166430000	166450000		chr11	118760000	118780000		chr1	158560000	158580000
chr1	99250000	99270000		chr11	9620000	9640000		chr1	155610000	155630000		chr10	126430000	126450000		chr1	156760000	156780000			chr1	101350000	101370000		chr11	4620000	4640000		chr1	166760000	166780000		chr11	118960000	118980000		chr1	158960000	158980000
chr1	99570000	99590000		chr11	9770000	9790000		chr1	156580000	156600000		chr10	126470000	126490000		chr1	156900000	156920000			chr1	101760000	101780000		chr11	5610000	5630000		chr1	167020000	167040000		chr11	120190000	120210000		chr1	159050000	159070000
chr1	99610000	99630000		chr11	10760000	10780000		chr1	156760000	156780000		chr10	128190000	128210000		chr1	157050000	157070000			chr1	101930000	101950000		chr11	8000000	8020000		chr1	168030000	168050000		chr11	124480000	124500000		chr1	159180000	159200000
chr1	99930000	99950000		chr11	13500000	13520000		chr1	156850000	156870000		chr10	131760000	131780000		chr1	157130000	157150000			chr1	102950000	102970000		chr11	8930000	8950000		chr1	168310000	168330000		chr11	125430000	125450000		chr1	159740000	159760000
chr1	100210000	100230000		chr11	14530000	14550000		chr1	156900000	156920000		chr10	131980000	132000000		chr1	157300000	157320000			chr1	103780000	103800000		chr11	8970000	8990000		chr1	168380000	168400000		chr11	125750000	125770000		chr1	160050000	160070000
chr1	100500000	100520000		chr11	16750000	16770000		chr1	157050000	157070000		chr10	133670000	133690000		chr1	157320000	157340000			chr1	103990000	104010000		chr11	9470000	9490000		chr1	168570000	168590000		chr11	126070000	126090000		chr1	160360000	160380000
chr1	100590000	100610000		chr11	17090000	17110000		chr1	157130000	157150000		chr10	134190000	134210000		chr1	157490000	157510000			chr1	104130000	104150000		chr11	9630000	9650000		chr1	169510000	169530000		chr11	126130000	126150000		chr1	160640000	160660000
chr1	100920000	100940000		chr11	17220000	17240000		chr1	157300000	157320000		chr10	134260000	134280000		chr1	157760000	157780000			chr1	104290000	104310000		chr11	9770000	9790000		chr1	171180000	171200000		chr12	660000	680000		chr1	161410000	161430000
chr1	101350000	101370000		chr11	17370000	17390000		chr1	157320000	157340000		chr11	400000	420000		chr1	157900000	157920000			chr1	105160000	105180000		chr11	10760000	10780000		chr1	171200000	171220000		chr12	920000	940000		chr1	161420000	161440000
chr1	101760000	101780000		chr11	18120000	18140000		chr1	157490000	157510000		chr11	510000	530000		chr1	158110000	158130000			chr1	105180000	105200000		chr11	13480000	13500000		chr1	171430000	171450000		chr12	1710000	1730000		chr1	161620000	161640000
chr1	101940000	101960000		chr11	18330000	18350000		chr1	157760000	157780000		chr11	800000	820000		chr1	159020000	159040000			chr1	105290000	105310000		chr11	13680000	13700000		chr1	171560000	171580000		chr12	4640000	4660000		chr1	161630000	161650000
chr1	103450000	103470000		chr11	18420000	18440000		chr1	157900000	157920000		chr11	840000	860000		chr1	159190000	159210000			chr1	107240000	107260000		chr11	14530000	14550000		chr1	171580000	171600000		chr12	6640000	6660000		chr1	162010000	162030000
chr1	103500000	103520000		chr11	18540000	18560000		chr1	158110000	158130000		chr11	1240000	1260000		chr1	159580000	159600000			chr1	107280000	107300000		chr11	14920000	14940000		chr1	171760000	171780000		chr12	6710000	6730000		chr1	162310000	162330000
chr1	103780000	103800000		chr11	27520000	27540000		chr1	159020000	159040000		chr11	1410000	1430000		chr1	159720000	159740000			chr1	107340000	107360000		chr11	15950000	15970000		chr1	171950000	171970000		chr12	6820000	6840000		chr1	162560000	162580000
chr1	103990000	104010000		chr11	30340000	30360000		chr1	159190000	159210000		chr11	1850000	1870000		chr1	159870000	159890000			chr1	107470000	107490000		chr11	15980000	16000000		chr1	172390000	172410000		chr12	6950000	6970000		chr1	162810000	162830000
chr1	104060000	104080000		chr11	31380000	31400000		chr1	159580000	159600000		chr11	1960000	1980000		chr1	160360000	160380000			chr1	107690000	107710000		chr11	16750000	16770000		chr1	172700000	172720000		chr12	7070000	7090000		chr1	163320000	163340000
chr1	104170000	104190000		chr11	32900000	32920000		chr1	159720000	159740000		chr11	2170000	2190000		chr1	160620000	160640000			chr1	107720000	107740000		chr11	17080000	17100000		chr1	173170000	173190000		chr12	7330000	7350000		chr1	164420000	164440000
chr1	104290000	104310000		chr11	33170000	33190000		chr1	159870000	159890000		chr11	2550000	2570000		chr1	160950000	160970000			chr1	108300000	108320000		chr11	17220000	17240000		chr1	174050000	174070000		chr12	8170000	8190000		chr1	164570000	164590000
chr1	104320000	104340000		chr11	33710000	33730000		chr1	160360000	160380000		chr11	2910000	2930000		chr1	161420000	161440000			chr1	108740000	108760000		chr11	18120000	18140000		chr1	174220000	174240000		chr12	9030000	9050000		chr1	164770000	164790000
chr1	105190000	105210000		chr11	34060000	34080000		chr1	160620000	160640000		chr11	3110000	3130000		chr1	161430000	161450000			chr1	108770000	108790000		chr11	18420000	18440000		chr1	174700000	174720000		chr12	9430000	9450000		chr1	165060000	165080000
chr1	106330000	106350000		chr11	34370000	34390000		chr1	160950000	160970000		chr11	3650000	3670000		chr1	162010000	162030000			chr1	108840000	108860000		chr11	18540000	18560000		chr1	175090000	175110000		chr12	13400000	13420000		chr1	165340000	165360000
chr1	106350000	106370000		chr11	34510000	34530000		chr1	161400000	161420000		chr11	3850000	3870000		chr1	162280000	162300000			chr1	108910000	108930000		chr11	20370000	20390000		chr1	175310000	175330000		chr12	24100000	24120000		chr1	165880000	165900000
chr1	107700000	107720000		chr11	34930000	34950000		chr1	161420000	161440000		chr11	8000000	8020000		chr1	162560000	162580000			chr1	109000000	109020000		chr11	27520000	27540000		chr1	175850000	175870000		chr12	25100000	25120000		chr1	166410000	166430000
chr1	108300000	108320000		chr11	36300000	36320000		chr1	161430000	161450000		chr11	8600000	8620000		chr1	162800000	162820000			chr1	109230000	109250000		chr11	30330000	30350000		chr1	175990000	176010000		chr12	27170000	27190000		chr1	166430000	166450000
chr1	108680000	108700000		chr11	36520000	36540000		chr1	162010000	162030000		chr11	8920000	8940000		chr1	163320000	163340000			chr1	109270000	109290000		chr11	31380000	31400000		chr1	176030000	176050000		chr12	27850000	27870000		chr1	166760000	166780000
chr1	108720000	108740000		chr11	44100000	44120000		chr1	162280000	162300000		chr11	8980000	9000000		chr1	164590000	164610000			chr1	109450000	109470000		chr11	33170000	33190000		chr1	176270000	176290000		chr12	28330000	28350000		chr1	167020000	167040000
chr1	108770000	108790000		chr11	46860000	46880000		chr1	162560000	162580000		chr11	9480000	9500000		chr1	164760000	164780000			chr1	109650000	109670000		chr11	33710000	33730000		chr1	176320000	176340000		chr12	31800000	31820000		chr1	168030000	168050000
chr1	108810000	108830000		chr11	47170000	47190000		chr1	162800000	162820000		chr11	9620000	9640000		chr1	164780000	164800000			chr1	109730000	109750000		chr11	34370000	34390000		chr1	176520000	176540000		chr12	32200000	32220000		chr1	168380000	168400000
chr1	108830000	108850000		chr11	47600000	47620000		chr1	163320000	163340000		chr11	9770000	9790000		chr1	165050000	165070000			chr1	109960000	109980000		chr11	34930000	34950000		chr1	176850000	176870000		chr12	32900000	32920000		chr1	168570000	168590000
chr1	108910000	108930000		chr11	47650000	47670000		chr1	164590000	164610000		chr11	10760000	10780000		chr1	165330000	165350000			chr1	110080000	110100000		chr11	35630000	35650000		chr1	177910000	177930000		chr12	34170000	34190000		chr1	169320000	169340000
chr1	108930000	108950000		chr11	47740000	47760000		chr1	164760000	164780000		chr11	13500000	13520000		chr1	165880000	165900000			chr1	110170000	110190000		chr11	36300000	36320000		chr1	177980000	178000000		chr12	42720000	42740000		chr1	169510000	169530000
chr1	109020000	109040000		chr11	57420000	57440000		chr1	164780000	164800000		chr11	14530000	14550000		chr1	166460000	166480000			chr1	110220000	110240000		chr11	36520000	36540000		chr1	178240000	178260000		chr12	45340000	45360000		chr1	171180000	171200000
chr1	109220000	109240000		chr11	57470000	57490000		chr1	165050000	165070000		chr11	15090000	15110000		chr1	167020000	167040000			chr1	110230000	110250000		chr11	44110000	44130000		chr1	178480000	178500000		chr12	46110000	46130000		chr1	171200000	171220000
chr1	109280000	109300000		chr11	59570000	59590000		chr1	165330000	165350000		chr11	15660000	15680000		chr1	167770000	167790000			chr1	110310000	110330000		chr11	44560000	44580000		chr1	178730000	178750000		chr12	46380000	46400000		chr1	171430000	171450000
chr1	109470000	109490000		chr11	60680000	60700000		chr1	165560000	165580000		chr11	16630000	16650000		chr1	168040000	168060000			chr1	110560000	110580000		chr11	45790000	45810000		chr1	178960000	178980000		chr12	49200000	49220000		chr1	171560000	171580000
chr1	109630000	109650000		chr11	61050000	61070000		chr1	166460000	166480000		chr11	16750000	16770000		chr1	168290000	168310000			chr1	110720000	110740000		chr11	45850000	45870000		chr1	179340000	179360000		chr12	49440000	49460000		chr1	171580000	171600000
chr1	109730000	109750000		chr11	61190000	61210000		chr1	167020000	167040000		chr11	17090000	17110000		chr1	168370000	168390000			chr1	111040000	111060000		chr11	46130000	46150000		chr1	179560000	179580000		chr12	49650000	49670000		chr1	171760000	171780000
chr1	109960000	109980000		chr11	61880000	61900000		chr1	167410000	167430000		chr11	17220000	17240000		chr1	168560000	168580000			chr1	111320000	111340000		chr11	46250000	46270000		chr1	179600000	179620000		chr12	49730000	49750000		chr1	171950000	171970000
chr1	110070000	110090000		chr11	62330000	62350000		chr1	167770000	167790000		chr11	17370000	17390000		chr1	169330000	169350000			chr1	111550000	111570000		chr11	46360000	46380000		chr1	179640000	179660000		chr12	50160000	50180000		chr1	172390000	172410000
chr1	110170000	110190000		chr11	62650000	62670000		chr1	168040000	168060000		chr11	17750000	17770000		chr1	169510000	169530000			chr1	111570000	111590000		chr11	47180000	47200000		chr1	179800000	179820000		chr12	50230000	50250000		chr1	172700000	172720000
chr1	110250000	110270000		chr11	63730000	63750000		chr1	168290000	168310000		chr11	18120000	18140000		chr1	170640000	170660000			chr1	111750000	111770000		chr11	47380000	47400000		chr1	180140000	180160000		chr12	50350000	50370000		chr1	173170000	173190000
chr1	110310000	110330000		chr11	63930000	63950000		chr1	168370000	168390000		chr11	18330000	18350000		chr1	170920000	170940000			chr1	111980000	112000000		chr11	47440000	47460000		chr1	180830000	180850000		chr12	50560000	50580000		chr1	173380000	173400000
chr1	110560000	110580000		chr11	64120000	64140000		chr1	168560000	168580000		chr11	18540000	18560000		chr1	171200000	171220000			chr1	112250000	112270000		chr11	47650000	47670000		chr1	181140000	181160000		chr12	51140000	51160000		chr1	174050000	174070000
chr1	110650000	110670000		chr11	64770000	64790000		chr1	169330000	169350000		chr11	27520000	27540000		chr1	171430000	171450000			chr1	112310000	112330000		chr11	47860000	47880000		chr1	181420000	181440000		chr12	51430000	51450000		chr1	174220000	174240000
chr1	111040000	111060000		chr11	65110000	65130000		chr1	170640000	170660000		chr11	27710000	27730000		chr1	171560000	171580000			chr1	112530000	112550000		chr11	57080000	57100000		chr1	182040000	182060000		chr12	52410000	52430000		chr1	174700000	174720000
chr1	111150000	111170000		chr11	65280000	65300000		chr1	170920000	170940000		chr11	30340000	30360000		chr1	171760000	171780000			chr1	112760000	112780000		chr11	57410000	57430000		chr1	182370000	182390000		chr12	53390000	53410000		chr1	175090000	175110000
chr1	111350000	111370000		chr11	65420000	65440000		chr1	171200000	171220000		chr11	31380000	31400000		chr1	171950000	171970000			chr1	112900000	112920000		chr11	59570000	59590000		chr1	182900000	182920000		chr12	53710000	53730000		chr1	175310000	175330000
chr1	111500000	111520000		chr11	65610000	65630000		chr1	171430000	171450000		chr11	32900000	32920000		chr1	172380000	172400000			chr1	113150000	113170000		chr11	60680000	60700000		chr1	183240000	183260000		chr12	54600000	54620000		chr1	175850000	175870000
chr1	111670000	111690000		chr11	65810000	65830000		chr1	171560000	171580000		chr11	33170000	33190000		chr1	172700000	172720000			chr1	113240000	113260000		chr11	61190000	61210000		chr1	183360000	183380000		chr12	54770000	54790000		chr1	175990000	176010000
chr1	111980000	112000000		chr11	66240000	66260000		chr1	171760000	171780000		chr11	33710000	33730000		chr1	173370000	173390000			chr1	113340000	113360000		chr11	61500000	61520000		chr1	183410000	183430000		chr12	56110000	56130000		chr1	176030000	176050000
chr1	112240000	112260000		chr11	66440000	66460000		chr1	171950000	171970000		chr11	34060000	34080000		chr1	174040000	174060000			chr1	113410000	113430000		chr11	61650000	61670000		chr1	183870000	183890000		chr12	56680000	56700000		chr1	176270000	176290000
chr1	112310000	112330000		chr11	66600000	66620000		chr1	172380000	172400000		chr11	34370000	34390000		chr1	174210000	174230000			chr1	113660000	113680000		chr11	61880000	61900000		chr1	184190000	184210000		chr12	56860000	56880000		chr1	176320000	176340000
chr1	112580000	112600000		chr11	66810000	66830000		chr1	172700000	172720000		chr11	34510000	34530000		chr1	174710000	174730000			chr1	114210000	114230000		chr11	62330000	62350000		chr1	184650000	184670000		chr12	57390000	57410000		chr1	176520000	176540000
chr1	112830000	112850000		chr11	67000000	67020000		chr1	173370000	173390000		chr11	34930000	34950000		chr1	175100000	175120000			chr1	114510000	114530000		chr11	62540000	62560000		chr1	184760000	184780000		chr12	57630000	57650000		chr1	176850000	176870000
chr1	112900000	112920000		chr11	67150000	67170000		chr1	174040000	174060000		chr11	36300000	36320000		chr1	175310000	175330000			chr1	114870000	114890000		chr11	62650000	62670000		chr1	185130000	185150000		chr12	57840000	57860000		chr1	177910000	177930000
chr1	113150000	113170000		chr11	67270000	67290000		chr1	174210000	174230000		chr11	36520000	36540000		chr1	175850000	175870000			chr1	115110000	115130000		chr11	63520000	63540000		chr1	185670000	185690000		chr12	58140000	58160000		chr1	177980000	178000000
chr1	113250000	113270000		chr11	67560000	67580000		chr1	174710000	174730000		chr11	45790000	45810000		chr1	176040000	176060000			chr1	115240000	115260000		chr11	63730000	63750000		chr1	186270000	186290000		chr12	62990000	63010000		chr1	178240000	178260000
chr1	113350000	113370000		chr11	67760000	67780000		chr1	175100000	175120000		chr11	46380000	46400000		chr1	176240000	176260000			chr1	115320000	115340000		chr11	63930000	63950000		chr1	186370000	186390000		chr12	64790000	64810000		chr1	178480000	178500000
chr1	113410000	113430000		chr11	67970000	67990000		chr1	175310000	175330000		chr11	46860000	46880000		chr1	176850000	176870000			chr1	115420000	115440000		chr11	64110000	64130000		chr1	187010000	187030000		chr12	69070000	69090000		chr1	178730000	178750000
chr1	113610000	113630000		chr11	68050000	68070000		chr1	175850000	175870000		chr11	47380000	47400000		chr1	177910000	177930000			chr1	115660000	115680000		chr11	64500000	64520000		chr1	187810000	187830000		chr12	69970000	69990000		chr1	178960000	178980000
chr1	113660000	113680000		chr11	68220000	68240000		chr1	176040000	176060000		chr11	47600000	47620000		chr1	178260000	178280000			chr1	116040000	116060000		chr11	64600000	64620000		chr1	187860000	187880000		chr12	72140000	72160000		chr1	179340000	179360000
chr1	113920000	113940000		chr11	68670000	68690000		chr1	176240000	176260000		chr11	47650000	47670000		chr1	178490000	178510000			chr1	116110000	116130000		chr11	64770000	64790000		chr1	187990000	188010000		chr12	75890000	75910000		chr1	179560000	179580000
chr1	113950000	113970000		chr11	69450000	69470000		chr1	176850000	176870000		chr11	57420000	57440000		chr1	178720000	178740000			chr1	116320000	116340000		chr11	65090000	65110000		chr1	188470000	188490000		chr12	76740000	76760000		chr1	179600000	179620000
chr1	114230000	114250000		chr11	69480000	69500000		chr1	177910000	177930000		chr11	58920000	58940000		chr1	179360000	179380000			chr1	116650000	116670000		chr11	65280000	65300000		chr1	188780000	188800000		chr12	82740000	82760000		chr1	179640000	179660000
chr1	114340000	114360000		chr11	70040000	70060000		chr1	178260000	178280000		chr11	59570000	59590000		chr1	179590000	179610000			chr1	116670000	116690000		chr11	65370000	65390000		chr1	189350000	189370000		chr12	89920000	89940000		chr1	179800000	179820000
chr1	114510000	114530000		chr11	71130000	71150000		chr1	178490000	178510000		chr11	60680000	60700000		chr1	179620000	179640000			chr1	116860000	116880000		chr11	65620000	65640000		chr1	189370000	189390000		chr12	92530000	92550000		chr1	180140000	180160000
chr1	114870000	114890000		chr11	71490000	71510000		chr1	178720000	178740000		chr11	61050000	61070000		chr1	179800000	179820000			chr1	117040000	117060000		chr11	65640000	65660000		chr1	189660000	189680000		chr12	93950000	93970000		chr1	180190000	180210000
chr1	115120000	115140000		chr11	71820000	71840000		chr1	179360000	179380000		chr11	61190000	61210000		chr1	180140000	180160000			chr1	117100000	117120000		chr11	65810000	65830000		chr1	189770000	189790000		chr12	94150000	94170000		chr1	180830000	180850000
chr1	115200000	115220000		chr11	71920000	71940000		chr1	179590000	179610000		chr11	61650000	61670000		chr1	180830000	180850000			chr1	117260000	117280000		chr11	66240000	66260000		chr1	192420000	192440000		chr12	96410000	96430000		chr1	181140000	181160000
chr1	115250000	115270000		chr11	72530000	72550000		chr1	179620000	179640000		chr11	61880000	61900000		chr1	181140000	181160000			chr1	117590000	117610000		chr11	66440000	66460000		chr1	192700000	192720000		chr12	101660000	101680000		chr1	181420000	181440000
chr1	115320000	115340000		chr11	72840000	72860000		chr1	179800000	179820000		chr11	62330000	62350000		chr1	181420000	181440000			chr1	117830000	117850000		chr11	66600000	66620000		chr1	192740000	192760000		chr12	101790000	101810000		chr1	182040000	182060000
chr1	115470000	115490000		chr11	73460000	73480000		chr1	180140000	180160000		chr11	63730000	63750000		chr1	182030000	182050000			chr1	118040000	118060000		chr11	67020000	67040000		chr1	192990000	193010000		chr12	104310000	104330000		chr1	182370000	182390000
chr1	115660000	115680000		chr11	73650000	73670000		chr1	180830000	180850000		chr11	63930000	63950000		chr1	182370000	182390000			chr1	118300000	118320000		chr11	67150000	67170000		chr1	193160000	193180000		chr12	104560000	104580000		chr1	182550000	182570000
chr1	116070000	116090000		chr11	74300000	74320000		chr1	181140000	181160000		chr11	64500000	64520000		chr1	182550000	182570000			chr1	118520000	118540000		chr11	67270000	67290000		chr1	193280000	193300000		chr12	105350000	105370000		chr1	182900000	182920000
chr1	116130000	116150000		chr11	74450000	74470000		chr1	181420000	181440000		chr11	64770000	64790000		chr1	182860000	182880000			chr1	118650000	118670000		chr11	67380000	67400000		chr1	193700000	193720000		chr12	105800000	105820000		chr1	183240000	183260000
chr1	116320000	116340000		chr11	75250000	75270000		chr1	181980000	182000000		chr11	65110000	65130000		chr1	183190000	183210000			chr1	119390000	119410000		chr11	67560000	67580000		chr1	194830000	194850000		chr12	108360000	108380000		chr1	183360000	183380000
chr1	116550000	116570000		chr11	75520000	75540000		chr1	182030000	182050000		chr11	65280000	65300000		chr1	183220000	183240000			chr1	119550000	119570000		chr11	67760000	67780000		chr1	194890000	194910000		chr12	109010000	109030000		chr1	183410000	183430000
chr1	116640000	116660000		chr11	76570000	76590000		chr1	182370000	182390000		chr11	65420000	65440000		chr1	183400000	183420000			chr1	119790000	119810000		chr11	67970000	67990000		chr1	195680000	195700000		chr12	109520000	109540000		chr1	184030000	184050000
chr1	116910000	116930000		chr11	77290000	77310000		chr1	182550000	182570000		chr11	65610000	65630000		chr1	183880000	183900000			chr1	119910000	119930000		chr11	68220000	68240000		chr1	196110000	196130000		chr12	110010000	110030000		chr1	184190000	184210000
chr1	117070000	117090000		chr11	77330000	77350000		chr1	182860000	182880000		chr11	65810000	65830000		chr1	184190000	184210000			chr1	120070000	120090000		chr11	68660000	68680000		chr1	196280000	196300000		chr12	110530000	110550000		chr1	184650000	184670000
chr1	117100000	117120000		chr11	77700000	77720000		chr1	183190000	183210000		chr11	66240000	66260000		chr1	184670000	184690000			chr1	120240000	120260000		chr11	69050000	69070000		chr1	196640000	196660000		chr12	110780000	110800000		chr1	185670000	185690000
chr1	117590000	117610000		chr11	78120000	78140000		chr1	183220000	183240000		chr11	66440000	66460000		chr1	184960000	184980000			chr1	120330000	120350000		chr11	69480000	69500000		chr1	197050000	197070000		chr12	110870000	110890000		chr1	186270000	186290000
chr1	117840000	117860000		chr11	82600000	82620000		chr1	183400000	183420000		chr11	67000000	67020000		chr1	185130000	185150000			chr1	120690000	120710000		chr11	70040000	70060000		chr1	197350000	197370000		chr12	112530000	112550000		chr1	186370000	186390000
chr1	118050000	118070000		chr11	82900000	82920000		chr1	183880000	183900000		chr11	67150000	67170000		chr1	185670000	185690000			chr1	120770000	120790000		chr11	70110000	70130000		chr1	197480000	197500000		chr12	113610000	113630000		chr1	187010000	187030000
chr1	118300000	118320000		chr11	82990000	83010000		chr1	184190000	184210000		chr11	67270000	67290000		chr1	186250000	186270000			chr1	120840000	120860000		chr11	71490000	71510000		chr1	198030000	198050000		chr12	114400000	114420000		chr1	187810000	187830000
chr1	118500000	118520000		chr11	85550000	85570000		chr1	184670000	184690000		chr11	67760000	67780000		chr1	186410000	186430000			chr1	121100000	121120000		chr11	71940000	71960000		chr1	198270000	198290000		chr12	116700000	116720000		chr1	187860000	187880000
chr1	119560000	119580000		chr11	86010000	86030000		chr1	184960000	184980000		chr11	67970000	67990000		chr1	186980000	187000000			chr1	121350000	121370000		chr11	72390000	72410000		chr1	198320000	198340000		chr12	118490000	118510000		chr1	187990000	188010000
chr1	119670000	119690000		chr11	93390000	93410000		chr1	185130000	185150000		chr11	68050000	68070000		chr1	188700000	188720000			chr1	142580000	142600000		chr11	72840000	72860000		chr1	198420000	198440000		chr12	120090000	120110000		chr1	188470000	188490000
chr1	119750000	119770000		chr11	94690000	94710000		chr1	185670000	185690000		chr11	68220000	68240000		chr1	189150000	189170000			chr1	142650000	142670000		chr11	73100000	73120000		chr1	198670000	198690000		chr12	120720000	120740000		chr1	188780000	188800000
chr1	119780000	119800000		chr11	102140000	102160000		chr1	186250000	186270000		chr11	68670000	68690000		chr1	189370000	189390000			chr1	142770000	142790000		chr11	74290000	74310000		chr1	198700000	198720000		chr12	120870000	120890000		chr1	189110000	189130000
chr1	120100000	120120000		chr11	107860000	107880000		chr1	186410000	186430000		chr11	69050000	69070000		chr1	189390000	189410000			chr1	142810000	142830000		chr11	74450000	74470000		chr1	199560000	199580000		chr12	121010000	121030000		chr1	189350000	189370000
chr1	120210000	120230000		chr11	108530000	108550000		chr1	186980000	187000000		chr11	69450000	69470000		chr1	190430000	190450000			chr1	143100000	143120000		chr11	74690000	74710000		chr1	199580000	199600000		chr12	121430000	121450000		chr1	189370000	189390000
chr1	120470000	120490000		chr11	110300000	110320000		chr1	188700000	188720000		chr11	69480000	69500000		chr1	190520000	190540000			chr1	143190000	143210000		chr11	75250000	75270000		chr1	199840000	199860000		chr12	121480000	121500000		chr1	189660000	189680000
chr1	120690000	120710000		chr11	111950000	111970000		chr1	189150000	189170000		chr11	70040000	70060000		chr1	192410000	192430000			chr1	143220000	143240000		chr11	75850000	75870000		chr1	200260000	200280000		chr12	122120000	122140000		chr1	189770000	189790000
chr1	120730000	120750000		chr11	113630000	113650000		chr1	189370000	189390000		chr11	71920000	71940000		chr1	192990000	193010000			chr1	143230000	143250000		chr11	76080000	76100000		chr1	200510000	200530000		chr12	122740000	122760000		chr1	192420000	192440000
chr1	120840000	120860000		chr11	116700000	116720000		chr1	189390000	189410000		chr11	72390000	72410000		chr1	193140000	193160000			chr1	143280000	143300000		chr11	76400000	76420000		chr1	200810000	200830000		chr12	123000000	123020000		chr1	192700000	192720000
chr1	120870000	120890000		chr11	117090000	117110000		chr1	190430000	190450000		chr11	72530000	72550000		chr1	193320000	193340000			chr1	143970000	143990000		chr11	76900000	76920000		chr1	201080000	201100000		chr12	123450000	123470000		chr1	192740000	192760000
chr1	120930000	120950000		chr11	118220000	118240000		chr1	190520000	190540000		chr11	72840000	72860000		chr1	194040000	194060000			chr1	144070000	144090000		chr11	77330000	77350000		chr1	201190000	201210000		chr12	124510000	124530000		chr1	192990000	193010000
chr1	121070000	121090000		chr11	118440000	118460000		chr1	192410000	192430000		chr11	73460000	73480000		chr1	196070000	196090000			chr1	144510000	144530000		chr11	77520000	77540000		chr1	201400000	201420000		chr12	131230000	131250000		chr1	193160000	193180000
chr1	121350000	121370000		chr11	118850000	118870000		chr1	192990000	193010000		chr11	74300000	74320000		chr1	196280000	196300000			chr1	144570000	144590000		chr11	77700000	77720000		chr1	201480000	201500000		chr12	132430000	132450000		chr1	193280000	193300000
chr1	121370000	121390000		chr11	119060000	119080000		chr1	193140000	193160000		chr11	75280000	75300000		chr1	196670000	196690000			chr1	144580000	144600000		chr11	77920000	77940000		chr1	202410000	202430000		chr12	132980000	133000000		chr1	193700000	193720000
chr1	142520000	142540000		chr11	119190000	119210000		chr1	193320000	193340000		chr11	75520000	75540000		chr1	197030000	197050000			chr1	144620000	144640000		chr11	82610000	82630000		chr1	202680000	202700000		chr12	133330000	133350000		chr1	194830000	194850000
chr1	142730000	142750000		chr11	120190000	120210000		chr1	194040000	194060000		chr11	75850000	75870000		chr1	197130000	197150000			chr1	144660000	144680000		chr11	82990000	83010000		chr1	203220000	203240000		chr13	25250000	25270000		chr1	194890000	194910000
chr1	142770000	142790000		chr11	122920000	122940000		chr1	196070000	196090000		chr11	76570000	76590000		chr1	197410000	197430000			chr1	144700000	144720000		chr11	85550000	85570000		chr1	203460000	203480000		chr13	26750000	26770000		chr1	195680000	195700000
chr1	142870000	142890000		chr11	123610000	123630000		chr1	196280000	196300000		chr11	77290000	77310000		chr1	197460000	197480000			chr1	144820000	144840000		chr11	86010000	86030000		chr1	203680000	203700000		chr13	39600000	39620000		chr1	196110000	196130000
chr1	143100000	143120000		chr11	124480000	124500000		chr1	196670000	196690000		chr11	77330000	77350000		chr1	197900000	197920000			chr1	145290000	145310000		chr11	93380000	93400000		chr1	204100000	204120000		chr13	41330000	41350000		chr1	196280000	196300000
chr1	143290000	143310000		chr11	124740000	124760000		chr1	197030000	197050000		chr11	77700000	77720000		chr1	198030000	198050000			chr1	145370000	145390000		chr11	94690000	94710000		chr1	204930000	204950000		chr13	41630000	41650000		chr1	196640000	196660000
chr1	143370000	143390000		chr11	124820000	124840000		chr1	197130000	197150000		chr11	78120000	78140000		chr1	198430000	198450000			chr1	145610000	145630000		chr11	94880000	94900000		chr1	205030000	205050000		chr13	45480000	45500000		chr1	197050000	197070000
chr1	143420000	143440000		chr11	125750000	125770000		chr1	197410000	197430000		chr11	82600000	82620000		chr1	198700000	198720000			chr1	145700000	145720000		chr11	95510000	95530000		chr1	205620000	205640000		chr13	50640000	50660000		chr1	197350000	197370000
chr1	143430000	143450000		chr11	126070000	126090000		chr1	197460000	197480000		chr11	82900000	82920000		chr1	199530000	199550000			chr1	145830000	145850000		chr11	98890000	98910000		chr1	205920000	205940000		chr13	50690000	50710000		chr1	197480000	197500000
chr1	143450000	143470000		chr11	126130000	126150000		chr1	197900000	197920000		chr11	82990000	83010000		chr1	199580000	199600000			chr1	146460000	146480000		chr11	105820000	105840000		chr1	206070000	206090000		chr13	51370000	51390000		chr1	197890000	197910000
chr1	143540000	143560000		chr11	129760000	129780000		chr1	198030000	198050000		chr11	85550000	85570000		chr1	199890000	199910000			chr1	146540000	146560000		chr11	107320000	107340000		chr1	206100000	206120000		chr13	67800000	67820000		chr1	198030000	198050000
chr1	143710000	143730000		chr12	670000	690000		chr1	198430000	198450000		chr11	86010000	86030000		chr1	200220000	200240000			chr1	146710000	146730000		chr11	107860000	107880000		chr1	206120000	206140000		chr13	77890000	77910000		chr1	198270000	198290000
chr1	143770000	143790000		chr12	860000	880000		chr1	198700000	198720000		chr11	93390000	93410000		chr1	200500000	200520000			chr1	146950000	146970000		chr11	107980000	108000000		chr1	206330000	206350000		chr13	99690000	99710000		chr1	198320000	198340000
chr1	143890000	143910000		chr12	1050000	1070000		chr1	199530000	199550000		chr11	94240000	94260000		chr1	200810000	200830000			chr1	147130000	147150000		chr11	108080000	108100000		chr1	206470000	206490000		chr13	99910000	99930000		chr1	198420000	198440000
chr1	144090000	144110000		chr12	1890000	1910000		chr1	199580000	199600000		chr11	94690000	94710000		chr1	201040000	201060000			chr1	147420000	147440000		chr11	108520000	108540000		chr1	207250000	207270000		chr13	100080000	100100000		chr1	198670000	198690000
chr1	144450000	144470000		chr12	2890000	2910000		chr1	199890000	199910000		chr11	94880000	94900000		chr1	201190000	201210000			chr1	147700000	147720000		chr11	111960000	111980000		chr1	207570000	207590000		chr13	100270000	100290000		chr1	198700000	198720000
chr1	144490000	144510000		chr12	3970000	3990000		chr1	200220000	200240000		chr11	98890000	98910000		chr1	201210000	201230000			chr1	147830000	147850000		chr11	112150000	112170000		chr1	207720000	207740000		chr13	108860000	108880000		chr1	199560000	199580000
chr1	144500000	144520000		chr12	6480000	6500000		chr1	200500000	200520000		chr11	107860000	107880000		chr1	201340000	201360000			chr1	148520000	148540000		chr11	113630000	113650000		chr1	207860000	207880000		chr13	109560000	109580000		chr1	199580000	199600000
chr1	144590000	144610000		chr12	6640000	6660000		chr1	200810000	200830000		chr11	108530000	108550000		chr1	201490000	201510000			chr1	148560000	148580000		chr11	113740000	113760000		chr1	208160000	208180000		chr13	111510000	111530000		chr1	199840000	199860000
chr1	144620000	144640000		chr12	6710000	6730000		chr1	201040000	201060000		chr11	110300000	110320000		chr1	202410000	202430000			chr1	148830000	148850000		chr11	116140000	116160000		chr1	208440000	208460000		chr13	112350000	112370000		chr1	200260000	200280000
chr1	144660000	144680000		chr12	6820000	6840000		chr1	201190000	201210000		chr11	111950000	111970000		chr1	202680000	202700000			chr1	148870000	148890000		chr11	117090000	117110000		chr1	208800000	208820000		chr13	113850000	113870000		chr1	200510000	200530000
chr1	144710000	144730000		chr12	6950000	6970000		chr1	201210000	201230000		chr11	112150000	112170000		chr1	202980000	203000000			chr1	148880000	148900000		chr11	118220000	118240000		chr1	209360000	209380000		chr13	114090000	114110000		chr1	200810000	200830000
chr1	144800000	144820000		chr12	7120000	7140000		chr1	201340000	201360000		chr11	113630000	113650000		chr1	203290000	203310000			chr1	148950000	148970000		chr11	118440000	118460000		chr1	209390000	209410000		chr14	21320000	21340000		chr1	201080000	201100000
chr1	145100000	145120000		chr12	7230000	7250000		chr1	201490000	201510000		chr11	116130000	116150000		chr1	203460000	203480000			chr1	149010000	149030000		chr11	118960000	118980000		chr1	209720000	209740000		chr14	23380000	23400000		chr1	201190000	201210000
chr1	145320000	145340000		chr12	7340000	7360000		chr1	202410000	202430000		chr11	116700000	116720000		chr1	204520000	204540000			chr1	149090000	149110000		chr11	119190000	119210000		chr1	210170000	210190000		chr14	23530000	23550000		chr1	201480000	201500000
chr1	145360000	145380000		chr12	8170000	8190000		chr1	202680000	202700000		chr11	117090000	117110000		chr1	204930000	204950000			chr1	149170000	149190000		chr11	119240000	119260000		chr1	210280000	210300000		chr14	23570000	23590000		chr1	201670000	201690000
chr1	145610000	145630000		chr12	8380000	8400000		chr1	203220000	203240000		chr11	117660000	117680000		chr1	205040000	205060000			chr1	149360000	149380000		chr11	120190000	120210000		chr1	210570000	210590000		chr14	23780000	23800000		chr1	202410000	202430000
chr1	145830000	145850000		chr12	9200000	9220000		chr1	203460000	203480000		chr11	118440000	118460000		chr1	205220000	205240000			chr1	149630000	149650000		chr11	122920000	122940000		chr1	211460000	211480000		chr14	24550000	24570000		chr1	202680000	202700000
chr1	145970000	145990000		chr12	10350000	10370000		chr1	204520000	204540000		chr11	118520000	118540000		chr1	205450000	205470000			chr1	149780000	149800000		chr11	123600000	123620000		chr1	211650000	211670000		chr14	24570000	24590000		chr1	203460000	203480000
chr1	146010000	146030000		chr12	12500000	12520000		chr1	204770000	204790000		chr11	118850000	118870000		chr1	205920000	205940000			chr1	149830000	149850000		chr11	123920000	123940000		chr1	212470000	212490000		chr14	24910000	24930000		chr1	203680000	203700000
chr1	146350000	146370000		chr12	12870000	12890000		chr1	204930000	204950000		chr11	119190000	119210000		chr1	206060000	206080000			chr1	150200000	150220000		chr11	124480000	124500000		chr1	212560000	212580000		chr14	31020000	31040000		chr1	204100000	204120000
chr1	146410000	146430000		chr12	12920000	12940000		chr1	205040000	205060000		chr11	119970000	119990000		chr1	206210000	206230000			chr1	150590000	150610000		chr11	124740000	124760000		chr1	212620000	212640000		chr14	31080000	31100000		chr1	204360000	204380000
chr1	146450000	146470000		chr12	13150000	13170000		chr1	205220000	205240000		chr11	120190000	120210000		chr1	206330000	206350000			chr1	150780000	150800000		chr11	125430000	125450000		chr1	213330000	213350000		chr14	34260000	34280000		chr1	204770000	204790000
chr1	146560000	146580000		chr12	16060000	16080000		chr1	205450000	205470000		chr11	122920000	122940000		chr1	206470000	206490000			chr1	150890000	150910000		chr11	125750000	125770000		chr1	213380000	213400000		chr14	35590000	35610000		chr1	204930000	204950000
chr1	146610000	146630000		chr12	20770000	20790000		chr1	205490000	205510000		chr11	123610000	123630000		chr1	206890000	206910000			chr1	151020000	151040000		chr11	126070000	126090000		chr1	213400000	213420000		chr14	50310000	50330000		chr1	205030000	205050000
chr1	146770000	146790000		chr12	24090000	24110000		chr1	205920000	205940000		chr11	124480000	124500000		chr1	207250000	207270000			chr1	151130000	151150000		chr11	126130000	126150000		chr1	213540000	213560000		chr14	50770000	50790000		chr1	205490000	205510000
chr1	146790000	146810000		chr12	25100000	25120000		chr1	206060000	206080000		chr11	124740000	124760000		chr1	207690000	207710000			chr1	151240000	151260000		chr11	126300000	126320000		chr1	214340000	214360000		chr14	55650000	55670000		chr1	205620000	205640000
chr1	146940000	146960000		chr12	27160000	27180000		chr1	206130000	206150000		chr11	124820000	124840000		chr1	207700000	207720000			chr1	151310000	151330000		chr11	126350000	126370000		chr1	214510000	214530000		chr14	58540000	58560000		chr1	205920000	205940000
chr1	147170000	147190000		chr12	27480000	27500000		chr1	206210000	206230000		chr11	125750000	125770000		chr1	207880000	207900000			chr1	151400000	151420000		chr11	130780000	130800000		chr1	214840000	214860000		chr14	58760000	58780000		chr1	206070000	206090000
chr1	147390000	147410000		chr12	27850000	27870000		chr1	206330000	206350000		chr11	126070000	126090000		chr1	208170000	208190000			chr1	151810000	151830000		chr11	134220000	134240000		chr1	215680000	215700000		chr14	65440000	65460000		chr1	206100000	206120000
chr1	147420000	147440000		chr12	28330000	28350000		chr1	206470000	206490000		chr11	126130000	126150000		chr1	208420000	208440000			chr1	152000000	152020000		chr12	660000	680000		chr1	215830000	215850000		chr14	68280000	68300000		chr1	206120000	206140000
chr1	147690000	147710000		chr12	31800000	31820000		chr1	206890000	206910000		chr11	128720000	128740000		chr1	208440000	208460000			chr1	152150000	152170000		chr12	1050000	1070000		chr1	218400000	218420000		chr14	73940000	73960000		chr1	206330000	206350000
chr1	147830000	147850000		chr12	32820000	32840000		chr1	207080000	207100000		chr11	129220000	129240000		chr1	208760000	208780000			chr1	152180000	152200000		chr12	1710000	1730000		chr1	218720000	218740000		chr14	74350000	74370000		chr1	206470000	206490000
chr1	147900000	147920000		chr12	32890000	32910000		chr1	207690000	207710000		chr11	129610000	129630000		chr1	209680000	209700000			chr1	152440000	152460000		chr12	1900000	1920000		chr1	219180000	219200000		chr14	74540000	74560000		chr1	207080000	207100000
chr1	147920000	147940000		chr12	39290000	39310000		chr1	207700000	207720000		chr11	131550000	131570000		chr1	210280000	210300000			chr1	152610000	152630000		chr12	2890000	2910000		chr1	219400000	219420000		chr14	75060000	75080000		chr1	208040000	208060000
chr1	148020000	148040000		chr12	46110000	46130000		chr1	207880000	207900000		chr12	500000	520000		chr1	210590000	210610000			chr1	152830000	152850000		chr12	4420000	4440000		chr1	219450000	219470000		chr14	75580000	75600000		chr1	208160000	208180000
chr1	148160000	148180000		chr12	46370000	46390000		chr1	208170000	208190000		chr12	670000	690000		chr1	211300000	211320000			chr1	152920000	152940000		chr12	4640000	4660000		chr1	219570000	219590000		chr14	75760000	75780000		chr1	208440000	208460000
chr1	148250000	148270000		chr12	48090000	48110000		chr1	208420000	208440000		chr12	860000	880000		chr1	211670000	211690000			chr1	153190000	153210000		chr12	6400000	6420000		chr1	219990000	220010000		chr14	75950000	75970000		chr1	208800000	208820000
chr1	148260000	148280000		chr12	48350000	48370000		chr1	208440000	208460000		chr12	1050000	1070000		chr1	212620000	212640000			chr1	153470000	153490000		chr12	6640000	6660000		chr1	220350000	220370000		chr14	77550000	77570000		chr1	209360000	209380000
chr1	148500000	148520000		chr12	49730000	49750000		chr1	208760000	208780000		chr12	1890000	1910000		chr1	213280000	213300000			chr1	153630000	153650000		chr12	6710000	6730000		chr1	220450000	220470000		chr14	77770000	77790000		chr1	209390000	209410000
chr1	148680000	148700000		chr12	50000000	50020000		chr1	209680000	209700000		chr12	2890000	2910000		chr1	213400000	213420000			chr1	153750000	153770000		chr12	6820000	6840000		chr1	220840000	220860000		chr14	81680000	81700000		chr1	209720000	209740000
chr1	148810000	148830000		chr12	50120000	50140000		chr1	210280000	210300000		chr12	3400000	3420000		chr1	214320000	214340000			chr1	153950000	153970000		chr12	6950000	6970000		chr1	220970000	220990000		chr14	91970000	91990000		chr1	210170000	210190000
chr1	148830000	148850000		chr12	50560000	50580000		chr1	210590000	210610000		chr12	3970000	3990000		chr1	214510000	214530000			chr1	154150000	154170000		chr12	7070000	7090000		chr1	221380000	221400000		chr14	97200000	97220000		chr1	210280000	210300000
chr1	148850000	148870000		chr12	50790000	50810000		chr1	211300000	211320000		chr12	4660000	4680000		chr1	214810000	214830000			chr1	154310000	154330000		chr12	7330000	7350000		chr1	221660000	221680000		chr14	100840000	100860000		chr1	210570000	210590000
chr1	148950000	148970000		chr12	51140000	51160000		chr1	212620000	212640000		chr12	6480000	6500000		chr1	215680000	215700000			chr1	154440000	154460000		chr12	8170000	8190000		chr1	222010000	222030000		chr14	102220000	102240000		chr1	211300000	211320000
chr1	149000000	149020000		chr12	51420000	51440000		chr1	212820000	212840000		chr12	6640000	6660000		chr1	215850000	215870000			chr1	154520000	154540000		chr12	8220000	8240000		chr1	222210000	222230000		chr14	102410000	102430000		chr1	211460000	211480000
chr1	149190000	149210000		chr12	51650000	51670000		chr1	213280000	213300000		chr12	6710000	6730000		chr1	217530000	217550000			chr1	154850000	154870000		chr12	8380000	8400000		chr1	222270000	222290000		chr14	102780000	102800000		chr1	211650000	211670000
chr1	149370000	149390000		chr12	53260000	53280000		chr1	213400000	213420000		chr12	6820000	6840000		chr1	217560000	217580000			chr1	154900000	154920000		chr12	9430000	9450000		chr1	222680000	222700000		chr14	102980000	103000000		chr1	212470000	212490000
chr1	149430000	149450000		chr12	53390000	53410000		chr1	214320000	214340000		chr12	6950000	6970000		chr1	217910000	217930000			chr1	155020000	155040000		chr12	9890000	9910000		chr1	222900000	222920000		chr15	23020000	23040000		chr1	212560000	212580000
chr1	149670000	149690000		chr12	53700000	53720000		chr1	214510000	214530000		chr12	7120000	7140000		chr1	217990000	218010000			chr1	155290000	155310000		chr12	9940000	9960000		chr1	223720000	223740000		chr15	29150000	29170000		chr1	212620000	212640000
chr1	149790000	149810000		chr12	53840000	53860000		chr1	214810000	214830000		chr12	8170000	8190000		chr1	218710000	218730000			chr1	155560000	155580000		chr12	10360000	10380000		chr1	223780000	223800000		chr15	30900000	30920000		chr1	212810000	212830000
chr1	149830000	149850000		chr12	54370000	54390000		chr1	215680000	215700000		chr12	8380000	8400000		chr1	219580000	219600000			chr1	155890000	155910000		chr12	12500000	12520000		chr1	224090000	224110000		chr15	34500000	34520000		chr1	212840000	212860000
chr1	150190000	150210000		chr12	56100000	56120000		chr1	215850000	215870000		chr12	9200000	9220000		chr1	219990000	220010000			chr1	156040000	156060000		chr12	12860000	12880000		chr1	225490000	225510000		chr15	35250000	35270000		chr1	213330000	213350000
chr1	150420000	150440000		chr12	56360000	56380000		chr1	217530000	217550000		chr12	10350000	10370000		chr1	220810000	220830000			chr1	156100000	156120000		chr12	22230000	22250000		chr1	226800000	226820000		chr15	40060000	40080000		chr1	213380000	213400000
chr1	150590000	150610000		chr12	56690000	56710000		chr1	217560000	217580000		chr12	12500000	12520000		chr1	220990000	221010000			chr1	156300000	156320000		chr12	25100000	25120000		chr1	227220000	227240000		chr15	41510000	41530000		chr1	213400000	213420000
chr1	150790000	150810000		chr12	56860000	56880000		chr1	217910000	217930000		chr12	12870000	12890000		chr1	221380000	221400000			chr1	156410000	156430000		chr12	26970000	26990000		chr1	227620000	227640000		chr15	42050000	42070000		chr1	213540000	213560000
chr1	151020000	151040000		chr12	57020000	57040000		chr1	217990000	218010000		chr12	12920000	12940000		chr1	221620000	221640000			chr1	156580000	156600000		chr12	27170000	27190000		chr1	228740000	228760000		chr15	43610000	43630000		chr1	214340000	214360000
chr1	151130000	151150000		chr12	57140000	57160000		chr1	218710000	218730000		chr12	16060000	16080000		chr1	222880000	222900000			chr1	156680000	156700000		chr12	27850000	27870000		chr1	228760000	228780000		chr15	43720000	43740000		chr1	214510000	214530000
chr1	151480000	151500000		chr12	57390000	57410000		chr1	219580000	219600000		chr12	24090000	24110000		chr1	223690000	223710000			chr1	156890000	156910000		chr12	28330000	28350000		chr1	229370000	229390000		chr15	44110000	44130000		chr1	214840000	214860000
chr1	151810000	151830000		chr12	57500000	57520000		chr1	219990000	220010000		chr12	25100000	25120000		chr1	223720000	223740000			chr1	157050000	157070000		chr12	31800000	31820000		chr1	229780000	229800000		chr15	44820000	44840000		chr1	215680000	215700000
chr1	151830000	151850000		chr12	57630000	57650000		chr1	220810000	220830000		chr12	27160000	27180000		chr1	223780000	223800000			chr1	157130000	157150000		chr12	32250000	32270000		chr1	230080000	230100000		chr15	45480000	45500000		chr1	215830000	215850000
chr1	152010000	152030000		chr12	57850000	57870000		chr1	220990000	221010000		chr12	27480000	27500000		chr1	223870000	223890000			chr1	157470000	157490000		chr12	32820000	32840000		chr1	230430000	230450000		chr15	45980000	46000000		chr1	218400000	218420000
chr1	152150000	152170000		chr12	58130000	58150000		chr1	221380000	221400000		chr12	27850000	27870000		chr1	224130000	224150000			chr1	157840000	157860000		chr12	32900000	32920000		chr1	230730000	230750000		chr15	48620000	48640000		chr1	218720000	218740000
chr1	152350000	152370000		chr12	62850000	62870000		chr1	221620000	221640000		chr12	28110000	28130000		chr1	224210000	224230000			chr1	157910000	157930000		chr12	34170000	34190000		chr1	230920000	230940000		chr15	49440000	49460000		chr1	219180000	219200000
chr1	152600000	152620000		chr12	64220000	64240000		chr1	223250000	223270000		chr12	28330000	28350000		chr1	224680000	224700000			chr1	158110000	158130000		chr12	38710000	38730000		chr1	231030000	231050000		chr15	50630000	50650000		chr1	219400000	219420000
chr1	152830000	152850000		chr12	64790000	64810000		chr1	223290000	223310000		chr12	31800000	31820000		chr1	225160000	225180000			chr1	158160000	158180000		chr12	42720000	42740000		chr1	231440000	231460000		chr15	51190000	51210000		chr1	219450000	219470000
chr1	153200000	153220000		chr12	64840000	64860000		chr1	223690000	223710000		chr12	32820000	32840000		chr1	225490000	225510000			chr1	158470000	158490000		chr12	46110000	46130000		chr1	231740000	231760000		chr15	56520000	56540000		chr1	219570000	219590000
chr1	153470000	153490000		chr12	65550000	65570000		chr1	223720000	223740000		chr12	32890000	32910000		chr1	226800000	226820000			chr1	158560000	158580000		chr12	46380000	46400000		chr1	232000000	232020000		chr15	57610000	57630000		chr1	219990000	220010000
chr1	153630000	153650000		chr12	66200000	66220000		chr1	223780000	223800000		chr12	39290000	39310000		chr1	227290000	227310000			chr1	158960000	158980000		chr12	48080000	48100000		chr1	232770000	232790000		chr15	58720000	58740000		chr1	220350000	220370000
chr1	153750000	153770000		chr12	66520000	66540000		chr1	223870000	223890000		chr12	46110000	46130000		chr1	227640000	227660000			chr1	159050000	159070000		chr12	48290000	48310000		chr1	233150000	233170000		chr15	64370000	64390000		chr1	220450000	220470000
chr1	153960000	153980000		chr12	67650000	67670000		chr1	224130000	224150000		chr12	46370000	46390000		chr1	228150000	228170000			chr1	159180000	159200000		chr12	48350000	48370000		chr1	233380000	233400000		chr15	64440000	64460000		chr1	220840000	220860000
chr1	154120000	154140000		chr12	68990000	69010000		chr1	224210000	224230000		chr12	48090000	48110000		chr1	228380000	228400000			chr1	159740000	159760000		chr12	48580000	48600000		chr1	233560000	233580000		chr15	64670000	64690000		chr1	220970000	220990000
chr1	154140000	154160000		chr12	69230000	69250000		chr1	224680000	224700000		chr12	48350000	48370000		chr1	228740000	228760000			chr1	159990000	160010000		chr12	49200000	49220000		chr1	233920000	233940000		chr15	65270000	65290000		chr1	221380000	221400000
chr1	154240000	154260000		chr12	69740000	69760000		chr1	225160000	225180000		chr12	49730000	49750000		chr1	229300000	229320000			chr1	160050000	160070000		chr12	49380000	49400000		chr1	234220000	234240000		chr15	65590000	65610000		chr1	221660000	221680000
chr1	154310000	154330000		chr12	69970000	69990000		chr1	225490000	225510000		chr12	50000000	50020000		chr1	229380000	229400000			chr1	160220000	160240000		chr12	49440000	49460000		chr1	234440000	234460000		chr15	65890000	65910000		chr1	222010000	222030000
chr1	154440000	154460000		chr12	70120000	70140000		chr1	225650000	225670000		chr12	50120000	50140000		chr1	229780000	229800000			chr1	160360000	160380000		chr12	49650000	49670000		chr1	235190000	235210000		chr15	66580000	66600000		chr1	222210000	222230000
chr1	154520000	154540000		chr12	72140000	72160000		chr1	226800000	226820000		chr12	50560000	50580000		chr1	230100000	230120000			chr1	160640000	160660000		chr12	49730000	49750000		chr1	236250000	236270000		chr15	66790000	66810000		chr1	222270000	222290000
chr1	154860000	154880000		chr12	75710000	75730000		chr1	227290000	227310000		chr12	50790000	50810000		chr1	230440000	230460000			chr1	160950000	160970000		chr12	50000000	50020000		chr1	236910000	236930000		chr15	68120000	68140000		chr1	222680000	222700000
chr1	154900000	154920000		chr12	75890000	75910000		chr1	227640000	227660000		chr12	51140000	51160000		chr1	230730000	230750000			chr1	161140000	161160000		chr12	50160000	50180000		chr1	237280000	237300000		chr15	72920000	72940000		chr1	222900000	222920000
chr1	155050000	155070000		chr12	76470000	76490000		chr1	228150000	228170000		chr12	51420000	51440000		chr1	230920000	230940000			chr1	161350000	161370000		chr12	50230000	50250000		chr1	237740000	237760000		chr15	74900000	74920000		chr1	223290000	223310000
chr1	155290000	155310000		chr12	76740000	76760000		chr1	228380000	228400000		chr12	51650000	51670000		chr1	231730000	231750000			chr1	161410000	161430000		chr12	50350000	50370000		chr1	237760000	237780000		chr15	77180000	77200000		chr1	223720000	223740000
chr1	155560000	155580000		chr12	80320000	80340000		chr1	228740000	228760000		chr12	53260000	53280000		chr1	231990000	232010000			chr1	161420000	161440000		chr12	50460000	50480000		chr1	237960000	237980000		chr15	77910000	77930000		chr1	223780000	223800000
chr1	155610000	155630000		chr12	82740000	82760000		chr1	229300000	229320000		chr12	53390000	53410000		chr1	232170000	232190000			chr1	161430000	161450000		chr12	50560000	50580000		chr1	238890000	238910000		chr15	78190000	78210000		chr1	223870000	223890000
chr1	155710000	155730000		chr12	88420000	88440000		chr1	229380000	229400000		chr12	53590000	53610000		chr1	233420000	233440000			chr1	161620000	161640000		chr12	51140000	51160000		chr1	239490000	239510000		chr15	78580000	78600000		chr1	225490000	225510000
chr1	155870000	155890000		chr12	88530000	88550000		chr1	229780000	229800000		chr12	53700000	53720000		chr1	234210000	234230000			chr1	161630000	161650000		chr12	51430000	51450000		chr1	240090000	240110000		chr15	78720000	78740000		chr1	225650000	225670000
chr1	155980000	156000000		chr12	93820000	93840000		chr1	230100000	230120000		chr12	53840000	53860000		chr1	234440000	234460000			chr1	161720000	161740000		chr12	51650000	51670000		chr1	240140000	240160000		chr15	79150000	79170000		chr1	226160000	226180000
chr1	156100000	156120000		chr12	93850000	93870000		chr1	230440000	230460000		chr12	54140000	54160000		chr1	235190000	235210000			chr1	162010000	162030000		chr12	52410000	52430000		chr1	240340000	240360000		chr15	83500000	83520000		chr1	226800000	226820000
chr1	156240000	156260000		chr12	95390000	95410000		chr1	230730000	230750000		chr12	54370000	54390000		chr1	235940000	235960000			chr1	162310000	162330000		chr12	53260000	53280000		chr1	240370000	240390000		chr15	83670000	83690000		chr1	227050000	227070000
chr1	156470000	156490000		chr12	95450000	95470000		chr1	230920000	230940000		chr12	54590000	54610000		chr1	236140000	236160000			chr1	162340000	162360000		chr12	53390000	53410000		chr1	241660000	241680000		chr15	85350000	85370000		chr1	227220000	227240000
chr1	156580000	156600000		chr12	96240000	96260000		chr1	231730000	231750000		chr12	56360000	56380000		chr1	236250000	236270000			chr1	162560000	162580000		chr12	53430000	53450000		chr1	241760000	241780000		chr15	89180000	89200000		chr1	227910000	227930000
chr1	156680000	156700000		chr12	96420000	96440000		chr1	231990000	232010000		chr12	56690000	56710000		chr1	236900000	236920000			chr1	162810000	162830000		chr12	53590000	53610000		chr1	242040000	242060000		chr15	89390000	89410000		chr1	228130000	228150000
chr1	156760000	156780000		chr12	100950000	100970000		chr1	232170000	232190000		chr12	56860000	56880000		chr1	237090000	237110000			chr1	163320000	163340000		chr12	53710000	53730000		chr1	242170000	242190000		chr15	89870000	89890000		chr1	228740000	228760000
chr1	156850000	156870000		chr12	101660000	101680000		chr1	232750000	232770000		chr12	57020000	57040000		chr1	237730000	237750000			chr1	164420000	164440000		chr12	54370000	54390000		chr1	242960000	242980000		chr15	90430000	90450000		chr1	228760000	228780000
chr1	156900000	156920000		chr12	101790000	101810000		chr1	233420000	233440000		chr12	57630000	57650000		chr1	237960000	237980000			chr1	164570000	164590000		chr12	54600000	54620000		chr1	243180000	243200000		chr15	90630000	90650000		chr1	229640000	229660000
chr1	157050000	157070000		chr12	104310000	104330000		chr1	234210000	234230000		chr12	57850000	57870000		chr1	240090000	240110000			chr1	164770000	164790000		chr12	54770000	54790000		chr1	243220000	243240000		chr15	90830000	90850000		chr1	229780000	229800000
chr1	157130000	157150000		chr12	104350000	104370000		chr1	234440000	234460000		chr12	58130000	58150000		chr1	240140000	240160000			chr1	165060000	165080000		chr12	56020000	56040000		chr1	243480000	243500000		chr15	91180000	91200000		chr1	230080000	230100000
chr1	157300000	157320000		chr12	104520000	104540000		chr1	235190000	235210000		chr12	59500000	59520000		chr1	240360000	240380000			chr1	165340000	165360000		chr12	56110000	56130000		chr1	243680000	243700000		chr15	91250000	91270000		chr1	230430000	230450000
chr1	157320000	157340000		chr12	105490000	105510000		chr1	235940000	235960000		chr12	62850000	62870000		chr1	240850000	240870000			chr1	165560000	165580000		chr12	56680000	56700000		chr1	243920000	243940000		chr15	91430000	91450000		chr1	230730000	230750000
chr1	157490000	157510000		chr12	106530000	106550000		chr1	236140000	236160000		chr12	64220000	64240000		chr1	240890000	240910000			chr1	165880000	165900000		chr12	56860000	56880000		chr1	244430000	244450000		chr15	91580000	91600000		chr1	230920000	230940000
chr1	157760000	157780000		chr12	106750000	106770000		chr1	236250000	236270000		chr12	64790000	64810000		chr1	242180000	242200000			chr1	166410000	166430000		chr12	57140000	57160000		chr1	244730000	244750000		chr15	96860000	96880000		chr1	231030000	231050000
chr1	157900000	157920000		chr12	107340000	107360000		chr1	236900000	236920000		chr12	64840000	64860000		chr1	242580000	242600000			chr1	166430000	166450000		chr12	57390000	57410000		chr1	244960000	244980000		chr15	99390000	99410000		chr1	231360000	231380000
chr1	158110000	158130000		chr12	108900000	108920000		chr1	237090000	237110000		chr12	65550000	65570000		chr1	243190000	243210000			chr1	166760000	166780000		chr12	57630000	57650000		chr1	245220000	245240000		chr15	99780000	99800000		chr1	231440000	231460000
chr1	159020000	159040000		chr12	109480000	109500000		chr1	237730000	237750000		chr12	66200000	66220000		chr1	243490000	243510000			chr1	166840000	166860000		chr12	57840000	57860000		chr1	245840000	245860000		chr15	100660000	100680000		chr1	231740000	231760000
chr1	159190000	159210000		chr12	109520000	109540000		chr1	237960000	237980000		chr12	67650000	67670000		chr1	243860000	243880000			chr1	167020000	167040000		chr12	58140000	58160000		chr1	246040000	246060000		chr15	101820000	101840000		chr1	232000000	232020000
chr1	159580000	159600000		chr12	110710000	110730000		chr1	240090000	240110000		chr12	68990000	69010000		chr1	243920000	243940000			chr1	167180000	167200000		chr12	62990000	63010000		chr1	246160000	246180000		chr15	102180000	102200000		chr1	232770000	232790000
chr1	159720000	159740000		chr12	110870000	110890000		chr1	240140000	240160000		chr12	69740000	69760000		chr1	244430000	244450000			chr1	167410000	167430000		chr12	64790000	64810000		chr1	246430000	246450000		chr16	420000	440000		chr1	233150000	233170000
chr1	159870000	159890000		chr12	111050000	111070000		chr1	240360000	240380000		chr12	69970000	69990000		chr1	244720000	244740000			chr1	167500000	167520000		chr12	68710000	68730000		chr1	246650000	246670000		chr16	720000	740000		chr1	233380000	233400000
chr1	159990000	160010000		chr12	112120000	112140000		chr1	240850000	240870000		chr12	70120000	70140000		chr1	244950000	244970000			chr1	167670000	167690000		chr12	69070000	69090000		chr1	246850000	246870000		chr16	1140000	1160000		chr1	233560000	233580000
chr1	160050000	160070000		chr12	112260000	112280000		chr1	240890000	240910000		chr12	72140000	72160000		chr1	245220000	245240000			chr1	168030000	168050000		chr12	69970000	69990000		chr1	246970000	246990000		chr16	1460000	1480000		chr1	234220000	234240000
chr1	160220000	160240000		chr12	112540000	112560000		chr1	242180000	242200000		chr12	75710000	75730000		chr1	245540000	245560000			chr1	168310000	168330000		chr12	70130000	70150000		chr1	247060000	247080000		chr16	1810000	1830000		chr1	234440000	234460000
chr1	160360000	160380000		chr12	112850000	112870000		chr1	242580000	242600000		chr12	75890000	75910000		chr1	245840000	245860000			chr1	168380000	168400000		chr12	72140000	72160000		chr1	247740000	247760000		chr16	2000000	2020000		chr1	235190000	235210000
chr1	160620000	160640000		chr12	113610000	113630000		chr1	243190000	243210000		chr12	76470000	76490000		chr1	246160000	246180000			chr1	168570000	168590000		chr12	75890000	75910000		chr1	247810000	247830000		chr16	2310000	2330000		chr1	237280000	237300000
chr1	160950000	160970000		chr12	114400000	114420000		chr1	243490000	243510000		chr12	76740000	76760000		chr1	246440000	246460000			chr1	169320000	169340000		chr12	76420000	76440000		chr1	248590000	248610000		chr16	2700000	2720000		chr1	237740000	237760000
chr1	161120000	161140000		chr12	115090000	115110000		chr1	243860000	243880000		chr12	80320000	80340000		chr1	246650000	246670000			chr1	169510000	169530000		chr12	76740000	76760000		chr1	248640000	248660000		chr16	3230000	3250000		chr1	237760000	237780000
chr1	161350000	161370000		chr12	117620000	117640000		chr1	243920000	243940000		chr12	82740000	82760000		chr1	247130000	247150000			chr1	169850000	169870000		chr12	82740000	82760000		chr1	248720000	248740000		chr16	4290000	4310000		chr1	237960000	237980000
chr1	161400000	161420000		chr12	118480000	118500000		chr1	244430000	244450000		chr12	83070000	83090000		chr1	247520000	247540000			chr1	171180000	171200000		chr12	88420000	88440000		chr1	248790000	248810000		chr16	4470000	4490000		chr1	238890000	238910000
chr1	161420000	161440000		chr12	118570000	118590000		chr1	244720000	244740000		chr12	88420000	88440000		chr1	247760000	247780000			chr1	171200000	171220000		chr12	89920000	89940000		chr1	248900000	248920000		chr16	4510000	4530000		chr1	239490000	239510000
chr1	161430000	161450000		chr12	118810000	118830000		chr1	244950000	244970000		chr12	88530000	88550000		chr1	247780000	247800000			chr1	171430000	171450000		chr12	92530000	92550000		chr2	310000	330000		chr16	6200000	6220000		chr1	240090000	240110000
chr1	161710000	161730000		chr12	120540000	120560000		chr1	245540000	245560000		chr12	93820000	93840000		chr1	248560000	248580000			chr1	171560000	171580000		chr12	93950000	93970000		chr2	650000	670000		chr16	8630000	8650000		chr1	240140000	240160000
chr1	162010000	162030000		chr12	120720000	120740000		chr1	245840000	245860000		chr12	93850000	93870000		chr1	248660000	248680000			chr1	171580000	171600000		chr12	94150000	94170000		chr2	920000	940000		chr16	11820000	11840000		chr1	240340000	240360000
chr1	162280000	162300000		chr12	120870000	120890000		chr1	246160000	246180000		chr12	95390000	95410000		chr1	248670000	248690000			chr1	171760000	171780000		chr12	95460000	95480000		chr2	1120000	1140000		chr16	18980000	19000000		chr1	240370000	240390000
chr1	162560000	162580000		chr12	121010000	121030000		chr1	246440000	246460000		chr12	95450000	95470000		chr1	248770000	248790000			chr1	171950000	171970000		chr12	96410000	96430000		chr2	1530000	1550000		chr16	19080000	19100000		chr1	241660000	241680000
chr1	162800000	162820000		chr12	121170000	121190000		chr1	246650000	246670000		chr12	96240000	96260000		chr1	248900000	248920000			chr1	172390000	172410000		chr12	100590000	100610000		chr2	1600000	1620000		chr16	19380000	19400000		chr1	241760000	241780000
chr1	163280000	163300000		chr12	121440000	121460000		chr1	246840000	246860000		chr12	96420000	96440000		chr2	310000	330000			chr1	172700000	172720000		chr12	100950000	100970000		chr2	1820000	1840000		chr16	19560000	19580000		chr1	242040000	242060000
chr1	163320000	163340000		chr12	121720000	121740000		chr1	247130000	247150000		chr12	100950000	100970000		chr2	860000	880000			chr1	173170000	173190000		chr12	101660000	101680000		chr2	1840000	1860000		chr16	20810000	20830000		chr1	242170000	242190000
chr1	164590000	164610000		chr12	121900000	121920000		chr1	247520000	247540000		chr12	101660000	101680000		chr2	890000	910000			chr1	173380000	173400000		chr12	101790000	101810000		chr2	2110000	2130000		chr16	22190000	22210000		chr1	242960000	242980000
chr1	164760000	164780000		chr12	122110000	122130000		chr1	247760000	247780000		chr12	101790000	101810000		chr2	1130000	1150000			chr1	173790000	173810000		chr12	104310000	104330000		chr2	2480000	2500000		chr16	23150000	23170000		chr1	243180000	243200000
chr1	164780000	164800000		chr12	122740000	122760000		chr1	247780000	247800000		chr12	104310000	104330000		chr2	1500000	1520000			chr1	173820000	173840000		chr12	104520000	104540000		chr2	2520000	2540000		chr16	23780000	23800000		chr1	243220000	243240000
chr1	165050000	165070000		chr12	123000000	123020000		chr1	248560000	248580000		chr12	104350000	104370000		chr2	1860000	1880000			chr1	174050000	174070000		chr12	104560000	104580000		chr2	3010000	3030000		chr16	24510000	24530000		chr1	243480000	243500000
chr1	165330000	165350000		chr12	123310000	123330000		chr1	248660000	248680000		chr12	104520000	104540000		chr2	2090000	2110000			chr1	174220000	174240000		chr12	105350000	105370000		chr2	3040000	3060000		chr16	24830000	24850000		chr1	243680000	243700000
chr1	165560000	165580000		chr12	123450000	123470000		chr1	248670000	248690000		chr12	105490000	105510000		chr2	2500000	2520000			chr1	174700000	174720000		chr12	105460000	105480000		chr2	3290000	3310000		chr16	25050000	25070000		chr1	243920000	243940000
chr1	165650000	165670000		chr12	123720000	123740000		chr1	248770000	248790000		chr12	106530000	106550000		chr2	2710000	2730000			chr1	174980000	175000000		chr12	105630000	105650000		chr2	3460000	3480000		chr16	25260000	25280000		chr1	244000000	244020000
chr1	165880000	165900000		chr12	123840000	123860000		chr1	248900000	248920000		chr12	106750000	106770000		chr2	2780000	2800000			chr1	175090000	175110000		chr12	108900000	108920000		chr2	3560000	3580000		chr16	28970000	28990000		chr1	244430000	244450000
chr1	166460000	166480000		chr12	123860000	123880000		chr2	310000	330000		chr12	107340000	107360000		chr2	3040000	3060000			chr1	175310000	175330000		chr12	109010000	109030000		chr2	3980000	4000000		chr16	29810000	29830000		chr1	244730000	244750000
chr1	166800000	166820000		chr12	124110000	124130000		chr2	860000	880000		chr12	108900000	108920000		chr2	3080000	3100000			chr1	175850000	175870000		chr12	109520000	109540000		chr2	5010000	5030000		chr16	30100000	30120000		chr1	244960000	244980000
chr1	166840000	166860000		chr12	124990000	125010000		chr2	890000	910000		chr12	109240000	109260000		chr2	3560000	3580000			chr1	175990000	176010000		chr12	110010000	110030000		chr2	5100000	5120000		chr16	30660000	30680000		chr1	245220000	245240000
chr1	167020000	167040000		chr12	125040000	125060000		chr2	1130000	1150000		chr12	109480000	109500000		chr2	3940000	3960000			chr1	176030000	176050000		chr12	110870000	110890000		chr2	6910000	6930000		chr16	30750000	30770000		chr1	245300000	245320000
chr1	167180000	167200000		chr12	125250000	125270000		chr2	1500000	1520000		chr12	109520000	109540000		chr2	5010000	5030000			chr1	176270000	176290000		chr12	111040000	111060000		chr2	7230000	7250000		chr16	30950000	30970000		chr1	245840000	245860000
chr1	167410000	167430000		chr12	125420000	125440000		chr2	1540000	1560000		chr12	109850000	109870000		chr2	5100000	5120000			chr1	176320000	176340000		chr12	111820000	111840000		chr2	7540000	7560000		chr16	31180000	31200000		chr1	246040000	246060000
chr1	167510000	167530000		chr12	131350000	131370000		chr2	1860000	1880000		chr12	110710000	110730000		chr2	5140000	5160000			chr1	176520000	176540000		chr12	112110000	112130000		chr2	7560000	7580000		chr16	31460000	31480000		chr1	246430000	246450000
chr1	167670000	167690000		chr12	132180000	132200000		chr2	2090000	2110000		chr12	110870000	110890000		chr2	5470000	5490000			chr1	176850000	176870000		chr12	112260000	112280000		chr2	7800000	7820000		chr16	33600000	33620000		chr1	246650000	246670000
chr1	167770000	167790000		chr12	133330000	133350000		chr2	2500000	2520000		chr12	111050000	111070000		chr2	6910000	6930000			chr1	177910000	177930000		chr12	112530000	112550000		chr2	8010000	8030000		chr16	50390000	50410000		chr1	246970000	246990000
chr1	168040000	168060000		chr13	20190000	20210000		chr2	2710000	2730000		chr12	111320000	111340000		chr2	7230000	7250000			chr1	177980000	178000000		chr12	112850000	112870000		chr2	8640000	8660000		chr16	56380000	56400000		chr1	247060000	247080000
chr1	168290000	168310000		chr13	20520000	20540000		chr2	2780000	2800000		chr12	112120000	112140000		chr2	7520000	7540000			chr1	178240000	178260000		chr12	113610000	113630000		chr2	8900000	8920000		chr16	57090000	57110000		chr1	247480000	247500000
chr1	168370000	168390000		chr13	21270000	21290000		chr2	3040000	3060000		chr12	112260000	112280000		chr2	7550000	7570000			chr1	178480000	178500000		chr12	114400000	114420000		chr2	9270000	9290000		chr16	57210000	57230000		chr1	247740000	247760000
chr1	168560000	168580000		chr13	21750000	21770000		chr2	3080000	3100000		chr12	112850000	112870000		chr2	7810000	7830000			chr1	178730000	178750000		chr12	116700000	116720000		chr2	11560000	11580000		chr16	57320000	57340000		chr1	247810000	247830000
chr1	169070000	169090000		chr13	23940000	23960000		chr2	3310000	3330000		chr12	113610000	113630000		chr2	8630000	8650000			chr1	178960000	178980000		chr12	117620000	117640000		chr2	11720000	11740000		chr16	57490000	57510000		chr1	248090000	248110000
chr1	169330000	169350000		chr13	29220000	29240000		chr2	3460000	3480000		chr12	114400000	114420000		chr2	8970000	8990000			chr1	179040000	179060000		chr12	118490000	118510000		chr2	11820000	11840000		chr16	58160000	58180000		chr1	248590000	248610000
chr1	169510000	169530000		chr13	31180000	31200000		chr2	3560000	3580000		chr12	115090000	115110000		chr2	13160000	13180000			chr1	179340000	179360000		chr12	120090000	120110000		chr2	13160000	13180000		chr16	66900000	66920000		chr1	248640000	248660000
chr1	169550000	169570000		chr13	31230000	31250000		chr2	3700000	3720000		chr12	116710000	116730000		chr2	15080000	15100000			chr1	179560000	179580000		chr12	120530000	120550000		chr2	15050000	15070000		chr16	66960000	66980000		chr1	248720000	248740000
chr1	169850000	169870000		chr13	31720000	31740000		chr2	3940000	3960000		chr12	118570000	118590000		chr2	15290000	15310000			chr1	179600000	179620000		chr12	120720000	120740000		chr2	15300000	15320000		chr16	67210000	67230000		chr1	248790000	248810000
chr1	170640000	170660000		chr13	31770000	31790000		chr2	5010000	5030000		chr12	118810000	118830000		chr2	15760000	15780000			chr1	179640000	179660000		chr12	120870000	120890000		chr2	15480000	15500000		chr16	67270000	67290000		chr1	248900000	248920000
chr1	170920000	170940000		chr13	32810000	32830000		chr2	5100000	5120000		chr12	120540000	120560000		chr2	16270000	16290000			chr1	179800000	179820000		chr12	121010000	121030000		chr2	15740000	15760000		chr16	67500000	67520000		chr2	310000	330000
chr1	171200000	171220000		chr13	32890000	32910000		chr2	5140000	5160000		chr12	120720000	120740000		chr2	16320000	16340000			chr1	180140000	180160000		chr12	121160000	121180000		chr2	15760000	15780000		chr16	67840000	67860000		chr2	650000	670000
chr1	171430000	171450000		chr13	33150000	33170000		chr2	5470000	5490000		chr12	120870000	120890000		chr2	16390000	16410000			chr1	180190000	180210000		chr12	121430000	121450000		chr2	16070000	16090000		chr16	67900000	67920000		chr2	920000	940000
chr1	171560000	171580000		chr13	33790000	33810000		chr2	6910000	6930000		chr12	121010000	121030000		chr2	16690000	16710000			chr1	180460000	180480000		chr12	121900000	121920000		chr2	16270000	16290000		chr16	67960000	67980000		chr2	1120000	1140000
chr1	171760000	171780000		chr13	34100000	34120000		chr2	7230000	7250000		chr12	121440000	121460000		chr2	16940000	16960000			chr1	180830000	180850000		chr12	122120000	122140000		chr2	16320000	16340000		chr16	68270000	68290000		chr2	1530000	1550000
chr1	171950000	171970000		chr13	37380000	37400000		chr2	7520000	7540000		chr12	121720000	121740000		chr2	17530000	17550000			chr1	181140000	181160000		chr12	122450000	122470000		chr2	16680000	16700000		chr16	68870000	68890000		chr2	1600000	1620000
chr1	172380000	172400000		chr13	37570000	37590000		chr2	7550000	7570000		chr12	121900000	121920000		chr2	17620000	17640000			chr1	181420000	181440000		chr12	122740000	122760000		chr2	16770000	16790000		chr16	69150000	69170000		chr2	1820000	1840000
chr1	172700000	172720000		chr13	39600000	39620000		chr2	7810000	7830000		chr12	122110000	122130000		chr2	17850000	17870000			chr1	182040000	182060000		chr12	123000000	123020000		chr2	16940000	16960000		chr16	69360000	69380000		chr2	1840000	1860000
chr1	173370000	173390000		chr13	40220000	40240000		chr2	8630000	8650000		chr12	122680000	122700000		chr2	18020000	18040000			chr1	182370000	182390000		chr12	123450000	123470000		chr2	17490000	17510000		chr16	69410000	69430000		chr2	2110000	2130000
chr1	173670000	173690000		chr13	41330000	41350000		chr2	8830000	8850000		chr12	122740000	122760000		chr2	18560000	18580000			chr1	182550000	182570000		chr12	123720000	123740000		chr2	17520000	17540000		chr16	69780000	69800000		chr2	2480000	2500000
chr1	173790000	173810000		chr13	41630000	41650000		chr2	9270000	9290000		chr12	123000000	123020000		chr2	18910000	18930000			chr1	182750000	182770000		chr12	124090000	124110000		chr2	17610000	17630000		chr16	70270000	70290000		chr2	2520000	2540000
chr1	173820000	173840000		chr13	44440000	44460000		chr2	9920000	9940000		chr12	123310000	123330000		chr2	19180000	19200000			chr1	182900000	182920000		chr12	125330000	125350000		chr2	17640000	17660000		chr16	70370000	70390000		chr2	3010000	3030000
chr1	173980000	174000000		chr13	45480000	45500000		chr2	10190000	10210000		chr12	123450000	123470000		chr2	19210000	19230000			chr1	183240000	183260000		chr12	125390000	125410000		chr2	17850000	17870000		chr16	70680000	70700000		chr2	3040000	3060000
chr1	174040000	174060000		chr13	45560000	45580000		chr2	11800000	11820000		chr12	123840000	123860000		chr2	19870000	19890000			chr1	183360000	183380000		chr12	132300000	132320000		chr2	18010000	18030000		chr16	71590000	71610000		chr2	3460000	3480000
chr1	174210000	174230000		chr13	47360000	47380000		chr2	13160000	13180000		chr12	123860000	123880000		chr2	20080000	20100000			chr1	183410000	183430000		chr12	132430000	132450000		chr2	18560000	18580000		chr16	72240000	72260000		chr2	3520000	3540000
chr1	174710000	174730000		chr13	48660000	48680000		chr2	15080000	15100000		chr12	124110000	124130000		chr2	21150000	21170000			chr1	183600000	183620000		chr12	132980000	133000000		chr2	19180000	19200000		chr16	74390000	74410000		chr2	3560000	3580000
chr1	174960000	174980000		chr13	49540000	49560000		chr2	15290000	15310000		chr12	124800000	124820000		chr2	21190000	21210000			chr1	183870000	183890000		chr12	133330000	133350000		chr2	19210000	19230000		chr16	75220000	75240000		chr2	3980000	4000000
chr1	174980000	175000000		chr13	49680000	49700000		chr2	16070000	16090000		chr12	124990000	125010000		chr2	21380000	21400000			chr1	184030000	184050000		chr13	20130000	20150000		chr2	19560000	19580000		chr16	75450000	75470000		chr2	5010000	5030000
chr1	175100000	175120000		chr13	49780000	49800000		chr2	16270000	16290000		chr12	125040000	125060000		chr2	21620000	21640000			chr1	184190000	184210000		chr13	20520000	20540000		chr2	19580000	19600000		chr16	78130000	78150000		chr2	5100000	5120000
chr1	175310000	175330000		chr13	50190000	50210000		chr2	16320000	16340000		chr12	125250000	125270000		chr2	23520000	23540000			chr1	184650000	184670000		chr13	21270000	21290000		chr2	19840000	19860000		chr16	81760000	81780000		chr2	6910000	6930000
chr1	175850000	175870000		chr13	50650000	50670000		chr2	16390000	16410000		chr12	125650000	125670000		chr2	23580000	23600000			chr1	184760000	184780000		chr13	23940000	23960000		chr2	20080000	20100000		chr16	84770000	84790000		chr2	7230000	7250000
chr1	176040000	176060000		chr13	50690000	50710000		chr2	16690000	16710000		chr12	130490000	130510000		chr2	23810000	23830000			chr1	184940000	184960000		chr13	26750000	26770000		chr2	20310000	20330000		chr16	85130000	85150000		chr2	7540000	7560000
chr1	176240000	176260000		chr13	52150000	52170000		chr2	16940000	16960000		chr12	131350000	131370000		chr2	24000000	24020000			chr1	185130000	185150000		chr13	29230000	29250000		chr2	21150000	21170000		chr16	85450000	85470000		chr2	7560000	7580000
chr1	176850000	176870000		chr13	52370000	52390000		chr2	17530000	17550000		chr12	132180000	132200000		chr2	24410000	24430000			chr1	185670000	185690000		chr13	31240000	31260000		chr2	21160000	21180000		chr16	85640000	85660000		chr2	7800000	7820000
chr1	177910000	177930000		chr13	60730000	60750000		chr2	17620000	17640000		chr12	132300000	132320000		chr2	24620000	24640000			chr1	186270000	186290000		chr13	31720000	31740000		chr2	21250000	21270000		chr16	87090000	87110000		chr2	8010000	8030000
chr1	178260000	178280000		chr13	60960000	60980000		chr2	17850000	17870000		chr12	133330000	133350000		chr2	25040000	25060000			chr1	186370000	186390000		chr13	32880000	32900000		chr2	21550000	21570000		chr16	87320000	87340000		chr2	8640000	8660000
chr1	178490000	178510000		chr13	67800000	67820000		chr2	18020000	18040000		chr13	19670000	19690000		chr2	25140000	25160000			chr1	187010000	187030000		chr13	33150000	33170000		chr2	21590000	21610000		chr16	87420000	87440000		chr2	8820000	8840000
chr1	178720000	178740000		chr13	73350000	73370000		chr2	18560000	18580000		chr13	20190000	20210000		chr2	25420000	25440000			chr1	187810000	187830000		chr13	34110000	34130000		chr2	23420000	23440000		chr16	87790000	87810000		chr2	8900000	8920000
chr1	178980000	179000000		chr13	73620000	73640000		chr2	18910000	18930000		chr13	20520000	20540000		chr2	25780000	25800000			chr1	187860000	187880000		chr13	36910000	36930000		chr2	23440000	23460000		chr16	87980000	88000000		chr2	9910000	9930000
chr1	179360000	179380000		chr13	77550000	77570000		chr2	19180000	19200000		chr13	21270000	21290000		chr2	25950000	25970000			chr1	187990000	188010000		chr13	37380000	37400000		chr2	23500000	23520000		chr16	88630000	88650000		chr2	10940000	10960000
chr1	179590000	179610000		chr13	77590000	77610000		chr2	19210000	19230000		chr13	21750000	21770000		chr2	26050000	26070000			chr1	188470000	188490000		chr13	39600000	39620000		chr2	23810000	23830000		chr16	88800000	88820000		chr2	11560000	11580000
chr1	179620000	179640000		chr13	77890000	77910000		chr2	19870000	19890000		chr13	23940000	23960000		chr2	26170000	26190000			chr1	188780000	188800000		chr13	41330000	41350000		chr2	24000000	24020000		chr16	88870000	88890000		chr2	11720000	11740000
chr1	179800000	179820000		chr13	79960000	79980000		chr2	20080000	20100000		chr13	24270000	24290000		chr2	26380000	26400000			chr1	189110000	189130000		chr13	41530000	41550000		chr2	24400000	24420000		chr16	89230000	89250000		chr2	11820000	11840000
chr1	180140000	180160000		chr13	91990000	92010000		chr2	20290000	20310000		chr13	24830000	24850000		chr2	26790000	26810000			chr1	189350000	189370000		chr13	41630000	41650000		chr2	24620000	24640000		chr16	89620000	89640000		chr2	11950000	11970000
chr1	180460000	180480000		chr13	93870000	93890000		chr2	21150000	21170000		chr13	28100000	28120000		chr2	27170000	27190000			chr1	189370000	189390000		chr13	45480000	45500000		chr2	25040000	25060000		chr17	670000	690000		chr2	12850000	12870000
chr1	180830000	180850000		chr13	98620000	98640000		chr2	21190000	21210000		chr13	28390000	28410000		chr2	27900000	27920000			chr1	189660000	189680000		chr13	48660000	48680000		chr2	25410000	25430000		chr17	1100000	1120000		chr2	13160000	13180000
chr1	181140000	181160000		chr13	98780000	98800000		chr2	21380000	21400000		chr13	29220000	29240000		chr2	28410000	28430000			chr1	189770000	189790000		chr13	48870000	48890000		chr2	25510000	25530000		chr17	1230000	1250000		chr2	15050000	15070000
chr1	181420000	181440000		chr13	107180000	107200000		chr2	21620000	21640000		chr13	31180000	31200000		chr2	28750000	28770000			chr1	192420000	192440000		chr13	50010000	50030000		chr2	25790000	25810000		chr17	1450000	1470000		chr2	15300000	15320000
chr1	181980000	182000000		chr13	111260000	111280000		chr2	23520000	23540000		chr13	31230000	31250000		chr2	29010000	29030000			chr1	192700000	192720000		chr13	50190000	50210000		chr2	25810000	25830000		chr17	1610000	1630000		chr2	15480000	15500000
chr1	182030000	182050000		chr13	111510000	111530000		chr2	23580000	23600000		chr13	31720000	31740000		chr2	29170000	29190000			chr1	192740000	192760000		chr13	50640000	50660000		chr2	25950000	25970000		chr17	3530000	3550000		chr2	15740000	15760000
chr1	182370000	182390000		chr13	111560000	111580000		chr2	23810000	23830000		chr13	31770000	31790000		chr2	29440000	29460000			chr1	192990000	193010000		chr13	50690000	50710000		chr2	26160000	26180000		chr17	3620000	3640000		chr2	15760000	15780000
chr1	182550000	182570000		chr13	113530000	113550000		chr2	24000000	24020000		chr13	33150000	33170000		chr2	30070000	30090000			chr1	193010000	193030000		chr13	51480000	51500000		chr2	26690000	26710000		chr17	3740000	3760000		chr2	16070000	16090000
chr1	182790000	182810000		chr13	114040000	114060000		chr2	24410000	24430000		chr13	34100000	34120000		chr2	30290000	30310000			chr1	193160000	193180000		chr13	52370000	52390000		chr2	26790000	26810000		chr17	3990000	4010000		chr2	16270000	16290000
chr1	182860000	182880000		chr14	21160000	21180000		chr2	25040000	25060000		chr13	37380000	37400000		chr2	30630000	30650000			chr1	193280000	193300000		chr13	52730000	52750000		chr2	27170000	27190000		chr17	4790000	4810000		chr2	16320000	16340000
chr1	183190000	183210000		chr14	21430000	21450000		chr2	25140000	25160000		chr13	37570000	37590000		chr2	30920000	30940000			chr1	193700000	193720000		chr13	53020000	53040000		chr2	27900000	27920000		chr17	6930000	6950000		chr2	16680000	16700000
chr1	183220000	183240000		chr14	21940000	21960000		chr2	25420000	25440000		chr13	39600000	39620000		chr2	31100000	31120000			chr1	194830000	194850000		chr13	67800000	67820000		chr2	28370000	28390000		chr17	7460000	7480000		chr2	16770000	16790000
chr1	183400000	183420000		chr14	23220000	23240000		chr2	25780000	25800000		chr13	40220000	40240000		chr2	31120000	31140000			chr1	194890000	194910000		chr13	73350000	73370000		chr2	28670000	28690000		chr17	7590000	7610000		chr2	16940000	16960000
chr1	183590000	183610000		chr14	23280000	23300000		chr2	25950000	25970000		chr13	41330000	41350000		chr2	31560000	31580000			chr1	195680000	195700000		chr13	77480000	77500000		chr2	28730000	28750000		chr17	7620000	7640000		chr2	17490000	17510000
chr1	183880000	183900000		chr14	23330000	23350000		chr2	26050000	26070000		chr13	41630000	41650000		chr2	31770000	31790000			chr1	196110000	196130000		chr13	77560000	77580000		chr2	29010000	29030000		chr17	8120000	8140000		chr2	17520000	17540000
chr1	184020000	184040000		chr14	23390000	23410000		chr2	26170000	26190000		chr13	44440000	44460000		chr2	31850000	31870000			chr1	196280000	196300000		chr13	77890000	77910000		chr2	29030000	29050000		chr17	8280000	8300000		chr2	17610000	17630000
chr1	184190000	184210000		chr14	23530000	23550000		chr2	26380000	26400000		chr13	45480000	45500000		chr2	32060000	32080000			chr1	196640000	196660000		chr13	100080000	100100000		chr2	29170000	29190000		chr17	16110000	16130000		chr2	17640000	17660000
chr1	184670000	184690000		chr14	23780000	23800000		chr2	26790000	26810000		chr13	45560000	45580000		chr2	32970000	32990000			chr1	197050000	197070000		chr13	108860000	108880000		chr2	29440000	29460000		chr17	17100000	17120000		chr2	17850000	17870000
chr1	184720000	184740000		chr14	23930000	23950000		chr2	27170000	27190000		chr13	46960000	46980000		chr2	33610000	33630000			chr1	197100000	197120000		chr13	110780000	110800000		chr2	29520000	29540000		chr17	17240000	17260000		chr2	18010000	18030000
chr1	184960000	184980000		chr14	24100000	24120000		chr2	27900000	27920000		chr13	47360000	47380000		chr2	33830000	33850000			chr1	197350000	197370000		chr13	111260000	111280000		chr2	30050000	30070000		chr17	17560000	17580000		chr2	18560000	18580000
chr1	185130000	185150000		chr14	24410000	24430000		chr2	28410000	28430000		chr13	48660000	48680000		chr2	35650000	35670000			chr1	197480000	197500000		chr13	111510000	111530000		chr2	30920000	30940000		chr17	19870000	19890000		chr2	19180000	19200000
chr1	185670000	185690000		chr14	24510000	24530000		chr2	28750000	28770000		chr13	49540000	49560000		chr2	36030000	36050000			chr1	197890000	197910000		chr13	113260000	113280000		chr2	31390000	31410000		chr17	20700000	20720000		chr2	19210000	19230000
chr1	186250000	186270000		chr14	24570000	24590000		chr2	29010000	29030000		chr13	49780000	49800000		chr2	36070000	36090000			chr1	198030000	198050000		chr13	113850000	113870000		chr2	31570000	31590000		chr17	20760000	20780000		chr2	19560000	19580000
chr1	186410000	186430000		chr14	24910000	24930000		chr2	29170000	29190000		chr13	50190000	50210000		chr2	36540000	36560000			chr1	198270000	198290000		chr13	114090000	114110000		chr2	31880000	31900000		chr17	25670000	25690000		chr2	19580000	19600000
chr1	186980000	187000000		chr14	31010000	31030000		chr2	29440000	29460000		chr13	50650000	50670000		chr2	36730000	36750000			chr1	198320000	198340000		chr14	21070000	21090000		chr2	32050000	32070000		chr17	26070000	26090000		chr2	19840000	19860000
chr1	188700000	188720000		chr14	31340000	31360000		chr2	30070000	30090000		chr13	50690000	50710000		chr2	36920000	36940000			chr1	198420000	198440000		chr14	21150000	21170000		chr2	32990000	33010000		chr17	26570000	26590000		chr2	20080000	20100000
chr1	189150000	189170000		chr14	31880000	31900000		chr2	30290000	30310000		chr13	52150000	52170000		chr2	36990000	37010000			chr1	198670000	198690000		chr14	21450000	21470000		chr2	33250000	33270000		chr17	27270000	27290000		chr2	20310000	20330000
chr1	189370000	189390000		chr14	31920000	31940000		chr2	30630000	30650000		chr13	52370000	52390000		chr2	37600000	37620000			chr1	198700000	198720000		chr14	21660000	21680000		chr2	33610000	33630000		chr17	27610000	27630000		chr2	20840000	20860000
chr1	189390000	189410000		chr14	32530000	32550000		chr2	30920000	30940000		chr13	53410000	53430000		chr2	38100000	38120000			chr1	199560000	199580000		chr14	21900000	21920000		chr2	33840000	33860000		chr17	27910000	27930000		chr2	21150000	21170000
chr1	190430000	190450000		chr14	35000000	35020000		chr2	31100000	31120000		chr13	60730000	60750000		chr2	38490000	38510000			chr1	199580000	199600000		chr14	23010000	23030000		chr2	35660000	35680000		chr17	28660000	28680000		chr2	21160000	21180000
chr1	190520000	190540000		chr14	35090000	35110000		chr2	31120000	31140000		chr13	60960000	60980000		chr2	39260000	39280000			chr1	199840000	199860000		chr14	23230000	23250000		chr2	35930000	35950000		chr17	28800000	28820000		chr2	21250000	21270000
chr1	192410000	192430000		chr14	35440000	35460000		chr2	31560000	31580000		chr13	67800000	67820000		chr2	39470000	39490000			chr1	200260000	200280000		chr14	23280000	23300000		chr2	35970000	35990000		chr17	29220000	29240000		chr2	21550000	21570000
chr1	192770000	192790000		chr14	35580000	35600000		chr2	31770000	31790000		chr13	73350000	73370000		chr2	39730000	39750000			chr1	200510000	200530000		chr14	23380000	23400000		chr2	35980000	36000000		chr17	30460000	30480000		chr2	21590000	21610000
chr1	192990000	193010000		chr14	38050000	38070000		chr2	31850000	31870000		chr13	73620000	73640000		chr2	39770000	39790000			chr1	200810000	200830000		chr14	23530000	23550000		chr2	36560000	36580000		chr17	34130000	34150000		chr2	23420000	23440000
chr1	193140000	193160000		chr14	39480000	39500000		chr2	32060000	32080000		chr13	77550000	77570000		chr2	41000000	41020000			chr1	201080000	201100000		chr14	23780000	23800000		chr2	36890000	36910000		chr17	34950000	34970000		chr2	23440000	23460000
chr1	193320000	193340000		chr14	39560000	39580000		chr2	32970000	32990000		chr13	77590000	77610000		chr2	41580000	41600000			chr1	201190000	201210000		chr14	23930000	23950000		chr2	37000000	37020000		chr17	35960000	35980000		chr2	23500000	23520000
chr1	194040000	194060000		chr14	45350000	45370000		chr2	33610000	33630000		chr13	77890000	77910000		chr2	41630000	41650000			chr1	201400000	201420000		chr14	24090000	24110000		chr2	37360000	37380000		chr17	36820000	36840000		chr2	23810000	23830000
chr1	196070000	196090000		chr14	45600000	45620000		chr2	33830000	33850000		chr13	88310000	88330000		chr2	42020000	42040000			chr1	201480000	201500000		chr14	24550000	24570000		chr2	37620000	37640000		chr17	36900000	36920000		chr2	24000000	24020000
chr1	196280000	196300000		chr14	50040000	50060000		chr2	35650000	35670000		chr13	91990000	92010000		chr2	42310000	42330000			chr1	201670000	201690000		chr14	24570000	24590000		chr2	38100000	38120000		chr17	37020000	37040000		chr2	24140000	24160000
chr1	196670000	196690000		chr14	50310000	50330000		chr2	36030000	36050000		chr13	93870000	93890000		chr2	42560000	42580000			chr1	201790000	201810000		chr14	24700000	24720000		chr2	38500000	38520000		chr17	37340000	37360000		chr2	24400000	24420000
chr1	197030000	197050000		chr14	50570000	50590000		chr2	36070000	36090000		chr13	95610000	95630000		chr2	42690000	42710000			chr1	201940000	201960000		chr14	24780000	24800000		chr2	39180000	39200000		chr17	38130000	38150000		chr2	24620000	24640000
chr1	197130000	197150000		chr14	50770000	50790000		chr2	36540000	36560000		chr13	98620000	98640000		chr2	43160000	43180000			chr1	202110000	202130000		chr14	24910000	24930000		chr2	39260000	39280000		chr17	39820000	39840000		chr2	25040000	25060000
chr1	197160000	197180000		chr14	50990000	51010000		chr2	36730000	36750000		chr13	98780000	98800000		chr2	44690000	44710000			chr1	202300000	202320000		chr14	31020000	31040000		chr2	39470000	39490000		chr17	40330000	40350000		chr2	25410000	25430000
chr1	197410000	197430000		chr14	51410000	51430000		chr2	36920000	36940000		chr13	99730000	99750000		chr2	44970000	44990000			chr1	202410000	202430000		chr14	31080000	31100000		chr2	39740000	39760000		chr17	40460000	40480000		chr2	25510000	25530000
chr1	197460000	197480000		chr14	51700000	51720000		chr2	36990000	37010000		chr13	100080000	100100000		chr2	46160000	46180000			chr1	202680000	202700000		chr14	31920000	31940000		chr2	40110000	40130000		chr17	40680000	40700000		chr2	25790000	25810000
chr1	197900000	197920000		chr14	52440000	52460000		chr2	37600000	37620000		chr13	107180000	107200000		chr2	46210000	46230000			chr1	202980000	203000000		chr14	35000000	35020000		chr2	40810000	40830000		chr17	40920000	40940000		chr2	25810000	25830000
chr1	198030000	198050000		chr14	53250000	53270000		chr2	38100000	38120000		chr13	107560000	107580000		chr2	46590000	46610000			chr1	203220000	203240000		chr14	35020000	35040000		chr2	42050000	42070000		chr17	40970000	40990000		chr2	25950000	25970000
chr1	198430000	198450000		chr14	53610000	53630000		chr2	38490000	38510000		chr13	111260000	111280000		chr2	46680000	46700000			chr1	203460000	203480000		chr14	35590000	35610000		chr2	42310000	42330000		chr17	41140000	41160000		chr2	26160000	26180000
chr1	198700000	198720000		chr14	54410000	54430000		chr2	39260000	39280000		chr13	111560000	111580000		chr2	47550000	47570000			chr1	203680000	203700000		chr14	36290000	36310000		chr2	42550000	42570000		chr17	41370000	41390000		chr2	26390000	26410000
chr1	199530000	199550000		chr14	54640000	54660000		chr2	39470000	39490000		chr13	113260000	113280000		chr2	48810000	48830000			chr1	203820000	203840000		chr14	38050000	38070000		chr2	42710000	42730000		chr17	41560000	41580000		chr2	26550000	26570000
chr1	199580000	199600000		chr14	54810000	54830000		chr2	39770000	39790000		chr13	113530000	113550000		chr2	49150000	49170000			chr1	204100000	204120000		chr14	50080000	50100000		chr2	43210000	43230000		chr17	41620000	41640000		chr2	26690000	26710000
chr1	199890000	199910000		chr14	54960000	54980000		chr2	41000000	41020000		chr13	113680000	113700000		chr2	49830000	49850000			chr1	204360000	204380000		chr14	50310000	50330000		chr2	44100000	44120000		chr17	41840000	41860000		chr2	26790000	26810000
chr1	200220000	200240000		chr14	55480000	55500000		chr2	41580000	41600000		chr13	114040000	114060000		chr2	49870000	49890000			chr1	204480000	204500000		chr14	50570000	50590000		chr2	44260000	44280000		chr17	42130000	42150000		chr2	27170000	27190000
chr1	200500000	200520000		chr14	59940000	59960000		chr2	41630000	41650000		chr14	21070000	21090000		chr2	50710000	50730000			chr1	204770000	204790000		chr14	50770000	50790000		chr2	44480000	44500000		chr17	42960000	42980000		chr2	28370000	28390000
chr1	200810000	200830000		chr14	60380000	60400000		chr2	42020000	42040000		chr14	21430000	21450000		chr2	53610000	53630000			chr1	204930000	204950000		chr14	50990000	51010000		chr2	44690000	44710000		chr17	43200000	43220000		chr2	28670000	28690000
chr1	201040000	201060000		chr14	60700000	60720000		chr2	42560000	42580000		chr14	21650000	21670000		chr2	53630000	53650000			chr1	205030000	205050000		chr14	52440000	52460000		chr2	45180000	45200000		chr17	43270000	43290000		chr2	28730000	28750000
chr1	201080000	201100000		chr14	61440000	61460000		chr2	42690000	42710000		chr14	21940000	21960000		chr2	53910000	53930000			chr1	205220000	205240000		chr14	53250000	53270000		chr2	45540000	45560000		chr17	43470000	43490000		chr2	29010000	29030000
chr1	201190000	201210000		chr14	64090000	64110000		chr2	43350000	43370000		chr14	23220000	23240000		chr2	54320000	54340000			chr1	205290000	205310000		chr14	54810000	54830000		chr2	46200000	46220000		chr17	43490000	43510000		chr2	29030000	29050000
chr1	201210000	201230000		chr14	64990000	65010000		chr2	44690000	44710000		chr14	23280000	23300000		chr2	54720000	54740000			chr1	205490000	205510000		chr14	55010000	55030000		chr2	46600000	46620000		chr17	44900000	44920000		chr2	29170000	29190000
chr1	201340000	201360000		chr14	65560000	65580000		chr2	44970000	44990000		chr14	23330000	23350000		chr2	54890000	54910000			chr1	205620000	205640000		chr14	55510000	55530000		chr2	46680000	46700000		chr17	45010000	45030000		chr2	29440000	29460000
chr1	201490000	201510000		chr14	65870000	65890000		chr2	45180000	45200000		chr14	23390000	23410000		chr2	55070000	55090000			chr1	205710000	205730000		chr14	55650000	55670000		chr2	46860000	46880000		chr17	45390000	45410000		chr2	29520000	29540000
chr1	201780000	201800000		chr14	68280000	68300000		chr2	46160000	46180000		chr14	23530000	23550000		chr2	55660000	55680000			chr1	205920000	205940000		chr14	58760000	58780000		chr2	47200000	47220000		chr17	45560000	45580000		chr2	30050000	30070000
chr1	201940000	201960000		chr14	69650000	69670000		chr2	46210000	46230000		chr14	23570000	23590000		chr2	56280000	56300000			chr1	206070000	206090000		chr14	64090000	64110000		chr2	47550000	47570000		chr17	45720000	45740000		chr2	30660000	30680000
chr1	202110000	202130000		chr14	70220000	70240000		chr2	46590000	46610000		chr14	23700000	23720000		chr2	56380000	56400000			chr1	206100000	206120000		chr14	64970000	64990000		chr2	48810000	48830000		chr17	45890000	45910000		chr2	31390000	31410000
chr1	202300000	202320000		chr14	71050000	71070000		chr2	46680000	46700000		chr14	23780000	23800000		chr2	57780000	57800000			chr1	206120000	206140000		chr14	65440000	65460000		chr2	49170000	49190000		chr17	45960000	45980000		chr2	31570000	31590000
chr1	202410000	202430000		chr14	71280000	71300000		chr2	47550000	47570000		chr14	23930000	23950000		chr2	57860000	57880000			chr1	206330000	206350000		chr14	65870000	65890000		chr2	50710000	50730000		chr17	46010000	46030000		chr2	31880000	31900000
chr1	202680000	202700000		chr14	71770000	71790000		chr2	48810000	48830000		chr14	24100000	24120000		chr2	58470000	58490000			chr1	206470000	206490000		chr14	67820000	67840000		chr2	50740000	50760000		chr17	46690000	46710000		chr2	32050000	32070000
chr1	202980000	203000000		chr14	73380000	73400000		chr2	49150000	49170000		chr14	24410000	24430000		chr2	58760000	58780000			chr1	206630000	206650000		chr14	68280000	68300000		chr2	54020000	54040000		chr17	46960000	46980000		chr2	32390000	32410000
chr1	203220000	203240000		chr14	73940000	73960000		chr2	49830000	49850000		chr14	24510000	24530000		chr2	60890000	60910000			chr1	206770000	206790000		chr14	71050000	71070000		chr2	54150000	54170000		chr17	47300000	47320000		chr2	32990000	33010000
chr1	203290000	203310000		chr14	74340000	74360000		chr2	49870000	49890000		chr14	24570000	24590000		chr2	62640000	62660000			chr1	207080000	207100000		chr14	71780000	71800000		chr2	54720000	54740000		chr17	47630000	47650000		chr2	33250000	33270000
chr1	203460000	203480000		chr14	74540000	74560000		chr2	50710000	50730000		chr14	24910000	24930000		chr2	63060000	63080000			chr1	207250000	207270000		chr14	72910000	72930000		chr2	54930000	54950000		chr17	47770000	47790000		chr2	33610000	33630000
chr1	203750000	203770000		chr14	74760000	74780000		chr2	53610000	53630000		chr14	31010000	31030000		chr2	63140000	63160000			chr1	207570000	207590000		chr14	73480000	73500000		chr2	55100000	55120000		chr17	47920000	47940000		chr2	33840000	33860000
chr1	203820000	203840000		chr14	74950000	74970000		chr2	53630000	53650000		chr14	31150000	31170000		chr2	63710000	63730000			chr1	207690000	207710000		chr14	73700000	73720000		chr2	55200000	55220000		chr17	48160000	48180000		chr2	35660000	35680000
chr1	204030000	204050000		chr14	75360000	75380000		chr2	53910000	53930000		chr14	31340000	31360000		chr2	64110000	64130000			chr1	207720000	207740000		chr14	73940000	73960000		chr2	56180000	56200000		chr17	48790000	48810000		chr2	35930000	35950000
chr1	204170000	204190000		chr14	75580000	75600000		chr2	54320000	54340000		chr14	31880000	31900000		chr2	64260000	64280000			chr1	207860000	207880000		chr14	74100000	74120000		chr2	56230000	56250000		chr17	49240000	49260000		chr2	35970000	35990000
chr1	204370000	204390000		chr14	75760000	75780000		chr2	54720000	54740000		chr14	31920000	31940000		chr2	64530000	64550000			chr1	208040000	208060000		chr14	74350000	74370000		chr2	57730000	57750000		chr17	55520000	55540000		chr2	35980000	36000000
chr1	204520000	204540000		chr14	76030000	76050000		chr2	54890000	54910000		chr14	32530000	32550000		chr2	64810000	64830000			chr1	208160000	208180000		chr14	74400000	74420000		chr2	57880000	57900000		chr17	55910000	55930000		chr2	36560000	36580000
chr1	204770000	204790000		chr14	76120000	76140000		chr2	55070000	55090000		chr14	35000000	35020000		chr2	65820000	65840000			chr1	208440000	208460000		chr14	74540000	74560000		chr2	57920000	57940000		chr17	56320000	56340000		chr2	36890000	36910000
chr1	204930000	204950000		chr14	77550000	77570000		chr2	55160000	55180000		chr14	35090000	35110000		chr2	66610000	66630000			chr1	208800000	208820000		chr14	74760000	74780000		chr2	58120000	58140000		chr17	56580000	56600000		chr2	37000000	37020000
chr1	205040000	205060000		chr14	77910000	77930000		chr2	55660000	55680000		chr14	35440000	35460000		chr2	66810000	66830000			chr1	209360000	209380000		chr14	75580000	75600000		chr2	58480000	58500000		chr17	57360000	57380000		chr2	37310000	37330000
chr1	205220000	205240000		chr14	78070000	78090000		chr2	56280000	56300000		chr14	35580000	35600000		chr2	67430000	67450000			chr1	209390000	209410000		chr14	75760000	75780000		chr2	58690000	58710000		chr17	57770000	57790000		chr2	37360000	37380000
chr1	205290000	205310000		chr14	81630000	81650000		chr2	56380000	56400000		chr14	38050000	38070000		chr2	67470000	67490000			chr1	209720000	209740000		chr14	76440000	76460000		chr2	58780000	58800000		chr17	58510000	58530000		chr2	37450000	37470000
chr1	205450000	205470000		chr14	81670000	81690000		chr2	57780000	57800000		chr14	39480000	39500000		chr2	67680000	67700000			chr1	209950000	209970000		chr14	77550000	77570000		chr2	58980000	59000000		chr17	59450000	59470000		chr2	37620000	37640000
chr1	205490000	205510000		chr14	81990000	82010000		chr2	57860000	57880000		chr14	39560000	39580000		chr2	67700000	67720000			chr1	209990000	210010000		chr14	77770000	77790000		chr2	59420000	59440000		chr17	60140000	60160000		chr2	38100000	38120000
chr1	205710000	205730000		chr14	88840000	88860000		chr2	58470000	58490000		chr14	45350000	45370000		chr2	68260000	68280000			chr1	210170000	210190000		chr14	78170000	78190000		chr2	59440000	59460000		chr17	60490000	60510000		chr2	38500000	38520000
chr1	205920000	205940000		chr14	89880000	89900000		chr2	58760000	58780000		chr14	45600000	45620000		chr2	68520000	68540000			chr1	210280000	210300000		chr14	81390000	81410000		chr2	60380000	60400000		chr17	63210000	63230000		chr2	39180000	39200000
chr1	206060000	206080000		chr14	90710000	90730000		chr2	60890000	60910000		chr14	50040000	50060000		chr2	68670000	68690000			chr1	210540000	210560000		chr14	81630000	81650000		chr2	60410000	60430000		chr17	64180000	64200000		chr2	39260000	39280000
chr1	206130000	206150000		chr14	90850000	90870000		chr2	62640000	62660000		chr14	50310000	50330000		chr2	68930000	68950000			chr1	210570000	210590000		chr14	81680000	81700000		chr2	60910000	60930000		chr17	64910000	64930000		chr2	39470000	39490000
chr1	206210000	206230000		chr14	91220000	91240000		chr2	63060000	63080000		chr14	50570000	50590000		chr2	69210000	69230000			chr1	211300000	211320000		chr14	81990000	82010000		chr2	61700000	61720000		chr17	65360000	65380000		chr2	40110000	40130000
chr1	206330000	206350000		chr14	93640000	93660000		chr2	63140000	63160000		chr14	50770000	50790000		chr2	69540000	69560000			chr1	211420000	211440000		chr14	90710000	90730000		chr2	61890000	61910000		chr17	65980000	66000000		chr2	40810000	40830000
chr1	206470000	206490000		chr14	93670000	93690000		chr2	63710000	63730000		chr14	50990000	51010000		chr2	69760000	69780000			chr1	211460000	211480000		chr14	91890000	91910000		chr2	62640000	62660000		chr17	66020000	66040000		chr2	42050000	42070000
chr1	206770000	206790000		chr14	93790000	93810000		chr2	64110000	64130000		chr14	51410000	51430000		chr2	69940000	69960000			chr1	211650000	211670000		chr14	91970000	91990000		chr2	63000000	63020000		chr17	66760000	66780000		chr2	42310000	42330000
chr1	206890000	206910000		chr14	94380000	94400000		chr2	64260000	64280000		chr14	51700000	51720000		chr2	70110000	70130000			chr1	211840000	211860000		chr14	93250000	93270000		chr2	63340000	63360000		chr17	71180000	71200000		chr2	42550000	42570000
chr1	207080000	207100000		chr14	94630000	94650000		chr2	64530000	64550000		chr14	52440000	52460000		chr2	70870000	70890000			chr1	212200000	212220000		chr14	93640000	93660000		chr2	63760000	63780000		chr17	72190000	72210000		chr2	42710000	42730000
chr1	207250000	207270000		chr14	94780000	94800000		chr2	64810000	64830000		chr14	53250000	53270000		chr2	70990000	71010000			chr1	212470000	212490000		chr14	93670000	93690000		chr2	63880000	63900000		chr17	72950000	72970000		chr2	43210000	43230000
chr1	207690000	207710000		chr14	99930000	99950000		chr2	65090000	65110000		chr14	53610000	53630000		chr2	71510000	71530000			chr1	212560000	212580000		chr14	99940000	99960000		chr2	64110000	64130000		chr17	73020000	73040000		chr2	43450000	43470000
chr1	207700000	207720000		chr14	100140000	100160000		chr2	65820000	65840000		chr14	54410000	54430000		chr2	71740000	71760000			chr1	212620000	212640000		chr14	100140000	100160000		chr2	64260000	64280000		chr17	73240000	73260000		chr2	44100000	44120000
chr1	207880000	207900000		chr14	100600000	100620000		chr2	66610000	66630000		chr14	54960000	54980000		chr2	72040000	72060000			chr1	212810000	212830000		chr14	100700000	100720000		chr2	64540000	64560000		chr17	73740000	73760000		chr2	44260000	44280000
chr1	208040000	208060000		chr14	100840000	100860000		chr2	66810000	66830000		chr14	55480000	55500000		chr2	72800000	72820000			chr1	212840000	212860000		chr14	100840000	100860000		chr2	64800000	64820000		chr17	73890000	73910000		chr2	44480000	44500000
chr1	208170000	208190000		chr14	102410000	102430000		chr2	67430000	67450000		chr14	55650000	55670000		chr2	72970000	72990000			chr1	212950000	212970000		chr14	102220000	102240000		chr2	65460000	65480000		chr17	74000000	74020000		chr2	44690000	44710000
chr1	208420000	208440000		chr14	102590000	102610000		chr2	67470000	67490000		chr14	59940000	59960000		chr2	73680000	73700000			chr1	213170000	213190000		chr14	102410000	102430000		chr2	65800000	65820000		chr17	74500000	74520000		chr2	45180000	45200000
chr1	208440000	208460000		chr14	102780000	102800000		chr2	67680000	67700000		chr14	60380000	60400000		chr2	73700000	73720000			chr1	213330000	213350000		chr14	102780000	102800000		chr2	66250000	66270000		chr17	74720000	74740000		chr2	45540000	45560000
chr1	208760000	208780000		chr14	102820000	102840000		chr2	67700000	67720000		chr14	60700000	60720000		chr2	73830000	73850000			chr1	213380000	213400000		chr14	102980000	103000000		chr2	66610000	66630000		chr17	75050000	75070000		chr2	46200000	46220000
chr1	209680000	209700000		chr14	102980000	103000000		chr2	68260000	68280000		chr14	61440000	61460000		chr2	74010000	74030000			chr1	213400000	213420000		chr14	103050000	103070000		chr2	66640000	66660000		chr17	75250000	75270000		chr2	46600000	46620000
chr1	209950000	209970000		chr14	103050000	103070000		chr2	68520000	68540000		chr14	63500000	63520000		chr2	75280000	75300000			chr1	213540000	213560000		chr14	103530000	103550000		chr2	66810000	66830000		chr17	76240000	76260000		chr2	46680000	46700000
chr1	209990000	210010000		chr14	103150000	103170000		chr2	68670000	68690000		chr14	64090000	64110000		chr2	75650000	75670000			chr1	214340000	214360000		chr14	103850000	103870000		chr2	67410000	67430000		chr17	76430000	76450000		chr2	46860000	46880000
chr1	210280000	210300000		chr14	103790000	103810000		chr2	68930000	68950000		chr14	64990000	65010000		chr2	76820000	76840000			chr1	214510000	214530000		chr14	104020000	104040000		chr2	67450000	67470000		chr17	76830000	76850000		chr2	47380000	47400000
chr1	210490000	210510000		chr14	104020000	104040000		chr2	69160000	69180000		chr14	65560000	65580000		chr2	77160000	77180000			chr1	214840000	214860000		chr14	105020000	105040000		chr2	67510000	67530000		chr17	76970000	76990000		chr2	47550000	47570000
chr1	210590000	210610000		chr14	105540000	105560000		chr2	69210000	69230000		chr14	65870000	65890000		chr2	77180000	77200000			chr1	215680000	215700000		chr14	105180000	105200000		chr2	67710000	67730000		chr17	78940000	78960000		chr2	48000000	48020000
chr1	211300000	211320000		chr14	105870000	105890000		chr2	69540000	69560000		chr14	69650000	69670000		chr2	78210000	78230000			chr1	215830000	215850000		chr14	105390000	105410000		chr2	68060000	68080000		chr17	79660000	79680000		chr2	48810000	48830000
chr1	211420000	211440000		chr15	23020000	23040000		chr2	69760000	69780000		chr14	70030000	70050000		chr2	78470000	78490000			chr1	218400000	218420000		chr14	105550000	105570000		chr2	68260000	68280000		chr17	79820000	79840000		chr2	49170000	49190000
chr1	211670000	211690000		chr15	25000000	25020000		chr2	69940000	69960000		chr14	70220000	70240000		chr2	78550000	78570000			chr1	218720000	218740000		chr14	106850000	106870000		chr2	68510000	68530000		chr17	80300000	80320000		chr2	50710000	50730000
chr1	211840000	211860000		chr15	32910000	32930000		chr2	70870000	70890000		chr14	71280000	71300000		chr2	78820000	78840000			chr1	219180000	219200000		chr15	22820000	22840000		chr2	68670000	68690000		chr17	80550000	80570000		chr2	50740000	50760000
chr1	212200000	212220000		chr15	34320000	34340000		chr2	70990000	71010000		chr14	71770000	71790000		chr2	78840000	78860000			chr1	219400000	219420000		chr15	23020000	23040000		chr2	68930000	68950000		chr18	610000	630000		chr2	54020000	54040000
chr1	212620000	212640000		chr15	34510000	34530000		chr2	71510000	71530000		chr14	73380000	73400000		chr2	79220000	79240000			chr1	219450000	219470000		chr15	26180000	26200000		chr2	69160000	69180000		chr18	3460000	3480000		chr2	54150000	54170000
chr1	212820000	212840000		chr15	35270000	35290000		chr2	71740000	71760000		chr14	73940000	73960000		chr2	79450000	79470000			chr1	219570000	219590000		chr15	26870000	26890000		chr2	69530000	69550000		chr18	8870000	8890000		chr2	54330000	54350000
chr1	212950000	212970000		chr15	39870000	39890000		chr2	72040000	72060000		chr14	74340000	74360000		chr2	80130000	80150000			chr1	219990000	220010000		chr15	28330000	28350000		chr2	69760000	69780000		chr18	9760000	9780000		chr2	54720000	54740000
chr1	213180000	213200000		chr15	40060000	40080000		chr2	72370000	72390000		chr14	74540000	74560000		chr2	80240000	80260000			chr1	220350000	220370000		chr15	29150000	29170000		chr2	69940000	69960000		chr18	12370000	12390000		chr2	54930000	54950000
chr1	213280000	213300000		chr15	40320000	40340000		chr2	72800000	72820000		chr14	74760000	74780000		chr2	84550000	84570000			chr1	220450000	220470000		chr15	30900000	30920000		chr2	70860000	70880000		chr18	12690000	12710000		chr2	55100000	55120000
chr1	213400000	213420000		chr15	40720000	40740000		chr2	72970000	72990000		chr14	74950000	74970000		chr2	84580000	84600000			chr1	220840000	220860000		chr15	32160000	32180000		chr2	71010000	71030000		chr18	19170000	19190000		chr2	55200000	55220000
chr1	214150000	214170000		chr15	40840000	40860000		chr2	73160000	73180000		chr14	75580000	75600000		chr2	84880000	84900000			chr1	220970000	220990000		chr15	32890000	32910000		chr2	71380000	71400000		chr18	20990000	21010000		chr2	55910000	55930000
chr1	214320000	214340000		chr15	41090000	41110000		chr2	73680000	73700000		chr14	76030000	76050000		chr2	86040000	86060000			chr1	221380000	221400000		chr15	34320000	34340000		chr2	71520000	71540000		chr18	33540000	33560000		chr2	56180000	56200000
chr1	214510000	214530000		chr15	41180000	41200000		chr2	73700000	73720000		chr14	76120000	76140000		chr2	86300000	86320000			chr1	221660000	221680000		chr15	34500000	34520000		chr2	71740000	71760000		chr18	34400000	34420000		chr2	56230000	56250000
chr1	214810000	214830000		chr15	41510000	41530000		chr2	73830000	73850000		chr14	76840000	76860000		chr2	86940000	86960000			chr1	222010000	222030000		chr15	34880000	34900000		chr2	72020000	72040000		chr18	43670000	43690000		chr2	56410000	56430000
chr1	215680000	215700000		chr15	41820000	41840000		chr2	74010000	74030000		chr14	77550000	77570000		chr2	86980000	87000000			chr1	222210000	222230000		chr15	35250000	35270000		chr2	72040000	72060000		chr18	46980000	47000000		chr2	57730000	57750000
chr1	215850000	215870000		chr15	42050000	42070000		chr2	75130000	75150000		chr14	77910000	77930000		chr2	87180000	87200000			chr1	222270000	222290000		chr15	36860000	36880000		chr2	72370000	72390000		chr18	47950000	47970000		chr2	57880000	57900000
chr1	217530000	217550000		chr15	42250000	42270000		chr2	75280000	75300000		chr14	78070000	78090000		chr2	87190000	87210000			chr1	222620000	222640000		chr15	40060000	40080000		chr2	72810000	72830000		chr19	500000	520000		chr2	57920000	57940000
chr1	217560000	217580000		chr15	43470000	43490000		chr2	75650000	75670000		chr14	81630000	81650000		chr2	87210000	87230000			chr1	222680000	222700000		chr15	40320000	40340000		chr2	72970000	72990000		chr19	650000	670000		chr2	58120000	58140000
chr1	217910000	217930000		chr15	44100000	44120000		chr2	76820000	76840000		chr14	81670000	81690000		chr2	87240000	87260000			chr1	222900000	222920000		chr15	40620000	40640000		chr2	73160000	73180000		chr19	850000	870000		chr2	58480000	58500000
chr1	217990000	218010000		chr15	44820000	44840000		chr2	77160000	77180000		chr14	88840000	88860000		chr2	87270000	87290000			chr1	223290000	223310000		chr15	40720000	40740000		chr2	73490000	73510000		chr19	910000	930000		chr2	58690000	58710000
chr1	218440000	218460000		chr15	45920000	45940000		chr2	77180000	77200000		chr14	89880000	89900000		chr2	87410000	87430000			chr1	223720000	223740000		chr15	41020000	41040000		chr2	73840000	73860000		chr19	980000	1000000		chr2	58780000	58800000
chr1	218710000	218730000		chr15	48620000	48640000		chr2	78210000	78230000		chr14	90520000	90540000		chr2	87430000	87450000			chr1	223780000	223800000		chr15	41180000	41200000		chr2	73870000	73890000		chr19	1240000	1260000		chr2	58980000	59000000
chr1	219330000	219350000		chr15	50630000	50650000		chr2	78470000	78490000		chr14	90710000	90730000		chr2	87590000	87610000			chr1	223870000	223890000		chr15	41510000	41530000		chr2	74010000	74030000		chr19	1260000	1280000		chr2	59420000	59440000
chr1	219580000	219600000		chr15	50710000	50730000		chr2	78550000	78570000		chr14	90850000	90870000		chr2	87630000	87650000			chr1	224090000	224110000		chr15	41840000	41860000		chr2	74620000	74640000		chr19	1430000	1450000		chr2	59440000	59460000
chr1	219990000	220010000		chr15	51190000	51210000		chr2	78820000	78840000		chr14	93640000	93660000		chr2	87730000	87750000			chr1	224170000	224190000		chr15	42050000	42070000		chr2	75120000	75140000		chr19	1530000	1550000		chr2	60380000	60400000
chr1	220440000	220460000		chr15	51900000	51920000		chr2	78840000	78860000		chr14	93670000	93690000		chr2	88030000	88050000			chr1	224290000	224310000		chr15	42260000	42280000		chr2	75280000	75300000		chr19	1840000	1860000		chr2	60410000	60430000
chr1	220810000	220830000		chr15	56530000	56550000		chr2	79220000	79240000		chr14	94460000	94480000		chr2	88080000	88100000			chr1	224510000	224530000		chr15	43470000	43490000		chr2	75640000	75660000		chr19	2410000	2430000		chr2	60910000	60930000
chr1	220990000	221010000		chr15	57990000	58010000		chr2	79450000	79470000		chr14	94630000	94650000		chr2	88090000	88110000			chr1	224680000	224700000		chr15	43610000	43630000		chr2	75850000	75870000		chr19	2940000	2960000		chr2	61700000	61720000
chr1	221380000	221400000		chr15	59050000	59070000		chr2	80130000	80150000		chr14	96490000	96510000		chr2	88290000	88310000			chr1	225100000	225120000		chr15	44040000	44060000		chr2	78840000	78860000		chr19	3620000	3640000		chr2	61890000	61910000
chr1	221620000	221640000		chr15	59220000	59240000		chr2	80240000	80260000		chr14	99730000	99750000		chr2	88470000	88490000			chr1	225490000	225510000		chr15	44110000	44130000		chr2	78860000	78880000		chr19	3710000	3730000		chr2	61910000	61930000
chr1	222620000	222640000		chr15	59970000	59990000		chr2	84550000	84570000		chr14	99930000	99950000		chr2	88820000	88840000			chr1	225650000	225670000		chr15	44820000	44840000		chr2	79230000	79250000		chr19	3980000	4000000		chr2	62640000	62660000
chr1	222810000	222830000		chr15	60860000	60880000		chr2	84580000	84600000		chr14	100140000	100160000		chr2	89030000	89050000			chr1	225950000	225970000		chr15	45440000	45460000		chr2	79460000	79480000		chr19	4220000	4240000		chr2	63000000	63020000
chr1	222880000	222900000		chr15	62350000	62370000		chr2	84880000	84900000		chr14	100600000	100620000		chr2	89460000	89480000			chr1	226160000	226180000		chr15	45480000	45500000		chr2	79500000	79520000		chr19	4460000	4480000		chr2	63340000	63360000
chr1	223250000	223270000		chr15	63330000	63350000		chr2	85280000	85300000		chr14	100840000	100860000		chr2	89620000	89640000			chr1	226240000	226260000		chr15	48620000	48640000		chr2	80120000	80140000		chr19	4520000	4540000		chr2	63760000	63780000
chr1	223290000	223310000		chr15	63440000	63460000		chr2	86040000	86060000		chr14	102410000	102430000		chr2	89820000	89840000			chr1	226300000	226320000		chr15	49090000	49110000		chr2	80280000	80300000		chr19	4630000	4650000		chr2	63880000	63900000
chr1	223690000	223710000		chr15	63560000	63580000		chr2	86300000	86320000		chr14	102590000	102610000		chr2	89860000	89880000			chr1	226580000	226600000		chr15	49440000	49460000		chr2	80490000	80510000		chr19	4720000	4740000		chr2	64110000	64130000
chr1	223720000	223740000		chr15	63890000	63910000		chr2	86940000	86960000		chr14	102780000	102800000		chr2	89980000	90000000			chr1	226800000	226820000		chr15	50630000	50650000		chr2	80730000	80750000		chr19	4800000	4820000		chr2	64260000	64280000
chr1	223780000	223800000		chr15	64370000	64390000		chr2	86980000	87000000		chr14	102980000	103000000		chr2	90090000	90110000			chr1	227050000	227070000		chr15	51190000	51210000		chr2	80760000	80780000		chr19	5160000	5180000		chr2	64540000	64560000
chr1	223870000	223890000		chr15	64440000	64460000		chr2	87180000	87200000		chr14	103050000	103070000		chr2	90260000	90280000			chr1	227220000	227240000		chr15	51910000	51930000		chr2	81630000	81650000		chr19	5790000	5810000		chr2	64800000	64820000
chr1	224130000	224150000		chr15	64670000	64690000		chr2	87190000	87210000		chr14	103150000	103170000		chr2	90390000	90410000			chr1	227620000	227640000		chr15	52810000	52830000		chr2	81840000	81860000		chr19	6360000	6380000		chr2	65090000	65110000
chr1	224180000	224200000		chr15	65270000	65290000		chr2	87210000	87230000		chr14	103790000	103810000		chr2	90430000	90450000			chr1	227910000	227930000		chr15	56520000	56540000		chr2	83990000	84010000		chr19	6500000	6520000		chr2	65460000	65480000
chr1	224210000	224230000		chr15	65410000	65430000		chr2	87240000	87260000		chr14	104020000	104040000		chr2	90480000	90500000			chr1	228130000	228150000		chr15	56750000	56770000		chr2	84040000	84060000		chr19	7610000	7630000		chr2	65800000	65820000
chr1	224290000	224310000		chr15	65470000	65490000		chr2	87270000	87290000		chr14	104590000	104610000		chr2	91610000	91630000			chr1	228340000	228360000		chr15	57160000	57180000		chr2	84310000	84330000		chr19	7980000	8000000		chr2	66250000	66270000
chr1	224530000	224550000		chr15	65590000	65610000		chr2	87410000	87430000		chr14	105090000	105110000		chr2	91980000	92000000			chr1	228510000	228530000		chr15	57610000	57630000		chr2	84550000	84570000		chr19	8320000	8340000		chr2	66610000	66630000
chr1	224680000	224700000		chr15	65890000	65910000		chr2	87430000	87450000		chr14	105620000	105640000		chr2	91990000	92010000			chr1	228740000	228760000		chr15	59050000	59070000		chr2	84590000	84610000		chr19	8330000	8350000		chr2	66640000	66660000
chr1	225100000	225120000		chr15	66570000	66590000		chr2	87590000	87610000		chr14	105870000	105890000		chr2	92010000	92030000			chr1	228760000	228780000		chr15	59220000	59240000		chr2	85100000	85120000		chr19	9690000	9710000		chr2	66810000	66830000
chr1	225160000	225180000		chr15	68120000	68140000		chr2	87630000	87650000		chr15	23020000	23040000		chr2	92200000	92220000			chr1	229370000	229390000		chr15	59980000	60000000		chr2	85270000	85290000		chr19	9920000	9940000		chr2	67410000	67430000
chr1	225490000	225510000		chr15	68510000	68530000		chr2	87730000	87750000		chr15	25000000	25020000		chr2	92220000	92240000			chr1	229640000	229660000		chr15	62360000	62380000		chr2	85520000	85540000		chr19	10190000	10210000		chr2	67450000	67470000
chr1	225650000	225670000		chr15	69700000	69720000		chr2	88030000	88050000		chr15	32160000	32180000		chr2	92260000	92280000			chr1	229680000	229700000		chr15	63330000	63350000		chr2	85930000	85950000		chr19	10510000	10530000		chr2	67510000	67530000
chr1	225960000	225980000		chr15	69750000	69770000		chr2	88080000	88100000		chr15	32310000	32330000		chr2	92320000	92340000			chr1	229780000	229800000		chr15	63560000	63580000		chr2	86040000	86060000		chr19	10800000	10820000		chr2	67710000	67730000
chr1	225990000	226010000		chr15	71180000	71200000		chr2	88090000	88110000		chr15	34320000	34340000		chr2	95310000	95330000			chr1	230080000	230100000		chr15	64370000	64390000		chr2	86610000	86630000		chr19	10970000	10990000		chr2	68060000	68080000
chr1	226170000	226190000		chr15	72510000	72530000		chr2	88290000	88310000		chr15	34510000	34530000		chr2	96080000	96100000			chr1	230430000	230450000		chr15	64440000	64460000		chr2	86950000	86970000		chr19	11030000	11050000		chr2	68260000	68280000
chr1	226370000	226390000		chr15	73070000	73090000		chr2	88470000	88490000		chr15	35270000	35290000		chr2	96100000	96120000			chr1	230730000	230750000		chr15	64670000	64690000		chr2	86960000	86980000		chr19	11590000	11610000		chr2	68510000	68530000
chr1	226580000	226600000		chr15	74210000	74230000		chr2	88820000	88840000		chr15	39870000	39890000		chr2	96130000	96150000			chr1	230920000	230940000		chr15	65270000	65290000		chr2	87000000	87020000		chr19	11740000	11760000		chr2	68670000	68690000
chr1	226800000	226820000		chr15	74640000	74660000		chr2	89030000	89050000		chr15	40060000	40080000		chr2	96260000	96280000			chr1	231030000	231050000		chr15	65460000	65480000		chr2	87170000	87190000		chr19	12780000	12800000		chr2	68930000	68950000
chr1	227040000	227060000		chr15	74830000	74850000		chr2	89460000	89480000		chr15	40320000	40340000		chr2	96290000	96310000			chr1	231360000	231380000		chr15	65590000	65610000		chr2	87280000	87300000		chr19	12980000	13000000		chr2	69160000	69180000
chr1	227290000	227310000		chr15	74900000	74920000		chr2	89620000	89640000		chr15	40720000	40740000		chr2	96440000	96460000			chr1	231440000	231460000		chr15	65890000	65910000		chr2	87330000	87350000		chr19	13200000	13220000		chr2	69760000	69780000
chr1	227640000	227660000		chr15	75060000	75080000		chr2	89820000	89840000		chr15	40840000	40860000		chr2	96690000	96710000			chr1	231740000	231760000		chr15	66580000	66600000		chr2	87390000	87410000		chr19	13250000	13270000		chr2	69940000	69960000
chr1	227910000	227930000		chr15	75300000	75320000		chr2	89860000	89880000		chr15	41090000	41110000		chr2	96700000	96720000			chr1	232000000	232020000		chr15	66790000	66810000		chr2	87480000	87500000		chr19	13870000	13890000		chr2	70860000	70880000
chr1	228150000	228170000		chr15	75610000	75630000		chr2	89980000	90000000		chr15	41180000	41200000		chr2	96840000	96860000			chr1	232770000	232790000		chr15	66870000	66890000		chr2	87520000	87540000		chr19	14240000	14260000		chr2	71010000	71030000
chr1	228280000	228300000		chr15	75730000	75750000		chr2	90090000	90110000		chr15	41510000	41530000		chr2	97630000	97650000			chr1	233150000	233170000		chr15	68120000	68140000		chr2	87560000	87580000		chr19	14520000	14540000		chr2	71210000	71230000
chr1	228380000	228400000		chr15	75930000	75950000		chr2	90260000	90280000		chr15	41820000	41840000		chr2	97970000	97990000			chr1	233380000	233400000		chr15	68510000	68530000		chr2	87730000	87750000		chr19	15480000	15500000		chr2	71380000	71400000
chr1	228740000	228760000		chr15	76630000	76650000		chr2	90390000	90410000		chr15	42050000	42070000		chr2	98070000	98090000			chr1	233560000	233580000		chr15	69700000	69720000		chr2	87790000	87810000		chr19	16110000	16130000		chr2	71520000	71540000
chr1	228770000	228790000		chr15	78230000	78250000		chr2	90430000	90450000		chr15	42250000	42270000		chr2	98120000	98140000			chr1	233920000	233940000		chr15	69750000	69770000		chr2	87840000	87860000		chr19	17310000	17330000		chr2	71740000	71760000
chr1	229300000	229320000		chr15	78580000	78600000		chr2	90480000	90500000		chr15	43470000	43490000		chr2	98130000	98150000			chr1	234220000	234240000		chr15	73070000	73090000		chr2	87880000	87900000		chr19	17570000	17590000		chr2	72020000	72040000
chr1	229380000	229400000		chr15	78720000	78740000		chr2	91610000	91630000		chr15	44100000	44120000		chr2	98160000	98180000			chr1	234440000	234460000		chr15	74900000	74920000		chr2	87920000	87940000		chr19	17710000	17730000		chr2	72040000	72060000
chr1	229680000	229700000		chr15	78850000	78870000		chr2	91980000	92000000		chr15	44820000	44840000		chr2	98390000	98410000			chr1	234610000	234630000		chr15	75060000	75080000		chr2	88040000	88060000		chr19	18030000	18050000		chr2	72370000	72390000
chr1	229780000	229800000		chr15	79590000	79610000		chr2	91990000	92010000		chr15	45710000	45730000		chr2	98620000	98640000			chr1	234730000	234750000		chr15	75300000	75320000		chr2	88140000	88160000		chr19	18290000	18310000		chr2	72810000	72830000
chr1	230100000	230120000		chr15	80340000	80360000		chr2	92010000	92030000		chr15	45920000	45940000		chr2	98870000	98890000			chr1	235190000	235210000		chr15	75730000	75750000		chr2	88180000	88200000		chr19	18440000	18460000		chr2	72970000	72990000
chr1	230440000	230460000		chr15	81060000	81080000		chr2	92200000	92220000		chr15	47470000	47490000		chr2	99460000	99480000			chr1	235250000	235270000		chr15	77180000	77200000		chr2	88470000	88490000		chr19	18740000	18760000		chr2	73160000	73180000
chr1	230730000	230750000		chr15	81270000	81290000		chr2	92220000	92240000		chr15	48620000	48640000		chr2	99680000	99700000			chr1	235660000	235680000		chr15	77910000	77930000		chr2	88660000	88680000		chr19	19130000	19150000		chr2	73490000	73510000
chr1	230920000	230940000		chr15	82330000	82350000		chr2	92260000	92280000		chr15	48920000	48940000		chr2	100130000	100150000			chr1	236250000	236270000		chr15	78560000	78580000		chr2	88810000	88830000		chr19	19620000	19640000		chr2	73840000	73860000
chr1	231360000	231380000		chr15	83410000	83430000		chr2	92320000	92340000		chr15	49100000	49120000		chr2	100440000	100460000			chr1	236680000	236700000		chr15	78580000	78600000		chr2	88840000	88860000		chr19	19770000	19790000		chr2	73870000	73890000
chr1	231460000	231480000		chr15	83470000	83490000		chr2	95310000	95330000		chr15	50630000	50650000		chr2	100490000	100510000			chr1	236760000	236780000		chr15	78720000	78740000		chr2	89030000	89050000		chr19	21380000	21400000		chr2	74010000	74030000
chr1	231730000	231750000		chr15	83670000	83690000		chr2	95530000	95550000		chr15	50710000	50730000		chr2	100510000	100530000			chr1	236910000	236930000		chr15	79150000	79170000		chr2	89160000	89180000		chr19	30080000	30100000		chr2	74050000	74070000
chr1	231990000	232010000		chr15	85100000	85120000		chr2	96000000	96020000		chr15	51190000	51210000		chr2	100850000	100870000			chr1	237280000	237300000		chr15	79590000	79610000		chr2	89540000	89560000		chr19	30200000	30220000		chr2	74430000	74450000
chr1	232170000	232190000		chr15	85180000	85200000		chr2	96080000	96100000		chr15	51900000	51920000		chr2	102480000	102500000			chr1	237740000	237760000		chr15	82380000	82400000		chr2	89820000	89840000		chr19	33060000	33080000		chr2	74620000	74640000
chr1	232750000	232770000		chr15	88990000	89010000		chr2	96100000	96120000		chr15	52810000	52830000		chr2	102610000	102630000			chr1	237760000	237780000		chr15	83500000	83520000		chr2	89890000	89910000		chr19	33610000	33630000		chr2	74640000	74660000
chr1	233420000	233440000		chr15	89170000	89190000		chr2	96130000	96150000		chr15	54270000	54290000		chr2	103070000	103090000			chr1	237960000	237980000		chr15	83670000	83690000		chr2	89910000	89930000		chr19	34700000	34720000		chr2	74880000	74900000
chr1	234210000	234230000		chr15	89870000	89890000		chr2	96260000	96280000		chr15	56530000	56550000		chr2	103310000	103330000			chr1	238890000	238910000		chr15	89180000	89200000		chr2	89960000	89980000		chr19	34840000	34860000		chr2	75120000	75140000
chr1	234440000	234460000		chr15	90110000	90130000		chr2	96290000	96310000		chr15	56750000	56770000		chr2	103440000	103460000			chr1	239490000	239510000		chr15	89870000	89890000		chr2	89990000	90010000		chr19	35210000	35230000		chr2	75280000	75300000
chr1	234610000	234630000		chr15	90230000	90250000		chr2	96440000	96460000		chr15	57990000	58010000		chr2	104080000	104100000			chr1	240090000	240110000		chr15	90170000	90190000		chr2	90260000	90280000		chr19	35530000	35550000		chr2	75640000	75660000
chr1	234730000	234750000		chr15	90430000	90450000		chr2	96690000	96710000		chr15	59050000	59070000		chr2	104560000	104580000			chr1	240140000	240160000		chr15	90430000	90450000		chr2	91740000	91760000		chr19	35620000	35640000		chr2	75850000	75870000
chr1	235090000	235110000		chr15	90630000	90650000		chr2	96700000	96720000		chr15	59220000	59240000		chr2	105460000	105480000			chr1	240340000	240360000		chr15	90630000	90650000		chr2	91860000	91880000		chr19	36020000	36040000		chr2	78840000	78860000
chr1	235190000	235210000		chr15	91070000	91090000		chr2	96840000	96860000		chr15	59970000	59990000		chr2	105560000	105580000			chr1	240370000	240390000		chr15	90830000	90850000		chr2	91970000	91990000		chr19	36170000	36190000		chr2	78860000	78880000
chr1	235250000	235270000		chr15	91430000	91450000		chr2	97460000	97480000		chr15	62350000	62370000		chr2	106170000	106190000			chr1	241660000	241680000		chr15	91180000	91200000		chr2	92010000	92030000		chr19	36200000	36220000		chr2	79230000	79250000
chr1	235660000	235680000		chr15	96890000	96910000		chr2	97630000	97650000		chr15	62620000	62640000		chr2	106690000	106710000			chr1	241760000	241780000		chr15	91250000	91270000		chr2	92200000	92220000		chr19	36420000	36440000		chr2	79460000	79480000
chr1	235940000	235960000		chr15	98410000	98430000		chr2	97970000	97990000		chr15	63330000	63350000		chr2	106850000	106870000			chr1	242040000	242060000		chr15	91430000	91450000		chr2	92230000	92250000		chr19	36540000	36560000		chr2	79500000	79520000
chr1	236010000	236030000		chr15	99180000	99200000		chr2	98070000	98090000		chr15	63440000	63460000		chr2	107060000	107080000			chr1	242170000	242190000		chr15	92390000	92410000		chr2	92250000	92270000		chr19	36600000	36620000		chr2	80120000	80140000
chr1	236140000	236160000		chr15	99780000	99800000		chr2	98120000	98140000		chr15	63560000	63580000		chr2	107200000	107220000			chr1	242960000	242980000		chr15	96860000	96880000		chr2	92300000	92320000		chr19	36700000	36720000		chr2	80280000	80300000
chr1	236250000	236270000		chr15	101140000	101160000		chr2	98130000	98150000		chr15	63740000	63760000		chr2	108520000	108540000			chr1	243180000	243200000		chr15	98410000	98430000		chr2	95310000	95330000		chr19	38610000	38630000		chr2	80490000	80510000
chr1	236760000	236780000		chr15	101540000	101560000		chr2	98160000	98180000		chr15	63890000	63910000		chr2	108800000	108820000			chr1	243220000	243240000		chr15	99390000	99410000		chr2	95480000	95500000		chr19	38710000	38730000		chr2	80730000	80750000
chr1	236900000	236920000		chr15	101810000	101830000		chr2	98390000	98410000		chr15	64370000	64390000		chr2	109260000	109280000			chr1	243480000	243500000		chr15	99780000	99800000		chr2	95700000	95720000		chr19	38880000	38900000		chr2	80760000	80780000
chr1	237090000	237110000		chr15	102190000	102210000		chr2	98620000	98640000		chr15	64440000	64460000		chr2	109460000	109480000			chr1	243680000	243700000		chr15	100870000	100890000		chr2	95890000	95910000		chr19	39210000	39230000		chr2	81630000	81650000
chr1	237730000	237750000		chr15	102250000	102270000		chr2	98870000	98890000		chr15	64670000	64690000		chr2	109720000	109740000			chr1	243920000	243940000		chr15	101540000	101560000		chr2	96080000	96100000		chr19	39420000	39440000		chr2	81840000	81860000
chr1	237960000	237980000		chr16	270000	290000		chr2	99000000	99020000		chr15	65270000	65290000		chr2	110100000	110120000			chr1	244000000	244020000		chr15	101820000	101840000		chr2	96090000	96110000		chr19	39600000	39620000		chr2	83990000	84010000
chr1	240090000	240110000		chr16	420000	440000		chr2	99460000	99480000		chr15	65410000	65430000		chr2	110530000	110550000			chr1	244430000	244450000		chr15	102180000	102200000		chr2	96130000	96150000		chr19	39820000	39840000		chr2	84040000	84060000
chr1	240140000	240160000		chr16	620000	640000		chr2	99680000	99700000		chr15	65470000	65490000		chr2	110720000	110740000			chr1	244610000	244630000		chr16	420000	440000		chr2	96250000	96270000		chr19	39890000	39910000		chr2	84310000	84330000
chr1	240360000	240380000		chr16	830000	850000		chr2	100130000	100150000		chr15	65890000	65910000		chr2	110750000	110770000			chr1	244730000	244750000		chr16	620000	640000		chr2	96290000	96310000		chr19	40330000	40350000		chr2	84550000	84570000
chr1	240850000	240870000		chr16	1140000	1160000		chr2	100440000	100460000		chr15	66570000	66590000		chr2	110820000	110840000			chr1	244960000	244980000		chr16	720000	740000		chr2	96410000	96430000		chr19	40960000	40980000		chr2	84590000	84610000
chr1	240890000	240910000		chr16	1340000	1360000		chr2	100490000	100510000		chr15	68120000	68140000		chr2	111200000	111220000			chr1	245220000	245240000		chr16	850000	870000		chr2	96430000	96450000		chr19	41140000	41160000		chr2	85100000	85120000
chr1	241670000	241690000		chr16	1460000	1480000		chr2	100510000	100530000		chr15	68510000	68530000		chr2	111330000	111350000			chr1	245300000	245320000		chr16	1460000	1480000		chr2	96450000	96470000		chr19	41310000	41330000		chr2	85520000	85540000
chr1	242000000	242020000		chr16	1510000	1530000		chr2	100850000	100870000		chr15	69320000	69340000		chr2	111350000	111370000			chr1	245840000	245860000		chr16	1650000	1670000		chr2	96560000	96580000		chr19	41760000	41780000		chr2	85930000	85950000
chr1	242180000	242200000		chr16	1650000	1670000		chr2	102000000	102020000		chr15	69700000	69720000		chr2	111530000	111550000			chr1	246040000	246060000		chr16	1810000	1830000		chr2	96690000	96710000		chr19	41930000	41950000		chr2	86040000	86060000
chr1	242580000	242600000		chr16	1810000	1830000		chr2	102480000	102500000		chr15	69750000	69770000		chr2	112210000	112230000			chr1	246160000	246180000		chr16	2000000	2020000		chr2	96700000	96720000		chr19	42460000	42480000		chr2	86310000	86330000
chr1	243190000	243210000		chr16	1870000	1890000		chr2	102610000	102630000		chr15	71180000	71200000		chr2	112490000	112510000			chr1	246430000	246450000		chr16	2030000	2050000		chr2	96840000	96860000		chr19	42570000	42590000		chr2	86610000	86630000
chr1	243490000	243510000		chr16	2000000	2020000		chr2	102850000	102870000		chr15	71400000	71420000		chr2	112620000	112640000			chr1	246650000	246670000		chr16	2220000	2240000		chr2	97010000	97030000		chr19	44020000	44040000		chr2	86950000	86970000
chr1	243860000	243880000		chr16	2200000	2220000		chr2	103070000	103090000		chr15	71730000	71750000		chr2	113140000	113160000			chr1	246850000	246870000		chr16	2310000	2330000		chr2	97630000	97650000		chr19	44160000	44180000		chr2	86960000	86980000
chr1	243920000	243940000		chr16	2310000	2330000		chr2	103310000	103330000		chr15	72460000	72480000		chr2	113490000	113510000			chr1	246970000	246990000		chr16	3010000	3030000		chr2	97790000	97810000		chr19	45000000	45020000		chr2	87000000	87020000
chr1	244430000	244450000		chr16	2470000	2490000		chr2	103440000	103460000		chr15	72510000	72530000		chr2	113800000	113820000			chr1	247060000	247080000		chr16	3090000	3110000		chr2	97890000	97910000		chr19	45340000	45360000		chr2	87170000	87190000
chr1	244610000	244630000		chr16	2790000	2810000		chr2	104080000	104100000		chr15	73070000	73090000		chr2	114190000	114210000			chr1	247080000	247100000		chr16	3230000	3250000		chr2	98130000	98150000		chr19	45500000	45520000		chr2	87280000	87300000
chr1	244720000	244740000		chr16	3010000	3030000		chr2	104560000	104580000		chr15	74210000	74230000		chr2	114470000	114490000			chr1	247480000	247500000		chr16	4220000	4240000		chr2	98390000	98410000		chr19	45670000	45690000		chr2	87330000	87350000
chr1	244950000	244970000		chr16	3310000	3330000		chr2	105460000	105480000		chr15	74640000	74660000		chr2	115350000	115370000			chr1	247530000	247550000		chr16	4290000	4310000		chr2	98770000	98790000		chr19	45890000	45910000		chr2	87390000	87410000
chr1	244990000	245010000		chr16	3550000	3570000		chr2	105560000	105580000		chr15	74830000	74850000		chr2	118550000	118570000			chr1	247740000	247760000		chr16	4470000	4490000		chr2	99000000	99020000		chr19	45980000	46000000		chr2	87480000	87500000
chr1	245220000	245240000		chr16	4230000	4250000		chr2	106170000	106190000		chr15	74900000	74920000		chr2	118970000	118990000			chr1	247810000	247830000		chr16	4510000	4530000		chr2	99460000	99480000		chr19	46080000	46100000		chr2	87520000	87540000
chr1	245260000	245280000		chr16	4500000	4520000		chr2	106690000	106710000		chr15	75060000	75080000		chr2	119620000	119640000			chr1	248090000	248110000		chr16	4730000	4750000		chr2	99670000	99690000		chr19	46140000	46160000		chr2	87560000	87580000
chr1	245540000	245560000		chr16	4660000	4680000		chr2	106850000	106870000		chr15	75300000	75320000		chr2	119940000	119960000			chr1	248590000	248610000		chr16	10830000	10850000		chr2	100130000	100150000		chr19	46380000	46400000		chr2	87730000	87750000
chr1	245840000	245860000		chr16	4730000	4750000		chr2	107060000	107080000		chr15	75610000	75630000		chr2	119960000	119980000			chr1	248640000	248660000		chr16	11030000	11050000		chr2	100160000	100180000		chr19	47090000	47110000		chr2	87790000	87810000
chr1	246160000	246180000		chr16	5000000	5020000		chr2	107200000	107220000		chr15	75730000	75750000		chr2	120060000	120080000			chr1	248720000	248740000		chr16	11340000	11360000		chr2	100470000	100490000		chr19	47190000	47210000		chr2	87840000	87860000
chr1	246440000	246460000		chr16	8730000	8750000		chr2	108520000	108540000		chr15	75930000	75950000		chr2	120240000	120260000			chr1	248790000	248810000		chr16	11820000	11840000		chr2	100510000	100530000		chr19	47340000	47360000		chr2	87880000	87900000
chr1	246650000	246670000		chr16	8890000	8910000		chr2	108800000	108820000		chr15	76090000	76110000		chr2	120950000	120970000			chr1	248900000	248920000		chr16	11940000	11960000		chr2	100860000	100880000		chr19	47770000	47790000		chr2	87920000	87940000
chr1	246840000	246860000		chr16	10830000	10850000		chr2	109260000	109280000		chr15	76630000	76650000		chr2	121830000	121850000			chr2	310000	330000		chr16	14000000	14020000		chr2	101210000	101230000		chr19	48200000	48220000		chr2	88040000	88060000
chr1	247130000	247150000		chr16	11030000	11050000		chr2	109460000	109480000		chr15	78230000	78250000		chr2	122110000	122130000			chr2	650000	670000		chr16	14370000	14390000		chr2	101820000	101840000		chr19	48240000	48260000		chr2	88140000	88160000
chr1	247270000	247290000		chr16	11340000	11360000		chr2	109640000	109660000		chr15	78580000	78600000		chr2	122640000	122660000			chr2	920000	940000		chr16	15140000	15160000		chr2	101990000	102010000		chr19	48660000	48680000		chr2	88180000	88200000
chr1	247370000	247390000		chr16	12000000	12020000		chr2	109720000	109740000		chr15	78720000	78740000		chr2	123270000	123290000			chr2	1120000	1140000		chr16	18980000	19000000		chr2	102490000	102510000		chr19	48760000	48780000		chr2	88470000	88490000
chr1	247520000	247540000		chr16	14000000	14020000		chr2	110100000	110120000		chr15	78850000	78870000		chr2	124750000	124770000			chr2	1530000	1550000		chr16	19080000	19100000		chr2	102610000	102630000		chr19	48990000	49010000		chr2	88660000	88680000
chr1	247760000	247780000		chr16	14370000	14390000		chr2	110240000	110260000		chr15	79090000	79110000		chr2	125560000	125580000			chr2	1600000	1620000		chr16	19560000	19580000		chr2	102840000	102860000		chr19	49120000	49140000		chr2	88810000	88830000
chr1	247780000	247800000		chr16	14720000	14740000		chr2	110530000	110550000		chr15	79590000	79610000		chr2	127930000	127950000			chr2	1820000	1840000		chr16	19890000	19910000		chr2	103070000	103090000		chr19	49280000	49300000		chr2	88840000	88860000
chr1	248560000	248580000		chr16	15170000	15190000		chr2	110720000	110740000		chr15	80340000	80360000		chr2	129400000	129420000			chr2	1840000	1860000		chr16	20810000	20830000		chr2	103430000	103450000		chr19	49330000	49350000		chr2	89030000	89050000
chr1	248660000	248680000		chr16	18780000	18800000		chr2	110750000	110770000		chr15	80680000	80700000		chr2	129490000	129510000			chr2	2110000	2130000		chr16	21500000	21520000		chr2	103740000	103760000		chr19	49990000	50010000		chr2	89160000	89180000
chr1	248670000	248690000		chr16	18980000	19000000		chr2	110820000	110840000		chr15	81060000	81080000		chr2	130100000	130120000			chr2	2480000	2500000		chr16	22190000	22210000		chr2	103910000	103930000		chr19	50170000	50190000		chr2	89540000	89560000
chr1	248770000	248790000		chr16	19080000	19100000		chr2	111200000	111220000		chr15	81270000	81290000		chr2	130160000	130180000			chr2	2520000	2540000		chr16	22320000	22340000		chr2	104390000	104410000		chr19	50380000	50400000		chr2	89820000	89840000
chr1	248900000	248920000		chr16	19560000	19580000		chr2	111330000	111350000		chr15	82330000	82350000		chr2	130510000	130530000			chr2	3010000	3030000		chr16	22440000	22460000		chr2	104410000	104430000		chr19	50420000	50440000		chr2	89890000	89910000
chr2	310000	330000		chr16	20740000	20760000		chr2	111350000	111370000		chr15	83410000	83430000		chr2	130670000	130690000			chr2	3040000	3060000		chr16	23150000	23170000		chr2	104900000	104920000		chr19	50820000	50840000		chr2	89910000	89930000
chr2	670000	690000		chr16	20760000	20780000		chr2	111530000	111550000		chr15	83670000	83690000		chr2	130870000	130890000			chr2	3290000	3310000		chr16	25050000	25070000		chr2	105510000	105530000		chr19	51010000	51030000		chr2	89960000	89980000
chr2	860000	880000		chr16	21960000	21980000		chr2	112210000	112230000		chr15	85100000	85120000		chr2	131230000	131250000			chr2	3460000	3480000		chr16	25260000	25280000		chr2	105910000	105930000		chr19	55580000	55600000		chr2	89990000	90010000
chr2	890000	910000		chr16	22190000	22210000		chr2	112490000	112510000		chr15	85180000	85200000		chr2	131250000	131270000			chr2	3520000	3540000		chr16	28970000	28990000		chr2	106150000	106170000		chr19	55670000	55690000		chr2	90260000	90280000
chr2	1130000	1150000		chr16	22300000	22320000		chr2	112620000	112640000		chr15	89170000	89190000		chr2	131320000	131340000			chr2	3560000	3580000		chr16	29040000	29060000		chr2	106390000	106410000		chr19	55950000	55970000		chr2	91740000	91760000
chr2	1500000	1520000		chr16	24730000	24750000		chr2	113140000	113160000		chr15	89870000	89890000		chr2	131390000	131410000			chr2	3690000	3710000		chr16	29810000	29830000		chr2	106500000	106520000		chr19	56150000	56170000		chr2	91860000	91880000
chr2	1540000	1560000		chr16	25110000	25130000		chr2	113490000	113510000		chr15	90110000	90130000		chr2	131760000	131780000			chr2	3980000	4000000		chr16	30100000	30120000		chr2	106700000	106720000		chr19	58420000	58440000		chr2	91970000	91990000
chr2	1860000	1880000		chr16	25260000	25280000		chr2	113800000	113820000		chr15	90230000	90250000		chr2	132130000	132150000			chr2	5010000	5030000		chr16	30190000	30210000		chr2	106850000	106870000		chr19	58680000	58700000		chr2	92010000	92030000
chr2	2090000	2110000		chr16	27550000	27570000		chr2	114190000	114210000		chr15	90430000	90450000		chr2	132400000	132420000			chr2	5100000	5120000		chr16	30410000	30430000		chr2	106900000	106920000		chr2	3290000	3310000		chr2	92200000	92220000
chr2	2500000	2520000		chr16	28980000	29000000		chr2	114470000	114490000		chr15	90630000	90650000		chr2	132590000	132610000			chr2	6910000	6930000		chr16	30660000	30680000		chr2	107020000	107040000		chr2	3690000	3710000		chr2	92230000	92250000
chr2	2710000	2730000		chr16	30060000	30080000		chr2	115350000	115370000		chr15	91070000	91090000		chr2	132960000	132980000			chr2	7230000	7250000		chr16	30750000	30770000		chr2	107030000	107050000		chr2	9270000	9290000		chr2	92250000	92270000
chr2	2780000	2800000		chr16	30100000	30120000		chr2	118550000	118570000		chr15	91430000	91450000		chr2	132990000	133010000			chr2	7540000	7560000		chr16	30950000	30970000		chr2	107050000	107070000		chr2	9550000	9570000		chr2	92300000	92320000
chr2	3040000	3060000		chr16	30190000	30210000		chr2	118970000	118990000		chr15	92390000	92410000		chr2	134610000	134630000			chr2	7560000	7580000		chr16	31180000	31200000		chr2	107160000	107180000		chr2	10190000	10210000		chr2	95310000	95330000
chr2	3080000	3100000		chr16	30370000	30390000		chr2	119620000	119640000		chr15	96890000	96910000		chr2	134810000	134830000			chr2	7800000	7820000		chr16	31460000	31480000		chr2	107210000	107230000		chr2	10260000	10280000		chr2	95480000	95500000
chr2	3310000	3330000		chr16	30430000	30450000		chr2	119940000	119960000		chr15	98410000	98430000		chr2	134840000	134860000			chr2	8010000	8030000		chr16	46650000	46670000		chr2	107440000	107460000		chr2	10570000	10590000		chr2	95700000	95720000
chr2	3460000	3480000		chr16	30660000	30680000		chr2	119960000	119980000		chr15	98970000	98990000		chr2	135000000	135020000			chr2	8640000	8660000		chr16	47000000	47020000		chr2	107490000	107510000		chr2	10820000	10840000		chr2	95890000	95910000
chr2	3520000	3540000		chr16	30700000	30720000		chr2	120060000	120080000		chr15	99180000	99200000		chr2	135480000	135500000			chr2	8820000	8840000		chr16	47170000	47190000		chr2	107510000	107530000		chr2	11260000	11280000		chr2	96080000	96100000
chr2	3560000	3580000		chr16	30950000	30970000		chr2	120240000	120260000		chr15	99780000	99800000		chr2	135530000	135550000			chr2	8900000	8920000		chr16	47490000	47510000		chr2	108170000	108190000		chr2	20540000	20560000		chr2	96090000	96110000
chr2	3700000	3720000		chr16	31180000	31200000		chr2	120950000	120970000		chr15	100870000	100890000		chr2	135960000	135980000			chr2	9270000	9290000		chr16	50390000	50410000		chr2	108440000	108460000		chr2	24220000	24240000		chr2	96130000	96150000
chr2	3940000	3960000		chr16	31460000	31480000		chr2	121060000	121080000		chr15	101140000	101160000		chr2	136010000	136030000			chr2	9550000	9570000		chr16	56380000	56400000		chr2	108560000	108580000		chr2	24300000	24320000		chr2	96250000	96270000
chr2	5010000	5030000		chr16	31510000	31530000		chr2	121440000	121460000		chr15	101540000	101560000		chr2	136190000	136210000			chr2	9910000	9930000		chr16	56550000	56570000		chr2	108810000	108830000		chr2	25180000	25200000		chr2	96290000	96310000
chr2	5100000	5120000		chr16	46650000	46670000		chr2	121830000	121850000		chr15	101810000	101830000		chr2	136540000	136560000			chr2	10190000	10210000		chr16	56750000	56770000		chr2	109460000	109480000		chr2	26980000	27000000		chr2	96410000	96430000
chr2	5140000	5160000		chr16	46860000	46880000		chr2	122110000	122130000		chr15	102190000	102210000		chr2	137160000	137180000			chr2	10260000	10280000		chr16	56880000	56900000		chr2	109720000	109740000		chr2	27000000	27020000		chr2	96430000	96450000
chr2	5470000	5490000		chr16	46970000	46990000		chr2	122640000	122660000		chr15	102250000	102270000		chr2	138170000	138190000			chr2	10570000	10590000		chr16	57090000	57110000		chr2	110100000	110120000		chr2	27300000	27320000		chr2	96450000	96470000
chr2	6910000	6930000		chr16	47060000	47080000		chr2	123270000	123290000		chr16	270000	290000		chr2	138600000	138620000			chr2	10820000	10840000		chr16	57210000	57230000		chr2	110240000	110260000		chr2	27430000	27450000		chr2	96560000	96580000
chr2	7230000	7250000		chr16	47170000	47190000		chr2	124750000	124770000		chr16	420000	440000		chr2	138860000	138880000			chr2	10940000	10960000		chr16	57320000	57340000		chr2	110500000	110520000		chr2	27590000	27610000		chr2	96650000	96670000
chr2	7520000	7540000		chr16	50040000	50060000		chr2	125560000	125580000		chr16	620000	640000		chr2	139120000	139140000			chr2	11260000	11280000		chr16	57490000	57510000		chr2	110840000	110860000		chr2	27900000	27920000		chr2	96690000	96710000
chr2	7550000	7570000		chr16	50390000	50410000		chr2	127530000	127550000		chr16	830000	850000		chr2	139380000	139400000			chr2	11560000	11580000		chr16	57560000	57580000		chr2	110980000	111000000		chr2	30360000	30380000		chr2	96700000	96720000
chr2	7810000	7830000		chr16	50660000	50680000		chr2	127810000	127830000		chr16	1140000	1160000		chr2	139590000	139610000			chr2	11720000	11740000		chr16	57780000	57800000		chr2	111350000	111370000		chr2	30920000	30940000		chr2	97010000	97030000
chr2	8630000	8650000		chr16	52640000	52660000		chr2	127930000	127950000		chr16	1340000	1360000		chr2	141700000	141720000			chr2	11820000	11840000		chr16	58030000	58050000		chr2	111480000	111500000		chr2	32230000	32250000		chr2	97190000	97210000
chr2	8830000	8850000		chr16	53460000	53480000		chr2	129400000	129420000		chr16	1460000	1480000		chr2	142910000	142930000			chr2	11950000	11970000		chr16	58160000	58180000		chr2	111550000	111570000		chr2	32840000	32860000		chr2	97210000	97230000
chr2	8970000	8990000		chr16	53530000	53550000		chr2	129490000	129510000		chr16	1650000	1670000		chr2	142930000	142950000			chr2	12850000	12870000		chr16	66630000	66650000		chr2	111810000	111830000		chr2	33170000	33190000		chr2	97470000	97490000
chr2	9270000	9290000		chr16	53790000	53810000		chr2	130100000	130120000		chr16	1810000	1830000		chr2	143400000	143420000			chr2	13160000	13180000		chr16	66900000	66920000		chr2	112030000	112050000		chr2	38760000	38780000		chr2	97630000	97650000
chr2	9560000	9580000		chr16	54310000	54330000		chr2	130160000	130180000		chr16	1870000	1890000		chr2	143780000	143800000			chr2	15050000	15070000		chr16	66960000	66980000		chr2	112090000	112110000		chr2	38970000	38990000		chr2	97790000	97810000
chr2	9760000	9780000		chr16	56750000	56770000		chr2	130510000	130530000		chr16	2000000	2020000		chr2	144100000	144120000			chr2	15300000	15320000		chr16	67210000	67230000		chr2	112100000	112120000		chr2	39740000	39760000		chr2	97890000	97910000
chr2	9920000	9940000		chr16	56980000	57000000		chr2	130670000	130690000		chr16	2200000	2220000		chr2	144120000	144140000			chr2	15480000	15500000		chr16	67270000	67290000		chr2	112190000	112210000		chr2	40000000	40020000		chr2	98130000	98150000
chr2	10190000	10210000		chr16	57450000	57470000		chr2	130870000	130890000		chr16	2310000	2330000		chr2	146710000	146730000			chr2	15740000	15760000		chr16	67500000	67520000		chr2	112200000	112220000		chr2	43030000	43050000		chr2	98390000	98410000
chr2	10250000	10270000		chr16	57560000	57580000		chr2	131230000	131250000		chr16	2470000	2490000		chr2	147450000	147470000			chr2	15760000	15780000		chr16	67690000	67710000		chr2	112490000	112510000		chr2	43810000	43830000		chr2	98770000	98790000
chr2	10580000	10600000		chr16	57760000	57780000		chr2	131250000	131270000		chr16	2790000	2810000		chr2	148960000	148980000			chr2	16070000	16090000		chr16	67840000	67860000		chr2	112590000	112610000		chr2	45830000	45850000		chr2	99000000	99020000
chr2	10820000	10840000		chr16	58030000	58050000		chr2	131320000	131340000		chr16	3010000	3030000		chr2	149260000	149280000			chr2	16270000	16290000		chr16	67900000	67920000		chr2	113120000	113140000		chr2	47130000	47150000		chr2	99460000	99480000
chr2	10950000	10970000		chr16	58160000	58180000		chr2	131390000	131410000		chr16	3310000	3330000		chr2	149280000	149300000			chr2	16320000	16340000		chr16	67960000	67980000		chr2	113170000	113190000		chr2	47200000	47220000		chr2	99670000	99690000
chr2	11260000	11280000		chr16	58520000	58540000		chr2	131760000	131780000		chr16	3550000	3570000		chr2	149690000	149710000			chr2	16680000	16700000		chr16	68270000	68290000		chr2	113490000	113510000		chr2	47620000	47640000		chr2	99940000	99960000
chr2	11590000	11610000		chr16	58710000	58730000		chr2	131900000	131920000		chr16	3700000	3720000		chr2	149780000	149800000			chr2	16770000	16790000		chr16	68550000	68570000		chr2	113820000	113840000		chr2	48320000	48340000		chr2	100130000	100150000
chr2	11800000	11820000		chr16	66540000	66560000		chr2	132130000	132150000		chr16	3980000	4000000		chr2	149840000	149860000			chr2	16940000	16960000		chr16	68870000	68890000		chr2	113870000	113890000		chr2	48660000	48680000		chr2	100160000	100180000
chr2	11950000	11970000		chr16	66720000	66740000		chr2	132400000	132420000		chr16	4230000	4250000		chr2	152090000	152110000			chr2	17490000	17510000		chr16	69150000	69170000		chr2	114220000	114240000		chr2	55450000	55470000		chr2	100470000	100490000
chr2	13160000	13180000		chr16	66900000	66920000		chr2	132590000	132610000		chr16	4500000	4520000		chr2	152450000	152470000			chr2	17520000	17540000		chr16	69360000	69380000		chr2	114270000	114290000		chr2	55840000	55860000		chr2	100510000	100530000
chr2	15080000	15100000		chr16	66970000	66990000		chr2	132960000	132980000		chr16	4660000	4680000		chr2	152590000	152610000			chr2	17610000	17630000		chr16	69410000	69430000		chr2	114460000	114480000		chr2	61230000	61250000		chr2	100860000	100880000
chr2	15290000	15310000		chr16	67210000	67230000		chr2	132990000	133010000		chr16	4730000	4750000		chr2	152650000	152670000			chr2	17640000	17660000		chr16	69780000	69800000		chr2	114740000	114760000		chr2	62130000	62150000		chr2	101030000	101050000
chr2	15730000	15750000		chr16	67270000	67290000		chr2	134610000	134630000		chr16	5000000	5020000		chr2	153490000	153510000			chr2	17850000	17870000		chr16	70270000	70290000		chr2	118530000	118550000		chr2	64740000	64760000		chr2	101210000	101230000
chr2	15760000	15780000		chr16	67450000	67470000		chr2	134810000	134830000		chr16	5650000	5670000		chr2	153590000	153610000			chr2	18010000	18030000		chr16	70370000	70390000		chr2	118970000	118990000		chr2	65270000	65290000		chr2	101820000	101840000
chr2	16070000	16090000		chr16	67500000	67520000		chr2	134840000	134860000		chr16	8890000	8910000		chr2	154370000	154390000			chr2	18560000	18580000		chr16	70560000	70580000		chr2	119290000	119310000		chr2	69530000	69550000		chr2	101990000	102010000
chr2	16270000	16290000		chr16	67690000	67710000		chr2	135000000	135020000		chr16	8970000	8990000		chr2	155180000	155200000			chr2	19180000	19200000		chr16	70680000	70700000		chr2	119610000	119630000		chr2	70120000	70140000		chr2	102490000	102510000
chr2	16320000	16340000		chr16	67840000	67860000		chr2	135210000	135230000		chr16	9220000	9240000		chr2	155230000	155250000			chr2	19210000	19230000		chr16	71590000	71610000		chr2	119960000	119980000		chr2	70300000	70320000		chr2	102610000	102630000
chr2	16390000	16410000		chr16	67900000	67920000		chr2	135480000	135500000		chr16	10830000	10850000		chr2	156170000	156190000			chr2	19560000	19580000		chr16	71750000	71770000		chr2	120050000	120070000		chr2	70520000	70540000		chr2	103430000	103450000
chr2	16690000	16710000		chr16	67960000	67980000		chr2	135530000	135550000		chr16	11030000	11050000		chr2	156190000	156210000			chr2	19580000	19600000		chr16	74320000	74340000		chr2	120230000	120250000		chr2	73110000	73130000		chr2	103740000	103760000
chr2	16940000	16960000		chr16	68260000	68280000		chr2	135960000	135980000		chr16	11340000	11360000		chr2	157450000	157470000			chr2	19840000	19860000		chr16	74390000	74410000		chr2	120920000	120940000		chr2	74360000	74380000		chr2	103910000	103930000
chr2	17530000	17550000		chr16	68550000	68570000		chr2	136010000	136030000		chr16	11470000	11490000		chr2	158100000	158120000			chr2	20080000	20100000		chr16	74690000	74710000		chr2	120940000	120960000		chr2	75930000	75950000		chr2	104390000	104410000
chr2	17620000	17640000		chr16	68870000	68890000		chr2	136190000	136210000		chr16	11760000	11780000		chr2	158320000	158340000			chr2	20310000	20330000		chr16	75450000	75470000		chr2	121070000	121090000		chr2	85270000	85290000		chr2	104410000	104430000
chr2	17850000	17870000		chr16	69160000	69180000		chr2	136540000	136560000		chr16	12000000	12020000		chr2	158590000	158610000			chr2	20540000	20560000		chr16	75680000	75700000		chr2	121440000	121460000		chr2	85830000	85850000		chr2	104900000	104920000
chr2	18020000	18040000		chr16	69340000	69360000		chr2	137160000	137180000		chr16	14000000	14020000		chr2	158870000	158890000			chr2	20840000	20860000		chr16	77210000	77230000		chr2	122110000	122130000		chr2	86410000	86430000		chr2	105510000	105530000
chr2	18560000	18580000		chr16	69410000	69430000		chr2	138170000	138190000		chr16	14370000	14390000		chr2	159500000	159520000			chr2	21150000	21170000		chr16	78130000	78150000		chr2	122720000	122740000		chr2	86650000	86670000		chr2	105910000	105930000
chr2	18910000	18930000		chr16	69730000	69750000		chr2	138600000	138620000		chr16	14720000	14740000		chr2	159630000	159650000			chr2	21160000	21180000		chr16	81760000	81780000		chr2	126930000	126950000		chr2	88310000	88330000		chr2	106150000	106170000
chr2	19180000	19200000		chr16	69780000	69800000		chr2	138860000	138880000		chr16	15170000	15190000		chr2	159700000	159720000			chr2	21250000	21270000		chr16	83830000	83850000		chr2	127260000	127280000		chr2	96840000	96860000		chr2	106390000	106410000
chr2	19210000	19230000		chr16	69980000	70000000		chr2	139120000	139140000		chr16	18980000	19000000		chr2	160050000	160070000			chr2	21550000	21570000		chr16	83920000	83940000		chr2	127530000	127550000		chr2	99220000	99240000		chr2	106500000	106520000
chr2	19540000	19560000		chr16	70320000	70340000		chr2	139380000	139400000		chr16	19080000	19100000		chr2	160660000	160680000			chr2	21590000	21610000		chr16	84220000	84240000		chr2	127770000	127790000		chr2	99790000	99810000		chr2	106700000	106720000
chr2	19870000	19890000		chr16	70370000	70390000		chr2	139590000	139610000		chr16	19560000	19580000		chr2	160870000	160890000			chr2	23420000	23440000		chr16	84520000	84540000		chr2	127800000	127820000		chr2	101610000	101630000		chr2	106850000	106870000
chr2	20080000	20100000		chr16	70550000	70570000		chr2	141700000	141720000		chr16	19890000	19910000		chr2	160890000	160910000			chr2	23440000	23460000		chr16	84650000	84670000		chr2	127930000	127950000		chr2	102840000	102860000		chr2	106900000	106920000
chr2	20290000	20310000		chr16	70680000	70700000		chr2	142910000	142930000		chr16	20740000	20760000		chr2	161120000	161140000			chr2	23500000	23520000		chr16	85450000	85470000		chr2	128250000	128270000		chr2	103070000	103090000		chr2	107020000	107040000
chr2	20540000	20560000		chr16	71750000	71770000		chr2	142930000	142950000		chr16	21550000	21570000		chr2	161850000	161870000			chr2	23810000	23830000		chr16	85640000	85660000		chr2	128800000	128820000		chr2	109200000	109220000		chr2	107030000	107050000
chr2	20840000	20860000		chr16	72030000	72050000		chr2	143400000	143420000		chr16	21960000	21980000		chr2	162120000	162140000			chr2	24000000	24020000		chr16	85830000	85850000		chr2	129020000	129040000		chr2	112800000	112820000		chr2	107050000	107070000
chr2	21150000	21170000		chr16	72140000	72160000		chr2	143780000	143800000		chr16	22190000	22210000		chr2	162300000	162320000			chr2	24140000	24160000		chr16	86580000	86600000		chr2	129420000	129440000		chr2	113020000	113040000		chr2	107160000	107180000
chr2	21190000	21210000		chr16	74320000	74340000		chr2	144100000	144120000		chr16	22300000	22320000		chr2	162420000	162440000			chr2	24220000	24240000		chr16	87320000	87340000		chr2	129490000	129510000		chr2	114350000	114370000		chr2	107210000	107230000
chr2	21380000	21400000		chr16	74690000	74710000		chr2	144120000	144140000		chr16	23180000	23200000		chr2	162800000	162820000			chr2	24300000	24320000		chr16	87420000	87440000		chr2	129790000	129810000		chr2	118760000	118780000		chr2	107440000	107460000
chr2	21620000	21640000		chr16	75180000	75200000		chr2	146710000	146730000		chr16	24730000	24750000		chr2	162990000	163010000			chr2	24400000	24420000		chr16	87790000	87810000		chr2	130130000	130150000		chr2	120760000	120780000		chr2	107490000	107510000
chr2	23520000	23540000		chr16	75450000	75470000		chr2	147450000	147470000		chr16	25110000	25130000		chr2	163720000	163740000			chr2	24620000	24640000		chr16	87980000	88000000		chr2	130160000	130180000		chr2	122280000	122300000		chr2	107510000	107530000
chr2	23580000	23600000		chr16	75680000	75700000		chr2	148680000	148700000		chr16	25260000	25280000		chr2	164000000	164020000			chr2	25040000	25060000		chr16	88490000	88510000		chr2	130220000	130240000		chr2	122510000	122530000		chr2	108170000	108190000
chr2	23810000	23830000		chr16	77210000	77230000		chr2	148960000	148980000		chr16	27550000	27570000		chr2	164190000	164210000			chr2	25180000	25200000		chr16	88590000	88610000		chr2	130600000	130620000		chr2	131090000	131110000		chr2	108440000	108460000
chr2	24000000	24020000		chr16	78120000	78140000		chr2	149260000	149280000		chr16	27870000	27890000		chr2	164410000	164430000			chr2	25410000	25430000		chr16	88630000	88650000		chr2	130670000	130690000		chr2	132080000	132100000		chr2	108560000	108580000
chr2	24300000	24320000		chr16	78530000	78550000		chr2	149280000	149300000		chr16	28090000	28110000		chr2	164630000	164650000			chr2	25510000	25530000		chr16	88800000	88820000		chr2	130810000	130830000		chr2	132240000	132260000		chr2	108810000	108830000
chr2	24410000	24430000		chr16	81020000	81040000		chr2	149690000	149710000		chr16	28270000	28290000		chr2	164910000	164930000			chr2	25790000	25810000		chr16	88870000	88890000		chr2	131180000	131200000		chr2	132280000	132300000		chr2	109460000	109480000
chr2	24620000	24640000		chr16	81420000	81440000		chr2	149780000	149800000		chr16	28980000	29000000		chr2	165340000	165360000			chr2	25810000	25830000		chr16	89230000	89250000		chr2	131370000	131390000		chr2	132420000	132440000		chr2	109720000	109740000
chr2	25040000	25060000		chr16	81770000	81790000		chr2	149840000	149860000		chr16	30060000	30080000		chr2	165390000	165410000			chr2	25950000	25970000		chr16	89620000	89640000		chr2	131430000	131450000		chr2	135670000	135690000		chr2	110100000	110120000
chr2	25140000	25160000		chr16	83830000	83850000		chr2	152090000	152110000		chr16	30100000	30120000		chr2	165540000	165560000			chr2	26160000	26180000		chr16	89750000	89770000		chr2	131440000	131460000		chr2	136620000	136640000		chr2	110240000	110260000
chr2	25420000	25440000		chr16	83920000	83940000		chr2	152450000	152470000		chr16	30190000	30210000		chr2	165570000	165590000			chr2	26390000	26410000		chr16	89930000	89950000		chr2	131460000	131480000		chr2	152870000	152890000		chr2	110500000	110520000
chr2	25560000	25580000		chr16	84220000	84240000		chr2	152590000	152610000		chr16	30370000	30390000		chr2	165840000	165860000			chr2	26550000	26570000		chr17	600000	620000		chr2	131530000	131550000		chr2	153020000	153040000		chr2	110840000	110860000
chr2	25780000	25800000		chr16	84520000	84540000		chr2	152650000	152670000		chr16	30430000	30450000		chr2	166070000	166090000			chr2	26690000	26710000		chr17	670000	690000		chr2	131740000	131760000		chr2	157180000	157200000		chr2	110980000	111000000
chr2	25950000	25970000		chr16	84650000	84670000		chr2	152870000	152890000		chr16	30660000	30680000		chr2	166170000	166190000			chr2	26790000	26810000		chr17	1450000	1470000		chr2	131780000	131800000		chr2	159300000	159320000		chr2	111350000	111370000
chr2	26050000	26070000		chr16	85640000	85660000		chr2	153490000	153510000		chr16	30700000	30720000		chr2	166200000	166220000			chr2	26980000	27000000		chr17	1610000	1630000		chr2	131910000	131930000		chr2	166800000	166820000		chr2	111480000	111500000
chr2	26170000	26190000		chr16	85830000	85850000		chr2	153590000	153610000		chr16	30950000	30970000		chr2	166710000	166730000			chr2	27000000	27020000		chr17	1940000	1960000		chr2	131980000	132000000		chr2	169790000	169810000		chr2	111550000	111570000
chr2	26380000	26400000		chr16	86580000	86600000		chr2	154370000	154390000		chr16	31180000	31200000		chr2	167070000	167090000			chr2	27170000	27190000		chr17	2200000	2220000		chr2	132010000	132030000		chr2	169970000	169990000		chr2	111810000	111830000
chr2	26550000	26570000		chr16	87420000	87440000		chr2	155180000	155200000		chr16	31460000	31480000		chr2	167370000	167390000			chr2	27300000	27320000		chr17	3530000	3550000		chr2	132080000	132100000		chr2	171080000	171100000		chr2	111870000	111890000
chr2	26790000	26810000		chr16	87790000	87810000		chr2	155230000	155250000		chr16	31510000	31530000		chr2	168080000	168100000			chr2	27430000	27450000		chr17	3620000	3640000		chr2	132120000	132140000		chr2	171660000	171680000		chr2	112030000	112050000
chr2	26980000	27000000		chr16	87980000	88000000		chr2	156170000	156190000		chr16	46650000	46670000		chr2	168800000	168820000			chr2	27590000	27610000		chr17	3740000	3760000		chr2	132460000	132480000		chr2	171780000	171800000		chr2	112090000	112110000
chr2	27000000	27020000		chr16	88630000	88650000		chr2	156190000	156210000		chr16	46860000	46880000		chr2	168970000	168990000			chr2	27900000	27920000		chr17	4450000	4470000		chr2	132590000	132610000		chr2	172090000	172110000		chr2	112100000	112120000
chr2	27170000	27190000		chr16	88920000	88940000		chr2	157450000	157470000		chr16	47060000	47080000		chr2	169190000	169210000			chr2	28370000	28390000		chr17	4600000	4620000		chr2	132950000	132970000		chr2	178010000	178030000		chr2	112190000	112210000
chr2	27240000	27260000		chr16	89620000	89640000		chr2	158100000	158120000		chr16	47170000	47190000		chr2	169600000	169620000			chr2	28670000	28690000		chr17	5010000	5030000		chr2	132980000	133000000		chr2	178190000	178210000		chr2	112200000	112220000
chr2	27430000	27450000		chr16	89750000	89770000		chr2	158320000	158340000		chr16	48190000	48210000		chr2	169790000	169810000			chr2	28730000	28750000		chr17	5080000	5100000		chr2	133280000	133300000		chr2	178340000	178360000		chr2	112490000	112510000
chr2	27600000	27620000		chr16	89930000	89950000		chr2	158590000	158610000		chr16	50040000	50060000		chr2	170280000	170300000			chr2	29010000	29030000		chr17	5340000	5360000		chr2	133300000	133320000		chr2	178960000	178980000		chr2	112590000	112610000
chr2	27900000	27920000		chr17	250000	270000		chr2	158870000	158890000		chr16	50660000	50680000		chr2	171080000	171100000			chr2	29030000	29050000		chr17	5390000	5410000		chr2	133960000	133980000		chr2	179330000	179350000		chr2	112630000	112650000
chr2	28410000	28430000		chr17	610000	630000		chr2	159500000	159520000		chr16	53460000	53480000		chr2	171680000	171700000			chr2	29170000	29190000		chr17	6330000	6350000		chr2	133990000	134010000		chr2	183520000	183540000		chr2	113120000	113140000
chr2	28610000	28630000		chr17	890000	910000		chr2	159630000	159650000		chr16	53530000	53550000		chr2	172980000	173000000			chr2	29440000	29460000		chr17	6550000	6570000		chr2	134600000	134620000		chr2	190290000	190310000		chr2	113170000	113190000
chr2	28750000	28770000		chr17	1450000	1470000		chr2	159700000	159720000		chr16	54310000	54330000		chr2	173340000	173360000			chr2	29520000	29540000		chr17	6800000	6820000		chr2	134810000	134830000		chr2	190620000	190640000		chr2	113330000	113350000
chr2	29010000	29030000		chr17	1540000	1560000		chr2	160050000	160070000		chr16	56350000	56370000		chr2	173450000	173470000			chr2	30050000	30070000		chr17	6930000	6950000		chr2	134830000	134850000		chr2	191170000	191190000		chr2	113490000	113510000
chr2	29170000	29190000		chr17	1950000	1970000		chr2	160660000	160680000		chr16	56750000	56770000		chr2	173580000	173600000			chr2	30360000	30380000		chr17	7100000	7120000		chr2	135020000	135040000		chr2	197660000	197680000		chr2	113690000	113710000
chr2	29440000	29460000		chr17	2190000	2210000		chr2	160870000	160890000		chr16	56980000	57000000		chr2	173820000	173840000			chr2	30660000	30680000		chr17	7210000	7230000		chr2	135200000	135220000		chr2	198570000	198590000		chr2	113820000	113840000
chr2	30070000	30090000		chr17	3560000	3580000		chr2	160890000	160910000		chr16	57450000	57470000		chr2	173880000	173900000			chr2	30920000	30940000		chr17	7240000	7260000		chr2	135700000	135720000		chr2	200820000	200840000		chr2	113870000	113890000
chr2	30290000	30310000		chr17	3740000	3760000		chr2	161850000	161870000		chr16	57560000	57580000		chr2	174090000	174110000			chr2	31390000	31410000		chr17	7460000	7480000		chr2	135930000	135950000		chr2	201570000	201590000		chr2	114220000	114240000
chr2	30360000	30380000		chr17	4040000	4060000		chr2	162120000	162140000		chr16	57760000	57780000		chr2	174250000	174270000			chr2	31570000	31590000		chr17	7510000	7530000		chr2	136010000	136030000		chr2	201750000	201770000		chr2	114270000	114290000
chr2	30630000	30650000		chr17	4440000	4460000		chr2	162300000	162320000		chr16	58030000	58050000		chr2	174700000	174720000			chr2	31880000	31900000		chr17	7590000	7610000		chr2	136200000	136220000		chr2	202030000	202050000		chr2	114280000	114300000
chr2	30920000	30940000		chr17	4600000	4620000		chr2	162420000	162440000		chr16	58160000	58180000		chr2	174940000	174960000			chr2	32050000	32070000		chr17	7620000	7640000		chr2	136230000	136250000		chr2	203120000	203140000		chr2	114370000	114390000
chr2	31100000	31120000		chr17	5380000	5400000		chr2	162800000	162820000		chr16	58520000	58540000		chr2	175550000	175570000			chr2	32230000	32250000		chr17	8010000	8030000		chr2	136250000	136270000		chr2	217360000	217380000		chr2	114460000	114480000
chr2	31120000	31140000		chr17	6330000	6350000		chr2	162990000	163010000		chr16	58710000	58730000		chr2	176060000	176080000			chr2	32390000	32410000		chr17	8120000	8140000		chr2	137140000	137160000		chr2	219260000	219280000		chr2	114740000	114760000
chr2	31560000	31580000		chr17	6540000	6560000		chr2	163720000	163740000		chr16	66300000	66320000		chr2	176190000	176210000			chr2	32840000	32860000		chr17	8140000	8160000		chr2	137160000	137180000		chr2	220400000	220420000		chr2	118530000	118550000
chr2	31770000	31790000		chr17	6920000	6940000		chr2	164000000	164020000		chr16	66720000	66740000		chr2	176540000	176560000			chr2	32990000	33010000		chr17	8280000	8300000		chr2	138620000	138640000		chr2	223510000	223530000		chr2	118970000	118990000
chr2	31850000	31870000		chr17	7110000	7130000		chr2	164190000	164210000		chr16	66900000	66920000		chr2	176720000	176740000			chr2	33170000	33190000		chr17	11890000	11910000		chr2	138860000	138880000		chr2	224820000	224840000		chr2	119290000	119310000
chr2	32060000	32080000		chr17	7240000	7260000		chr2	164410000	164430000		chr16	67210000	67230000		chr2	177310000	177330000			chr2	33250000	33270000		chr17	12920000	12940000		chr2	138890000	138910000		chr2	228180000	228200000		chr2	119610000	119630000
chr2	32380000	32400000		chr17	7510000	7530000		chr2	164630000	164650000		chr16	67270000	67290000		chr2	177510000	177530000			chr2	33610000	33630000		chr17	13500000	13520000		chr2	139130000	139150000		chr2	230780000	230800000		chr2	119960000	119980000
chr2	32570000	32590000		chr17	7590000	7610000		chr2	164910000	164930000		chr16	67450000	67470000		chr2	177690000	177710000			chr2	33840000	33860000		chr17	14190000	14210000		chr2	139420000	139440000		chr2	231910000	231930000		chr2	120050000	120070000
chr2	32970000	32990000		chr17	8270000	8290000		chr2	165340000	165360000		chr16	67500000	67520000		chr2	178000000	178020000			chr2	35660000	35680000		chr17	16110000	16130000		chr2	139590000	139610000		chr2	232310000	232330000		chr2	120230000	120250000
chr2	33610000	33630000		chr17	8330000	8350000		chr2	165390000	165410000		chr16	67690000	67710000		chr2	178190000	178210000			chr2	35930000	35950000		chr17	16180000	16200000		chr2	140540000	140560000		chr2	232760000	232780000		chr2	120430000	120450000
chr2	33830000	33850000		chr17	9460000	9480000		chr2	165570000	165590000		chr16	67840000	67860000		chr2	178290000	178310000			chr2	35970000	35990000		chr17	16250000	16270000		chr2	143780000	143800000		chr2	233400000	233420000		chr2	120920000	120940000
chr2	35650000	35670000		chr17	12920000	12940000		chr2	165840000	165860000		chr16	67900000	67920000		chr2	178630000	178650000			chr2	35980000	36000000		chr17	16420000	16440000		chr2	144040000	144060000		chr2	233550000	233570000		chr2	120940000	120960000
chr2	36030000	36050000		chr17	13490000	13510000		chr2	166070000	166090000		chr16	67960000	67980000		chr2	179160000	179180000			chr2	36560000	36580000		chr17	17100000	17120000		chr2	145170000	145190000		chr2	234460000	234480000		chr2	121070000	121090000
chr2	36070000	36090000		chr17	14190000	14210000		chr2	166170000	166190000		chr16	68260000	68280000		chr2	179560000	179580000			chr2	36890000	36910000		chr17	17240000	17260000		chr2	146510000	146530000		chr2	241480000	241500000		chr2	121440000	121460000
chr2	36540000	36560000		chr17	15900000	15920000		chr2	166200000	166220000		chr16	68380000	68400000		chr2	179960000	179980000			chr2	37000000	37020000		chr17	17940000	17960000		chr2	147410000	147430000		chr2	242820000	242840000		chr2	121830000	121850000
chr2	36730000	36750000		chr17	16110000	16130000		chr2	166710000	166730000		chr16	68550000	68570000		chr2	180270000	180290000			chr2	37310000	37330000		chr17	18120000	18140000		chr2	147460000	147480000		chr20	260000	280000		chr2	122110000	122130000
chr2	36920000	36940000		chr17	16250000	16270000		chr2	167370000	167390000		chr16	68870000	68890000		chr2	180610000	180630000			chr2	37360000	37380000		chr17	18260000	18280000		chr2	147790000	147810000		chr20	320000	340000		chr2	122720000	122740000
chr2	36990000	37010000		chr17	16430000	16450000		chr2	168080000	168100000		chr16	69160000	69180000		chr2	180950000	180970000			chr2	37450000	37470000		chr17	18920000	18940000		chr2	148680000	148700000		chr20	510000	530000		chr2	126930000	126950000
chr2	37300000	37320000		chr17	17100000	17120000		chr2	168800000	168820000		chr16	69340000	69360000		chr2	181950000	181970000			chr2	37620000	37640000		chr17	19870000	19890000		chr2	148960000	148980000		chr20	1090000	1110000		chr2	127260000	127280000
chr2	37600000	37620000		chr17	17240000	17260000		chr2	168970000	168990000		chr16	69410000	69430000		chr2	182370000	182390000			chr2	38100000	38120000		chr17	20700000	20720000		chr2	149260000	149280000		chr20	1190000	1210000		chr2	127530000	127550000
chr2	38100000	38120000		chr17	17940000	17960000		chr2	169190000	169210000		chr16	69780000	69800000		chr2	182590000	182610000			chr2	38500000	38520000		chr17	20760000	20780000		chr2	149330000	149350000		chr20	1550000	1570000		chr2	127770000	127790000
chr2	38490000	38510000		chr17	18110000	18130000		chr2	169600000	169620000		chr16	70140000	70160000		chr2	182810000	182830000			chr2	38760000	38780000		chr17	20900000	20920000		chr2	149690000	149710000		chr20	3190000	3210000		chr2	127800000	127820000
chr2	38750000	38770000		chr17	18950000	18970000		chr2	169790000	169810000		chr16	70320000	70340000		chr2	182990000	183010000			chr2	38970000	38990000		chr17	20990000	21010000		chr2	149780000	149800000		chr20	3740000	3760000		chr2	127930000	127950000
chr2	38970000	38990000		chr17	19870000	19890000		chr2	170280000	170300000		chr16	70370000	70390000		chr2	183520000	183540000			chr2	39180000	39200000		chr17	21180000	21200000		chr2	149840000	149860000		chr20	4070000	4090000		chr2	128250000	128270000
chr2	39260000	39280000		chr17	21180000	21200000		chr2	171080000	171100000		chr16	70550000	70570000		chr2	184100000	184120000			chr2	39260000	39280000		chr17	25670000	25690000		chr2	152090000	152110000		chr20	4190000	4210000		chr2	128450000	128470000
chr2	39470000	39490000		chr17	21210000	21230000		chr2	171210000	171230000		chr16	70680000	70700000		chr2	186020000	186040000			chr2	39470000	39490000		chr17	25920000	25940000		chr2	152320000	152340000		chr20	5760000	5780000		chr2	128600000	128620000
chr2	39730000	39750000		chr17	26650000	26670000		chr2	171680000	171700000		chr16	71750000	71770000		chr2	187110000	187130000			chr2	39740000	39760000		chr17	26210000	26230000		chr2	152430000	152450000		chr20	13760000	13780000		chr2	128800000	128820000
chr2	39770000	39790000		chr17	27040000	27060000		chr2	172370000	172390000		chr16	72030000	72050000		chr2	187560000	187580000			chr2	40000000	40020000		chr17	26570000	26590000		chr2	152440000	152460000		chr20	16200000	16220000		chr2	128980000	129000000
chr2	40000000	40020000		chr17	27270000	27290000		chr2	172980000	173000000		chr16	74320000	74340000		chr2	187650000	187670000			chr2	40110000	40130000		chr17	26730000	26750000		chr2	152870000	152890000		chr20	23320000	23340000		chr2	129020000	129040000
chr2	41000000	41020000		chr17	27460000	27480000		chr2	173340000	173360000		chr16	74690000	74710000		chr2	188310000	188330000			chr2	40810000	40830000		chr17	27040000	27060000		chr2	153490000	153510000		chr20	23630000	23650000		chr2	129070000	129090000
chr2	41580000	41600000		chr17	27610000	27630000		chr2	173450000	173470000		chr16	75180000	75200000		chr2	188460000	188480000			chr2	42050000	42070000		chr17	27270000	27290000		chr2	153600000	153620000		chr20	25160000	25180000		chr2	129420000	129440000
chr2	41630000	41650000		chr17	27930000	27950000		chr2	173580000	173600000		chr16	75450000	75470000		chr2	188760000	188780000			chr2	42310000	42330000		chr17	27610000	27630000		chr2	156190000	156210000		chr20	31060000	31080000		chr2	129490000	129510000
chr2	42020000	42040000		chr17	28610000	28630000		chr2	173820000	173840000		chr16	75680000	75700000		chr2	189370000	189390000			chr2	42550000	42570000		chr17	27910000	27930000		chr2	157440000	157460000		chr20	31250000	31270000		chr2	129790000	129810000
chr2	42310000	42330000		chr17	28650000	28670000		chr2	173880000	173900000		chr16	77210000	77230000		chr2	189830000	189850000			chr2	42710000	42730000		chr17	28420000	28440000		chr2	157740000	157760000		chr20	31910000	31930000		chr2	130130000	130150000
chr2	42560000	42580000		chr17	28790000	28810000		chr2	174090000	174110000		chr16	78120000	78140000		chr2	189970000	189990000			chr2	43030000	43050000		chr17	28800000	28820000		chr2	158040000	158060000		chr20	32880000	32900000		chr2	130160000	130180000
chr2	42690000	42710000		chr17	29050000	29070000		chr2	174250000	174270000		chr16	81420000	81440000		chr2	190750000	190770000			chr2	43210000	43230000		chr17	29050000	29070000		chr2	158150000	158170000		chr20	33400000	33420000		chr2	130220000	130240000
chr2	43030000	43050000		chr17	29220000	29240000		chr2	174700000	174720000		chr16	81770000	81790000		chr2	190930000	190950000			chr2	43450000	43470000		chr17	29220000	29240000		chr2	158340000	158360000		chr20	33860000	33880000		chr2	130600000	130620000
chr2	43160000	43180000		chr17	29870000	29890000		chr2	174940000	174960000		chr16	83830000	83850000		chr2	191230000	191250000			chr2	43810000	43830000		chr17	29870000	29890000		chr2	158610000	158630000		chr20	34040000	34060000		chr2	130670000	130690000
chr2	43350000	43370000		chr17	30170000	30190000		chr2	175550000	175570000		chr16	83920000	83940000		chr2	191620000	191640000			chr2	44100000	44120000		chr17	30170000	30190000		chr2	158870000	158890000		chr20	34530000	34550000		chr2	130810000	130830000
chr2	43450000	43470000		chr17	30330000	30350000		chr2	176060000	176080000		chr16	84220000	84240000		chr2	191890000	191910000			chr2	44260000	44280000		chr17	30220000	30240000		chr2	159500000	159520000		chr20	35230000	35250000		chr2	130890000	130910000
chr2	43810000	43830000		chr17	30460000	30480000		chr2	176190000	176210000		chr16	84520000	84540000		chr2	192020000	192040000			chr2	44480000	44500000		chr17	30460000	30480000		chr2	159720000	159740000		chr20	35540000	35560000		chr2	131180000	131200000
chr2	44060000	44080000		chr17	30660000	30680000		chr2	176540000	176560000		chr16	84650000	84670000		chr2	192070000	192090000			chr2	44690000	44710000		chr17	30800000	30820000		chr2	160050000	160070000		chr20	35710000	35730000		chr2	131370000	131390000
chr2	44220000	44240000		chr17	30800000	30820000		chr2	176720000	176740000		chr16	84950000	84970000		chr2	192380000	192400000			chr2	45180000	45200000		chr17	33460000	33480000		chr2	160650000	160670000		chr20	37250000	37270000		chr2	131430000	131450000
chr2	44580000	44600000		chr17	33460000	33480000		chr2	176960000	176980000		chr16	85420000	85440000		chr2	192620000	192640000			chr2	45540000	45560000		chr17	34130000	34150000		chr2	160900000	160920000		chr20	37370000	37390000		chr2	131440000	131460000
chr2	44690000	44710000		chr17	34080000	34100000		chr2	177310000	177330000		chr16	85640000	85660000		chr2	193030000	193050000			chr2	45830000	45850000		chr17	34950000	34970000		chr2	161330000	161350000		chr20	43350000	43370000		chr2	131460000	131480000
chr2	44970000	44990000		chr17	34880000	34900000		chr2	177510000	177530000		chr16	85830000	85850000		chr2	194510000	194530000			chr2	46200000	46220000		chr17	35750000	35770000		chr2	161830000	161850000		chr20	43730000	43750000		chr2	131530000	131550000
chr2	45180000	45200000		chr17	34950000	34970000		chr2	177690000	177710000		chr16	86580000	86600000		chr2	194870000	194890000			chr2	46600000	46620000		chr17	35960000	35980000		chr2	161900000	161920000		chr20	44400000	44420000		chr2	131740000	131760000
chr2	45830000	45850000		chr17	35750000	35770000		chr2	178000000	178020000		chr16	87420000	87440000		chr2	196230000	196250000			chr2	46680000	46700000		chr17	36450000	36470000		chr2	162270000	162290000		chr20	44590000	44610000		chr2	131780000	131800000
chr2	46160000	46180000		chr17	35840000	35860000		chr2	178190000	178210000		chr16	87790000	87810000		chr2	197620000	197640000			chr2	46860000	46880000		chr17	36570000	36590000		chr2	162350000	162370000		chr20	45800000	45820000		chr2	131910000	131930000
chr2	46210000	46230000		chr17	35960000	35980000		chr2	178290000	178310000		chr16	87980000	88000000		chr2	197870000	197890000			chr2	47130000	47150000		chr17	36820000	36840000		chr2	162420000	162440000		chr20	47530000	47550000		chr2	131960000	131980000
chr2	46510000	46530000		chr17	36450000	36470000		chr2	178630000	178650000		chr16	88480000	88500000		chr2	197890000	197910000			chr2	47200000	47220000		chr17	36900000	36920000		chr2	162990000	163010000		chr20	48220000	48240000		chr2	131980000	132000000
chr2	46590000	46610000		chr17	36560000	36580000		chr2	179160000	179180000		chr16	88630000	88650000		chr2	198230000	198250000			chr2	47380000	47400000		chr17	37020000	37040000		chr2	163150000	163170000		chr20	48540000	48560000		chr2	132010000	132030000
chr2	46680000	46700000		chr17	36820000	36840000		chr2	179270000	179290000		chr16	88920000	88940000		chr2	198470000	198490000			chr2	47550000	47570000		chr17	37340000	37360000		chr2	163170000	163190000		chr20	48790000	48810000		chr2	132120000	132140000
chr2	46840000	46860000		chr17	37340000	37360000		chr2	179560000	179580000		chr16	89230000	89250000		chr2	199170000	199190000			chr2	47620000	47640000		chr17	37910000	37930000		chr2	165800000	165820000		chr20	49070000	49090000		chr2	132460000	132480000
chr2	47130000	47150000		chr17	37550000	37570000		chr2	179960000	179980000		chr16	89620000	89640000		chr2	200140000	200160000			chr2	48000000	48020000		chr17	38130000	38150000		chr2	165820000	165840000		chr20	52550000	52570000		chr2	132590000	132610000
chr2	47390000	47410000		chr17	37910000	37930000		chr2	180270000	180290000		chr16	89750000	89770000		chr2	200340000	200360000			chr2	48320000	48340000		chr17	38340000	38360000		chr2	166690000	166710000		chr20	52820000	52840000		chr2	132950000	132970000
chr2	47550000	47570000		chr17	38130000	38150000		chr2	180610000	180630000		chr16	89930000	89950000		chr2	201340000	201360000			chr2	48660000	48680000		chr17	38440000	38460000		chr2	166710000	166730000		chr20	54920000	54940000		chr2	132980000	133000000
chr2	47620000	47640000		chr17	38440000	38460000		chr2	180950000	180970000		chr17	250000	270000		chr2	201560000	201580000			chr2	48810000	48830000		chr17	38500000	38520000		chr2	167010000	167030000		chr20	56090000	56110000		chr2	133280000	133300000
chr2	48000000	48020000		chr17	38510000	38530000		chr2	181950000	181970000		chr17	610000	630000		chr2	201590000	201610000			chr2	49170000	49190000		chr17	39820000	39840000		chr2	167370000	167390000		chr20	56160000	56180000		chr2	133300000	133320000
chr2	48130000	48150000		chr17	39830000	39850000		chr2	182370000	182390000		chr17	890000	910000		chr2	201740000	201760000			chr2	50710000	50730000		chr17	40100000	40120000		chr2	168620000	168640000		chr20	57220000	57240000		chr2	133960000	133980000
chr2	48320000	48340000		chr17	40100000	40120000		chr2	182590000	182610000		chr17	1450000	1470000		chr2	202040000	202060000			chr2	50740000	50760000		chr17	40330000	40350000		chr2	168650000	168670000		chr20	60970000	60990000		chr2	133990000	134010000
chr2	48660000	48680000		chr17	40270000	40290000		chr2	182810000	182830000		chr17	1540000	1560000		chr2	202270000	202290000			chr2	54020000	54040000		chr17	40460000	40480000		chr2	168980000	169000000		chr20	61480000	61500000		chr2	134600000	134620000
chr2	48810000	48830000		chr17	40450000	40470000		chr2	182990000	183010000		chr17	1950000	1970000		chr2	202330000	202350000			chr2	54150000	54170000		chr17	40680000	40700000		chr2	169190000	169210000		chr20	62280000	62300000		chr2	134810000	134830000
chr2	49150000	49170000		chr17	40680000	40700000		chr2	183520000	183540000		chr17	2190000	2210000		chr2	202650000	202670000			chr2	54330000	54350000		chr17	40920000	40940000		chr2	169560000	169580000		chr21	11090000	11110000		chr2	134830000	134850000
chr2	49830000	49850000		chr17	40820000	40840000		chr2	184100000	184120000		chr17	2680000	2700000		chr2	203050000	203070000			chr2	54720000	54740000		chr17	40970000	40990000		chr2	169610000	169630000		chr21	30440000	30460000		chr2	135020000	135040000
chr2	49870000	49890000		chr17	40970000	40990000		chr2	186020000	186040000		chr17	2940000	2960000		chr2	203420000	203440000			chr2	54930000	54950000		chr17	41140000	41160000		chr2	170080000	170100000		chr21	30840000	30860000		chr2	135200000	135220000
chr2	50710000	50730000		chr17	41140000	41160000		chr2	187110000	187130000		chr17	3430000	3450000		chr2	203680000	203700000			chr2	55100000	55120000		chr17	41560000	41580000		chr2	170100000	170120000		chr21	33640000	33660000		chr2	135700000	135720000
chr2	53610000	53630000		chr17	41390000	41410000		chr2	187560000	187580000		chr17	3560000	3580000		chr2	204020000	204040000			chr2	55200000	55220000		chr17	41620000	41640000		chr2	170300000	170320000		chr21	33750000	33770000		chr2	135930000	135950000
chr2	53630000	53650000		chr17	41430000	41450000		chr2	187650000	187670000		chr17	3740000	3760000		chr2	204050000	204070000			chr2	55450000	55470000		chr17	41840000	41860000		chr2	170780000	170800000		chr21	33980000	34000000		chr2	136010000	136030000
chr2	53910000	53930000		chr17	41560000	41580000		chr2	188310000	188330000		chr17	4040000	4060000		chr2	204310000	204330000			chr2	55840000	55860000		chr17	42130000	42150000		chr2	171080000	171100000		chr21	34560000	34580000		chr2	136200000	136220000
chr2	54180000	54200000		chr17	41840000	41860000		chr2	188460000	188480000		chr17	4440000	4460000		chr2	204780000	204800000			chr2	55910000	55930000		chr17	42250000	42270000		chr2	171240000	171260000		chr21	35270000	35290000		chr2	136230000	136250000
chr2	54320000	54340000		chr17	42080000	42100000		chr2	188760000	188780000		chr17	4600000	4620000		chr2	204960000	204980000			chr2	56180000	56200000		chr17	42430000	42450000		chr2	172090000	172110000		chr21	36410000	36430000		chr2	136250000	136270000
chr2	54720000	54740000		chr17	42130000	42150000		chr2	189370000	189390000		chr17	4800000	4820000		chr2	205120000	205140000			chr2	56230000	56250000		chr17	42590000	42610000		chr2	172410000	172430000		chr21	37480000	37500000		chr2	136490000	136510000
chr2	54890000	54910000		chr17	42210000	42230000		chr2	189830000	189850000		chr17	5380000	5400000		chr2	205180000	205200000			chr2	56410000	56430000		chr17	42960000	42980000		chr2	172620000	172640000		chr21	38820000	38840000		chr2	137140000	137160000
chr2	54940000	54960000		chr17	42250000	42270000		chr2	189970000	189990000		chr17	6330000	6350000		chr2	205550000	205570000			chr2	57730000	57750000		chr17	43200000	43220000		chr2	172980000	173000000		chr21	40540000	40560000		chr2	137160000	137180000
chr2	55070000	55090000		chr17	42430000	42450000		chr2	190750000	190770000		chr17	6540000	6560000		chr2	206530000	206550000			chr2	57880000	57900000		chr17	43270000	43290000		chr2	173330000	173350000		chr21	40820000	40840000		chr2	138620000	138640000
chr2	55160000	55180000		chr17	42780000	42800000		chr2	190930000	190950000		chr17	6920000	6940000		chr2	206800000	206820000			chr2	57920000	57940000		chr17	43470000	43490000		chr2	173570000	173590000		chr21	43950000	43970000		chr2	138860000	138880000
chr2	55450000	55470000		chr17	42960000	42980000		chr2	191230000	191250000		chr17	7110000	7130000		chr2	207080000	207100000			chr2	58120000	58140000		chr17	43490000	43510000		chr2	173860000	173880000		chr21	45060000	45080000		chr2	138890000	138910000
chr2	55660000	55680000		chr17	43200000	43220000		chr2	191620000	191640000		chr17	7240000	7260000		chr2	207430000	207450000			chr2	58480000	58500000		chr17	45220000	45240000		chr2	174080000	174100000		chr21	45200000	45220000		chr2	139130000	139150000
chr2	55910000	55930000		chr17	43380000	43400000		chr2	191890000	191910000		chr17	7510000	7530000		chr2	207500000	207520000			chr2	58690000	58710000		chr17	45390000	45410000		chr2	174250000	174270000		chr21	45420000	45440000		chr2	139420000	139440000
chr2	56280000	56300000		chr17	43480000	43500000		chr2	192020000	192040000		chr17	7590000	7610000		chr2	207660000	207680000			chr2	58780000	58800000		chr17	45560000	45580000		chr2	174610000	174630000		chr21	45540000	45560000		chr2	139590000	139610000
chr2	56380000	56400000		chr17	45010000	45030000		chr2	192070000	192090000		chr17	7620000	7640000		chr2	207860000	207880000			chr2	58980000	59000000		chr17	45720000	45740000		chr2	174690000	174710000		chr21	46160000	46180000		chr2	140540000	140560000
chr2	57780000	57800000		chr17	45260000	45280000		chr2	192380000	192400000		chr17	8010000	8030000		chr2	208340000	208360000			chr2	59420000	59440000		chr17	45890000	45910000		chr2	174930000	174950000		chr21	46350000	46370000		chr2	143780000	143800000
chr2	57860000	57880000		chr17	45400000	45420000		chr2	192620000	192640000		chr17	8270000	8290000		chr2	208600000	208620000			chr2	59440000	59460000		chr17	45960000	45980000		chr2	174990000	175010000		chr21	46960000	46980000		chr2	144040000	144060000
chr2	58470000	58490000		chr17	45550000	45570000		chr2	193030000	193050000		chr17	8330000	8350000		chr2	208920000	208940000			chr2	60380000	60400000		chr17	46010000	46030000		chr2	175560000	175580000		chr21	47550000	47570000		chr2	145170000	145190000
chr2	58760000	58780000		chr17	45720000	45740000		chr2	194510000	194530000		chr17	9460000	9480000		chr2	209230000	209250000			chr2	60410000	60430000		chr17	46090000	46110000		chr2	175880000	175900000		chr22	17240000	17260000		chr2	146510000	146530000
chr2	60890000	60910000		chr17	45960000	45980000		chr2	194870000	194890000		chr17	12920000	12940000		chr2	210170000	210190000			chr2	60910000	60930000		chr17	46220000	46240000		chr2	176150000	176170000		chr22	18260000	18280000		chr2	147410000	147430000
chr2	61230000	61250000		chr17	46040000	46060000		chr2	196230000	196250000		chr17	13490000	13510000		chr2	210190000	210210000			chr2	61230000	61250000		chr17	46690000	46710000		chr2	176530000	176550000		chr22	19610000	19630000		chr2	147460000	147480000
chr2	61390000	61410000		chr17	46960000	46980000		chr2	197440000	197460000		chr17	14190000	14210000		chr2	210480000	210500000			chr2	61700000	61720000		chr17	46960000	46980000		chr2	176720000	176740000		chr22	19930000	19950000		chr2	147790000	147810000
chr2	61760000	61780000		chr17	47470000	47490000		chr2	197620000	197640000		chr17	15900000	15920000		chr2	210830000	210850000			chr2	61890000	61910000		chr17	47630000	47650000		chr2	176970000	176990000		chr22	20110000	20130000		chr2	148680000	148700000
chr2	62070000	62090000		chr17	47630000	47650000		chr2	197870000	197890000		chr17	16110000	16130000		chr2	211280000	211300000			chr2	61910000	61930000		chr17	47770000	47790000		chr2	177300000	177320000		chr22	21460000	21480000		chr2	148960000	148980000
chr2	62130000	62150000		chr17	47860000	47880000		chr2	197890000	197910000		chr17	16250000	16270000		chr2	211480000	211500000			chr2	62130000	62150000		chr17	48160000	48180000		chr2	177510000	177530000		chr22	22530000	22550000		chr2	149260000	149280000
chr2	62640000	62660000		chr17	48160000	48180000		chr2	198230000	198250000		chr17	16430000	16450000		chr2	211940000	211960000			chr2	62640000	62660000		chr17	48430000	48450000		chr2	177680000	177700000		chr22	22970000	22990000		chr2	149330000	149350000
chr2	63060000	63080000		chr17	48420000	48440000		chr2	198470000	198490000		chr17	17100000	17120000		chr2	212020000	212040000			chr2	63000000	63020000		chr17	48550000	48570000		chr2	178010000	178030000		chr22	23290000	23310000		chr2	149690000	149710000
chr2	63140000	63160000		chr17	48550000	48570000		chr2	199170000	199190000		chr17	17240000	17260000		chr2	212040000	212060000			chr2	63340000	63360000		chr17	48790000	48810000		chr2	178190000	178210000		chr22	24320000	24340000		chr2	149780000	149800000
chr2	63710000	63730000		chr17	48790000	48810000		chr2	200140000	200160000		chr17	17940000	17960000		chr2	212990000	213010000			chr2	63760000	63780000		chr17	49240000	49260000		chr2	178280000	178300000		chr22	24360000	24380000		chr2	149840000	149860000
chr2	63800000	63820000		chr17	49240000	49260000		chr2	200340000	200360000		chr17	18110000	18130000		chr2	213440000	213460000			chr2	63880000	63900000		chr17	53040000	53060000		chr2	178340000	178360000		chr22	24940000	24960000		chr2	150440000	150460000
chr2	64110000	64130000		chr17	52960000	52980000		chr2	201340000	201360000		chr17	19400000	19420000		chr2	214160000	214180000			chr2	64110000	64130000		chr17	53420000	53440000		chr2	178630000	178650000		chr22	25020000	25040000		chr2	152090000	152110000
chr2	64240000	64260000		chr17	53030000	53050000		chr2	201590000	201610000		chr17	19870000	19890000		chr2	215520000	215540000			chr2	64260000	64280000		chr17	54570000	54590000		chr2	179510000	179530000		chr22	26860000	26880000		chr2	152320000	152340000
chr2	64260000	64280000		chr17	55050000	55070000		chr2	202270000	202290000		chr17	21180000	21200000		chr2	215540000	215560000			chr2	64540000	64560000		chr17	55030000	55050000		chr2	179530000	179550000		chr22	27060000	27080000		chr2	152430000	152450000
chr2	64530000	64550000		chr17	55900000	55920000		chr2	202330000	202350000		chr17	21210000	21230000		chr2	216790000	216810000			chr2	64740000	64760000		chr17	55910000	55930000		chr2	179790000	179810000		chr22	29650000	29670000		chr2	152440000	152460000
chr2	64740000	64760000		chr17	56080000	56100000		chr2	202650000	202670000		chr17	26650000	26670000		chr2	217070000	217090000			chr2	64800000	64820000		chr17	56320000	56340000		chr2	180600000	180620000		chr22	29940000	29960000		chr2	153490000	153510000
chr2	64810000	64830000		chr17	56580000	56600000		chr2	203050000	203070000		chr17	27040000	27060000		chr2	218020000	218040000			chr2	65090000	65110000		chr17	56580000	56600000		chr2	180960000	180980000		chr22	30980000	31000000		chr2	153600000	153620000
chr2	65090000	65110000		chr17	57630000	57650000		chr2	203420000	203440000		chr17	27270000	27290000		chr2	218370000	218390000			chr2	65270000	65290000		chr17	57770000	57790000		chr2	181930000	181950000		chr22	31550000	31570000		chr2	156190000	156210000
chr2	65270000	65290000		chr17	57770000	57790000		chr2	203680000	203700000		chr17	27610000	27630000		chr2	218960000	218980000			chr2	65460000	65480000		chr17	57970000	57990000		chr2	181950000	181970000		chr22	32050000	32070000		chr2	157440000	157460000
chr2	65450000	65470000		chr17	57970000	57990000		chr2	204020000	204040000		chr17	27930000	27950000		chr2	219710000	219730000			chr2	65800000	65820000		chr17	58180000	58200000		chr2	182570000	182590000		chr22	32800000	32820000		chr2	157740000	157760000
chr2	65820000	65840000		chr17	58150000	58170000		chr2	204050000	204070000		chr17	28610000	28630000		chr2	220570000	220590000			chr2	66250000	66270000		chr17	58750000	58770000		chr2	182790000	182810000		chr22	35650000	35670000		chr2	158040000	158060000
chr2	66610000	66630000		chr17	58750000	58770000		chr2	204310000	204330000		chr17	28790000	28810000		chr2	222450000	222470000			chr2	66610000	66630000		chr17	60140000	60160000		chr2	182830000	182850000		chr22	37370000	37390000		chr2	158150000	158170000
chr2	66810000	66830000		chr17	59480000	59500000		chr2	204780000	204800000		chr17	29220000	29240000		chr2	222840000	222860000			chr2	66640000	66660000		chr17	60490000	60510000		chr2	182990000	183010000		chr22	37650000	37670000		chr2	158340000	158360000
chr2	67430000	67450000		chr17	59930000	59950000		chr2	204960000	204980000		chr17	29700000	29720000		chr2	223820000	223840000			chr2	66810000	66830000		chr17	60550000	60570000		chr2	183520000	183540000		chr22	37990000	38010000		chr2	158610000	158630000
chr2	67470000	67490000		chr17	60540000	60560000		chr2	205120000	205140000		chr17	29870000	29890000		chr2	224520000	224540000			chr2	67410000	67430000		chr17	60700000	60720000		chr2	183830000	183850000		chr22	38190000	38210000		chr2	158870000	158890000
chr2	67680000	67700000		chr17	61690000	61710000		chr2	205180000	205200000		chr17	30330000	30350000		chr2	224660000	224680000			chr2	67450000	67470000		chr17	60770000	60790000		chr2	184100000	184120000		chr22	39250000	39270000		chr2	159500000	159520000
chr2	67700000	67720000		chr17	61910000	61930000		chr2	205550000	205570000		chr17	30460000	30480000		chr2	225140000	225160000			chr2	67510000	67530000		chr17	61040000	61060000		chr2	187330000	187350000		chr22	39530000	39550000		chr2	159720000	159740000
chr2	68260000	68280000		chr17	62210000	62230000		chr2	206530000	206550000		chr17	30660000	30680000		chr2	225510000	225530000			chr2	67710000	67730000		chr17	61480000	61500000		chr2	187570000	187590000		chr22	39920000	39940000		chr2	160050000	160070000
chr2	68280000	68300000		chr17	62650000	62670000		chr2	206800000	206820000		chr17	30800000	30820000		chr2	225900000	225920000			chr2	68060000	68080000		chr17	61690000	61710000		chr2	187700000	187720000		chr22	41040000	41060000		chr2	160570000	160590000
chr2	68520000	68540000		chr17	62760000	62780000		chr2	207080000	207100000		chr17	33460000	33480000		chr2	226520000	226540000			chr2	68260000	68280000		chr17	62210000	62230000		chr2	188000000	188020000		chr22	41770000	41790000		chr2	160650000	160670000
chr2	68670000	68690000		chr17	62950000	62970000		chr2	207430000	207450000		chr17	34080000	34100000		chr2	227850000	227870000			chr2	68510000	68530000		chr17	62650000	62670000		chr2	188030000	188050000		chr22	42330000	42350000		chr2	160900000	160920000
[truncated: 9,764 more rows]
