# Supplementary material for: Pervasive RNA-binding protein enrichment on TAD boundaries regulates TAD organization
Source: Nucleic Acids Res. 2025 Jan 7;53(1):gkae1271. doi: 10.1093/nar/gkae1271 (PMC11705077; doi:10.1093/nar/gkae1271)
Supplement: gkae1271_Supplemental_Files [file gkae1271_supplemental_files.zip › Table S4. Analysis of TADs with baRBP binding boundaries.xlsx]

## Sheet: ADA score
Table S4. Analysis of TADs with baRBP binding boundaries
K562				HepG2
RBP	TADs with +baRBP boundaries	TADs with -baRBP boundaries		RBP name	TADs with +baRBP boundaries	TADs with -baRBP boundaries
AGO1	1.05	0.95		AGO1	1.02	0.96
CBX8	0.97	0.95		AGO2	1.02	0.95
CCAR2	1.24	0.95		CCAR2	1.02	0.97
CSDE1	1.05	0.96		CHD2	1.03	0.96
EWSR1	0.98	0.96		FIP1L1	1	0.97
FIP1L1	1.04	0.94		GTF2F1	1.03	0.96
GTF2F1	1.04	0.93		HNRNPH1	0.99	0.97
HLTF	1.05	0.94		HNRNPL	1.01	0.96
HNRNPLL	1.02	0.93		HNRNPLL	1.01	0.96
HNRNPUL1	1.12	0.95		HNRNPUL1	1.04	0.97
ILF3	1.11	0.95		NONO	1.03	0.95
KHSRP	1.01	0.95		PCBP1	1.03	0.96
LARP7	1.07	0.95		PCBP2	1.01	0.97
NUFIP1	1.02	0.95		POLR2G	1.02	0.95
PCBP1	1.04	0.94		PRPF4	1.01	0.97
POLR2G	1.03	0.92		PTBP1	1	0.97
RBFox2	1.03	0.92		RBFOX2	1.03	0.95
RBM14	1.04	0.95		SRSF1	1.03	0.96
RBM22	1.07	0.94		SRSF4	0.99	0.97
RBM25	1.01	0.91		TOE1	1	0.97
RBM34	1.19	0.95		U2AF1	1.01	0.97
RBM39	1.03	0.95		U2AF2	1	0.97
SAFB	1.04	0.95		ZFP36	0.99	0.98
SNIP1	1.01	0.95
SNRNP70	1.26	0.95
SRSF3	0.98	0.96
TAF15	1.1	0.95
TARDBP	1.06	0.94
TOE1	1.04	0.93
U2AF1	1.06	0.95
YBX3	1.04	0.95
ZC3H11A	1.06	0.95
ZFP36	1.01	0.94

## Sheet: Insulation score
Table S4. Analysis of TADs with baRBP binding boundaries
HepG2																									K562
All boundaries					+RBFox2 boundaries					-RBFox2 boundaries					+HNRNPLL boundaries					-HNRNPLL boundaries					All boundaries					+RBFox2 boundaries					-RBFox2 boundaries					+TOE1 boundaries					-TOE1 boundaries
Chr	Start	End	IS		Chr	Start	End	IS		Chr	Start	End	IS		Chr	Start	End	IS		Chr	Start	End	IS		Chr	Start	End	IS		Chr	Start	End	IS		Chr	Start	End	IS		Chr	Start	End	IS		Chr	Start	End	IS
chr1	540000	560000	-1.41676		chr1	840000	850000	-0.285882		chr1	540000	550000	-1.41676		chr1	840000	850000	-0.285882		chr1	540000	550000	-1.41676		chr1	700000	720000	-2.99862		chr1	710000	720000	-2.98473		chr1	790000	800000	-0.879759		chr1	710000	720000	-2.98473		chr1	790000	800000	-0.879759
chr1	630000	650000	-0.550277		chr1	830000	840000	-0.33994		chr1	550000	560000	-1.45365		chr1	830000	840000	-0.33994		chr1	550000	560000	-1.45365		chr1	780000	800000	-0.839682		chr1	700000	710000	-2.99862		chr1	780000	790000	-0.839682		chr1	700000	710000	-2.99862		chr1	780000	790000	-0.839682
chr1	830000	850000	-0.33994		chr1	1000000	1010000	0.350554		chr1	640000	650000	-0.398455		chr1	1000000	1010000	0.350554		chr1	640000	650000	-0.398455		chr1	1000000	1020000	0.301647		chr1	1000000	1010000	0.301647		chr1	2590000	2600000	-0.0552521		chr1	1000000	1010000	0.301647		chr1	1230000	1240000	0.178753
chr1	1000000	1020000	0.350554		chr1	1010000	1020000	0.402584		chr1	630000	640000	-0.550277		chr1	1010000	1020000	0.402584		chr1	630000	640000	-0.550277		chr1	1220000	1240000	0.228723		chr1	1010000	1020000	0.359197		chr1	2580000	2590000	-0.118328		chr1	1010000	1020000	0.359197		chr1	1220000	1230000	0.228723
chr1	1230000	1250000	-0.0785817		chr1	1230000	1240000	-0.0785817		chr1	2590000	2600000	-0.71373		chr1	1230000	1240000	-0.0785817		chr1	2590000	2600000	-0.71373		chr1	1440000	1460000	0.179992		chr1	1230000	1240000	0.178753		chr1	2670000	2680000	0.0776758		chr1	1450000	1460000	0.162463		chr1	1580000	1590000	0.108441
chr1	1300000	1320000	0.0211339		chr1	1240000	1250000	-0.118421		chr1	2580000	2590000	-0.844515		chr1	1240000	1250000	-0.118421		chr1	2580000	2590000	-0.844515		chr1	1570000	1590000	0.136326		chr1	1220000	1230000	0.228723		chr1	2680000	2690000	-0.0200372		chr1	1440000	1450000	0.179992		chr1	1570000	1580000	0.136326
chr1	1400000	1420000	0.0957763		chr1	1300000	1310000	0.0211339		chr1	2670000	2680000	-0.386936		chr1	1300000	1310000	0.0211339		chr1	2670000	2680000	-0.386936		chr1	1700000	1720000	-0.03634		chr1	1450000	1460000	0.162463		chr1	2920000	2930000	0.495655		chr1	1710000	1720000	-0.0388439		chr1	2310000	2320000	-0.0715302
chr1	1670000	1690000	-0.0998408		chr1	1310000	1320000	0.0187222		chr1	2680000	2690000	-0.511207		chr1	1310000	1320000	0.0187222		chr1	2680000	2690000	-0.511207		chr1	1840000	1860000	-0.188309		chr1	1440000	1450000	0.179992		chr1	2930000	2940000	0.532191		chr1	1700000	1710000	-0.03634		chr1	2320000	2330000	-0.107943
chr1	1840000	1860000	-0.183869		chr1	1410000	1420000	0.0779685		chr1	2790000	2800000	-0.0804311		chr1	1410000	1420000	0.0779685		chr1	3340000	3350000	-0.0780118		chr1	2090000	2110000	0.0661916		chr1	1580000	1590000	0.108441		chr1	3340000	3350000	-0.217846		chr1	1840000	1850000	-0.188309		chr1	2590000	2600000	-0.0552521
chr1	1970000	1990000	-0.0843759		chr1	1400000	1410000	0.0957763		chr1	2780000	2790000	-0.127738		chr1	1400000	1410000	0.0957763		chr1	3350000	3360000	-0.143726		chr1	2310000	2330000	-0.0715302		chr1	1570000	1580000	0.136326		chr1	3350000	3360000	-0.277336		chr1	1850000	1860000	-0.172076		chr1	2580000	2590000	-0.118328
chr1	2110000	2130000	-0.131856		chr1	1670000	1680000	-0.0998408		chr1	3840000	3850000	-0.833782		chr1	1670000	1680000	-0.0998408		chr1	3840000	3850000	-0.833782		chr1	2580000	2600000	-0.118328		chr1	1710000	1720000	-0.0388439		chr1	3840000	3850000	-0.477681		chr1	2100000	2110000	0.0487241		chr1	2670000	2680000	0.0776758
chr1	2310000	2330000	-0.335691		chr1	1680000	1690000	-0.0962022		chr1	3850000	3860000	-0.633187		chr1	1680000	1690000	-0.0962022		chr1	3850000	3860000	-0.633187		chr1	2670000	2690000	0.0776758		chr1	1700000	1710000	-0.03634		chr1	3850000	3860000	-0.354386		chr1	2090000	2100000	0.0661916		chr1	2680000	2690000	-0.0200372
chr1	2330000	2350000	-0.456017		chr1	1840000	1850000	-0.183869		chr1	3980000	3990000	-0.478027		chr1	1840000	1850000	-0.183869		chr1	3980000	3990000	-0.478027		chr1	2920000	2940000	0.495655		chr1	1840000	1850000	-0.188309		chr1	3980000	3990000	-0.366249		chr1	3660000	3670000	-0.376717		chr1	2920000	2930000	0.495655
chr1	2470000	2490000	-0.163663		chr1	1850000	1860000	-0.161641		chr1	3990000	4000000	-0.565245		chr1	1850000	1860000	-0.161641		chr1	3990000	4000000	-0.565245		chr1	3340000	3360000	-0.217846		chr1	1850000	1860000	-0.172076		chr1	3990000	4000000	-0.447951		chr1	3670000	3680000	-0.377455		chr1	2930000	2940000	0.532191
chr1	2580000	2600000	-0.844515		chr1	1970000	1980000	-0.0843759		chr1	4200000	4210000	0.34346		chr1	1970000	1980000	-0.0843759		chr1	4200000	4210000	0.34346		chr1	3660000	3680000	-0.376717		chr1	2100000	2110000	0.0487241		chr1	4200000	4210000	0.074863		chr1	3690000	3700000	-0.414077		chr1	3340000	3350000	-0.217846
chr1	2670000	2690000	-0.386936		chr1	1980000	1990000	-0.147455		chr1	4210000	4220000	0.392233		chr1	1980000	1990000	-0.147455		chr1	4210000	4220000	0.392233		chr1	3680000	3700000	-0.402832		chr1	2090000	2100000	0.0661916		chr1	4210000	4220000	0.0925794		chr1	3680000	3690000	-0.402832		chr1	3350000	3360000	-0.277336
chr1	2780000	2800000	-0.127738		chr1	2110000	2120000	-0.131856		chr1	4670000	4680000	0.207664		chr1	2110000	2120000	-0.131856		chr1	4670000	4680000	0.207664		chr1	3840000	3860000	-0.477681		chr1	2310000	2320000	-0.0715302		chr1	4510000	4520000	0.518152		chr1	5970000	5980000	-0.101723		chr1	3840000	3850000	-0.477681
chr1	2970000	2990000	0.59121		chr1	2120000	2130000	-0.0920356		chr1	4680000	4690000	0.177771		chr1	2120000	2130000	-0.0920356		chr1	4680000	4690000	0.177771		chr1	3980000	4000000	-0.366249		chr1	2320000	2330000	-0.107943		chr1	4520000	4530000	0.512357		chr1	5980000	5990000	-0.107563		chr1	3850000	3860000	-0.354386
chr1	3340000	3360000	-0.0780118		chr1	2310000	2320000	-0.335691		chr1	4700000	4710000	0.131158		chr1	2310000	2320000	-0.335691		chr1	4870000	4880000	0.31365		chr1	4200000	4220000	0.074863		chr1	3660000	3670000	-0.376717		chr1	4640000	4650000	0.475966		chr1	6050000	6060000	-0.158677		chr1	3980000	3990000	-0.366249
chr1	3580000	3600000	-0.58307		chr1	2320000	2330000	-0.418781		chr1	4710000	4720000	0.127589		chr1	2320000	2330000	-0.418781		chr1	4880000	4890000	0.322116		chr1	4510000	4530000	0.518152		chr1	3670000	3680000	-0.377455		chr1	4630000	4640000	0.484679		chr1	6040000	6050000	-0.161218		chr1	3990000	4000000	-0.447951
chr1	3680000	3700000	-0.940218		chr1	2330000	2340000	-0.456017		chr1	4870000	4880000	0.31365		chr1	2330000	2340000	-0.456017		chr1	5510000	5520000	0.0121427		chr1	4630000	4650000	0.484679		chr1	3690000	3700000	-0.414077		chr1	4650000	4660000	0.464154		chr1	6600000	6610000	-0.0692619		chr1	4200000	4210000	0.074863
chr1	3840000	3860000	-0.833782		chr1	2340000	2350000	-0.44615		chr1	4880000	4890000	0.322116		chr1	2340000	2350000	-0.44615		chr1	5520000	5530000	0.00663862		chr1	4650000	4670000	0.464154		chr1	3680000	3690000	-0.402832		chr1	4660000	4670000	0.466801		chr1	6610000	6620000	-0.0819766		chr1	4210000	4220000	0.0925794
chr1	3980000	4000000	-0.478027		chr1	2480000	2490000	-0.217308		chr1	5510000	5520000	0.0121427		chr1	2480000	2490000	-0.217308		chr1	5800000	5810000	0.092303		chr1	4850000	4870000	0.501389		chr1	5970000	5980000	-0.101723		chr1	4850000	4860000	0.501389		chr1	6750000	6760000	-0.26139		chr1	4510000	4520000	0.518152
chr1	4200000	4220000	0.34346		chr1	2470000	2480000	-0.163663		chr1	5520000	5530000	0.00663862		chr1	2470000	2480000	-0.163663		chr1	5810000	5820000	0.0762449		chr1	5490000	5510000	0.177092		chr1	5980000	5990000	-0.107563		chr1	4860000	4870000	0.509189		chr1	6760000	6770000	-0.222305		chr1	4520000	4530000	0.512357
chr1	4670000	4690000	0.207664		chr1	2970000	2980000	0.59121		chr1	5800000	5810000	0.092303		chr1	2790000	2800000	-0.0804311		chr1	6750000	6760000	-0.688608		chr1	5800000	5820000	0.0897189		chr1	6050000	6060000	-0.158677		chr1	5490000	5500000	0.177092		chr1	7720000	7730000	-0.372753		chr1	4640000	4650000	0.475966
chr1	4700000	4720000	0.131158		chr1	2980000	2990000	0.642111		chr1	5810000	5820000	0.0762449		chr1	2780000	2790000	-0.127738		chr1	6760000	6770000	-0.666264		chr1	5840000	5860000	0.0570995		chr1	6040000	6050000	-0.161218		chr1	5500000	5510000	0.162741		chr1	7710000	7720000	-0.374162		chr1	4630000	4640000	0.484679
chr1	4870000	4890000	0.31365		chr1	3340000	3350000	-0.0780118		chr1	6960000	6970000	0.143969		chr1	2970000	2980000	0.59121		chr1	6960000	6970000	0.143969		chr1	5970000	5990000	-0.101723		chr1	6300000	6310000	0.000505597		chr1	5800000	5810000	0.0897189		chr1	8030000	8040000	0.0910839		chr1	4650000	4660000	0.464154
chr1	5510000	5530000	0.0121427		chr1	3350000	3360000	-0.143726		chr1	6970000	6980000	0.149998		chr1	2980000	2990000	0.642111		chr1	6970000	6980000	0.149998		chr1	6040000	6060000	-0.161218		chr1	6290000	6300000	0.00153475		chr1	5810000	5820000	0.0775596		chr1	8020000	8030000	0.0735298		chr1	4660000	4670000	0.466801
chr1	5800000	5820000	0.092303		chr1	3590000	3600000	-0.590728		chr1	7050000	7060000	0.340773		chr1	3590000	3600000	-0.590728		chr1	7050000	7060000	0.340773		chr1	6290000	6310000	0.00153475		chr1	6540000	6550000	-0.076307		chr1	5850000	5860000	0.056145		chr1	8590000	8600000	0.371069		chr1	4850000	4860000	0.501389
chr1	6040000	6060000	-0.525119		chr1	3580000	3590000	-0.58307		chr1	7040000	7050000	0.32079		chr1	3580000	3590000	-0.58307		chr1	7040000	7050000	0.32079		chr1	6530000	6550000	-0.0746047		chr1	6530000	6540000	-0.0746047		chr1	5840000	5850000	0.0570995		chr1	8600000	8610000	0.385827		chr1	4860000	4870000	0.509189
chr1	6250000	6270000	-0.310885		chr1	3690000	3700000	-0.960564		chr1	7280000	7290000	0.588941		chr1	3690000	3700000	-0.960564		chr1	7280000	7290000	0.588941		chr1	6600000	6620000	-0.0692619		chr1	6600000	6610000	-0.0692619		chr1	7080000	7090000	0.45328		chr1	8920000	8930000	-0.103522		chr1	5490000	5500000	0.177092
chr1	6290000	6310000	-0.200455		chr1	3680000	3690000	-0.940218		chr1	7270000	7280000	0.605521		chr1	3680000	3690000	-0.940218		chr1	7270000	7280000	0.605521		chr1	6750000	6770000	-0.26139		chr1	6610000	6620000	-0.0819766		chr1	7090000	7100000	0.460544		chr1	8910000	8920000	-0.0715696		chr1	5500000	5510000	0.162741
chr1	6490000	6510000	-0.303312		chr1	6050000	6060000	-0.564871		chr1	7700000	7710000	-0.40521		chr1	4700000	4710000	0.131158		chr1	7700000	7710000	-0.40521		chr1	7080000	7100000	0.45328		chr1	6750000	6760000	-0.26139		chr1	7290000	7300000	0.474262		chr1	9930000	9940000	0.294255		chr1	5800000	5810000	0.0897189
chr1	6750000	6770000	-0.688608		chr1	6040000	6050000	-0.525119		chr1	7710000	7720000	-0.458246		chr1	4710000	4720000	0.127589		chr1	7710000	7720000	-0.458246		chr1	7290000	7310000	0.474262		chr1	6760000	6770000	-0.222305		chr1	7300000	7310000	0.479017		chr1	9920000	9930000	0.28716		chr1	5810000	5820000	0.0775596
chr1	6960000	6980000	0.143969		chr1	6260000	6270000	-0.283331		chr1	8800000	8810000	0.189689		chr1	6050000	6060000	-0.564871		chr1	7820000	7830000	-0.283619		chr1	7330000	7350000	0.500158		chr1	8030000	8040000	0.0910839		chr1	7330000	7340000	0.500158		chr1	10000000	10010000	0.45709		chr1	5850000	5860000	0.056145
chr1	7040000	7060000	0.32079		chr1	6250000	6260000	-0.310885		chr1	8790000	8800000	0.223826		chr1	6040000	6050000	-0.525119		chr1	7830000	7840000	-0.294379		chr1	7710000	7730000	-0.374162		chr1	8020000	8030000	0.0735298		chr1	7340000	7350000	0.506008		chr1	9990000	10000000	0.448143		chr1	5840000	5850000	0.0570995
chr1	7270000	7290000	0.605521		chr1	6300000	6310000	-0.172212		chr1	8960000	8970000	-0.374121		chr1	6260000	6270000	-0.283331		chr1	8800000	8810000	0.189689		chr1	7800000	7820000	-0.111514		chr1	8080000	8090000	0.311882		chr1	7720000	7730000	-0.372753		chr1	10420000	10430000	0.119129		chr1	6300000	6310000	0.000505597
chr1	7700000	7720000	-0.40521		chr1	6290000	6300000	-0.200455		chr1	8970000	8980000	-0.329848		chr1	6250000	6260000	-0.310885		chr1	8790000	8800000	0.223826		chr1	8020000	8040000	0.0735298		chr1	8070000	8080000	0.263186		chr1	7710000	7720000	-0.374162		chr1	10430000	10440000	0.114272		chr1	6290000	6300000	0.00153475
chr1	7820000	7840000	-0.283619		chr1	6490000	6500000	-0.303312		chr1	9160000	9170000	0.0394854		chr1	6300000	6310000	-0.172212		chr1	8960000	8970000	-0.374121		chr1	8070000	8090000	0.263186		chr1	8920000	8930000	-0.103522		chr1	7800000	7810000	-0.111514		chr1	10570000	10580000	0.119186		chr1	6540000	6550000	-0.076307
chr1	8020000	8040000	-0.570195		chr1	6500000	6510000	-0.347157		chr1	9170000	9180000	0.0787554		chr1	6290000	6300000	-0.200455		chr1	8970000	8980000	-0.329848		chr1	8410000	8430000	0.0548302		chr1	8910000	8920000	-0.0715696		chr1	7810000	7820000	-0.10949		chr1	10560000	10570000	0.0444389		chr1	6530000	6540000	-0.0746047
chr1	8400000	8420000	-0.376245		chr1	6750000	6760000	-0.688608		chr1	9930000	9940000	0.273046		chr1	6490000	6500000	-0.303312		chr1	9930000	9940000	0.273046		chr1	8590000	8610000	0.371069		chr1	9540000	9550000	0.0416966		chr1	8410000	8420000	0.0548302		chr1	10720000	10730000	0.570212		chr1	7080000	7090000	0.45328
chr1	8790000	8810000	0.223826		chr1	6760000	6770000	-0.666264		chr1	9920000	9930000	0.272754		chr1	6500000	6510000	-0.347157		chr1	9920000	9930000	0.272754		chr1	8790000	8810000	0.356204		chr1	9550000	9560000	-0.0272072		chr1	8420000	8430000	0.0519179		chr1	10730000	10740000	0.578922		chr1	7090000	7100000	0.460544
chr1	8960000	8980000	-0.374121		chr1	7820000	7830000	-0.283619		chr1	10180000	10190000	0.571923		chr1	8030000	8040000	-0.430536		chr1	10180000	10190000	0.571923		chr1	8910000	8930000	-0.0715696		chr1	9670000	9680000	-0.206469		chr1	8590000	8600000	0.371069		chr1	11080000	11090000	-0.18999		chr1	7290000	7300000	0.474262
chr1	9160000	9180000	0.0394854		chr1	7830000	7840000	-0.294379		chr1	10170000	10180000	0.579156		chr1	8020000	8030000	-0.570195		chr1	10170000	10180000	0.579156		chr1	9160000	9180000	0.169331		chr1	9680000	9690000	-0.178292		chr1	8600000	8610000	0.385827		chr1	11070000	11080000	-0.217238		chr1	7300000	7310000	0.479017
chr1	9310000	9330000	0.240683		chr1	8030000	8040000	-0.430536		chr1	10420000	10430000	-0.0227869		chr1	8410000	8420000	-0.475519		chr1	10420000	10430000	-0.0227869		chr1	9310000	9330000	0.198894		chr1	10000000	10010000	0.45709		chr1	8800000	8810000	0.342188		chr1	11320000	11330000	0.613853		chr1	7330000	7340000	0.500158
chr1	9540000	9560000	0.151362		chr1	8020000	8030000	-0.570195		chr1	10430000	10440000	-0.046503		chr1	8400000	8410000	-0.376245		chr1	10430000	10440000	-0.046503		chr1	9540000	9560000	0.0416966		chr1	9990000	10000000	0.448143		chr1	8790000	8800000	0.356204		chr1	11330000	11340000	0.628217		chr1	7340000	7350000	0.506008
chr1	9740000	9760000	-0.233861		chr1	8410000	8420000	-0.475519		chr1	10550000	10560000	-0.225631		chr1	9160000	9170000	0.0394854		chr1	10550000	10560000	-0.225631		chr1	9670000	9690000	-0.206469		chr1	11080000	11090000	-0.18999		chr1	9160000	9170000	0.169331		chr1	12670000	12680000	0.344482		chr1	7800000	7810000	-0.111514
chr1	9920000	9940000	0.272754		chr1	8400000	8410000	-0.376245		chr1	10560000	10570000	-0.167498		chr1	9170000	9180000	0.0787554		chr1	10560000	10570000	-0.167498		chr1	9820000	9840000	0.167097		chr1	11070000	11080000	-0.217238		chr1	9170000	9180000	0.189994		chr1	12680000	12690000	0.258182		chr1	7810000	7820000	-0.10949
chr1	10000000	10020000	0.380979		chr1	9310000	9320000	0.240683		chr1	11290000	11300000	0.126696		chr1	9310000	9320000	0.240683		chr1	11290000	11300000	0.126696		chr1	9920000	9940000	0.28716		chr1	11320000	11330000	0.613853		chr1	9310000	9320000	0.198894		chr1	15620000	15630000	-0.0265765		chr1	8080000	8090000	0.311882
chr1	10090000	10110000	0.516915		chr1	9320000	9330000	0.281393		chr1	11300000	11310000	0.14363		chr1	9320000	9330000	0.281393		chr1	11300000	11310000	0.14363		chr1	9990000	10010000	0.448143		chr1	11330000	11340000	0.628217		chr1	9320000	9330000	0.219975		chr1	15630000	15640000	-0.0507891		chr1	8070000	8080000	0.263186
chr1	10170000	10190000	0.579156		chr1	9540000	9550000	0.151362		chr1	11370000	11380000	0.281693		chr1	9540000	9550000	0.151362		chr1	11370000	11380000	0.281693		chr1	10220000	10240000	0.407813		chr1	11700000	11710000	-0.187876		chr1	9820000	9830000	0.167097		chr1	15840000	15850000	-0.0942381		chr1	8410000	8420000	0.0548302
chr1	10420000	10440000	-0.0227869		chr1	9550000	9560000	0.0691502		chr1	11380000	11390000	0.319104		chr1	9550000	9560000	0.0691502		chr1	11380000	11390000	0.319104		chr1	10420000	10440000	0.119129		chr1	11710000	11720000	-0.210301		chr1	9830000	9840000	0.183943		chr1	15850000	15860000	-0.0642022		chr1	8420000	8430000	0.0519179
chr1	10550000	10570000	-0.225631		chr1	9750000	9760000	-0.23203		chr1	12090000	12100000	-0.714622		chr1	9750000	9760000	-0.23203		chr1	12090000	12100000	-0.714622		chr1	10560000	10580000	0.0444389		chr1	12140000	12150000	-0.269664		chr1	9930000	9940000	0.294255		chr1	16320000	16330000	0.0777402		chr1	8800000	8810000	0.342188
chr1	11060000	11080000	-0.485586		chr1	9740000	9750000	-0.233861		chr1	12100000	12110000	-0.729813		chr1	9740000	9750000	-0.233861		chr1	12100000	12110000	-0.729813		chr1	10720000	10740000	0.570212		chr1	12150000	12160000	-0.261523		chr1	9920000	9930000	0.28716		chr1	16330000	16340000	0.0727405		chr1	8790000	8800000	0.356204
chr1	11290000	11310000	0.126696		chr1	10000000	10010000	0.380979		chr1	12330000	12340000	-0.151132		chr1	10000000	10010000	0.380979		chr1	12330000	12340000	-0.151132		chr1	11070000	11090000	-0.217238		chr1	12670000	12680000	0.344482		chr1	10230000	10240000	0.398436		chr1	16520000	16530000	0.227534		chr1	9160000	9170000	0.169331
chr1	11370000	11390000	0.281693		chr1	10010000	10020000	0.413484		chr1	12320000	12330000	-0.232233		chr1	10010000	10020000	0.413484		chr1	12320000	12330000	-0.232233		chr1	11320000	11340000	0.613853		chr1	12680000	12690000	0.258182		chr1	10220000	10230000	0.407813		chr1	16530000	16540000	0.229287		chr1	9170000	9180000	0.189994
chr1	11700000	11720000	0.0502035		chr1	10100000	10110000	0.52547		chr1	12720000	12730000	-0.303186		chr1	10100000	10110000	0.52547		chr1	12720000	12730000	-0.303186		chr1	11700000	11720000	-0.187876		chr1	15840000	15850000	-0.0942381		chr1	10420000	10430000	0.119129		chr1	16570000	16580000	0.203124		chr1	9310000	9320000	0.198894
chr1	11850000	11870000	-0.32441		chr1	10090000	10100000	0.516915		chr1	12710000	12720000	-0.190005		chr1	10090000	10100000	0.516915		chr1	12710000	12720000	-0.190005		chr1	12140000	12160000	-0.269664		chr1	15850000	15860000	-0.0642022		chr1	10430000	10440000	0.114272		chr1	16580000	16590000	0.209001		chr1	9320000	9330000	0.219975
chr1	11960000	11980000	-0.315281		chr1	11060000	11070000	-0.485586		chr1	12880000	12890000	-0.863683		chr1	11060000	11070000	-0.485586		chr1	12880000	12890000	-0.863683		chr1	12350000	12370000	0.214715		chr1	16320000	16330000	0.0777402		chr1	10570000	10580000	0.119186		chr1	16700000	16710000	-0.0163207		chr1	9540000	9550000	0.0416966
chr1	12090000	12110000	-0.714622		chr1	11070000	11080000	-0.507067		chr1	12870000	12880000	-0.862233		chr1	11070000	11080000	-0.507067		chr1	12870000	12880000	-0.862233		chr1	12670000	12690000	0.344482		chr1	16330000	16340000	0.0727405		chr1	10560000	10570000	0.0444389		chr1	16690000	16700000	-0.0115939		chr1	9550000	9560000	-0.0272072
chr1	12320000	12340000	-0.232233		chr1	11700000	11710000	0.0502035		chr1	13010000	13020000	-0.621503		chr1	11700000	11710000	0.0502035		chr1	13010000	13020000	-0.621503		chr1	12830000	12850000	-0.510072		chr1	16390000	16400000	0.0876467		chr1	10720000	10730000	0.570212		chr1	16990000	17000000	0.108325		chr1	9670000	9680000	-0.206469
chr1	12710000	12730000	-0.190005		chr1	11710000	11720000	0.0261107		chr1	13020000	13030000	-0.485358		chr1	11710000	11720000	0.0261107		chr1	13020000	13030000	-0.485358		chr1	12850000	12870000	-0.599541		chr1	16380000	16390000	0.0904761		chr1	10730000	10740000	0.578922		chr1	17000000	17010000	0.0477834		chr1	9680000	9690000	-0.178292
chr1	12870000	12890000	-0.862233		chr1	11850000	11860000	-0.32441		chr1	13110000	13120000	-0.386123		chr1	11850000	11860000	-0.32441		chr1	13110000	13120000	-0.386123		chr1	12920000	12940000	-0.841388		chr1	16520000	16530000	0.227534		chr1	12350000	12360000	0.214715		chr1	17220000	17230000	-0.466838		chr1	9820000	9830000	0.167097
chr1	13010000	13030000	-0.621503		chr1	11860000	11870000	-0.3477		chr1	13120000	13130000	-0.416298		chr1	11860000	11870000	-0.3477		chr1	13120000	13130000	-0.416298		chr1	12990000	13010000	-1.34867		chr1	16530000	16540000	0.229287		chr1	12360000	12370000	0.267855		chr1	17210000	17220000	-0.442926		chr1	9830000	9840000	0.183943
chr1	13110000	13130000	-0.386123		chr1	11960000	11970000	-0.315281		chr1	13160000	13170000	0.116011		chr1	11960000	11970000	-0.315281		chr1	13160000	13170000	0.116011		chr1	13160000	13180000	-1.67257		chr1	16570000	16580000	0.203124		chr1	12830000	12840000	-0.510072		chr1	17810000	17820000	0.00802661		chr1	10230000	10240000	0.398436
chr1	13150000	13170000	-0.0671946		chr1	11970000	11980000	-0.297414		chr1	13150000	13160000	-0.0671946		chr1	11970000	11980000	-0.297414		chr1	13150000	13160000	-0.0671946		chr1	13210000	13230000	NA		chr1	16580000	16590000	0.209001		chr1	12840000	12850000	-0.57393		chr1	17820000	17830000	0.0195631		chr1	10220000	10230000	0.407813
chr1	13160000	13180000	0.116011		chr1	15840000	15850000	-0.916093		chr1	13160000	13170000	0.116011		chr1	15840000	15850000	-0.916093		chr1	13160000	13170000	0.116011		chr1	13760000	13780000	NA		chr1	16700000	16710000	-0.0163207		chr1	12850000	12860000	-0.599541		chr1	18910000	18920000	-0.0987128		chr1	11700000	11710000	-0.187876
chr1	13210000	13230000	-0.435429		chr1	15850000	15860000	-0.896936		chr1	13170000	13180000	0.0329372		chr1	15850000	15860000	-0.896936		chr1	13170000	13180000	0.0329372		chr1	13970000	13990000	-0.313302		chr1	16690000	16700000	-0.0115939		chr1	12860000	12870000	-0.617778		chr1	18900000	18910000	-0.0643438		chr1	11710000	11720000	-0.210301
chr1	13690000	13710000	-0.892244		chr1	16320000	16330000	0.141491		chr1	13210000	13220000	-0.435429		chr1	16320000	16330000	0.141491		chr1	13210000	13220000	-0.435429		chr1	14140000	14160000	0.184133		chr1	17220000	17230000	-0.466838		chr1	12930000	12940000	-0.986802		chr1	19400000	19410000	0.154858		chr1	12140000	12150000	-0.269664
chr1	13730000	13750000	-1.3763		chr1	16330000	16340000	0.132086		chr1	13220000	13230000	-0.412156		chr1	16330000	16340000	0.132086		chr1	13220000	13230000	-0.412156		chr1	14300000	14320000	0.0582916		chr1	17210000	17220000	-0.442926		chr1	12920000	12930000	-0.841388		chr1	19390000	19400000	0.166636		chr1	12150000	12160000	-0.261523
chr1	13750000	13770000	-1.17458		chr1	16680000	16690000	-0.158665		chr1	13700000	13710000	-1.13061		chr1	16680000	16690000	-0.158665		chr1	13700000	13710000	-1.13061		chr1	14410000	14430000	0.0630085		chr1	17370000	17380000	-0.20877		chr1	12990000	13000000	-1.34867		chr1	19970000	19980000	-0.201419		chr1	12350000	12360000	0.214715
chr1	13880000	13900000	-0.413263		chr1	16690000	16700000	-0.217757		chr1	13690000	13700000	-0.892244		chr1	16690000	16700000	-0.217757		chr1	13690000	13700000	-0.892244		chr1	14650000	14670000	0.694832		chr1	17380000	17390000	-0.202971		chr1	13000000	13010000	-1.34646		chr1	19980000	19990000	-0.287939		chr1	12360000	12370000	0.267855
chr1	13950000	13970000	-0.207681		chr1	17220000	17230000	-0.78634		chr1	13730000	13740000	-1.3763		chr1	17370000	17380000	-0.600965		chr1	13730000	13740000	-1.3763		chr1	14670000	14690000	0.718627		chr1	17730000	17740000	0.0337098		chr1	13160000	13170000	-1.67257		chr1	20830000	20840000	-0.153182		chr1	12830000	12840000	-0.510072
chr1	14140000	14160000	0.107033		chr1	17210000	17220000	-0.699409		chr1	13740000	13750000	-1.1923		chr1	17380000	17390000	-0.603924		chr1	13740000	13750000	-1.1923		chr1	14910000	14930000	0.655482		chr1	17740000	17750000	0.0371719		chr1	13170000	13180000	-1.83397		chr1	20820000	20830000	-0.113182		chr1	12840000	12850000	-0.57393
chr1	14300000	14320000	0.15058		chr1	17370000	17380000	-0.600965		chr1	13750000	13760000	-1.17458		chr1	19630000	19640000	-0.260934		chr1	13750000	13760000	-1.17458		chr1	15420000	15440000	-0.157644		chr1	19190000	19200000	-0.0200955		chr1	13210000	13220000	NA		chr1	21010000	21020000	-0.135765		chr1	12850000	12860000	-0.599541
chr1	14700000	14720000	0.630248		chr1	17380000	17390000	-0.603924		chr1	13760000	13770000	-1.16204		chr1	19640000	19650000	-0.240694		chr1	13760000	13770000	-1.16204		chr1	15620000	15640000	-0.0265765		chr1	19200000	19210000	-0.0340654		chr1	13220000	13230000	NA		chr1	21020000	21030000	-0.0798938		chr1	12860000	12870000	-0.617778
chr1	14730000	14750000	0.575558		chr1	19190000	19200000	-0.760929		chr1	13880000	13890000	-0.413263		chr1	20200000	20210000	-0.0780389		chr1	13880000	13890000	-0.413263		chr1	15840000	15860000	-0.0942381		chr1	19670000	19680000	0.394647		chr1	13770000	13780000	NA		chr1	21530000	21540000	-0.128363		chr1	12930000	12940000	-0.986802
chr1	14880000	14900000	0.304105		chr1	19200000	19210000	-0.769489		chr1	13890000	13900000	-0.411915		chr1	20210000	20220000	-0.0385138		chr1	13890000	13900000	-0.411915		chr1	16090000	16110000	0.0532644		chr1	19660000	19670000	0.370682		chr1	13760000	13770000	NA		chr1	21520000	21530000	-0.0654124		chr1	12920000	12930000	-0.841388
chr1	15100000	15120000	0.216345		chr1	19630000	19640000	-0.260934		chr1	13960000	13970000	-0.173637		chr1	20830000	20840000	-0.465082		chr1	13960000	13970000	-0.173637		chr1	16320000	16340000	0.0777402		chr1	20470000	20480000	0.663194		chr1	13980000	13990000	-0.242576		chr1	21920000	21930000	0.306317		chr1	12990000	13000000	-1.34867
chr1	15420000	15440000	-0.221792		chr1	19640000	19650000	-0.240694		chr1	13950000	13960000	-0.207681		chr1	20820000	20830000	-0.389378		chr1	13950000	13960000	-0.207681		chr1	16380000	16400000	0.0904761		chr1	20480000	20490000	0.66482		chr1	13970000	13980000	-0.313302		chr1	21930000	21940000	0.324913		chr1	13000000	13010000	-1.34646
chr1	15630000	15650000	-0.397593		chr1	20200000	20210000	-0.0780389		chr1	14140000	14150000	0.107033		chr1	21110000	21120000	0.180149		chr1	14140000	14150000	0.107033		chr1	16520000	16540000	0.227534		chr1	20830000	20840000	-0.153182		chr1	14140000	14150000	0.184133		chr1	21990000	22000000	0.322331		chr1	13160000	13170000	-1.67257
chr1	15840000	15860000	-0.916093		chr1	20210000	20220000	-0.0385138		chr1	14150000	14160000	0.115526		chr1	21100000	21110000	0.142054		chr1	14150000	14160000	0.115526		chr1	16570000	16590000	0.203124		chr1	20820000	20830000	-0.113182		chr1	14150000	14160000	0.190963		chr1	21980000	21990000	0.313867		chr1	13170000	13180000	-1.83397
chr1	16090000	16110000	-0.189423		chr1	20830000	20840000	-0.465082		chr1	14300000	14310000	0.15058		chr1	21990000	22000000	-0.00314983		chr1	14300000	14310000	0.15058		chr1	16690000	16710000	-0.0115939		chr1	21010000	21020000	-0.135765		chr1	14300000	14310000	0.0582916		chr1	23810000	23820000	0.209781		chr1	13210000	13220000	NA
chr1	16320000	16340000	0.141491		chr1	20820000	20830000	-0.389378		chr1	14310000	14320000	0.166307		chr1	21980000	21990000	0.00158633		chr1	14310000	14320000	0.166307		chr1	16870000	16890000	-0.460352		chr1	21020000	21030000	-0.0798938		chr1	14310000	14320000	0.0537594		chr1	23800000	23810000	0.242645		chr1	13220000	13230000	NA
chr1	16380000	16400000	0.052075		chr1	21110000	21120000	0.180149		chr1	14700000	14710000	0.630248		chr1	22100000	22110000	0.347244		chr1	14700000	14710000	0.630248		chr1	16980000	17000000	0.0037147		chr1	21820000	21830000	0.237534		chr1	14420000	14430000	0.0805312		chr1	23860000	23870000	0.0788181		chr1	13770000	13780000	NA
chr1	16570000	16590000	0.0213691		chr1	21100000	21110000	0.142054		chr1	14710000	14720000	0.612905		chr1	22110000	22120000	0.351033		chr1	14710000	14720000	0.612905		chr1	16990000	17010000	0.108325		chr1	21830000	21840000	0.255915		chr1	14410000	14420000	0.0630085		chr1	23870000	23880000	0.088536		chr1	13760000	13770000	NA
chr1	16680000	16700000	-0.158665		chr1	21990000	22000000	-0.00314983		chr1	14730000	14740000	0.575558		chr1	22350000	22360000	-0.434594		chr1	14730000	14740000	0.575558		chr1	17100000	17120000	-0.346055		chr1	21920000	21930000	0.306317		chr1	14650000	14660000	0.694832		chr1	24020000	24030000	-0.179316		chr1	13980000	13990000	-0.242576
chr1	16860000	16880000	-0.581366		chr1	21980000	21990000	0.00158633		chr1	14740000	14750000	0.553201		chr1	22340000	22350000	-0.36852		chr1	14740000	14750000	0.553201		chr1	17170000	17190000	-0.366688		chr1	21930000	21940000	0.324913		chr1	14660000	14670000	0.706084		chr1	24010000	24020000	-0.173106		chr1	13970000	13980000	-0.313302
chr1	17120000	17140000	-0.346118		chr1	22100000	22110000	0.347244		chr1	14880000	14890000	0.304105		chr1	23860000	23870000	0.101993		chr1	14880000	14890000	0.304105		chr1	17190000	17210000	-0.442047		chr1	21990000	22000000	0.322331		chr1	14670000	14680000	0.718627		chr1	24120000	24130000	-0.2673		chr1	14140000	14150000	0.184133
chr1	17160000	17180000	-0.307661		chr1	22110000	22120000	0.351033		chr1	14890000	14900000	0.305736		chr1	23850000	23860000	0.121501		chr1	14890000	14900000	0.305736		chr1	17210000	17230000	-0.442926		chr1	21980000	21990000	0.313867		chr1	14680000	14690000	0.73044		chr1	24130000	24140000	-0.234002		chr1	14150000	14160000	0.190963
chr1	17210000	17230000	-0.699409		chr1	22350000	22360000	-0.434594		chr1	15110000	15120000	0.238762		chr1	24000000	24010000	-0.0733366		chr1	15110000	15120000	0.238762		chr1	17370000	17390000	-0.20877		chr1	22350000	22360000	-0.128816		chr1	14910000	14920000	0.655482		chr1	24970000	24980000	0.400022		chr1	14300000	14310000	0.0582916
chr1	17370000	17390000	-0.600965		chr1	22340000	22350000	-0.36852		chr1	15100000	15110000	0.216345		chr1	24010000	24020000	-0.100509		chr1	15100000	15110000	0.216345		chr1	17730000	17750000	0.0337098		chr1	22340000	22350000	-0.100179		chr1	14920000	14930000	0.647645		chr1	24960000	24970000	0.396376		chr1	14310000	14320000	0.0537594
chr1	17720000	17740000	-0.0351007		chr1	23860000	23870000	0.101993		chr1	15420000	15430000	-0.221792		chr1	24070000	24080000	-0.144889		chr1	15420000	15430000	-0.221792		chr1	17810000	17830000	0.00802661		chr1	23810000	23820000	0.209781		chr1	15420000	15430000	-0.157644		chr1	25170000	25180000	0.257717		chr1	14420000	14430000	0.0805312
chr1	17790000	17810000	0.166517		chr1	23850000	23860000	0.121501		chr1	15430000	15440000	-0.248452		chr1	24080000	24090000	-0.178649		chr1	15430000	15440000	-0.248452		chr1	17970000	17990000	-0.0687103		chr1	23800000	23810000	0.242645		chr1	15430000	15440000	-0.181433		chr1	25160000	25170000	0.275896		chr1	14410000	14420000	0.0630085
chr1	17970000	17990000	0.235711		chr1	24000000	24010000	-0.0733366		chr1	15630000	15640000	-0.397593		chr1	24280000	24290000	-0.12696		chr1	15630000	15640000	-0.397593		chr1	18230000	18250000	0.589287		chr1	23860000	23870000	0.0788181		chr1	15620000	15630000	-0.0265765		chr1	25720000	25730000	0.460152		chr1	14650000	14660000	0.694832
chr1	18230000	18250000	0.214127		chr1	24010000	24020000	-0.100509		chr1	15640000	15650000	-0.40773		chr1	24290000	24300000	-0.0598897		chr1	15640000	15650000	-0.40773		chr1	18610000	18630000	0.507845		chr1	23870000	23880000	0.088536		chr1	15630000	15640000	-0.0507891		chr1	25730000	25740000	0.491		chr1	14660000	14670000	0.706084
chr1	18450000	18470000	0.578528		chr1	24070000	24080000	-0.144889		chr1	16090000	16100000	-0.189423		chr1	24500000	24510000	-0.0234634		chr1	16090000	16100000	-0.189423		chr1	18900000	18920000	-0.0643438		chr1	24020000	24030000	-0.179316		chr1	16090000	16100000	0.0532644		chr1	25860000	25870000	0.37395		chr1	14670000	14680000	0.718627
chr1	18580000	18600000	0.485254		chr1	24080000	24090000	-0.178649		chr1	16100000	16110000	-0.16931		chr1	24510000	24520000	-0.0065707		chr1	16100000	16110000	-0.16931		chr1	19190000	19210000	-0.0200955		chr1	24010000	24020000	-0.173106		chr1	16100000	16110000	0.0651289		chr1	25870000	25880000	0.385599		chr1	14680000	14690000	0.73044
chr1	18900000	18920000	-0.0688181		chr1	24280000	24290000	-0.12696		chr1	16390000	16400000	0.0350299		chr1	24720000	24730000	0.00983427		chr1	16390000	16400000	0.0350299		chr1	19390000	19410000	0.166636		chr1	24120000	24130000	-0.2673		chr1	16880000	16890000	-0.373715		chr1	26350000	26360000	0.026886		chr1	14910000	14920000	0.655482
chr1	19190000	19210000	-0.760929		chr1	24290000	24300000	-0.0598897		chr1	16380000	16390000	0.052075		chr1	24730000	24740000	-0.0221434		chr1	16380000	16390000	0.052075		chr1	19660000	19680000	0.370682		chr1	24130000	24140000	-0.234002		chr1	16870000	16880000	-0.460352		chr1	26360000	26370000	0.0583206		chr1	14920000	14930000	0.647645
chr1	19420000	19440000	-0.0415655		chr1	24330000	24340000	0.00165181		chr1	16570000	16580000	0.0213691		chr1	24970000	24980000	0.0732393		chr1	16570000	16580000	0.0213691		chr1	19970000	19990000	-0.201419		chr1	24720000	24730000	0.228984		chr1	16980000	16990000	0.0037147		chr1	26480000	26490000	0.110377		chr1	15420000	15430000	-0.157644
chr1	19630000	19650000	-0.260934		chr1	24340000	24350000	-0.0596114		chr1	16580000	16590000	0.0325784		chr1	24960000	24970000	0.0664026		chr1	16580000	16590000	0.0325784		chr1	20230000	20250000	-0.0189933		chr1	24730000	24740000	0.232971		chr1	16990000	17000000	0.108325		chr1	26490000	26500000	0.0887474		chr1	15430000	15440000	-0.181433
chr1	19980000	20000000	-0.260293		chr1	24500000	24510000	-0.0234634		chr1	16860000	16870000	-0.581366		chr1	25170000	25180000	0.078455		chr1	16860000	16870000	-0.581366		chr1	20470000	20490000	0.663194		chr1	24970000	24980000	0.400022		chr1	16990000	17000000	0.108325		chr1	26560000	26570000	0.143935		chr1	16090000	16100000	0.0532644
chr1	20200000	20220000	-0.0780389		chr1	24510000	24520000	-0.0065707		chr1	16870000	16880000	-0.521332		chr1	25160000	25170000	0.0976127		chr1	16870000	16880000	-0.521332		chr1	20520000	20540000	0.706066		chr1	24960000	24970000	0.396376		chr1	17000000	17010000	0.0477834		chr1	26550000	26560000	0.170428		chr1	16100000	16110000	0.0651289
chr1	20520000	20540000	0.622429		chr1	24720000	24730000	0.00983427		chr1	17120000	17130000	-0.346118		chr1	25560000	25570000	-0.0873731		chr1	17120000	17130000	-0.346118		chr1	20820000	20840000	-0.113182		chr1	25170000	25180000	0.257717		chr1	17110000	17120000	-0.310469		chr1	26790000	26800000	-0.426054		chr1	16390000	16400000	0.0876467
chr1	20820000	20840000	-0.389378		chr1	24730000	24740000	-0.0221434		chr1	17130000	17140000	-0.311068		chr1	25550000	25560000	-0.0816878		chr1	17130000	17140000	-0.311068		chr1	21010000	21030000	-0.135765		chr1	25160000	25170000	0.275896		chr1	17100000	17110000	-0.346055		chr1	26800000	26810000	-0.430228		chr1	16380000	16390000	0.0904761
chr1	21000000	21020000	-0.503784		chr1	24970000	24980000	0.0732393		chr1	17160000	17170000	-0.307661		chr1	25660000	25670000	0.14652		chr1	17160000	17170000	-0.307661		chr1	21090000	21110000	0.243808		chr1	25860000	25870000	0.37395		chr1	17180000	17190000	-0.445219		chr1	26920000	26930000	0.0924331		chr1	16880000	16890000	-0.373715
chr1	21100000	21120000	0.142054		chr1	24960000	24970000	0.0664026		chr1	17170000	17180000	-0.455436		chr1	25650000	25660000	0.135074		chr1	17170000	17180000	-0.455436		chr1	21260000	21280000	0.62471		chr1	25870000	25880000	0.385599		chr1	17170000	17180000	-0.366688		chr1	26910000	26920000	0.0355421		chr1	16870000	16880000	-0.460352
chr1	21260000	21280000	0.661477		chr1	25560000	25570000	-0.0873731		chr1	17730000	17740000	-0.0248094		chr1	25860000	25870000	0.265204		chr1	17220000	17230000	-0.78634		chr1	21520000	21540000	-0.0654124		chr1	26130000	26140000	-0.0627097		chr1	17190000	17200000	-0.442047		chr1	27720000	27730000	0.334481		chr1	16980000	16990000	0.0037147
chr1	21530000	21550000	-0.096623		chr1	25550000	25560000	-0.0816878		chr1	17720000	17730000	-0.0351007		chr1	25870000	25880000	0.285025		chr1	17210000	17220000	-0.699409		chr1	21690000	21710000	0.0903913		chr1	26140000	26150000	-0.107809		chr1	17200000	17210000	-0.420565		chr1	27730000	27740000	0.356866		chr1	16990000	17000000	0.108325
chr1	21690000	21710000	0.189558		chr1	25660000	25670000	0.14652		chr1	17790000	17800000	0.166517		chr1	26130000	26140000	0.0345456		chr1	17730000	17740000	-0.0248094		chr1	21820000	21840000	0.237534		chr1	26350000	26360000	0.026886		chr1	17810000	17820000	0.00802661		chr1	27920000	27930000	0.231508		chr1	17110000	17120000	-0.310469
chr1	21820000	21840000	0.189857		chr1	25650000	25660000	0.135074		chr1	17800000	17810000	0.173056		chr1	26140000	26150000	-0.0118791		chr1	17720000	17730000	-0.0351007		chr1	21920000	21940000	0.306317		chr1	26360000	26370000	0.0583206		chr1	17820000	17830000	0.0195631		chr1	27930000	27940000	0.164551		chr1	17100000	17110000	-0.346055
chr1	21980000	22000000	0.00158633		chr1	25860000	25870000	0.265204		chr1	17970000	17980000	0.235711		chr1	26350000	26360000	-0.030574		chr1	17790000	17800000	0.166517		chr1	21980000	22000000	0.313867		chr1	26480000	26490000	0.110377		chr1	17970000	17980000	-0.0687103		chr1	28050000	28060000	0.0473343		chr1	17180000	17190000	-0.445219
chr1	22100000	22120000	0.347244		chr1	25870000	25880000	0.285025		chr1	17980000	17990000	0.215657		chr1	26360000	26370000	-0.0148848		chr1	17800000	17810000	0.173056		chr1	22340000	22360000	-0.100179		chr1	26490000	26500000	0.0887474		chr1	17980000	17990000	-0.0173853		chr1	28040000	28050000	0.0483679		chr1	17170000	17180000	-0.366688
chr1	22340000	22360000	-0.36852		chr1	26130000	26140000	0.0345456		chr1	18240000	18250000	0.238544		chr1	26480000	26490000	0.0462527		chr1	17970000	17980000	0.235711		chr1	22420000	22440000	-0.222137		chr1	26560000	26570000	0.143935		chr1	18240000	18250000	0.598619		chr1	28560000	28570000	0.132934		chr1	17190000	17200000	-0.442047
chr1	22430000	22450000	-0.472357		chr1	26140000	26150000	-0.0118791		chr1	18230000	18240000	0.214127		chr1	26490000	26500000	0.034017		chr1	17980000	17990000	0.215657		chr1	22730000	22750000	0.45687		chr1	26550000	26560000	0.170428		chr1	18230000	18240000	0.589287		chr1	28550000	28560000	0.125571		chr1	17200000	17210000	-0.420565
chr1	22730000	22750000	0.653746		chr1	26350000	26360000	-0.030574		chr1	18450000	18460000	0.578528		chr1	26560000	26570000	0.0828428		chr1	18240000	18250000	0.238544		chr1	22980000	23000000	0.336021		chr1	26790000	26800000	-0.426054		chr1	18620000	18630000	0.501891		chr1	28670000	28680000	0.258648		chr1	17370000	17380000	-0.20877
chr1	22980000	23000000	0.401202		chr1	26360000	26370000	-0.0148848		chr1	18460000	18470000	0.584255		chr1	26550000	26560000	0.108432		chr1	18230000	18240000	0.214127		chr1	23280000	23300000	-0.114388		chr1	26800000	26810000	-0.430228		chr1	18610000	18620000	0.507845		chr1	28680000	28690000	0.246254		chr1	17380000	17390000	-0.202971
chr1	23280000	23300000	-0.415603		chr1	26480000	26490000	0.0462527		chr1	18580000	18590000	0.485254		chr1	26760000	26770000	-0.349989		chr1	18450000	18460000	0.578528		chr1	23600000	23620000	0.217513		chr1	27430000	27440000	0.204723		chr1	18910000	18920000	-0.0987128		chr1	28840000	28850000	0.171563		chr1	17730000	17740000	0.0337098
chr1	23600000	23620000	-0.102656		chr1	26490000	26500000	0.034017		chr1	18590000	18600000	0.488545		chr1	26750000	26760000	-0.31504		chr1	18460000	18470000	0.584255		chr1	23800000	23820000	0.242645		chr1	27420000	27430000	0.153855		chr1	18900000	18910000	-0.0643438		chr1	28830000	28840000	0.171627		chr1	17740000	17750000	0.0371719
chr1	23850000	23870000	0.121501		chr1	26560000	26570000	0.0828428		chr1	18910000	18920000	-0.0746911		chr1	26790000	26800000	-0.470884		chr1	18580000	18590000	0.485254		chr1	23860000	23880000	0.0788181		chr1	27720000	27730000	0.334481		chr1	19400000	19410000	0.154858		chr1	28970000	28980000	-0.0418625		chr1	17970000	17980000	-0.0687103
chr1	24000000	24020000	-0.0733366		chr1	26550000	26560000	0.108432		chr1	18900000	18910000	-0.0688181		chr1	26800000	26810000	-0.476829		chr1	18590000	18600000	0.488545		chr1	24010000	24030000	-0.173106		chr1	27730000	27740000	0.356866		chr1	19390000	19400000	0.166636		chr1	28960000	28970000	-0.0522491		chr1	17980000	17990000	-0.0173853
chr1	24070000	24090000	-0.144889		chr1	26760000	26770000	-0.349989		chr1	19420000	19430000	-0.0415655		chr1	27430000	27440000	0.0703535		chr1	18910000	18920000	-0.0746911		chr1	24120000	24140000	-0.2673		chr1	27920000	27930000	0.231508		chr1	19970000	19980000	-0.201419		chr1	29200000	29210000	0.0500233		chr1	18240000	18250000	0.598619
chr1	24250000	24270000	-0.169823		chr1	26750000	26760000	-0.31504		chr1	19430000	19440000	-0.0577166		chr1	27420000	27430000	-0.000477512		chr1	18900000	18910000	-0.0688181		chr1	24250000	24270000	-0.531349		chr1	27930000	27940000	0.164551		chr1	19980000	19990000	-0.287939		chr1	29210000	29220000	0.0946673		chr1	18230000	18240000	0.589287
chr1	24280000	24300000	-0.12696		chr1	26790000	26800000	-0.470884		chr1	19990000	20000000	-0.307718		chr1	27940000	27950000	0.159377		chr1	19190000	19200000	-0.760929		chr1	24350000	24370000	-0.516236		chr1	28050000	28060000	0.0473343		chr1	20240000	20250000	0.0318712		chr1	31180000	31190000	-0.864852		chr1	18620000	18630000	0.501891
chr1	24330000	24350000	0.00165181		chr1	26800000	26810000	-0.476829		chr1	19980000	19990000	-0.260293		chr1	27930000	27940000	0.187131		chr1	19200000	19210000	-0.769489		chr1	24510000	24530000	0.0159709		chr1	28040000	28050000	0.0483679		chr1	20230000	20240000	-0.0189933		chr1	31190000	31200000	-0.831562		chr1	18610000	18620000	0.507845
chr1	24350000	24370000	-0.140833		chr1	27940000	27950000	0.159377		chr1	20530000	20540000	0.60759		chr1	28410000	28420000	0.418184		chr1	19420000	19430000	-0.0415655		chr1	24720000	24740000	0.228984		chr1	28150000	28160000	0.053776		chr1	20530000	20540000	0.704076		chr1	31640000	31650000	0.0850101		chr1	19190000	19200000	-0.0200955
chr1	24380000	24400000	-0.199242		chr1	27930000	27940000	0.187131		chr1	20520000	20530000	0.622429		chr1	28400000	28410000	0.421626		chr1	19430000	19440000	-0.0577166		chr1	24960000	24980000	0.396376		chr1	28160000	28170000	0.0542736		chr1	20520000	20530000	0.706066		chr1	31650000	31660000	0.105081		chr1	19200000	19210000	-0.0340654
chr1	24470000	24490000	-0.1105		chr1	28410000	28420000	0.418184		chr1	21010000	21020000	-0.457661		chr1	28560000	28570000	0.0737022		chr1	19990000	20000000	-0.307718		chr1	25160000	25180000	0.275896		chr1	28560000	28570000	0.132934		chr1	21090000	21100000	0.243808		chr1	32100000	32110000	-0.0484546		chr1	19670000	19680000	0.394647
chr1	24500000	24520000	-0.0234634		chr1	28400000	28410000	0.421626		chr1	21000000	21010000	-0.503784		chr1	28550000	28560000	0.0759511		chr1	19980000	19990000	-0.260293		chr1	25440000	25460000	0.280762		chr1	28550000	28560000	0.125571		chr1	21100000	21110000	0.26698		chr1	32110000	32120000	-0.0390745		chr1	19660000	19670000	0.370682
chr1	24720000	24740000	0.00983427		chr1	28560000	28570000	0.0737022		chr1	21270000	21280000	0.683733		chr1	28690000	28700000	0.0062399		chr1	20530000	20540000	0.60759		chr1	25530000	25550000	0.170627		chr1	28670000	28680000	0.258648		chr1	21270000	21280000	0.636656		chr1	32260000	32270000	-0.0104572		chr1	20240000	20250000	0.0318712
chr1	24960000	24980000	0.0664026		chr1	28550000	28560000	0.0759511		chr1	21260000	21270000	0.661477		chr1	28700000	28710000	-0.00227966		chr1	20520000	20530000	0.622429		chr1	25720000	25740000	0.460152		chr1	28680000	28690000	0.246254		chr1	21260000	21270000	0.62471		chr1	32270000	32280000	0.0213451		chr1	20230000	20240000	-0.0189933
chr1	25160000	25180000	0.0976127		chr1	28690000	28700000	0.0062399		chr1	21530000	21540000	-0.096623		chr1	28840000	28850000	-0.249341		chr1	21010000	21020000	-0.457661		chr1	25860000	25880000	0.37395		chr1	28840000	28850000	0.171563		chr1	21530000	21540000	-0.128363		chr1	32430000	32440000	0.254125		chr1	20470000	20480000	0.663194
chr1	25220000	25240000	0.184706		chr1	28700000	28710000	-0.00227966		chr1	21540000	21550000	-0.115697		chr1	28830000	28840000	-0.277906		chr1	21000000	21010000	-0.503784		chr1	25920000	25940000	0.430719		chr1	28830000	28840000	0.171627		chr1	21520000	21530000	-0.0654124		chr1	32440000	32450000	0.250476		chr1	20480000	20490000	0.66482
chr1	25420000	25440000	0.24618		chr1	28840000	28850000	-0.249341		chr1	21690000	21700000	0.189558		chr1	28970000	28980000	-0.206387		chr1	21270000	21280000	0.683733		chr1	26130000	26150000	-0.0627097		chr1	28970000	28980000	-0.0418625		chr1	21690000	21700000	0.0903913		chr1	32650000	32660000	0.0017824		chr1	20530000	20540000	0.704076
chr1	25550000	25570000	-0.0816878		chr1	28830000	28840000	-0.277906		chr1	21700000	21710000	0.196996		chr1	28960000	28970000	-0.239336		chr1	21260000	21270000	0.661477		chr1	26350000	26370000	0.026886		chr1	28960000	28970000	-0.0522491		chr1	21700000	21710000	0.114343		chr1	32660000	32670000	-0.00330987		chr1	20520000	20530000	0.706066
chr1	25650000	25670000	0.135074		chr1	28970000	28980000	-0.206387		chr1	21820000	21830000	0.189857		chr1	29200000	29210000	0.13486		chr1	21530000	21540000	-0.096623		chr1	26480000	26500000	0.110377		chr1	29200000	29210000	0.0500233		chr1	22430000	22440000	-0.210934		chr1	33110000	33120000	0.355713		chr1	21090000	21100000	0.243808
chr1	25860000	25880000	0.265204		chr1	28960000	28970000	-0.239336		chr1	21830000	21840000	0.19883		chr1	29210000	29220000	0.179996		chr1	21540000	21550000	-0.115697		chr1	26550000	26570000	0.170428		chr1	29210000	29220000	0.0946673		chr1	22420000	22430000	-0.222137		chr1	33120000	33130000	0.36264		chr1	21100000	21110000	0.26698
chr1	26130000	26150000	0.0345456		chr1	29200000	29210000	0.13486		chr1	22430000	22440000	-0.472357		chr1	29440000	29450000	-0.155242		chr1	21690000	21700000	0.189558		chr1	26790000	26810000	-0.426054		chr1	29560000	29570000	-0.764249		chr1	22730000	22740000	0.45687		chr1	33130000	33140000	0.362499		chr1	21270000	21280000	0.636656
chr1	26350000	26370000	-0.030574		chr1	29210000	29220000	0.179996		chr1	22440000	22450000	-0.385969		chr1	29450000	29460000	-0.197866		chr1	21700000	21710000	0.196996		chr1	26910000	26930000	0.0355421		chr1	29550000	29560000	-0.821028		chr1	22740000	22750000	0.448155		chr1	33140000	33150000	0.364454		chr1	21260000	21270000	0.62471
chr1	26410000	26430000	0.0792473		chr1	29440000	29450000	-0.155242		chr1	22730000	22740000	0.653746		chr1	29560000	29570000	-1.09443		chr1	21820000	21830000	0.189857		chr1	27120000	27140000	0.195546		chr1	31180000	31190000	-0.864852		chr1	22990000	23000000	0.331833		chr1	33750000	33760000	0.328531		chr1	21690000	21700000	0.0903913
chr1	26480000	26500000	0.0462527		chr1	29450000	29460000	-0.197866		chr1	22740000	22750000	0.635544		chr1	29550000	29560000	-1.16576		chr1	21830000	21840000	0.19883		chr1	27420000	27440000	0.153855		chr1	31190000	31200000	-0.831562		chr1	22980000	22990000	0.336021		chr1	33760000	33770000	0.344679		chr1	21700000	21710000	0.114343
chr1	26550000	26570000	0.108432		chr1	29560000	29570000	-1.09443		chr1	22990000	23000000	0.390176		chr1	31180000	31190000	-1.22786		chr1	22430000	22440000	-0.472357		chr1	27610000	27630000	0.367393		chr1	31640000	31650000	0.0850101		chr1	23280000	23290000	-0.114388		chr1	35310000	35320000	-0.467881		chr1	21820000	21830000	0.237534
chr1	26750000	26770000	-0.31504		chr1	29550000	29560000	-1.16576		chr1	22980000	22990000	0.401202		chr1	31190000	31200000	-1.18578		chr1	22440000	22450000	-0.385969		chr1	27720000	27740000	0.334481		chr1	31650000	31660000	0.105081		chr1	23290000	23300000	-0.119112		chr1	35320000	35330000	-0.454357		chr1	21830000	21840000	0.255915
chr1	26790000	26810000	-0.470884		chr1	31180000	31190000	-1.22786		chr1	23280000	23290000	-0.415603		chr1	31640000	31650000	-0.100105		chr1	22730000	22740000	0.653746		chr1	27920000	27940000	0.231508		chr1	32100000	32110000	-0.0484546		chr1	23610000	23620000	0.210423		chr1	35660000	35670000	0.50968		chr1	22350000	22360000	-0.128816
chr1	27120000	27140000	0.0230113		chr1	31190000	31200000	-1.18578		chr1	23290000	23300000	-0.425879		chr1	31650000	31660000	-0.058445		chr1	22740000	22750000	0.635544		chr1	28040000	28060000	0.0483679		chr1	32110000	32120000	-0.0390745		chr1	23600000	23610000	0.217513		chr1	35650000	35660000	0.486815		chr1	22340000	22350000	-0.100179
chr1	27420000	27440000	-0.000477512		chr1	31840000	31850000	0.093106		chr1	23610000	23620000	-0.132925		chr1	32470000	32480000	-0.137035		chr1	22990000	23000000	0.390176		chr1	28150000	28170000	0.053776		chr1	32650000	32660000	0.0017824		chr1	24250000	24260000	-0.531349		chr1	36010000	36020000	0.197478		chr1	22430000	22440000	-0.210934
chr1	27610000	27630000	0.168855		chr1	31850000	31860000	0.109678		chr1	23600000	23610000	-0.102656		chr1	32480000	32490000	-0.142918		chr1	22980000	22990000	0.401202		chr1	28330000	28350000	0.210434		chr1	32660000	32670000	-0.00330987		chr1	24260000	24270000	-0.431784		chr1	36020000	36030000	0.168954		chr1	22420000	22430000	-0.222137
chr1	27720000	27740000	0.21922		chr1	32100000	32110000	-0.0321079		chr1	24250000	24260000	-0.169823		chr1	32640000	32650000	0.00645149		chr1	23280000	23290000	-0.415603		chr1	28550000	28570000	0.125571		chr1	33110000	33120000	0.355713		chr1	24350000	24360000	-0.516236		chr1	36230000	36240000	-0.13579		chr1	22730000	22740000	0.45687
chr1	27930000	27950000	0.187131		chr1	32090000	32100000	-0.016007		chr1	24260000	24270000	-0.180122		chr1	32650000	32660000	0.030832		chr1	23290000	23300000	-0.425879		chr1	28670000	28690000	0.258648		chr1	33120000	33130000	0.36264		chr1	24360000	24370000	-0.614189		chr1	36240000	36250000	-0.184801		chr1	22740000	22750000	0.448155
chr1	28170000	28190000	0.0538214		chr1	32470000	32480000	-0.137035		chr1	24350000	24360000	-0.140833		chr1	32850000	32860000	0.00123101		chr1	23610000	23620000	-0.132925		chr1	28830000	28850000	0.171627		chr1	33330000	33340000	0.148997		chr1	24520000	24530000	0.0710038		chr1	36590000	36600000	-0.0510601		chr1	22990000	23000000	0.331833
chr1	28340000	28360000	0.457589		chr1	32480000	32490000	-0.142918		chr1	24360000	24370000	-0.196358		chr1	32860000	32870000	-0.0446436		chr1	23600000	23610000	-0.102656		chr1	28960000	28980000	-0.0522491		chr1	33340000	33350000	0.138379		chr1	24510000	24520000	0.0159709		chr1	36600000	36610000	-0.0354081		chr1	22980000	22990000	0.336021
chr1	28400000	28420000	0.421626		chr1	32640000	32650000	0.00645149		chr1	24380000	24390000	-0.199242		chr1	33110000	33120000	0.0820041		chr1	24250000	24260000	-0.169823		chr1	29100000	29120000	0.0927455		chr1	33930000	33940000	-0.0812768		chr1	25450000	25460000	0.281651		chr1	36780000	36790000	-0.0193613		chr1	23280000	23290000	-0.114388
chr1	28550000	28570000	0.0759511		chr1	32650000	32660000	0.030832		chr1	24390000	24400000	-0.166236		chr1	33120000	33130000	0.0822643		chr1	24260000	24270000	-0.180122		chr1	29200000	29220000	0.0500233		chr1	33940000	33950000	-0.122083		chr1	25440000	25450000	0.280762		chr1	36790000	36800000	-0.0282958		chr1	23290000	23300000	-0.119112
chr1	28690000	28710000	0.0062399		chr1	32850000	32860000	0.00123101		chr1	24480000	24490000	-0.0707119		chr1	33280000	33290000	-0.143951		chr1	24330000	24340000	0.00165181		chr1	29360000	29380000	0.130326		chr1	35310000	35320000	-0.467881		chr1	25530000	25540000	0.170627		chr1	37160000	37170000	0.286289		chr1	23610000	23620000	0.210423
chr1	28830000	28850000	-0.277906		chr1	32860000	32870000	-0.0446436		chr1	24470000	24480000	-0.1105		chr1	33290000	33300000	-0.135681		chr1	24340000	24350000	-0.0596114		chr1	29550000	29570000	-0.821028		chr1	35320000	35330000	-0.454357		chr1	25540000	25550000	0.176845		chr1	37170000	37180000	0.332699		chr1	23600000	23610000	0.217513
chr1	28960000	28980000	-0.239336		chr1	33110000	33120000	0.0820041		chr1	25170000	25180000	0.078455		chr1	33590000	33600000	-0.384799		chr1	24350000	24360000	-0.140833		chr1	29870000	29890000	0.194248		chr1	35660000	35670000	0.50968		chr1	25720000	25730000	0.460152		chr1	38160000	38170000	-0.0318771		chr1	24250000	24260000	-0.531349
chr1	29090000	29110000	0.0268358		chr1	33120000	33130000	0.0822643		chr1	25160000	25170000	0.0976127		chr1	33580000	33590000	-0.408056		chr1	24360000	24370000	-0.196358		chr1	30010000	30030000	0.447737		chr1	35650000	35660000	0.486815		chr1	25730000	25740000	0.491		chr1	38150000	38160000	-0.0339105		chr1	24260000	24270000	-0.431784
chr1	29200000	29220000	0.13486		chr1	33280000	33290000	-0.143951		chr1	25220000	25230000	0.184706		chr1	33930000	33940000	-0.584563		chr1	24380000	24390000	-0.199242		chr1	30190000	30210000	0.352819		chr1	36010000	36020000	0.197478		chr1	25920000	25930000	0.430719		chr1	38320000	38330000	-0.0294874		chr1	24350000	24360000	-0.516236
chr1	29370000	29390000	0.139582		chr1	33290000	33300000	-0.135681		chr1	25230000	25240000	0.180337		chr1	33940000	33950000	-0.619263		chr1	24390000	24400000	-0.166236		chr1	30240000	30260000	0.309674		chr1	36020000	36030000	0.168954		chr1	25930000	25940000	0.431171		chr1	38330000	38340000	-0.0379854		chr1	24360000	24370000	-0.614189
chr1	29440000	29460000	-0.155242		chr1	33590000	33600000	-0.384799		chr1	25430000	25440000	0.22849		chr1	35330000	35340000	-0.624826		chr1	24480000	24490000	-0.0707119		chr1	30550000	30570000	0.760727		chr1	36230000	36240000	-0.13579		chr1	26920000	26930000	0.0924331		chr1	39730000	39740000	0.429197		chr1	24520000	24530000	0.0710038
chr1	29550000	29570000	-1.16576		chr1	33580000	33590000	-0.408056		chr1	25420000	25430000	0.24618		chr1	35340000	35350000	-0.583455		chr1	24470000	24480000	-0.1105		chr1	30750000	30770000	0.542986		chr1	36240000	36250000	-0.184801		chr1	26910000	26920000	0.0355421		chr1	39740000	39750000	0.441306		chr1	24510000	24520000	0.0159709
chr1	29870000	29890000	0.268674		chr1	33930000	33940000	-0.584563		chr1	26410000	26420000	0.0792473		chr1	35660000	35670000	0.231547		chr1	25220000	25230000	0.184706		chr1	30840000	30860000	0.319558		chr1	36540000	36550000	-0.206273		chr1	27120000	27130000	0.195546		chr1	40260000	40270000	-0.15363		chr1	24720000	24730000	0.228984
chr1	30010000	30030000	0.526754		chr1	33940000	33950000	-0.619263		chr1	26420000	26430000	0.0814137		chr1	35650000	35660000	0.199971		chr1	25230000	25240000	0.180337		chr1	31180000	31200000	-0.864852		chr1	36550000	36560000	-0.220151		chr1	27130000	27140000	0.173267		chr1	40270000	40280000	-0.135458		chr1	24730000	24740000	0.232971
chr1	30240000	30260000	0.325252		chr1	35330000	35340000	-0.624826		chr1	27120000	27130000	0.0230113		chr1	36010000	36020000	0.298571		chr1	25430000	25440000	0.22849		chr1	31400000	31420000	-0.32549		chr1	36780000	36790000	-0.0193613		chr1	27610000	27620000	0.367393		chr1	41470000	41480000	-0.258263		chr1	25450000	25460000	0.281651
chr1	30580000	30600000	0.523379		chr1	35340000	35350000	-0.583455		chr1	27130000	27140000	-0.0243612		chr1	36020000	36030000	0.282003		chr1	25420000	25430000	0.24618		chr1	31640000	31660000	0.0850101		chr1	36790000	36800000	-0.0282958		chr1	27620000	27630000	0.358798		chr1	41460000	41470000	-0.243798		chr1	25440000	25450000	0.280762
chr1	30840000	30860000	0.410904		chr1	35660000	35670000	0.231547		chr1	27430000	27440000	0.0703535		chr1	36340000	36350000	-0.0917654		chr1	26410000	26420000	0.0792473		chr1	31850000	31870000	0.265657		chr1	38160000	38170000	-0.0318771		chr1	28330000	28340000	0.210434		chr1	41960000	41970000	-0.0621676		chr1	25530000	25540000	0.170627
chr1	31180000	31200000	-1.22786		chr1	35650000	35660000	0.199971		chr1	27420000	27430000	-0.000477512		chr1	36350000	36360000	-0.081201		chr1	26420000	26430000	0.0814137		chr1	32010000	32030000	0.0957413		chr1	38150000	38160000	-0.0339105		chr1	28340000	28350000	0.221022		chr1	41950000	41960000	-0.0693808		chr1	25540000	25550000	0.176845
chr1	31400000	31420000	-0.670205		chr1	36010000	36020000	0.298571		chr1	27610000	27620000	0.168855		chr1	36540000	36550000	-0.495488		chr1	27120000	27130000	0.0230113		chr1	32100000	32120000	-0.0484546		chr1	38320000	38330000	-0.0294874		chr1	29100000	29110000	0.0927455		chr1	42260000	42270000	0.467164		chr1	25920000	25930000	0.430719
chr1	31640000	31660000	-0.100105		chr1	36020000	36030000	0.282003		chr1	27620000	27630000	0.171141		chr1	36550000	36560000	-0.519666		chr1	27130000	27140000	-0.0243612		chr1	32260000	32280000	-0.0104572		chr1	38330000	38340000	-0.0379854		chr1	29110000	29120000	0.121437		chr1	42270000	42280000	0.476254		chr1	25930000	25940000	0.431171
chr1	31840000	31860000	0.093106		chr1	36260000	36270000	-0.0804293		chr1	27720000	27730000	0.21922		chr1	36590000	36600000	-0.263501		chr1	27610000	27620000	0.168855		chr1	32430000	32450000	0.254125		chr1	38490000	38500000	-0.281375		chr1	29370000	29380000	0.111814		chr1	42800000	42810000	0.440131		chr1	26130000	26140000	-0.0627097
chr1	32010000	32030000	0.198383		chr1	36270000	36280000	-0.102765		chr1	27730000	27740000	0.262916		chr1	36600000	36610000	-0.275716		chr1	27620000	27630000	0.171141		chr1	32650000	32670000	0.0017824		chr1	38500000	38510000	-0.2314		chr1	29360000	29370000	0.130326		chr1	42810000	42820000	0.452993		chr1	26140000	26150000	-0.107809
chr1	32090000	32110000	-0.016007		chr1	36340000	36350000	-0.0917654		chr1	28170000	28180000	0.0538214		chr1	36780000	36790000	-0.354179		chr1	27720000	27730000	0.21922		chr1	32890000	32910000	-0.163595		chr1	39950000	39960000	0.281055		chr1	29870000	29880000	0.194248		chr1	43220000	43230000	0.186088		chr1	27120000	27130000	0.195546
chr1	32260000	32280000	-0.0925636		chr1	36350000	36360000	-0.081201		chr1	28180000	28190000	0.10879		chr1	36790000	36800000	-0.357226		chr1	27730000	27740000	0.262916		chr1	33110000	33130000	0.355713		chr1	39960000	39970000	0.266112		chr1	29880000	29890000	0.290872		chr1	43230000	43240000	0.19195		chr1	27130000	27140000	0.173267
chr1	32470000	32490000	-0.137035		chr1	36540000	36550000	-0.495488		chr1	28350000	28360000	0.4569		chr1	38050000	38060000	-0.0703257		chr1	28170000	28180000	0.0538214		chr1	33130000	33150000	0.362499		chr1	40030000	40040000	0.0300452		chr1	30020000	30030000	0.402983		chr1	43880000	43890000	0.312735		chr1	27430000	27440000	0.204723
chr1	32640000	32660000	0.00645149		chr1	36550000	36560000	-0.519666		chr1	28340000	28350000	0.457589		chr1	38060000	38070000	-0.0423581		chr1	28180000	28190000	0.10879		chr1	33330000	33350000	0.148997		chr1	40020000	40030000	0.0571674		chr1	30010000	30020000	0.447737		chr1	43890000	43900000	0.307947		chr1	27420000	27430000	0.153855
chr1	32850000	32870000	0.00123101		chr1	36780000	36790000	-0.354179		chr1	29100000	29110000	0.0603488		chr1	38160000	38170000	-0.0285505		chr1	28350000	28360000	0.4569		chr1	33550000	33570000	-0.0203225		chr1	40190000	40200000	-0.0926937		chr1	30200000	30210000	0.344333		chr1	43980000	43990000	0.366849		chr1	27610000	27620000	0.367393
chr1	32890000	32910000	-0.0925046		chr1	36790000	36800000	-0.357226		chr1	29090000	29100000	0.0268358		chr1	38150000	38160000	-0.0498022		chr1	28340000	28350000	0.457589		chr1	33750000	33770000	0.328531		chr1	40200000	40210000	-0.0971346		chr1	30190000	30200000	0.352819		chr1	43990000	44000000	0.390456		chr1	27620000	27630000	0.358798
chr1	33110000	33130000	0.0820041		chr1	38050000	38060000	-0.0703257		chr1	29380000	29390000	0.103904		chr1	38320000	38330000	-0.116065		chr1	29100000	29110000	0.0603488		chr1	33930000	33950000	-0.0812768		chr1	40260000	40270000	-0.15363		chr1	30250000	30260000	0.313606		chr1	44400000	44410000	0.147902		chr1	28150000	28160000	0.053776
chr1	33280000	33300000	-0.143951		chr1	38060000	38070000	-0.0423581		chr1	29370000	29380000	0.139582		chr1	38330000	38340000	-0.132759		chr1	29090000	29100000	0.0268358		chr1	34090000	34110000	-0.402377		chr1	40270000	40280000	-0.135458		chr1	30240000	30250000	0.309674		chr1	44410000	44420000	0.0966588		chr1	28160000	28170000	0.0542736
chr1	33330000	33350000	-0.161392		chr1	38160000	38170000	-0.0285505		chr1	29870000	29880000	0.268674		chr1	39880000	39890000	0.267129		chr1	29380000	29390000	0.103904		chr1	34490000	34510000	0.695924		chr1	41240000	41250000	0.287703		chr1	30560000	30570000	0.751294		chr1	44500000	44510000	-0.0517578		chr1	28330000	28340000	0.210434
chr1	33560000	33580000	-0.425585		chr1	38150000	38160000	-0.0498022		chr1	29880000	29890000	0.369484		chr1	39870000	39880000	0.299891		chr1	29370000	29380000	0.139582		chr1	35210000	35230000	-0.729688		chr1	41230000	41240000	0.28311		chr1	30550000	30560000	0.760727		chr1	44510000	44520000	-0.0858791		chr1	28340000	28350000	0.221022
chr1	33580000	33600000	-0.408056		chr1	38260000	38270000	-0.0745246		chr1	30020000	30030000	0.457182		chr1	40030000	40040000	-0.163045		chr1	29870000	29880000	0.268674		chr1	35310000	35330000	-0.467881		chr1	41310000	41320000	0.190289		chr1	30750000	30760000	0.542986		chr1	45290000	45300000	-0.0817613		chr1	29100000	29110000	0.0927455
chr1	33930000	33950000	-0.584563		chr1	38270000	38280000	-0.0811524		chr1	30010000	30020000	0.526754		chr1	40040000	40050000	-0.182717		chr1	29880000	29890000	0.369484		chr1	35650000	35670000	0.486815		chr1	41320000	41330000	0.184466		chr1	30760000	30770000	0.513777		chr1	45280000	45290000	-0.134338		chr1	29110000	29120000	0.121437
chr1	34290000	34310000	0.303326		chr1	38320000	38330000	-0.116065		chr1	30250000	30260000	0.32407		chr1	40510000	40520000	-0.383374		chr1	30020000	30030000	0.457182		chr1	35890000	35910000	0.3137		chr1	41470000	41480000	-0.258263		chr1	30840000	30850000	0.319558		chr1	45470000	45480000	0.456922		chr1	29370000	29380000	0.111814
chr1	34350000	34370000	0.499956		chr1	38330000	38340000	-0.132759		chr1	30240000	30250000	0.325252		chr1	40500000	40510000	-0.41159		chr1	30010000	30020000	0.526754		chr1	36010000	36030000	0.197478		chr1	41460000	41470000	-0.243798		chr1	30850000	30860000	0.297139		chr1	45480000	45490000	0.493993		chr1	29360000	29370000	0.130326
chr1	34580000	34600000	0.742262		chr1	39880000	39890000	0.267129		chr1	30590000	30600000	0.508934		chr1	41980000	41990000	-0.0991702		chr1	30250000	30260000	0.32407		chr1	36230000	36250000	-0.13579		chr1	41960000	41970000	-0.0621676		chr1	31410000	31420000	-0.309855		chr1	45760000	45770000	0.273139		chr1	29560000	29570000	-0.764249
chr1	34620000	34640000	0.720301		chr1	39870000	39880000	0.299891		chr1	30580000	30590000	0.523379		chr1	41970000	41980000	-0.109544		chr1	30240000	30250000	0.325252		chr1	36540000	36560000	-0.206273		chr1	41950000	41960000	-0.0693808		chr1	31400000	31410000	-0.32549		chr1	45770000	45780000	0.20733		chr1	29550000	29560000	-0.821028
chr1	34710000	34730000	0.698625		chr1	40030000	40040000	-0.163045		chr1	30840000	30850000	0.410904		chr1	42800000	42810000	0.408978		chr1	30590000	30600000	0.508934		chr1	36590000	36610000	-0.0510601		chr1	41980000	41990000	-0.0432666		chr1	31860000	31870000	0.259128		chr1	45960000	45970000	-0.0206022		chr1	29870000	29880000	0.194248
chr1	34870000	34890000	0.403371		chr1	40040000	40050000	-0.182717		chr1	30850000	30860000	0.398339		chr1	42790000	42800000	0.404129		chr1	30580000	30590000	0.523379		chr1	36780000	36800000	-0.0193613		chr1	41970000	41980000	-0.0575787		chr1	31850000	31860000	0.265657		chr1	45970000	45980000	-0.0225116		chr1	29880000	29890000	0.290872
chr1	35210000	35230000	-0.854089		chr1	40510000	40520000	-0.383374		chr1	31410000	31420000	-0.630541		chr1	43220000	43230000	-0.201271		chr1	30840000	30850000	0.410904		chr1	36970000	36990000	-0.477235		chr1	42800000	42810000	0.440131		chr1	32020000	32030000	0.0721539		chr1	46700000	46710000	-0.557154		chr1	30020000	30030000	0.402983
chr1	35330000	35350000	-0.624826		chr1	40500000	40510000	-0.41159		chr1	31400000	31410000	-0.670205		chr1	43230000	43240000	-0.222225		chr1	30850000	30860000	0.398339		chr1	37160000	37180000	0.286289		chr1	42810000	42820000	0.452993		chr1	32010000	32020000	0.0957413		chr1	46710000	46720000	-0.588712		chr1	30010000	30020000	0.447737
chr1	35650000	35670000	0.199971		chr1	42800000	42810000	0.408978		chr1	31640000	31650000	-0.100105		chr1	43370000	43380000	0.253318		chr1	31410000	31420000	-0.630541		chr1	37380000	37400000	0.896983		chr1	43220000	43230000	0.186088		chr1	32260000	32270000	-0.0104572		chr1	46830000	46840000	-0.670954		chr1	30200000	30210000	0.344333
chr1	35840000	35860000	0.413057		chr1	42790000	42800000	0.404129		chr1	31650000	31660000	-0.058445		chr1	43380000	43390000	0.311379		chr1	31400000	31410000	-0.670205		chr1	37460000	37480000	0.914924		chr1	43230000	43240000	0.19195		chr1	32270000	32280000	0.0213451		chr1	46820000	46830000	-0.673648		chr1	30190000	30200000	0.352819
chr1	35890000	35910000	0.356078		chr1	43220000	43230000	-0.201271		chr1	32020000	32030000	0.174757		chr1	44180000	44190000	0.194316		chr1	31840000	31850000	0.093106		chr1	37490000	37510000	0.875327		chr1	43370000	43380000	0.477311		chr1	32430000	32440000	0.254125		chr1	47010000	47020000	-0.133905		chr1	30250000	30260000	0.313606
chr1	36010000	36030000	0.298571		chr1	43230000	43240000	-0.222225		chr1	32010000	32020000	0.198383		chr1	44170000	44180000	0.197309		chr1	31850000	31860000	0.109678		chr1	37900000	37920000	-0.396571		chr1	43380000	43390000	0.483687		chr1	32440000	32450000	0.250476		chr1	47020000	47030000	-0.103302		chr1	30240000	30250000	0.309674
chr1	36260000	36280000	-0.0804293		chr1	43370000	43380000	0.253318		chr1	32260000	32270000	-0.0925636		chr1	44400000	44410000	-0.00198311		chr1	32020000	32030000	0.174757		chr1	38150000	38170000	-0.0339105		chr1	44180000	44190000	0.44517		chr1	32900000	32910000	-0.133868		chr1	47630000	47640000	-0.231019		chr1	30560000	30570000	0.751294
chr1	36340000	36360000	-0.0917654		chr1	43380000	43390000	0.311379		chr1	32270000	32280000	-0.0977434		chr1	44410000	44420000	-0.0369185		chr1	32010000	32020000	0.198383		chr1	38320000	38340000	-0.0294874		chr1	44170000	44180000	0.448311		chr1	32890000	32900000	-0.163595		chr1	47640000	47650000	-0.224312		chr1	30550000	30560000	0.760727
chr1	36540000	36560000	-0.495488		chr1	44180000	44190000	0.194316		chr1	32900000	32910000	-0.088878		chr1	44660000	44670000	0.123268		chr1	32100000	32110000	-0.0321079		chr1	38490000	38510000	-0.281375		chr1	44400000	44410000	0.147902		chr1	33130000	33140000	0.362499		chr1	47880000	47890000	-0.0511342		chr1	30750000	30760000	0.542986
chr1	36590000	36610000	-0.263501		chr1	44170000	44180000	0.197309		chr1	32890000	32900000	-0.0925046		chr1	44670000	44680000	0.143349		chr1	32090000	32100000	-0.016007		chr1	38880000	38900000	0.867855		chr1	44410000	44420000	0.0966588		chr1	33140000	33150000	0.364454		chr1	47890000	47900000	-0.0439255		chr1	30760000	30770000	0.513777
chr1	36780000	36800000	-0.354179		chr1	44400000	44410000	-0.00198311		chr1	33330000	33340000	-0.161392		chr1	44830000	44840000	0.35104		chr1	32260000	32270000	-0.0925636		chr1	39060000	39080000	0.542368		chr1	44500000	44510000	-0.0517578		chr1	33560000	33570000	-0.0296285		chr1	51790000	51800000	-0.17772		chr1	30840000	30850000	0.319558
chr1	37140000	37160000	-0.075589		chr1	44410000	44420000	-0.0369185		chr1	33340000	33350000	-0.155337		chr1	44820000	44830000	0.329015		chr1	32270000	32280000	-0.0977434		chr1	39290000	39310000	-0.137535		chr1	44510000	44520000	-0.0858791		chr1	33550000	33560000	-0.0203225		chr1	51800000	51810000	-0.160212		chr1	30850000	30860000	0.297139
chr1	37380000	37400000	0.772338		chr1	44660000	44670000	0.123268		chr1	33560000	33570000	-0.425585		chr1	45060000	45070000	-0.305542		chr1	32900000	32910000	-0.088878		chr1	39550000	39570000	-0.0203596		chr1	44810000	44820000	0.351124		chr1	33750000	33760000	0.328531		chr1	52020000	52030000	0.147013		chr1	31410000	31420000	-0.309855
chr1	37610000	37630000	0.455799		chr1	44670000	44680000	0.143349		chr1	33570000	33580000	-0.423787		chr1	45070000	45080000	-0.407899		chr1	32890000	32900000	-0.0925046		chr1	39730000	39750000	0.429197		chr1	44820000	44830000	0.350966		chr1	33760000	33770000	0.344679		chr1	52010000	52020000	0.142812		chr1	31400000	31410000	-0.32549
chr1	37710000	37730000	0.156743		chr1	44830000	44840000	0.35104		chr1	34290000	34300000	0.303326		chr1	45290000	45300000	-0.362101		chr1	33330000	33340000	-0.161392		chr1	39950000	39970000	0.281055		chr1	45060000	45070000	-0.198863		chr1	34100000	34110000	-0.379846		chr1	52330000	52340000	-0.121111		chr1	31860000	31870000	0.259128
chr1	37890000	37910000	-0.71402		chr1	44820000	44830000	0.329015		chr1	34300000	34310000	0.33589		chr1	45300000	45310000	-0.274627		chr1	33340000	33350000	-0.155337		chr1	40020000	40040000	0.0571674		chr1	45070000	45080000	-0.256564		chr1	34090000	34100000	-0.402377		chr1	52340000	52350000	-0.136305		chr1	31850000	31860000	0.265657
chr1	38050000	38070000	-0.0703257		chr1	45290000	45300000	-0.362101		chr1	34360000	34370000	0.522149		chr1	45470000	45480000	0.332373		chr1	33560000	33570000	-0.425585		chr1	40190000	40210000	-0.0926937		chr1	45290000	45300000	-0.0817613		chr1	34490000	34500000	0.695924		chr1	52510000	52520000	-0.166661		chr1	32020000	32030000	0.0721539
chr1	38150000	38170000	-0.0498022		chr1	45300000	45310000	-0.274627		chr1	34350000	34360000	0.499956		chr1	45480000	45490000	0.401205		chr1	33570000	33580000	-0.423787		chr1	40260000	40280000	-0.15363		chr1	45280000	45290000	-0.134338		chr1	34500000	34510000	0.703711		chr1	52520000	52530000	-0.166348		chr1	32010000	32020000	0.0957413
chr1	38260000	38280000	-0.0745246		chr1	45470000	45480000	0.332373		chr1	34590000	34600000	0.74426		chr1	45760000	45770000	0.387764		chr1	34290000	34300000	0.303326		chr1	40530000	40550000	-0.034992		chr1	45470000	45480000	0.456922		chr1	35210000	35220000	-0.729688		chr1	52830000	52840000	0.108439		chr1	32900000	32910000	-0.133868
chr1	38320000	38340000	-0.116065		chr1	45480000	45490000	0.401205		chr1	34580000	34590000	0.742262		chr1	45770000	45780000	0.307209		chr1	34300000	34310000	0.33589		chr1	40870000	40890000	0.3104		chr1	45480000	45490000	0.493993		chr1	35220000	35230000	-0.751243		chr1	52820000	52830000	0.11318		chr1	32890000	32900000	-0.163595
chr1	38480000	38500000	-0.663309		chr1	45760000	45770000	0.387764		chr1	34620000	34630000	0.720301		chr1	45960000	45970000	-0.156856		chr1	34360000	34370000	0.522149		chr1	41060000	41080000	0.179194		chr1	45760000	45770000	0.273139		chr1	35900000	35910000	0.29036		chr1	52860000	52870000	0.153231		chr1	33330000	33340000	0.148997
chr1	38660000	38680000	0.267737		chr1	45770000	45780000	0.307209		chr1	34630000	34640000	0.711943		chr1	45970000	45980000	-0.148877		chr1	34350000	34360000	0.499956		chr1	41230000	41250000	0.28311		chr1	45770000	45780000	0.20733		chr1	35890000	35900000	0.3137		chr1	52870000	52880000	0.180181		chr1	33340000	33350000	0.138379
chr1	38880000	38900000	0.768443		chr1	45960000	45970000	-0.156856		chr1	34720000	34730000	0.694089		chr1	46140000	46150000	0.189053		chr1	34590000	34600000	0.74426		chr1	41310000	41330000	0.190289		chr1	45960000	45970000	-0.0206022		chr1	36590000	36600000	-0.0510601		chr1	53150000	53160000	0.139177		chr1	33560000	33570000	-0.0296285
chr1	39050000	39070000	0.405739		chr1	45970000	45980000	-0.148877		chr1	34710000	34720000	0.698625		chr1	46150000	46160000	0.235167		chr1	34580000	34590000	0.742262		chr1	41460000	41480000	-0.243798		chr1	45970000	45980000	-0.0225116		chr1	36600000	36610000	-0.0354081		chr1	53160000	53170000	0.134784		chr1	33550000	33560000	-0.0203225
chr1	39290000	39310000	-0.836292		chr1	46140000	46150000	0.189053		chr1	34870000	34880000	0.403371		chr1	46700000	46710000	-0.755761		chr1	34620000	34630000	0.720301		chr1	41720000	41740000	-0.0207853		chr1	46060000	46070000	-0.0667586		chr1	36980000	36990000	-0.460144		chr1	53300000	53310000	0.217825		chr1	33930000	33940000	-0.0812768
chr1	39550000	39570000	-0.139995		chr1	46150000	46160000	0.235167		chr1	34880000	34890000	0.377071		chr1	46710000	46720000	-0.811041		chr1	34630000	34640000	0.711943		chr1	41950000	41970000	-0.0693808		chr1	46070000	46080000	-0.0534196		chr1	36970000	36980000	-0.477235		chr1	53310000	53320000	0.213599		chr1	33940000	33950000	-0.122083
chr1	39730000	39750000	0.368428		chr1	46700000	46710000	-0.755761		chr1	35210000	35220000	-0.854089		chr1	47630000	47640000	-0.389706		chr1	34720000	34730000	0.694089		chr1	41970000	41990000	-0.0575787		chr1	46700000	46710000	-0.557154		chr1	37160000	37170000	0.286289		chr1	53360000	53370000	0.20072		chr1	34100000	34110000	-0.379846
chr1	39870000	39890000	0.299891		chr1	46710000	46720000	-0.811041		chr1	35220000	35230000	-0.892293		chr1	47640000	47650000	-0.365118		chr1	34710000	34720000	0.698625		chr1	42260000	42280000	0.467164		chr1	46710000	46720000	-0.588712		chr1	37170000	37180000	0.332699		chr1	53370000	53380000	0.213494		chr1	34090000	34100000	-0.402377
chr1	40030000	40050000	-0.163045		chr1	47890000	47900000	-0.265009		chr1	35850000	35860000	0.401125		chr1	47890000	47900000	-0.265009		chr1	34870000	34880000	0.403371		chr1	42610000	42630000	0.211479		chr1	47010000	47020000	-0.133905		chr1	37390000	37400000	0.914772		chr1	53680000	53690000	-0.341531		chr1	34490000	34500000	0.695924
chr1	40230000	40250000	-0.122798		chr1	47900000	47910000	-0.203607		chr1	35840000	35850000	0.413057		chr1	47900000	47910000	-0.203607		chr1	34880000	34890000	0.377071		chr1	42800000	42820000	0.440131		chr1	47020000	47030000	-0.103302		chr1	37380000	37390000	0.896983		chr1	53690000	53700000	-0.346783		chr1	34500000	34510000	0.703711
chr1	40500000	40520000	-0.41159		chr1	52500000	52510000	-0.0980549		chr1	35900000	35910000	0.358487		chr1	48190000	48200000	-0.0148872		chr1	35210000	35220000	-0.854089		chr1	43010000	43030000	0.376767		chr1	47630000	47640000	-0.231019		chr1	37460000	37470000	0.914924		chr1	54300000	54310000	-0.197024		chr1	35210000	35220000	-0.729688
chr1	40800000	40820000	0.531211		chr1	52490000	52500000	-0.115976		chr1	35890000	35900000	0.356078		chr1	48180000	48190000	0.00908654		chr1	35220000	35230000	-0.892293		chr1	43030000	43050000	0.371413		chr1	47640000	47650000	-0.224312		chr1	37470000	37480000	0.90172		chr1	54290000	54300000	-0.202413		chr1	35220000	35230000	-0.751243
chr1	41020000	41040000	-0.173294		chr1	52830000	52840000	0.124865		chr1	36590000	36600000	-0.263501		chr1	50480000	50490000	-0.073749		chr1	35850000	35860000	0.401125		chr1	43220000	43240000	0.186088		chr1	47880000	47890000	-0.0511342		chr1	37490000	37500000	0.875327		chr1	55510000	55520000	-0.555803		chr1	35900000	35910000	0.29036
chr1	41230000	41250000	0.0413389		chr1	52820000	52830000	0.154867		chr1	36600000	36610000	-0.275716		chr1	50490000	50500000	-0.100831		chr1	35840000	35850000	0.413057		chr1	43370000	43390000	0.477311		chr1	47890000	47900000	-0.0439255		chr1	37500000	37510000	0.854967		chr1	55500000	55510000	-0.565246		chr1	35890000	35900000	0.3137
chr1	41470000	41490000	-0.515773		chr1	52860000	52870000	0.138731		chr1	37140000	37150000	-0.075589		chr1	52500000	52510000	-0.0980549		chr1	35900000	35910000	0.358487		chr1	43540000	43560000	0.152527		chr1	51790000	51800000	-0.17772		chr1	37900000	37910000	-0.396571		chr1	65680000	65690000	0.266797		chr1	36540000	36550000	-0.206273
chr1	41720000	41740000	-0.332675		chr1	52870000	52880000	0.155903		chr1	37150000	37160000	-0.0243865		chr1	52490000	52500000	-0.115976		chr1	35890000	35900000	0.356078		chr1	43650000	43670000	-0.0135022		chr1	51800000	51810000	-0.160212		chr1	37910000	37920000	-0.378395		chr1	65690000	65700000	0.307274		chr1	36550000	36560000	-0.220151
chr1	41970000	41990000	-0.109544		chr1	53150000	53160000	0.0665707		chr1	37390000	37400000	0.792638		chr1	52830000	52840000	0.124865		chr1	36260000	36270000	-0.0804293		chr1	43880000	43900000	0.312735		chr1	52330000	52340000	-0.121111		chr1	38880000	38890000	0.867855		chr1	65880000	65890000	0.456594		chr1	36980000	36990000	-0.460144
chr1	42230000	42250000	0.359134		chr1	53160000	53170000	0.0556951		chr1	37380000	37390000	0.772338		chr1	52820000	52830000	0.154867		chr1	36270000	36280000	-0.102765		chr1	43980000	44000000	0.366849		chr1	52340000	52350000	-0.136305		chr1	38890000	38900000	0.864179		chr1	65890000	65900000	0.461048		chr1	36970000	36980000	-0.477235
chr1	42300000	42320000	0.312122		chr1	53680000	53690000	-0.545359		chr1	37620000	37630000	0.432293		chr1	52860000	52870000	0.138731		chr1	37140000	37150000	-0.075589		chr1	44170000	44190000	0.448311		chr1	52510000	52520000	-0.166661		chr1	39060000	39070000	0.542368		chr1	66960000	66970000	-0.190184		chr1	37390000	37400000	0.914772
chr1	42590000	42610000	-0.242714		chr1	53690000	53700000	-0.568056		chr1	37610000	37620000	0.455799		chr1	52870000	52880000	0.155903		chr1	37150000	37160000	-0.0243865		chr1	44400000	44420000	0.147902		chr1	52520000	52530000	-0.166348		chr1	39070000	39080000	0.528064		chr1	66970000	66980000	-0.222816		chr1	37380000	37390000	0.896983
chr1	42790000	42810000	0.404129		chr1	54300000	54310000	-0.55045		chr1	37720000	37730000	0.122984		chr1	53150000	53160000	0.0665707		chr1	37390000	37400000	0.792638		chr1	44500000	44520000	-0.0517578		chr1	52830000	52840000	0.108439		chr1	39290000	39300000	-0.137535		chr1	71550000	71560000	-0.785356		chr1	37460000	37470000	0.914924
chr1	42950000	42970000	0.366739		chr1	54290000	54300000	-0.557681		chr1	37710000	37720000	0.156743		chr1	53160000	53170000	0.0556951		chr1	37380000	37390000	0.772338		chr1	44810000	44830000	0.351124		chr1	52820000	52830000	0.11318		chr1	39300000	39310000	-0.19988		chr1	71540000	71550000	-0.774135		chr1	37470000	37480000	0.90172
chr1	43220000	43240000	-0.201271		chr1	54450000	54460000	-0.095593		chr1	37900000	37910000	-0.756831		chr1	53680000	53690000	-0.545359		chr1	37620000	37630000	0.432293		chr1	45060000	45080000	-0.198863		chr1	52860000	52870000	0.153231		chr1	39550000	39560000	-0.0203596		chr1	78140000	78150000	0.230763		chr1	37490000	37500000	0.875327
chr1	43370000	43390000	0.253318		chr1	54440000	54450000	-0.118905		chr1	37890000	37900000	-0.71402		chr1	53690000	53700000	-0.568056		chr1	37610000	37620000	0.455799		chr1	45280000	45300000	-0.134338		chr1	52870000	52880000	0.180181		chr1	39560000	39570000	0.011226		chr1	78150000	78160000	0.2298		chr1	37500000	37510000	0.854967
chr1	43540000	43560000	0.277763		chr1	54950000	54960000	0.504365		chr1	38490000	38500000	-0.662007		chr1	54300000	54310000	-0.55045		chr1	37720000	37730000	0.122984		chr1	45470000	45490000	0.456922		chr1	53150000	53160000	0.139177		chr1	39730000	39740000	0.429197		chr1	86180000	86190000	0.236659		chr1	37900000	37910000	-0.396571
chr1	43660000	43680000	0.0693172		chr1	54960000	54970000	0.451974		chr1	38480000	38490000	-0.663309		chr1	54290000	54300000	-0.557681		chr1	37710000	37720000	0.156743		chr1	45760000	45780000	0.273139		chr1	53160000	53170000	0.134784		chr1	39740000	39750000	0.441306		chr1	86170000	86180000	0.234177		chr1	37910000	37920000	-0.378395
chr1	43880000	43900000	0.130734		chr1	55510000	55520000	-0.765257		chr1	38670000	38680000	0.302298		chr1	54950000	54960000	0.504365		chr1	37900000	37910000	-0.756831		chr1	45960000	45980000	-0.0206022		chr1	53300000	53310000	0.217825		chr1	40540000	40550000	-0.00743151		chr1	87970000	87980000	0.199503		chr1	38490000	38500000	-0.281375
chr1	44170000	44190000	0.197309		chr1	55520000	55530000	-0.761813		chr1	38660000	38670000	0.267737		chr1	54960000	54970000	0.451974		chr1	37890000	37900000	-0.71402		chr1	46060000	46080000	-0.0667586		chr1	53310000	53320000	0.213599		chr1	40530000	40540000	-0.034992		chr1	87960000	87970000	0.169176		chr1	38500000	38510000	-0.2314
chr1	44400000	44420000	-0.00198311		chr1	56640000	56650000	0.395733		chr1	38880000	38890000	0.768443		chr1	57050000	57060000	0.0101344		chr1	38260000	38270000	-0.0745246		chr1	46340000	46360000	0.361		chr1	53660000	53670000	-0.300671		chr1	40880000	40890000	0.286597		chr1	91470000	91480000	0.422388		chr1	38880000	38890000	0.867855
chr1	44660000	44680000	0.123268		chr1	56650000	56660000	0.418923		chr1	38890000	38900000	0.769193		chr1	57040000	57050000	0.0822842		chr1	38270000	38280000	-0.0811524		chr1	46470000	46490000	0.158596		chr1	53670000	53680000	-0.318657		chr1	40870000	40880000	0.3104		chr1	91480000	91490000	0.395211		chr1	38890000	38900000	0.864179
chr1	44820000	44840000	0.329015		chr1	57050000	57060000	0.0101344		chr1	39060000	39070000	0.376317		chr1	57280000	57290000	-0.417696		chr1	38490000	38500000	-0.662007		chr1	46700000	46720000	-0.557154		chr1	53680000	53690000	-0.341531		chr1	41060000	41070000	0.179194		chr1	93240000	93250000	-0.0935604		chr1	39060000	39070000	0.542368
chr1	45060000	45080000	-0.305542		chr1	57040000	57050000	0.0822842		chr1	39050000	39060000	0.405739		chr1	57290000	57300000	-0.375405		chr1	38480000	38490000	-0.663309		chr1	46820000	46840000	-0.673648		chr1	53690000	53700000	-0.346783		chr1	41070000	41080000	0.196607		chr1	93250000	93260000	-0.103716		chr1	39070000	39080000	0.528064
chr1	45290000	45310000	-0.362101		chr1	57280000	57290000	-0.417696		chr1	39290000	39300000	-0.836292		chr1	57870000	57880000	0.376287		chr1	38670000	38680000	0.302298		chr1	47010000	47030000	-0.133905		chr1	54300000	54310000	-0.197024		chr1	41720000	41730000	-0.0207853		chr1	93290000	93300000	-0.270146		chr1	39290000	39300000	-0.137535
chr1	45470000	45490000	0.332373		chr1	57290000	57300000	-0.375405		chr1	39300000	39310000	-0.897348		chr1	57880000	57890000	0.378699		chr1	38660000	38670000	0.267737		chr1	47190000	47210000	-0.0801786		chr1	54290000	54300000	-0.202413		chr1	41730000	41740000	-0.00413728		chr1	93300000	93310000	-0.289287		chr1	39300000	39310000	-0.19988
chr1	45760000	45780000	0.387764		chr1	59160000	59170000	-0.64913		chr1	39550000	39560000	-0.139995		chr1	59160000	59170000	-0.64913		chr1	38880000	38890000	0.768443		chr1	47630000	47650000	-0.231019		chr1	55510000	55520000	-0.555803		chr1	42260000	42270000	0.467164		chr1	93470000	93480000	-0.0700383		chr1	39550000	39560000	-0.0203596
chr1	45960000	45980000	-0.156856		chr1	59170000	59180000	-0.593622		chr1	39560000	39570000	-0.076771		chr1	59170000	59180000	-0.593622		chr1	38890000	38900000	0.769193		chr1	47840000	47860000	-0.106498		chr1	55500000	55510000	-0.565246		chr1	42270000	42280000	0.476254		chr1	93480000	93490000	-0.0618023		chr1	39560000	39570000	0.011226
chr1	46140000	46160000	0.189053		chr1	59230000	59240000	-0.146077		chr1	39730000	39740000	0.368428		chr1	59230000	59240000	-0.146077		chr1	39060000	39070000	0.376317		chr1	47880000	47900000	-0.0511342		chr1	55530000	55540000	-0.527563		chr1	42620000	42630000	0.213022		chr1	93540000	93550000	-0.0551355		chr1	39950000	39960000	0.281055
chr1	46450000	46470000	0.106904		chr1	59240000	59250000	-0.102392		chr1	39740000	39750000	0.369957		chr1	59240000	59250000	-0.102392		chr1	39050000	39060000	0.405739		chr1	48190000	48210000	-0.11264		chr1	55520000	55530000	-0.540202		chr1	42610000	42620000	0.211479		chr1	93530000	93540000	-0.0556122		chr1	39960000	39970000	0.266112
chr1	46470000	46490000	0.0578449		chr1	59750000	59760000	0.930443		chr1	40240000	40250000	-0.156793		chr1	59750000	59760000	0.930443		chr1	39290000	39300000	-0.836292		chr1	48450000	48470000	-0.215168		chr1	59750000	59760000	0.559509		chr1	43010000	43020000	0.376767		chr1	93640000	93650000	0.00374049		chr1	40030000	40040000	0.0300452
chr1	46700000	46720000	-0.755761		chr1	59760000	59770000	0.942216		chr1	40230000	40240000	-0.122798		chr1	59760000	59770000	0.942216		chr1	39300000	39310000	-0.897348		chr1	48530000	48550000	-0.299259		chr1	59760000	59770000	0.55802		chr1	43020000	43030000	0.376228		chr1	93650000	93660000	0.00225693		chr1	40020000	40030000	0.0571674
chr1	46830000	46850000	-0.897937		chr1	61510000	61520000	-0.00504648		chr1	40800000	40810000	0.531211		chr1	61510000	61520000	-0.00504648		chr1	39550000	39560000	-0.139995		chr1	48700000	48720000	-0.0948126		chr1	62900000	62910000	-0.119119		chr1	43030000	43040000	0.371413		chr1	94080000	94090000	0.409491		chr1	40190000	40200000	-0.0926937
chr1	47020000	47040000	-0.457535		chr1	61500000	61510000	-0.0836974		chr1	40810000	40820000	0.507387		chr1	61500000	61510000	-0.0836974		chr1	39560000	39570000	-0.076771		chr1	48970000	48990000	0.0403696		chr1	62890000	62900000	-0.145276		chr1	43040000	43050000	0.3839		chr1	94090000	94100000	0.407989		chr1	40200000	40210000	-0.0971346
chr1	47190000	47210000	-0.330221		chr1	62900000	62910000	-0.357354		chr1	41030000	41040000	-0.18756		chr1	62900000	62910000	-0.357354		chr1	39730000	39740000	0.368428		chr1	48990000	49010000	0.0108386		chr1	65520000	65530000	-0.113709		chr1	43550000	43560000	0.106142		chr1	94340000	94350000	-0.414466		chr1	40540000	40550000	-0.00743151
chr1	47630000	47650000	-0.389706		chr1	62890000	62900000	-0.33183		chr1	41020000	41030000	-0.173294		chr1	62890000	62900000	-0.33183		chr1	39740000	39750000	0.369957		chr1	49240000	49260000	0.11502		chr1	65530000	65540000	-0.0813997		chr1	43540000	43550000	0.152527		chr1	94330000	94340000	-0.373696		chr1	40530000	40540000	-0.034992
chr1	47840000	47860000	-0.35345		chr1	63240000	63250000	-0.643439		chr1	41240000	41250000	0.0436556		chr1	63240000	63250000	-0.643439		chr1	40240000	40250000	-0.156793		chr1	49320000	49340000	0.15545		chr1	65880000	65890000	0.456594		chr1	43650000	43660000	-0.0135022		chr1	94490000	94500000	-0.291256		chr1	40880000	40890000	0.286597
chr1	47890000	47910000	-0.265009		chr1	63250000	63260000	-0.718002		chr1	41230000	41240000	0.0413389		chr1	63250000	63260000	-0.718002		chr1	40230000	40240000	-0.122798		chr1	50570000	50590000	-0.118634		chr1	65890000	65900000	0.461048		chr1	43660000	43670000	-0.00352181		chr1	94480000	94490000	-0.322957		chr1	40870000	40880000	0.3104
chr1	48180000	48200000	0.00908654		chr1	65880000	65890000	0.516226		chr1	41470000	41480000	-0.515773		chr1	65720000	65730000	0.2813		chr1	40800000	40810000	0.531211		chr1	50810000	50830000	-0.994418		chr1	70670000	70680000	0.0407133		chr1	43880000	43890000	0.312735		chr1	100600000	100610000	0.395216		chr1	41060000	41070000	0.179194
chr1	48440000	48460000	-0.17494		chr1	65890000	65900000	0.513495		chr1	41480000	41490000	-0.515975		chr1	65710000	65720000	0.24674		chr1	40810000	40820000	0.507387		chr1	51070000	51090000	-0.196742		chr1	70660000	70670000	0.0215444		chr1	43890000	43900000	0.307947		chr1	100590000	100600000	0.384766		chr1	41070000	41080000	0.196607
chr1	48530000	48550000	-0.424469		chr1	67980000	67990000	-0.119368		chr1	41720000	41730000	-0.332675		chr1	65880000	65890000	0.516226		chr1	41030000	41040000	-0.18756		chr1	51220000	51240000	0.155704		chr1	71550000	71560000	-0.785356		chr1	43980000	43990000	0.366849		chr1	109230000	109240000	-0.0294761		chr1	41240000	41250000	0.287703
chr1	48740000	48760000	-0.171631		chr1	67990000	68000000	-0.090645		chr1	41730000	41740000	-0.297213		chr1	65890000	65900000	0.513495		chr1	41020000	41030000	-0.173294		chr1	51640000	51660000	0.00354593		chr1	71540000	71550000	-0.774135		chr1	43990000	44000000	0.390456		chr1	109240000	109250000	-0.0220458		chr1	41230000	41240000	0.28311
chr1	48990000	49010000	-0.40201		chr1	78140000	78150000	0.133137		chr1	41980000	41990000	-0.0991702		chr1	76070000	76080000	0.266275		chr1	41240000	41250000	0.0436556		chr1	51790000	51810000	-0.17772		chr1	78140000	78150000	0.230763		chr1	46340000	46350000	0.361		chr1	109270000	109280000	-0.0171652		chr1	41310000	41320000	0.190289
chr1	49300000	49320000	-0.290765		chr1	78150000	78160000	0.132443		chr1	41970000	41980000	-0.109544		chr1	76080000	76090000	0.247299		chr1	41230000	41240000	0.0413389		chr1	52010000	52030000	0.142812		chr1	78150000	78160000	0.2298		chr1	46350000	46360000	0.34046		chr1	109280000	109290000	-0.0769436		chr1	41320000	41330000	0.184466
chr1	49350000	49370000	-0.273631		chr1	85740000	85750000	-0.441783		chr1	42240000	42250000	0.354321		chr1	78140000	78150000	0.133137		chr1	41470000	41480000	-0.515773		chr1	52260000	52280000	-0.109396		chr1	86180000	86190000	0.236659		chr1	46470000	46480000	0.158596		chr1	109660000	109670000	0.0318544		chr1	41720000	41730000	-0.0207853
chr1	50480000	50500000	-0.073749		chr1	85730000	85740000	-0.469452		chr1	42230000	42240000	0.359134		chr1	78150000	78160000	0.132443		chr1	41480000	41490000	-0.515975		chr1	52330000	52350000	-0.121111		chr1	86170000	86180000	0.234177		chr1	46480000	46490000	0.142753		chr1	109650000	109660000	0.0350092		chr1	41730000	41740000	-0.00413728
chr1	50510000	50530000	-0.144628		chr1	86030000	86040000	0.371491		chr1	42300000	42310000	0.312122		chr1	85740000	85750000	-0.441783		chr1	41720000	41730000	-0.332675		chr1	52510000	52530000	-0.166661		chr1	87170000	87180000	0.0147203		chr1	46830000	46840000	-0.670954		chr1	109730000	109740000	-0.0404233		chr1	41980000	41990000	-0.0432666
chr1	50810000	50830000	-0.868401		chr1	86040000	86050000	0.338083		chr1	42310000	42320000	0.295061		chr1	85730000	85740000	-0.469452		chr1	41730000	41740000	-0.297213		chr1	52820000	52840000	0.11318		chr1	87160000	87170000	-0.0130997		chr1	46820000	46830000	-0.673648		chr1	109740000	109750000	-0.0473403		chr1	41970000	41980000	-0.0575787
chr1	51070000	51090000	-0.0050509		chr1	86180000	86190000	-0.052747		chr1	42600000	42610000	-0.237867		chr1	86030000	86040000	0.371491		chr1	42240000	42250000	0.354321		chr1	52860000	52880000	0.153231		chr1	91470000	91480000	0.422388		chr1	47190000	47200000	-0.0801786		chr1	109970000	109980000	0.0481781		chr1	42620000	42630000	0.213022
chr1	51190000	51210000	0.128557		chr1	86170000	86180000	-0.0328676		chr1	42590000	42600000	-0.242714		chr1	86040000	86050000	0.338083		chr1	42230000	42240000	0.359134		chr1	53150000	53170000	0.139177		chr1	91480000	91490000	0.395211		chr1	47200000	47210000	-0.0668216		chr1	109960000	109970000	0.046209		chr1	42610000	42620000	0.211479
chr1	51530000	51550000	0.24043		chr1	87170000	87180000	-0.122742		chr1	42960000	42970000	0.360763		chr1	86180000	86190000	-0.052747		chr1	42300000	42310000	0.312122		chr1	53300000	53320000	0.217825		chr1	91960000	91970000	-0.0725242		chr1	47850000	47860000	-0.111566		chr1	110090000	110100000	-0.03713		chr1	43010000	43020000	0.376767
chr1	51650000	51670000	-0.20504		chr1	87160000	87170000	-0.192264		chr1	42950000	42960000	0.366739		chr1	86170000	86180000	-0.0328676		chr1	42310000	42320000	0.295061		chr1	53360000	53380000	0.20072		chr1	91970000	91980000	-0.0367497		chr1	47840000	47850000	-0.106498		chr1	110080000	110090000	-0.100243		chr1	43020000	43030000	0.376228
chr1	51770000	51790000	-0.372105		chr1	89360000	89370000	-0.604174		chr1	43550000	43560000	0.230041		chr1	87170000	87180000	-0.122742		chr1	42600000	42610000	-0.237867		chr1	53660000	53680000	-0.300671		chr1	92770000	92780000	0.320469		chr1	48190000	48200000	-0.11264		chr1	111580000	111590000	0.277268		chr1	43030000	43040000	0.371413
chr1	52010000	52030000	0.00482943		chr1	89350000	89360000	-0.600425		chr1	43540000	43550000	0.277763		chr1	87160000	87170000	-0.192264		chr1	42590000	42600000	-0.242714		chr1	53680000	53700000	-0.341531		chr1	92760000	92770000	0.293153		chr1	48200000	48210000	-0.113508		chr1	111570000	111580000	0.281201		chr1	43040000	43050000	0.3839
chr1	52270000	52290000	-0.0431013		chr1	90460000	90470000	-0.467496		chr1	43660000	43670000	0.0693172		chr1	89360000	89370000	-0.604174		chr1	42960000	42970000	0.360763		chr1	53900000	53920000	-0.122502		chr1	93240000	93250000	-0.0935604		chr1	48450000	48460000	-0.215168		chr1	112310000	112320000	-0.00415493		chr1	43370000	43380000	0.477311
chr1	52490000	52510000	-0.115976		chr1	90470000	90480000	-0.526208		chr1	43670000	43680000	0.0670702		chr1	89350000	89360000	-0.600425		chr1	42950000	42960000	0.366739		chr1	54230000	54250000	-0.151257		chr1	93250000	93260000	-0.103716		chr1	48460000	48470000	-0.214339		chr1	112320000	112330000	-0.035338		chr1	43380000	43390000	0.483687
chr1	52540000	52560000	-0.0269114		chr1	91470000	91480000	0.536089		chr1	43880000	43890000	0.130734		chr1	90100000	90110000	0.124621		chr1	43550000	43560000	0.230041		chr1	54290000	54310000	-0.202413		chr1	93290000	93300000	-0.270146		chr1	48530000	48540000	-0.299259		chr1	113150000	113160000	0.158214		chr1	43550000	43560000	0.106142
chr1	52820000	52840000	0.154867		chr1	91480000	91490000	0.521639		chr1	43890000	43900000	0.113677		chr1	90090000	90100000	0.10906		chr1	43540000	43550000	0.277763		chr1	54520000	54540000	-0.0670247		chr1	93300000	93310000	-0.289287		chr1	48540000	48550000	-0.300056		chr1	113160000	113170000	0.146768		chr1	43540000	43550000	0.152527
chr1	52860000	52880000	0.138731		chr1	91950000	91960000	-1.20538		chr1	45060000	45070000	-0.305542		chr1	90460000	90470000	-0.467496		chr1	43660000	43670000	0.0693172		chr1	54690000	54710000	0.509925		chr1	93540000	93550000	-0.0551355		chr1	48710000	48720000	-0.078624		chr1	113250000	113260000	-0.0214597		chr1	43650000	43660000	-0.0135022
chr1	53150000	53170000	0.0665707		chr1	91960000	91970000	-1.23282		chr1	45070000	45080000	-0.407899		chr1	90470000	90480000	-0.526208		chr1	43670000	43680000	0.0670702		chr1	54960000	54980000	0.440714		chr1	93530000	93540000	-0.0556122		chr1	48700000	48710000	-0.0948126		chr1	113240000	113250000	0.0201172		chr1	43660000	43670000	-0.00352181
chr1	53350000	53370000	0.321928		chr1	92750000	92760000	0.267169		chr1	46450000	46460000	0.106904		chr1	91160000	91170000	0.0636251		chr1	43880000	43890000	0.130734		chr1	55120000	55140000	0.0667021		chr1	93640000	93650000	0.00374049		chr1	48970000	48980000	0.0403696		chr1	113410000	113420000	0.286568		chr1	44180000	44190000	0.44517
chr1	53470000	53490000	0.306549		chr1	92760000	92770000	0.265336		chr1	46460000	46470000	0.0762066		chr1	91170000	91180000	0.0900675		chr1	43890000	43900000	0.113677		chr1	55280000	55300000	-0.413271		chr1	93650000	93660000	0.00225693		chr1	48980000	48990000	0.032364		chr1	113420000	113430000	0.300437		chr1	44170000	44180000	0.448311
chr1	53680000	53700000	-0.545359		chr1	93290000	93300000	-0.377467		chr1	46470000	46480000	0.0578449		chr1	91470000	91480000	0.536089		chr1	46450000	46460000	0.106904		chr1	55500000	55520000	-0.565246		chr1	94340000	94350000	-0.414466		chr1	48990000	49000000	0.0108386		chr1	114210000	114220000	0.00613526		chr1	44810000	44820000	0.351124
chr1	53900000	53920000	-0.0997411		chr1	93300000	93310000	-0.352238		chr1	46480000	46490000	0.0538484		chr1	91480000	91490000	0.521639		chr1	46460000	46470000	0.0762066		chr1	55520000	55540000	-0.540202		chr1	94330000	94340000	-0.373696		chr1	49000000	49010000	0.0167049		chr1	114220000	114230000	-0.0476968		chr1	44820000	44830000	0.350966
chr1	54170000	54190000	-0.248817		chr1	93640000	93650000	0.136128		chr1	46830000	46840000	-0.897937		chr1	91950000	91960000	-1.20538		chr1	46470000	46480000	0.0578449		chr1	55750000	55770000	-0.559579		chr1	94490000	94500000	-0.291256		chr1	49240000	49250000	0.11502		chr1	114870000	114880000	0.289965		chr1	45060000	45070000	-0.198863
chr1	54290000	54310000	-0.557681		chr1	93630000	93640000	0.129779		chr1	46840000	46850000	-0.8861		chr1	91960000	91970000	-1.23282		chr1	46480000	46490000	0.0538484		chr1	55800000	55820000	-0.522679		chr1	94480000	94490000	-0.322957		chr1	49250000	49260000	0.119973		chr1	114880000	114890000	0.313124		chr1	45070000	45080000	-0.256564
chr1	54440000	54460000	-0.118905		chr1	94080000	94090000	0.631601		chr1	47020000	47030000	-0.457535		chr1	92750000	92760000	0.267169		chr1	46830000	46840000	-0.897937		chr1	56020000	56040000	-0.0324188		chr1	100220000	100230000	-0.523594		chr1	49320000	49330000	0.15545		chr1	115250000	115260000	0.257888		chr1	46060000	46070000	-0.0667586
chr1	54550000	54570000	-0.00905805		chr1	94090000	94100000	0.638798		chr1	47030000	47040000	-0.448314		chr1	92760000	92770000	0.265336		chr1	46840000	46850000	-0.8861		chr1	56770000	56790000	0.411891		chr1	100230000	100240000	-0.495429		chr1	49330000	49340000	0.166103		chr1	115240000	115250000	0.285181		chr1	46070000	46080000	-0.0534196
chr1	54950000	54970000	0.504365		chr1	94340000	94350000	-0.334039		chr1	47190000	47200000	-0.330221		chr1	93290000	93300000	-0.377467		chr1	47020000	47030000	-0.457535		chr1	56800000	56820000	0.367719		chr1	100600000	100610000	0.395216		chr1	50580000	50590000	-0.137736		chr1	116670000	116680000	0.00698187		chr1	46340000	46350000	0.361
chr1	55110000	55130000	0.273804		chr1	94330000	94340000	-0.291252		chr1	47200000	47210000	-0.307541		chr1	93300000	93310000	-0.352238		chr1	47030000	47040000	-0.448314		chr1	57050000	57070000	-0.101438		chr1	100590000	100600000	0.384766		chr1	50570000	50580000	-0.118634		chr1	116680000	116690000	0.0562114		chr1	46350000	46360000	0.34046
chr1	55280000	55300000	-0.161551		chr1	94700000	94710000	0.662733		chr1	47630000	47640000	-0.389706		chr1	93640000	93650000	0.136128		chr1	47190000	47200000	-0.330221		chr1	57070000	57090000	-0.16456		chr1	101350000	101360000	-0.434018		chr1	50810000	50820000	-0.994418		chr1	117050000	117060000	-0.122121		chr1	46470000	46480000	0.158596
chr1	55510000	55530000	-0.765257		chr1	94710000	94720000	0.658045		chr1	47640000	47650000	-0.365118		chr1	93630000	93640000	0.129779		chr1	47200000	47210000	-0.307541		chr1	57270000	57290000	-0.661477		chr1	101360000	101370000	-0.420221		chr1	50820000	50830000	-0.986623		chr1	117040000	117050000	-0.125884		chr1	46480000	46490000	0.142753
chr1	55740000	55760000	-0.534299		chr1	94850000	94860000	0.340651		chr1	47850000	47860000	-0.351691		chr1	94340000	94350000	-0.334039		chr1	47850000	47860000	-0.351691		chr1	57490000	57510000	0.0110695		chr1	108740000	108750000	-0.53362		chr1	51070000	51080000	-0.196742		chr1	117100000	117110000	-0.0523388		chr1	47190000	47200000	-0.0801786
chr1	55800000	55820000	-0.31748		chr1	94840000	94850000	0.347927		chr1	47840000	47850000	-0.35345		chr1	94330000	94340000	-0.291252		chr1	47840000	47850000	-0.35345		chr1	57540000	57560000	0.157158		chr1	108750000	108760000	-0.501347		chr1	51080000	51090000	-0.176131		chr1	117110000	117120000	-0.0304342		chr1	47200000	47210000	-0.0668216
chr1	56350000	56370000	0.530414		chr1	95270000	95280000	-0.0805454		chr1	48190000	48200000	-0.0148872		chr1	94700000	94710000	0.662733		chr1	48450000	48460000	-0.203038		chr1	57790000	57810000	0.372347		chr1	109230000	109240000	-0.0294761		chr1	51220000	51230000	0.155704		chr1	117590000	117600000	-0.0598166		chr1	47850000	47860000	-0.111566
chr1	56640000	56660000	0.395733		chr1	95280000	95290000	-0.156674		chr1	48180000	48190000	0.00908654		chr1	94710000	94720000	0.658045		chr1	48440000	48450000	-0.17494		chr1	57920000	57940000	0.262858		chr1	109240000	109250000	-0.0220458		chr1	51230000	51240000	0.194366		chr1	117600000	117610000	-0.128915		chr1	47840000	47850000	-0.106498
chr1	57040000	57060000	0.0822842		chr1	95520000	95530000	-0.492395		chr1	48450000	48460000	-0.203038		chr1	95270000	95280000	-0.0805454		chr1	48530000	48540000	-0.424469		chr1	58510000	58530000	-0.0419278		chr1	109270000	109280000	-0.0171652		chr1	51650000	51660000	-0.0566636		chr1	142820000	142830000	-4.15344		chr1	48190000	48200000	-0.11264
chr1	57170000	57190000	-0.371213		chr1	95530000	95540000	-0.554508		chr1	48440000	48450000	-0.17494		chr1	95280000	95290000	-0.156674		chr1	48540000	48550000	-0.440285		chr1	58630000	58650000	-0.0986361		chr1	109280000	109290000	-0.0769436		chr1	51640000	51650000	0.00354593		chr1	142810000	142820000	-4.44264		chr1	48200000	48210000	-0.113508
chr1	57280000	57300000	-0.417696		chr1	100210000	100220000	-0.643558		chr1	48530000	48540000	-0.424469		chr1	95520000	95530000	-0.492395		chr1	48740000	48750000	-0.171631		chr1	58930000	58950000	-0.335734		chr1	109970000	109980000	0.0481781		chr1	52020000	52030000	0.147013		chr1	144590000	144600000	-1.76681		chr1	48450000	48460000	-0.215168
chr1	57520000	57540000	0.0539928		chr1	100220000	100230000	-0.64672		chr1	48540000	48550000	-0.440285		chr1	95530000	95540000	-0.554508		chr1	48750000	48760000	-0.149919		chr1	58950000	58970000	-0.351122		chr1	109960000	109970000	0.046209		chr1	52010000	52020000	0.142812		chr1	144580000	144590000	-1.65936		chr1	48460000	48470000	-0.214339
chr1	57870000	57890000	0.376287		chr1	100500000	100510000	0.508987		chr1	48740000	48750000	-0.171631		chr1	100500000	100510000	0.508987		chr1	48990000	49000000	-0.40201		chr1	59180000	59200000	-0.459869		chr1	110090000	110100000	-0.03713		chr1	52270000	52280000	-0.105767		chr1	145290000	145300000	-0.498974		chr1	48530000	48540000	-0.299259
chr1	58460000	58480000	0.18381		chr1	100510000	100520000	0.511586		chr1	48750000	48760000	-0.149919		chr1	100510000	100520000	0.511586		chr1	49000000	49010000	-0.417731		chr1	59570000	59590000	0.419485		chr1	110080000	110090000	-0.100243		chr1	52260000	52270000	-0.109396		chr1	145300000	145310000	-0.4185		chr1	48540000	48550000	-0.300056
chr1	58630000	58650000	-0.0333041		chr1	100600000	100610000	0.503212		chr1	48990000	49000000	-0.40201		chr1	100600000	100610000	0.503212		chr1	49300000	49310000	-0.290765		chr1	59750000	59770000	0.559509		chr1	110170000	110180000	0.124782		chr1	53360000	53370000	0.20072		chr1	145380000	145390000	-0.553205		chr1	48710000	48720000	-0.078624
chr1	58920000	58940000	-0.368139		chr1	100590000	100600000	0.507327		chr1	49000000	49010000	-0.417731		chr1	100590000	100600000	0.507327		chr1	49310000	49320000	-0.293067		chr1	60230000	60250000	-1.05976		chr1	110180000	110190000	0.150523		chr1	53370000	53380000	0.213494		chr1	145370000	145380000	-0.640191		chr1	48700000	48710000	-0.0948126
chr1	59160000	59180000	-0.64913		chr1	101350000	101360000	-0.335238		chr1	49300000	49310000	-0.290765		chr1	101350000	101360000	-0.335238		chr1	49350000	49360000	-0.273631		chr1	60420000	60440000	-0.883418		chr1	110560000	110570000	-0.0865977		chr1	53900000	53910000	-0.122502		chr1	145610000	145620000	-0.534333		chr1	48970000	48980000	0.0403696
chr1	59230000	59250000	-0.146077		chr1	101360000	101370000	-0.311203		chr1	49310000	49320000	-0.293067		chr1	101360000	101370000	-0.311203		chr1	49360000	49370000	-0.256796		chr1	60950000	60970000	0.479907		chr1	110570000	110580000	-0.114949		chr1	53910000	53920000	-0.0988294		chr1	145620000	145630000	-0.567679		chr1	48980000	48990000	0.032364
chr1	59750000	59770000	0.930443		chr1	104060000	104070000	-0.964502		chr1	49350000	49360000	-0.273631		chr1	109220000	109230000	-0.591861		chr1	50510000	50520000	-0.144628		chr1	60970000	60990000	0.413793		chr1	111990000	112000000	0.101177		chr1	54230000	54240000	-0.151257		chr1	146540000	146550000	-1.0121		chr1	48990000	49000000	0.0108386
chr1	60230000	60250000	-1.13216		chr1	104070000	104080000	-0.990075		chr1	49360000	49370000	-0.256796		chr1	109230000	109240000	-0.617033		chr1	50520000	50530000	-0.162434		chr1	61270000	61290000	-0.808598		chr1	111980000	111990000	0.0853916		chr1	54240000	54250000	-0.166981		chr1	146550000	146560000	-0.911862		chr1	49000000	49010000	0.0167049
chr1	60420000	60440000	-1.35472		chr1	109220000	109230000	-0.591861		chr1	50480000	50490000	-0.073749		chr1	109280000	109290000	-0.558855		chr1	50810000	50820000	-0.868401		chr1	61420000	61440000	-0.412745		chr1	112310000	112320000	-0.00415493		chr1	54530000	54540000	-0.0446751		chr1	146720000	146730000	-0.256773		chr1	49240000	49250000	0.11502
chr1	60610000	60630000	-0.254558		chr1	109230000	109240000	-0.617033		chr1	50490000	50500000	-0.100831		chr1	109290000	109300000	-0.541901		chr1	50820000	50830000	-0.843084		chr1	61910000	61930000	0.207237		chr1	112320000	112330000	-0.035338		chr1	54520000	54530000	-0.0670247		chr1	146710000	146720000	-0.302389		chr1	49250000	49260000	0.119973
chr1	61230000	61250000	-0.351471		chr1	109280000	109290000	-0.558855		chr1	50510000	50520000	-0.144628		chr1	109630000	109640000	-0.310721		chr1	51070000	51080000	-0.0050509		chr1	62060000	62080000	0.0493063		chr1	113150000	113160000	0.158214		chr1	54690000	54700000	0.509925		chr1	148830000	148840000	-2.05847		chr1	49320000	49330000	0.15545
chr1	61300000	61320000	-0.741773		chr1	109290000	109300000	-0.541901		chr1	50520000	50530000	-0.162434		chr1	109640000	109650000	-0.28768		chr1	51080000	51090000	0.00444345		chr1	62100000	62120000	0.0904597		chr1	113160000	113170000	0.146768		chr1	54700000	54710000	0.535472		chr1	148840000	148850000	-2.05963		chr1	49330000	49340000	0.166103
chr1	61420000	61440000	-0.556988		chr1	109630000	109640000	-0.310721		chr1	50810000	50820000	-0.868401		chr1	109970000	109980000	-0.0208667		chr1	51190000	51200000	0.128557		chr1	62310000	62330000	-0.173748		chr1	113250000	113260000	-0.0214597		chr1	54970000	54980000	0.427356		chr1	149360000	149370000	-1.45912		chr1	50580000	50590000	-0.137736
chr1	61500000	61520000	-0.0836974		chr1	109640000	109650000	-0.28768		chr1	50820000	50830000	-0.843084		chr1	109960000	109970000	-0.0180257		chr1	51200000	51210000	0.145298		chr1	62600000	62620000	-0.343871		chr1	113240000	113250000	0.0201172		chr1	54960000	54970000	0.440714		chr1	149370000	149380000	-1.38247		chr1	50570000	50580000	-0.118634
chr1	61910000	61930000	0.259849		chr1	109970000	109980000	-0.0208667		chr1	51070000	51080000	-0.0050509		chr1	110170000	110180000	0.170223		chr1	51530000	51540000	0.24043		chr1	62890000	62910000	-0.145276		chr1	114870000	114880000	0.289965		chr1	55120000	55130000	0.0667021		chr1	150210000	150220000	-0.305642		chr1	50810000	50820000	-0.994418
chr1	62110000	62130000	0.0259597		chr1	109960000	109970000	-0.0180257		chr1	51080000	51090000	0.00444345		chr1	110180000	110190000	0.184191		chr1	51540000	51550000	0.208398		chr1	62940000	62960000	0.0229149		chr1	114880000	114890000	0.313124		chr1	55130000	55140000	0.0421143		chr1	150200000	150210000	-0.346811		chr1	50820000	50830000	-0.986623
chr1	62310000	62330000	0.0222309		chr1	110170000	110180000	0.170223		chr1	51190000	51200000	0.128557		chr1	110560000	110570000	-0.420852		chr1	51660000	51670000	-0.245472		chr1	63290000	63310000	-0.251591		chr1	115120000	115130000	0.443259		chr1	55280000	55290000	-0.413271		chr1	150590000	150600000	0.631992		chr1	51070000	51080000	-0.196742
chr1	62590000	62610000	-0.336232		chr1	110180000	110190000	0.184191		chr1	51200000	51210000	0.145298		chr1	110570000	110580000	-0.469904		chr1	51650000	51660000	-0.20504		chr1	63360000	63380000	-0.202828		chr1	115110000	115120000	0.455242		chr1	55290000	55300000	-0.423251		chr1	150600000	150610000	0.654079		chr1	51080000	51090000	-0.176131
chr1	62890000	62910000	-0.33183		chr1	110560000	110570000	-0.420852		chr1	51530000	51540000	0.24043		chr1	111150000	111160000	-0.0472168		chr1	51780000	51790000	-0.369686		chr1	63610000	63630000	0.235503		chr1	115250000	115260000	0.257888		chr1	55760000	55770000	-0.537777		chr1	150900000	150910000	0.249889		chr1	51220000	51230000	0.155704
chr1	63240000	63260000	-0.643439		chr1	110570000	110580000	-0.469904		chr1	51540000	51550000	0.208398		chr1	111160000	111170000	-0.0545055		chr1	51770000	51780000	-0.372105		chr1	63740000	63760000	0.240252		chr1	115240000	115250000	0.285181		chr1	55750000	55760000	-0.559579		chr1	150890000	150900000	0.294262		chr1	51230000	51240000	0.194366
chr1	63360000	63380000	-0.448443		chr1	111510000	111520000	0.0298925		chr1	51660000	51670000	-0.245472		chr1	111510000	111520000	0.0298925		chr1	52020000	52030000	0.022805		chr1	64030000	64050000	-0.444026		chr1	115330000	115340000	0.0689736		chr1	55810000	55820000	-0.519896		chr1	151030000	151040000	-0.0781403		chr1	51650000	51660000	-0.0566636
chr1	63750000	63770000	0.137401		chr1	111500000	111510000	0.0125116		chr1	51650000	51660000	-0.20504		chr1	111500000	111510000	0.0125116		chr1	52010000	52020000	0.00482943		chr1	64380000	64400000	0.566631		chr1	115320000	115330000	0.0815733		chr1	55800000	55810000	-0.522679		chr1	151020000	151030000	-0.0702452		chr1	51640000	51650000	0.00354593
chr1	64030000	64050000	-0.434844		chr1	111680000	111690000	0.273075		chr1	51780000	51790000	-0.369686		chr1	111680000	111690000	0.273075		chr1	52270000	52280000	-0.0431013		chr1	64700000	64720000	-0.138998		chr1	117050000	117060000	-0.122121		chr1	56020000	56030000	-0.0324188		chr1	151130000	151140000	-0.160216		chr1	52270000	52280000	-0.105767
chr1	64380000	64400000	0.72934		chr1	111670000	111680000	0.268158		chr1	51770000	51780000	-0.372105		chr1	111670000	111680000	0.268158		chr1	52280000	52290000	-0.0523155		chr1	65120000	65140000	-0.0466118		chr1	117040000	117050000	-0.125884		chr1	56030000	56040000	-0.0128207		chr1	151140000	151150000	-0.163593		chr1	52260000	52270000	-0.109396
chr1	64700000	64720000	-0.115548		chr1	111990000	112000000	-0.121437		chr1	52020000	52030000	0.022805		chr1	111990000	112000000	-0.121437		chr1	52540000	52550000	-0.0269114		chr1	65290000	65310000	-0.266874		chr1	117100000	117110000	-0.0523388		chr1	56770000	56780000	0.411891		chr1	151240000	151250000	-0.0689333		chr1	53660000	53670000	-0.300671
chr1	65130000	65150000	-0.0661324		chr1	111980000	111990000	-0.109327		chr1	52010000	52020000	0.00482943		chr1	111980000	111990000	-0.109327		chr1	52550000	52560000	0.00579897		chr1	65520000	65540000	-0.113709		chr1	117110000	117120000	-0.0304342		chr1	56780000	56790000	0.406763		chr1	151250000	151260000	-0.0555486		chr1	53670000	53680000	-0.318657
chr1	65290000	65310000	-0.219259		chr1	112310000	112320000	-0.48789		chr1	52270000	52280000	-0.0431013		chr1	112900000	112910000	-0.458964		chr1	53350000	53360000	0.321928		chr1	65680000	65700000	0.266797		chr1	117590000	117600000	-0.0598166		chr1	56800000	56810000	0.367719		chr1	151310000	151320000	0.190108		chr1	53900000	53910000	-0.122502
chr1	65510000	65530000	-0.0941869		chr1	112320000	112330000	-0.520794		chr1	52280000	52290000	-0.0523155		chr1	112910000	112920000	-0.453574		chr1	53360000	53370000	0.322211		chr1	65880000	65900000	0.456594		chr1	117600000	117610000	-0.128915		chr1	56810000	56820000	0.349204		chr1	151320000	151330000	0.218108		chr1	53910000	53920000	-0.0988294
chr1	65710000	65730000	0.24674		chr1	113150000	113160000	0.162558		chr1	52540000	52550000	-0.0269114		chr1	113150000	113160000	0.162558		chr1	53480000	53490000	0.296923		chr1	66150000	66170000	-0.587733		chr1	120240000	120250000	0.0176441		chr1	57050000	57060000	-0.101438		chr1	152000000	152010000	-0.444877		chr1	54230000	54240000	-0.151257
chr1	65880000	65900000	0.516226		chr1	113160000	113170000	0.165428		chr1	52550000	52560000	0.00579897		chr1	113160000	113170000	0.165428		chr1	53470000	53480000	0.306549		chr1	66410000	66430000	-0.00377458		chr1	120250000	120260000	0.0106403		chr1	57060000	57070000	-0.139405		chr1	152010000	152020000	-0.446837		chr1	54240000	54250000	-0.166981
chr1	66160000	66180000	-0.280274		chr1	113250000	113260000	-0.0851106		chr1	53350000	53360000	0.321928		chr1	113250000	113260000	-0.0851106		chr1	53900000	53910000	-0.0997411		chr1	66700000	66720000	0.395945		chr1	144510000	144520000	-5.18663		chr1	57070000	57080000	-0.16456		chr1	153630000	153640000	0.206917		chr1	54530000	54540000	-0.0446751
chr1	66390000	66410000	-0.0724272		chr1	113260000	113270000	-0.0512338		chr1	53360000	53370000	0.322211		chr1	113260000	113270000	-0.0512338		chr1	53910000	53920000	-0.0930346		chr1	66910000	66930000	0.00239345		chr1	144520000	144530000	-5.40034		chr1	57080000	57090000	-0.195666		chr1	153640000	153650000	0.232906		chr1	54520000	54530000	-0.0670247
chr1	66700000	66720000	0.453261		chr1	113610000	113620000	-0.180429		chr1	53480000	53490000	0.296923		chr1	113410000	113420000	0.124938		chr1	54170000	54180000	-0.248817		chr1	66960000	66980000	-0.190184		chr1	144590000	144600000	-1.76681		chr1	57280000	57290000	-0.653864		chr1	153750000	153760000	0.341594		chr1	54690000	54700000	0.509925
chr1	66900000	66920000	0.327555		chr1	113620000	113630000	-0.19823		chr1	53470000	53480000	0.306549		chr1	113420000	113430000	0.155406		chr1	54180000	54190000	-0.286568		chr1	67190000	67210000	-0.501159		chr1	144580000	144590000	-1.65936		chr1	57270000	57280000	-0.661477		chr1	153760000	153770000	0.35076		chr1	54700000	54710000	0.535472
chr1	67200000	67220000	-0.18437		chr1	113920000	113930000	0.857443		chr1	53900000	53910000	-0.0997411		chr1	113610000	113620000	-0.180429		chr1	54450000	54460000	-0.095593		chr1	67440000	67460000	0.273223		chr1	145380000	145390000	-0.553205		chr1	57490000	57500000	0.0110695		chr1	153950000	153960000	0.289131		chr1	54970000	54980000	0.427356
chr1	67370000	67390000	0.135629		chr1	113930000	113940000	0.857291		chr1	53910000	53920000	-0.0930346		chr1	113620000	113630000	-0.19823		chr1	54440000	54450000	-0.118905		chr1	67630000	67650000	0.229678		chr1	145370000	145380000	-0.640191		chr1	57500000	57510000	0.040295		chr1	153960000	153970000	0.241812		chr1	54960000	54970000	0.440714
chr1	67630000	67650000	-0.00811498		chr1	114350000	114360000	-0.370455		chr1	54170000	54180000	-0.248817		chr1	113920000	113930000	0.857443		chr1	54560000	54570000	0.0219753		chr1	67760000	67780000	0.105993		chr1	145610000	145620000	-0.534333		chr1	57550000	57560000	0.188565		chr1	154160000	154170000	0.153756		chr1	55120000	55130000	0.0667021
chr1	67670000	67690000	-0.109473		chr1	114340000	114350000	-0.342317		chr1	54180000	54190000	-0.286568		chr1	113930000	113940000	0.857291		chr1	54550000	54560000	-0.00905805		chr1	67980000	68000000	-0.162199		chr1	145620000	145630000	-0.567679		chr1	57540000	57550000	0.157158		chr1	154150000	154160000	0.156144		chr1	55130000	55140000	0.0421143
chr1	67980000	68000000	-0.119368		chr1	115120000	115130000	0.378502		chr1	54560000	54570000	0.0219753		chr1	114350000	114360000	-0.370455		chr1	55120000	55130000	0.25231		chr1	68220000	68240000	-0.0189045		chr1	146540000	146550000	-1.0121		chr1	57790000	57800000	0.372347		chr1	154310000	154320000	0.0123341		chr1	55280000	55290000	-0.413271
chr1	68240000	68260000	-0.156487		chr1	115130000	115140000	0.378434		chr1	54550000	54560000	-0.00905805		chr1	114340000	114350000	-0.342317		chr1	55110000	55120000	0.273804		chr1	68300000	68320000	-0.0512362		chr1	146550000	146560000	-0.911862		chr1	57800000	57810000	0.358609		chr1	154320000	154330000	0.0268404		chr1	55290000	55300000	-0.423251
chr1	68560000	68580000	-0.00741931		chr1	115250000	115260000	0.151012		chr1	55120000	55130000	0.25231		chr1	114870000	114880000	0.15432		chr1	55280000	55290000	-0.161551		chr1	68570000	68590000	-0.150225		chr1	146720000	146730000	-0.256773		chr1	57920000	57930000	0.262858		chr1	154520000	154530000	0.31115		chr1	55530000	55540000	-0.527563
chr1	68870000	68890000	-0.404303		chr1	115260000	115270000	0.144215		chr1	55110000	55120000	0.273804		chr1	114880000	114890000	0.161384		chr1	55290000	55300000	-0.193906		chr1	68880000	68900000	-0.201739		chr1	146710000	146720000	-0.302389		chr1	57930000	57940000	0.270126		chr1	154530000	154540000	0.354413		chr1	55520000	55530000	-0.540202
chr1	68890000	68910000	-0.4189		chr1	115330000	115340000	-0.0950485		chr1	55280000	55290000	-0.161551		chr1	115120000	115130000	0.378502		chr1	55510000	55520000	-0.765257		chr1	69800000	69820000	0.30717		chr1	147130000	147140000	0.35447		chr1	58510000	58520000	-0.0419278		chr1	154900000	154910000	0.297068		chr1	55760000	55770000	-0.537777
chr1	70210000	70230000	-0.419284		chr1	115320000	115330000	-0.0793342		chr1	55290000	55300000	-0.193906		chr1	115130000	115140000	0.378434		chr1	55520000	55530000	-0.761813		chr1	70200000	70220000	-0.0482766		chr1	147140000	147150000	0.32132		chr1	58520000	58530000	-0.0465588		chr1	154910000	154920000	0.233975		chr1	55750000	55760000	-0.559579
chr1	70580000	70600000	-0.33943		chr1	116920000	116930000	0.606111		chr1	55740000	55750000	-0.534299		chr1	115200000	115210000	0.294784		chr1	55740000	55750000	-0.534299		chr1	70410000	70430000	-0.282589		chr1	149780000	149790000	-1.93183		chr1	58640000	58650000	-0.0962337		chr1	155030000	155040000	-0.165547		chr1	55810000	55820000	-0.519896
chr1	70980000	71000000	-0.434275		chr1	116910000	116920000	0.614174		chr1	55750000	55760000	-0.51975		chr1	115210000	115220000	0.262647		chr1	55750000	55760000	-0.51975		chr1	70480000	70500000	-0.329283		chr1	149790000	149800000	-1.65242		chr1	58630000	58640000	-0.0986361		chr1	155020000	155030000	-0.107972		chr1	55800000	55810000	-0.522679
chr1	71550000	71570000	-0.412248		chr1	117100000	117110000	-0.34509		chr1	55810000	55820000	-0.269025		chr1	115250000	115260000	0.151012		chr1	55810000	55820000	-0.269025		chr1	70600000	70620000	-0.14896		chr1	150210000	150220000	-0.305642		chr1	58930000	58940000	-0.335734		chr1	155570000	155580000	0.183181		chr1	56020000	56030000	-0.0324188
chr1	72560000	72580000	0.00895626		chr1	117110000	117120000	-0.387224		chr1	55800000	55810000	-0.31748		chr1	115260000	115270000	0.144215		chr1	55800000	55810000	-0.31748		chr1	70660000	70680000	0.0215444		chr1	150200000	150210000	-0.346811		chr1	58940000	58950000	-0.346163		chr1	155560000	155570000	0.229814		chr1	56030000	56040000	-0.0128207
chr1	72600000	72620000	0.0443708		chr1	117590000	117600000	0.0125255		chr1	56350000	56360000	0.530414		chr1	115330000	115340000	-0.0950485		chr1	56350000	56360000	0.530414		chr1	70970000	70990000	-0.221736		chr1	150590000	150600000	0.631992		chr1	58950000	58960000	-0.351122		chr1	155900000	155910000	0.0253422		chr1	56770000	56780000	0.411891
chr1	74940000	74960000	0.0690704		chr1	117600000	117610000	-0.0320392		chr1	56360000	56370000	0.500716		chr1	115320000	115330000	-0.0793342		chr1	56360000	56370000	0.500716		chr1	71540000	71560000	-0.774135		chr1	150600000	150610000	0.654079		chr1	58960000	58970000	-0.366677		chr1	155890000	155900000	0.0165231		chr1	56780000	56790000	0.406763
chr1	75150000	75170000	-0.279212		chr1	119670000	119680000	-0.0464194		chr1	57170000	57180000	-0.371213		chr1	116920000	116930000	0.606111		chr1	56640000	56650000	0.395733		chr1	73030000	73050000	0.103783		chr1	150900000	150910000	0.249889		chr1	59180000	59190000	-0.459869		chr1	156040000	156050000	-0.0871362		chr1	56800000	56810000	0.367719
chr1	75220000	75240000	-0.411783		chr1	119680000	119690000	-0.0559803		chr1	57180000	57190000	-0.407063		chr1	116910000	116920000	0.614174		chr1	56650000	56660000	0.418923		chr1	74930000	74950000	0.0175935		chr1	150890000	150900000	0.294262		chr1	59190000	59200000	-0.422601		chr1	156050000	156060000	-0.0820493		chr1	56810000	56820000	0.349204
chr1	75660000	75680000	-0.0657565		chr1	145610000	145620000	-0.605511		chr1	57530000	57540000	0.0445307		chr1	117100000	117110000	-0.34509		chr1	57170000	57180000	-0.371213		chr1	75230000	75250000	-0.418262		chr1	151030000	151040000	-0.0781403		chr1	59570000	59580000	0.419485		chr1	156110000	156120000	0.120827		chr1	57050000	57060000	-0.101438
chr1	76070000	76090000	0.266275		chr1	145620000	145630000	-0.539832		chr1	57520000	57530000	0.0539928		chr1	117110000	117120000	-0.387224		chr1	57180000	57190000	-0.407063		chr1	75680000	75700000	-0.442922		chr1	151020000	151030000	-0.0702452		chr1	59580000	59590000	0.41776		chr1	156100000	156110000	0.0904647		chr1	57060000	57070000	-0.139405
chr1	76310000	76330000	-0.428842		chr1	146610000	146620000	0.0577155		chr1	57870000	57880000	0.376287		chr1	117590000	117600000	0.0125255		chr1	57530000	57540000	0.0445307		chr1	76080000	76100000	0.366983		chr1	151130000	151140000	-0.160216		chr1	60230000	60240000	-1.05976		chr1	156300000	156310000	-0.167318		chr1	57070000	57080000	-0.16456
chr1	76450000	76470000	-0.437139		chr1	146620000	146630000	0.0782334		chr1	57880000	57890000	0.378699		chr1	117600000	117610000	-0.0320392		chr1	57520000	57530000	0.0539928		chr1	76300000	76320000	-0.430386		chr1	151140000	151150000	-0.163593		chr1	60240000	60250000	-1.096		chr1	156310000	156320000	-0.176846		chr1	57080000	57090000	-0.195666
chr1	76610000	76630000	-0.300561		chr1	150190000	150200000	-0.448059		chr1	58460000	58470000	0.18381		chr1	119670000	119680000	-0.0464194		chr1	58460000	58470000	0.18381		chr1	76610000	76630000	-0.399703		chr1	151240000	151250000	-0.0689333		chr1	60430000	60440000	-0.863464		chr1	156580000	156590000	-0.302715		chr1	57280000	57290000	-0.653864
chr1	76800000	76820000	0.202266		chr1	150200000	150210000	-0.444789		chr1	58470000	58480000	0.159152		chr1	119680000	119690000	-0.0559803		chr1	58470000	58480000	0.159152		chr1	77570000	77590000	-0.0131614		chr1	151250000	151260000	-0.0555486		chr1	60420000	60430000	-0.883418		chr1	156590000	156600000	-0.302101		chr1	57270000	57280000	-0.661477
chr1	77590000	77610000	-0.234047		chr1	150590000	150600000	0.401961		chr1	58640000	58650000	-0.0499075		chr1	145610000	145620000	-0.605511		chr1	58640000	58650000	-0.0499075		chr1	77990000	78010000	-0.0533366		chr1	151310000	151320000	0.190108		chr1	60950000	60960000	0.479907		chr1	157140000	157150000	-0.139288		chr1	57490000	57500000	0.0110695
chr1	77990000	78010000	-0.257902		chr1	150600000	150610000	0.402895		chr1	58630000	58640000	-0.0333041		chr1	145620000	145630000	-0.539832		chr1	58630000	58640000	-0.0333041		chr1	78140000	78160000	0.230763		chr1	151320000	151330000	0.218108		chr1	60960000	60970000	0.445833		chr1	157130000	157140000	-0.189006		chr1	57500000	57510000	0.040295
chr1	78140000	78160000	0.133137		chr1	151030000	151040000	-0.115792		chr1	58920000	58930000	-0.368139		chr1	150190000	150200000	-0.448059		chr1	58920000	58930000	-0.368139		chr1	78380000	78400000	-0.129543		chr1	152000000	152010000	-0.444877		chr1	60970000	60980000	0.413793		chr1	159990000	160000000	-0.488435		chr1	57550000	57560000	0.188565
chr1	78380000	78400000	0.0896684		chr1	151020000	151030000	-0.0945817		chr1	58930000	58940000	-0.392233		chr1	150200000	150210000	-0.444789		chr1	58930000	58940000	-0.392233		chr1	78590000	78610000	-1.2961		chr1	152010000	152020000	-0.446837		chr1	60980000	60990000	0.379652		chr1	160000000	160010000	-0.503863		chr1	57540000	57550000	0.157158
chr1	78600000	78620000	-0.882689		chr1	151130000	151140000	-0.278091		chr1	60230000	60240000	-1.13216		chr1	150590000	150600000	0.401961		chr1	60230000	60240000	-1.13216		chr1	79280000	79300000	-0.24523		chr1	153470000	153480000	-0.146516		chr1	61280000	61290000	-0.835915		chr1	160220000	160230000	0.121784		chr1	57790000	57800000	0.372347
chr1	79070000	79090000	-0.24069		chr1	151140000	151150000	-0.300843		chr1	60240000	60250000	-1.20813		chr1	150600000	150610000	0.402895		chr1	60240000	60250000	-1.20813		chr1	81270000	81290000	-0.0100618		chr1	153480000	153490000	-0.100384		chr1	61270000	61280000	-0.808598		chr1	160230000	160240000	0.134866		chr1	57800000	57810000	0.358609
chr1	79200000	79220000	-0.661556		chr1	151820000	151830000	-0.590936		chr1	60430000	60440000	-1.3263		chr1	151030000	151040000	-0.115792		chr1	60430000	60440000	-1.3263		chr1	81300000	81320000	0.0018971		chr1	153630000	153640000	0.206917		chr1	61430000	61440000	-0.346027		chr1	160960000	160970000	0.193487		chr1	57920000	57930000	0.262858
chr1	79250000	79270000	-0.581113		chr1	151810000	151820000	-0.530746		chr1	60420000	60430000	-1.35472		chr1	151020000	151030000	-0.0945817		chr1	60420000	60430000	-1.35472		chr1	81510000	81530000	-0.0372033		chr1	153640000	153650000	0.232906		chr1	61420000	61430000	-0.412745		chr1	160950000	160960000	0.201589		chr1	57930000	57940000	0.270126
chr1	82220000	82240000	0.168572		chr1	152010000	152020000	-0.948507		chr1	60610000	60620000	-0.254558		chr1	151490000	151500000	0.244231		chr1	60610000	60620000	-0.254558		chr1	81880000	81900000	-0.06104		chr1	153750000	153760000	0.341594		chr1	61920000	61930000	0.150395		chr1	161140000	161150000	-0.13279		chr1	58510000	58520000	-0.0419278
chr1	82470000	82490000	0.073492		chr1	152020000	152030000	-0.914098		chr1	60620000	60630000	-0.214709		chr1	151480000	151490000	0.230706		chr1	60620000	60630000	-0.214709		chr1	82500000	82520000	0.0102974		chr1	153760000	153770000	0.35076		chr1	61910000	61920000	0.207237		chr1	161150000	161160000	-0.142707		chr1	58520000	58530000	-0.0465588
chr1	84330000	84350000	-0.646659		chr1	153630000	153640000	-0.298559		chr1	61230000	61240000	-0.351471		chr1	151820000	151830000	-0.590936		chr1	61230000	61240000	-0.351471		chr1	84330000	84350000	-0.568893		chr1	153950000	153960000	0.289131		chr1	62060000	62070000	0.0493063		chr1	161350000	161360000	-0.472872		chr1	58640000	58650000	-0.0962337
chr1	84360000	84380000	-0.651201		chr1	153640000	153650000	-0.27241		chr1	61240000	61250000	-0.426199		chr1	151810000	151820000	-0.530746		chr1	61240000	61250000	-0.426199		chr1	84590000	84610000	0.269895		chr1	153960000	153970000	0.241812		chr1	62070000	62080000	0.0594731		chr1	161360000	161370000	-0.541175		chr1	58630000	58640000	-0.0986361
chr1	84600000	84620000	0.341824		chr1	153750000	153760000	-0.130965		chr1	61310000	61320000	-0.738362		chr1	153630000	153640000	-0.298559		chr1	61310000	61320000	-0.738362		chr1	84890000	84910000	0.339833		chr1	154160000	154170000	0.153756		chr1	62100000	62110000	0.0904597		chr1	161430000	161440000	-0.546153		chr1	58930000	58940000	-0.335734
chr1	84890000	84910000	0.547628		chr1	153760000	153770000	-0.0896975		chr1	61300000	61310000	-0.741773		chr1	153640000	153650000	-0.27241		chr1	61300000	61310000	-0.741773		chr1	85230000	85250000	-0.369034		chr1	154150000	154160000	0.156144		chr1	62110000	62120000	0.0930058		chr1	161440000	161450000	-0.58576		chr1	58940000	58950000	-0.346163
chr1	85060000	85080000	0.345644		chr1	153960000	153970000	-0.0429673		chr1	61430000	61440000	-0.494286		chr1	153750000	153760000	-0.130965		chr1	61430000	61440000	-0.494286		chr1	85390000	85410000	-0.506976		chr1	154310000	154320000	0.0123341		chr1	62310000	62320000	-0.173748		chr1	161730000	161740000	-0.560532		chr1	58950000	58960000	-0.351122
chr1	85230000	85250000	-0.151197		chr1	153970000	153980000	-0.041238		chr1	61420000	61430000	-0.556988		chr1	153760000	153770000	-0.0896975		chr1	61420000	61430000	-0.556988		chr1	85750000	85770000	-0.219083		chr1	154320000	154330000	0.0268404		chr1	62320000	62330000	-0.214042		chr1	161720000	161730000	-0.545432		chr1	58960000	58970000	-0.366677
chr1	85390000	85410000	-0.389389		chr1	154150000	154160000	-0.0215016		chr1	61920000	61930000	0.201196		chr1	153960000	153970000	-0.0429673		chr1	61920000	61930000	0.201196		chr1	86020000	86040000	0.20727		chr1	154520000	154530000	0.31115		chr1	62600000	62610000	-0.343871		chr1	162350000	162360000	0.433777		chr1	59180000	59190000	-0.459869
chr1	85730000	85750000	-0.469452		chr1	154140000	154150000	-0.0315251		chr1	61910000	61920000	0.259849		chr1	153970000	153980000	-0.041238		chr1	61910000	61920000	0.259849		chr1	86170000	86190000	0.234177		chr1	154530000	154540000	0.354413		chr1	62610000	62620000	-0.336376		chr1	162340000	162350000	0.443282		chr1	59190000	59200000	-0.422601
chr1	86030000	86050000	0.371491		chr1	154240000	154250000	0.118768		chr1	62110000	62120000	0.0259597		chr1	154150000	154160000	-0.0215016		chr1	62110000	62120000	0.0259597		chr1	86240000	86260000	0.308476		chr1	154900000	154910000	0.297068		chr1	62950000	62960000	0.0491942		chr1	165560000	165570000	-0.0432864		chr1	59570000	59580000	0.419485
chr1	86170000	86190000	-0.0328676		chr1	154250000	154260000	0.120719		chr1	62120000	62130000	0.0357279		chr1	154140000	154150000	-0.0315251		chr1	62120000	62130000	0.0357279		chr1	86820000	86840000	-0.555263		chr1	154910000	154920000	0.233975		chr1	62940000	62950000	0.0229149		chr1	165570000	165580000	-0.0167578		chr1	59580000	59590000	0.41776
chr1	86210000	86230000	-0.0754872		chr1	154520000	154530000	0.341906		chr1	62310000	62320000	0.0222309		chr1	154240000	154250000	0.118768		chr1	62310000	62320000	0.0222309		chr1	86970000	86990000	-0.143886		chr1	155030000	155040000	-0.165547		chr1	63290000	63300000	-0.251591		chr1	166840000	166850000	-0.108432		chr1	59750000	59760000	0.559509
chr1	86340000	86360000	-0.141997		chr1	154530000	154540000	0.360363		chr1	62320000	62330000	-0.00698619		chr1	154250000	154260000	0.120719		chr1	62320000	62330000	-0.00698619		chr1	87160000	87180000	-0.0130997		chr1	155020000	155030000	-0.107972		chr1	63300000	63310000	-0.263987		chr1	166850000	166860000	-0.114869		chr1	59760000	59770000	0.55802
chr1	86380000	86400000	-0.172334		chr1	154900000	154910000	0.00327198		chr1	62590000	62600000	-0.336232		chr1	154310000	154320000	0.127606		chr1	62590000	62600000	-0.336232		chr1	87210000	87230000	0.100323		chr1	155290000	155300000	0.157988		chr1	63360000	63370000	-0.202828		chr1	167180000	167190000	0.367731		chr1	60230000	60240000	-1.05976
chr1	86500000	86520000	-0.220367		chr1	154910000	154920000	-0.0360142		chr1	62600000	62610000	-0.345862		chr1	154320000	154330000	0.139313		chr1	62600000	62610000	-0.345862		chr1	87570000	87590000	-0.466418		chr1	155300000	155310000	0.185253		chr1	63370000	63380000	-0.190886		chr1	167190000	167200000	0.382696		chr1	60240000	60250000	-1.096
chr1	86800000	86820000	-0.430629		chr1	155060000	155070000	-0.376293		chr1	63360000	63370000	-0.448443		chr1	154520000	154530000	0.341906		chr1	63360000	63370000	-0.448443		chr1	87750000	87770000	-0.18033		chr1	155570000	155580000	0.183181		chr1	63620000	63630000	0.232325		chr1	167410000	167420000	0.249573		chr1	60430000	60440000	-0.863464
chr1	87160000	87180000	-0.192264		chr1	155050000	155060000	-0.389336		chr1	63370000	63380000	-0.432664		chr1	154530000	154540000	0.360363		chr1	63370000	63380000	-0.432664		chr1	87960000	87980000	0.169176		chr1	155560000	155570000	0.229814		chr1	63610000	63620000	0.235503		chr1	167420000	167430000	0.232274		chr1	60420000	60430000	-0.883418
chr1	87570000	87590000	-0.805099		chr1	155290000	155300000	0.144427		chr1	63750000	63760000	0.137401		chr1	154900000	154910000	0.00327198		chr1	63750000	63760000	0.137401		chr1	88410000	88430000	0.385892		chr1	155900000	155910000	0.0253422		chr1	63740000	63750000	0.240252		chr1	167500000	167510000	0.0281521		chr1	60950000	60960000	0.479907
chr1	87750000	87770000	-0.316293		chr1	155300000	155310000	0.192363		chr1	63760000	63770000	0.114304		chr1	154910000	154920000	-0.0360142		chr1	63760000	63770000	0.114304		chr1	89070000	89090000	-0.46345		chr1	155890000	155900000	0.0165231		chr1	63750000	63760000	0.231582		chr1	167510000	167520000	-0.000835162		chr1	60960000	60970000	0.445833
chr1	88420000	88440000	0.520123		chr1	155570000	155580000	0.443808		chr1	64030000	64040000	-0.434844		chr1	155060000	155070000	-0.376293		chr1	64030000	64040000	-0.434844		chr1	89430000	89450000	-0.37203		chr1	156040000	156050000	-0.0871362		chr1	64030000	64040000	-0.444026		chr1	167680000	167690000	-0.0580422		chr1	60970000	60980000	0.413793
chr1	89060000	89080000	-0.625386		chr1	155560000	155570000	0.48625		chr1	64040000	64050000	-0.416279		chr1	155050000	155060000	-0.389336		chr1	64040000	64050000	-0.416279		chr1	89920000	89940000	-0.195572		chr1	156050000	156060000	-0.0820493		chr1	64040000	64050000	-0.449494		chr1	167670000	167680000	-0.0645719		chr1	60980000	60990000	0.379652
chr1	89350000	89370000	-0.600425		chr1	155720000	155730000	0.0835774		chr1	64390000	64400000	0.731501		chr1	155290000	155300000	0.144427		chr1	64390000	64400000	0.731501		chr1	90250000	90270000	0.117764		chr1	156110000	156120000	0.120827		chr1	64390000	64400000	0.572358		chr1	168310000	168320000	-0.378719		chr1	61280000	61290000	-0.835915
chr1	89430000	89450000	-0.498583		chr1	155710000	155720000	0.111495		chr1	64380000	64390000	0.72934		chr1	155300000	155310000	0.192363		chr1	64380000	64390000	0.72934		chr1	90490000	90510000	-0.79893		chr1	156100000	156110000	0.0904647		chr1	64380000	64390000	0.566631		chr1	168320000	168330000	-0.354895		chr1	61270000	61280000	-0.808598
chr1	89920000	89940000	-0.116058		chr1	155880000	155890000	-0.168807		chr1	64700000	64710000	-0.115548		chr1	155570000	155580000	0.443808		chr1	64700000	64710000	-0.115548		chr1	91010000	91030000	0.0100399		chr1	156300000	156310000	-0.167318		chr1	64700000	64710000	-0.138998		chr1	169850000	169860000	-0.443889		chr1	61430000	61440000	-0.346027
chr1	90090000	90110000	0.10906		chr1	155870000	155880000	-0.157528		chr1	64710000	64720000	-0.148012		chr1	155560000	155570000	0.48625		chr1	64710000	64720000	-0.148012		chr1	91060000	91080000	-0.0235031		chr1	156310000	156320000	-0.176846		chr1	64710000	64720000	-0.164221		chr1	169860000	169870000	-0.451498		chr1	61420000	61430000	-0.412745
chr1	90230000	90250000	-0.0561235		chr1	155980000	155990000	-0.0302142		chr1	65130000	65140000	-0.0661324		chr1	155720000	155730000	0.0835774		chr1	65130000	65140000	-0.0661324		chr1	91160000	91180000	0.197226		chr1	156420000	156430000	-0.149068		chr1	65130000	65140000	-0.06561		chr1	173790000	173800000	0.331595		chr1	61920000	61930000	0.150395
chr1	90460000	90480000	-0.467496		chr1	155990000	156000000	-0.0372074		chr1	65140000	65150000	-0.0937904		chr1	155710000	155720000	0.111495		chr1	65140000	65150000	-0.0937904		chr1	91420000	91440000	0.517671		chr1	156410000	156420000	-0.116351		chr1	65120000	65130000	-0.0466118		chr1	173800000	173810000	0.315726		chr1	61910000	61920000	0.207237
chr1	90490000	90510000	-0.626136		chr1	156110000	156120000	-0.0541151		chr1	65290000	65300000	-0.219259		chr1	155880000	155890000	-0.168807		chr1	65290000	65300000	-0.219259		chr1	91470000	91490000	0.422388		chr1	156580000	156590000	-0.302715		chr1	65290000	65300000	-0.266874		chr1	173820000	173830000	0.284623		chr1	62060000	62070000	0.0493063
chr1	91030000	91050000	0.170488		chr1	156100000	156110000	-0.104234		chr1	65300000	65310000	-0.206092		chr1	155870000	155880000	-0.157528		chr1	65300000	65310000	-0.206092		chr1	91620000	91640000	-0.176544		chr1	156590000	156600000	-0.302101		chr1	65300000	65310000	-0.263711		chr1	173830000	173840000	0.272969		chr1	62070000	62080000	0.0594731
chr1	91160000	91180000	0.0636251		chr1	156240000	156250000	-0.118215		chr1	65520000	65530000	-0.082883		chr1	155980000	155990000	-0.0302142		chr1	65520000	65530000	-0.082883		chr1	91670000	91690000	-0.19381		chr1	156680000	156690000	-0.110431		chr1	65680000	65690000	0.266797		chr1	174990000	175000000	-0.489972		chr1	62100000	62110000	0.0904597
chr1	91350000	91370000	0.548246		chr1	156250000	156260000	-0.128049		chr1	65510000	65520000	-0.0941869		chr1	155990000	156000000	-0.0372074		chr1	65510000	65520000	-0.0941869		chr1	91730000	91750000	-0.289542		chr1	156690000	156700000	-0.103708		chr1	65690000	65700000	0.307274		chr1	174980000	174990000	-0.468135		chr1	62110000	62120000	0.0930058
chr1	91470000	91490000	0.536089		chr1	156470000	156480000	-0.232836		chr1	65720000	65730000	0.2813		chr1	156240000	156250000	-0.118215		chr1	66160000	66170000	-0.280274		chr1	91960000	91980000	-0.0725242		chr1	156900000	156910000	-0.0947978		chr1	66160000	66170000	-0.646485		chr1	179050000	179060000	0.374562		chr1	62310000	62320000	-0.173748
chr1	91620000	91640000	-0.0370262		chr1	156480000	156490000	-0.223454		chr1	65710000	65720000	0.24674		chr1	156250000	156260000	-0.128049		chr1	66170000	66180000	-0.322899		chr1	92390000	92410000	-0.00889202		chr1	156890000	156900000	-0.0873587		chr1	66150000	66160000	-0.587733		chr1	179040000	179050000	0.36826		chr1	62320000	62330000	-0.214042
chr1	91670000	91690000	-0.133179		chr1	156680000	156690000	-0.289953		chr1	66160000	66170000	-0.280274		chr1	156470000	156480000	-0.232836		chr1	66390000	66400000	-0.0724272		chr1	92760000	92780000	0.293153		chr1	158110000	158120000	0.0563184		chr1	66410000	66420000	-0.00377458		chr1	180470000	180480000	-0.266846		chr1	62600000	62610000	-0.343871
chr1	91950000	91970000	-1.20538		chr1	156690000	156700000	-0.293876		chr1	66170000	66180000	-0.322899		chr1	156480000	156490000	-0.223454		chr1	66400000	66410000	-0.0295177		chr1	93080000	93100000	0.103351		chr1	158120000	158130000	0.0501663		chr1	66420000	66430000	0.0295066		chr1	180460000	180470000	-0.297691		chr1	62610000	62620000	-0.336376
chr1	92150000	92170000	0.344826		chr1	159990000	160000000	-0.688571		chr1	66390000	66400000	-0.0724272		chr1	156580000	156590000	-0.59679		chr1	66700000	66710000	0.453261		chr1	93240000	93260000	-0.0935604		chr1	158960000	158970000	0.0514757		chr1	66700000	66710000	0.395945		chr1	182750000	182760000	-0.0704071		chr1	62900000	62910000	-0.119119
chr1	92390000	92410000	0.334874		chr1	160000000	160010000	-0.661949		chr1	66400000	66410000	-0.0295177		chr1	156590000	156600000	-0.591834		chr1	66710000	66720000	0.451677		chr1	93290000	93310000	-0.270146		chr1	158970000	158980000	-0.0280184		chr1	66710000	66720000	0.376598		chr1	182760000	182770000	-0.106423		chr1	62890000	62900000	-0.145276
chr1	92750000	92770000	0.267169		chr1	160060000	160070000	-0.418697		chr1	66700000	66710000	0.453261		chr1	156680000	156690000	-0.289953		chr1	66900000	66910000	0.327555		chr1	93470000	93490000	-0.0700383		chr1	159750000	159760000	-0.589836		chr1	66910000	66920000	0.00239345		chr1	183600000	183610000	-0.0152061		chr1	62950000	62960000	0.0491942
chr1	93090000	93110000	0.140624		chr1	160050000	160060000	-0.464292		chr1	66710000	66720000	0.451677		chr1	156690000	156700000	-0.293876		chr1	66910000	66920000	0.283548		chr1	93530000	93550000	-0.0556122		chr1	159740000	159750000	-0.574735		chr1	66920000	66930000	-0.0377212		chr1	183610000	183620000	-0.0329055		chr1	62940000	62950000	0.0229149
chr1	93290000	93310000	-0.377467		chr1	160220000	160230000	0.0573894		chr1	66900000	66910000	0.327555		chr1	156850000	156860000	-0.362818		chr1	67210000	67220000	-0.194543		chr1	93640000	93660000	0.00374049		chr1	159990000	160000000	-0.488435		chr1	66960000	66970000	-0.190184		chr1	183880000	183890000	0.125046		chr1	63290000	63300000	-0.251591
chr1	93470000	93490000	-0.0614444		chr1	160230000	160240000	0.0312371		chr1	66910000	66920000	0.283548		chr1	156860000	156870000	-0.406434		chr1	67200000	67210000	-0.18437		chr1	93730000	93750000	0.0250598		chr1	160000000	160010000	-0.503863		chr1	66970000	66980000	-0.222816		chr1	183870000	183880000	0.129824		chr1	63300000	63310000	-0.263987
chr1	93630000	93650000	0.129779		chr1	161120000	161130000	-0.543759		chr1	67210000	67220000	-0.194543		chr1	159990000	160000000	-0.688571		chr1	67380000	67390000	0.132385		chr1	93890000	93910000	0.362523		chr1	160060000	160070000	-0.39918		chr1	67190000	67200000	-0.501159		chr1	184760000	184770000	-0.131884		chr1	63360000	63370000	-0.202828
chr1	93750000	93770000	0.205424		chr1	161130000	161140000	-0.531134		chr1	67200000	67210000	-0.18437		chr1	160000000	160010000	-0.661949		chr1	67370000	67380000	0.135629		chr1	94080000	94100000	0.409491		chr1	160050000	160060000	-0.437362		chr1	67200000	67210000	-0.484255		chr1	184770000	184780000	-0.0962774		chr1	63370000	63380000	-0.190886
chr1	93890000	93910000	0.556188		chr1	161350000	161360000	-0.637854		chr1	67380000	67390000	0.132385		chr1	160060000	160070000	-0.418697		chr1	67640000	67650000	-0.0291604		chr1	94330000	94350000	-0.373696		chr1	160220000	160230000	0.121784		chr1	67440000	67450000	0.273223		chr1	184950000	184960000	0.112976		chr1	63620000	63630000	0.232325
chr1	94080000	94100000	0.631601		chr1	161360000	161370000	-0.759878		chr1	67370000	67380000	0.135629		chr1	160050000	160060000	-0.464292		chr1	67630000	67640000	-0.00811498		chr1	94480000	94500000	-0.322957		chr1	160230000	160240000	0.134866		chr1	67450000	67460000	0.288087		chr1	184940000	184950000	0.126049		chr1	63610000	63620000	0.235503
chr1	94330000	94350000	-0.291252		chr1	161710000	161720000	-0.44166		chr1	67640000	67650000	-0.0291604		chr1	160220000	160230000	0.0573894		chr1	67670000	67680000	-0.109473		chr1	94800000	94820000	0.338556		chr1	160370000	160380000	0.0845878		chr1	67640000	67650000	0.229732		chr1	185140000	185150000	0.0829868		chr1	63740000	63750000	0.240252
chr1	94480000	94500000	-0.0297318		chr1	161720000	161730000	-0.471458		chr1	67630000	67640000	-0.00811498		chr1	160230000	160240000	0.0312371		chr1	67680000	67690000	-0.112457		chr1	94940000	94960000	0.221399		chr1	160360000	160370000	0.0807825		chr1	67630000	67640000	0.229678		chr1	185130000	185140000	0.0818024		chr1	63750000	63760000	0.231582
chr1	94700000	94720000	0.662733		chr1	163280000	163290000	-0.741908		chr1	67670000	67680000	-0.109473		chr1	161120000	161130000	-0.543759		chr1	67980000	67990000	-0.119368		chr1	95280000	95300000	-0.0314972		chr1	161140000	161150000	-0.13279		chr1	67770000	67780000	0.095828		chr1	193020000	193030000	-0.137659		chr1	64030000	64040000	-0.444026
chr1	94790000	94810000	0.456534		chr1	163290000	163300000	-0.825055		chr1	67680000	67690000	-0.112457		chr1	161130000	161140000	-0.531134		chr1	67990000	68000000	-0.090645		chr1	95500000	95520000	0.0178793		chr1	161150000	161160000	-0.142707		chr1	67760000	67770000	0.105993		chr1	193010000	193020000	-0.141528		chr1	64040000	64050000	-0.449494
chr1	94840000	94860000	0.347927		chr1	165660000	165670000	0.104949		chr1	68240000	68250000	-0.156487		chr1	161350000	161360000	-0.637854		chr1	68240000	68250000	-0.156487		chr1	95710000	95730000	-0.348518		chr1	161350000	161360000	-0.472872		chr1	67980000	67990000	-0.162199		chr1	197100000	197110000	-0.0581228		chr1	64390000	64400000	0.572358
chr1	94940000	94960000	-0.0720446		chr1	165650000	165660000	0.0791761		chr1	68250000	68260000	-0.178302		chr1	161360000	161370000	-0.759878		chr1	68250000	68260000	-0.178302		chr1	95750000	95770000	-0.445076		chr1	161360000	161370000	-0.541175		chr1	67990000	68000000	-0.13536		chr1	197110000	197120000	-0.0696938		chr1	64380000	64390000	0.566631
chr1	95270000	95290000	-0.0805454		chr1	165890000	165900000	-0.305362		chr1	68570000	68580000	-0.0102551		chr1	161400000	161410000	-1.01672		chr1	68570000	68580000	-0.0102551		chr1	97130000	97150000	0.253432		chr1	161420000	161430000	-0.81294		chr1	68220000	68230000	-0.0189045		chr1	201410000	201420000	-0.272657		chr1	64700000	64710000	-0.138998
chr1	95520000	95540000	-0.492395		chr1	165880000	165890000	-0.253346		chr1	68560000	68570000	-0.00741931		chr1	161410000	161420000	-1.09966		chr1	68560000	68570000	-0.00741931		chr1	97310000	97330000	-0.155427		chr1	161410000	161420000	-0.843029		chr1	68230000	68240000	-0.0641524		chr1	201400000	201410000	-0.304599		chr1	64710000	64720000	-0.164221
chr1	95730000	95750000	-0.920519		chr1	166810000	166820000	-0.417132		chr1	68880000	68890000	-0.411108		chr1	161710000	161720000	-0.44166		chr1	68880000	68890000	-0.411108		chr1	97410000	97430000	-0.294948		chr1	161730000	161740000	-0.560532		chr1	68310000	68320000	-0.0114447		chr1	201790000	201800000	-0.0648193		chr1	65130000	65140000	-0.06561
chr1	95750000	95770000	-0.848453		chr1	166800000	166810000	-0.441043		chr1	68870000	68880000	-0.404303		chr1	161720000	161730000	-0.471458		chr1	68870000	68880000	-0.404303		chr1	98510000	98530000	0.0367766		chr1	161720000	161730000	-0.545432		chr1	68300000	68310000	-0.0512362		chr1	201800000	201810000	-0.0733221		chr1	65120000	65130000	-0.0466118
chr1	96960000	96980000	0.490683		chr1	166840000	166850000	-0.384002		chr1	68900000	68910000	-0.431149		chr1	163280000	163290000	-0.741908		chr1	68900000	68910000	-0.431149		chr1	99600000	99620000	-0.00318492		chr1	162350000	162360000	0.433777		chr1	68570000	68580000	-0.150225		chr1	201950000	201960000	-0.108807		chr1	65290000	65300000	-0.266874
chr1	97310000	97330000	-0.254912		chr1	166850000	166860000	-0.361083		chr1	68890000	68900000	-0.4189		chr1	163290000	163300000	-0.825055		chr1	68890000	68900000	-0.4189		chr1	99930000	99950000	0.0373673		chr1	162340000	162350000	0.443282		chr1	68580000	68590000	-0.154956		chr1	201940000	201950000	-0.0706374		chr1	65300000	65310000	-0.263711
chr1	97580000	97600000	-0.23469		chr1	167180000	167190000	0.162285		chr1	70210000	70220000	-0.419284		chr1	165560000	165570000	-0.159791		chr1	70210000	70220000	-0.419284		chr1	100180000	100200000	-0.558895		chr1	165560000	165570000	-0.0432864		chr1	68880000	68890000	-0.201739		chr1	202120000	202130000	-0.525716		chr1	65520000	65530000	-0.113709
chr1	98250000	98270000	0.320089		chr1	167190000	167200000	0.187328		chr1	70220000	70230000	-0.446133		chr1	165570000	165580000	-0.141644		chr1	70220000	70230000	-0.446133		chr1	100220000	100240000	-0.523594		chr1	165570000	165580000	-0.0167578		chr1	68890000	68900000	-0.191175		chr1	202110000	202120000	-0.526321		chr1	65530000	65540000	-0.0813997
chr1	98510000	98530000	0.117019		chr1	167520000	167530000	-0.314247		chr1	70580000	70590000	-0.33943		chr1	165660000	165670000	0.104949		chr1	70580000	70590000	-0.33943		chr1	100510000	100530000	0.342496		chr1	166840000	166850000	-0.108432		chr1	69800000	69810000	0.30717		chr1	202310000	202320000	0.262692		chr1	66160000	66170000	-0.646485
chr1	98940000	98960000	-0.0253644		chr1	167510000	167520000	-0.269822		chr1	70590000	70600000	-0.272548		chr1	165650000	165660000	0.0791761		chr1	70590000	70600000	-0.272548		chr1	100590000	100610000	0.384766		chr1	166850000	166860000	-0.114869		chr1	69810000	69820000	0.310239		chr1	202300000	202310000	0.219503		chr1	66150000	66160000	-0.587733
chr1	99230000	99250000	-0.0246008		chr1	167680000	167690000	-0.413258		chr1	70980000	70990000	-0.434275		chr1	166810000	166820000	-0.417132		chr1	70980000	70990000	-0.434275		chr1	100920000	100940000	-0.202508		chr1	167180000	167190000	0.367731		chr1	70210000	70220000	-0.0782112		chr1	202980000	202990000	-0.26847		chr1	66410000	66420000	-0.00377458
chr1	99250000	99270000	-0.0209244		chr1	167670000	167680000	-0.421011		chr1	70990000	71000000	-0.448399		chr1	166800000	166810000	-0.441043		chr1	70990000	71000000	-0.448399		chr1	101350000	101370000	-0.434018		chr1	167190000	167200000	0.382696		chr1	70200000	70210000	-0.0482766		chr1	202990000	203000000	-0.274588		chr1	66420000	66430000	0.0295066
chr1	99570000	99590000	0.170832		chr1	169070000	169080000	0.66772		chr1	71550000	71560000	-0.412248		chr1	166840000	166850000	-0.384002		chr1	71550000	71560000	-0.412248		chr1	101760000	101780000	-0.732659		chr1	167410000	167420000	0.249573		chr1	70420000	70430000	-0.299673		chr1	203230000	203240000	0.0677509		chr1	66700000	66710000	0.395945
chr1	99610000	99630000	0.179783		chr1	169080000	169090000	0.623007		chr1	71560000	71570000	-0.392498		chr1	166850000	166860000	-0.361083		chr1	71560000	71570000	-0.392498		chr1	101930000	101950000	-0.70552		chr1	167420000	167430000	0.232274		chr1	70410000	70420000	-0.282589		chr1	203220000	203230000	0.0664406		chr1	66710000	66720000	0.376598
chr1	99930000	99950000	0.348686		chr1	169510000	169520000	-0.379132		chr1	72570000	72580000	0.011009		chr1	167180000	167190000	0.162285		chr1	72570000	72580000	0.011009		chr1	102950000	102970000	0.174227		chr1	167500000	167510000	0.0281521		chr1	70490000	70500000	-0.321607		chr1	203820000	203830000	0.0917615		chr1	66910000	66920000	0.00239345
chr1	100210000	100230000	-0.643558		chr1	169520000	169530000	-0.348327		chr1	72560000	72570000	0.00895626		chr1	167190000	167200000	0.187328		chr1	72560000	72570000	0.00895626		chr1	103780000	103800000	-1.15274		chr1	167510000	167520000	-0.000835162		chr1	70480000	70490000	-0.329283		chr1	203830000	203840000	0.126625		chr1	66920000	66930000	-0.0377212
chr1	100500000	100520000	0.508987		chr1	169560000	169570000	-0.311907		chr1	72600000	72610000	0.0443708		chr1	167410000	167420000	0.153397		chr1	72600000	72610000	0.0443708		chr1	103990000	104010000	-1.01091		chr1	167680000	167690000	-0.0580422		chr1	70600000	70610000	-0.14896		chr1	204490000	204500000	0.00405594		chr1	67190000	67200000	-0.501159
chr1	100590000	100610000	0.507327		chr1	169550000	169560000	-0.321628		chr1	72610000	72620000	0.05572		chr1	167420000	167430000	0.115987		chr1	72610000	72620000	0.05572		chr1	104130000	104150000	-1.10285		chr1	167670000	167680000	-0.0645719		chr1	70610000	70620000	-0.115067		chr1	204480000	204490000	-0.0138451		chr1	67200000	67210000	-0.484255
chr1	100920000	100940000	0.0686225		chr1	169850000	169860000	-1.03801		chr1	74940000	74950000	0.0690704		chr1	167520000	167530000	-0.314247		chr1	74940000	74950000	0.0690704		chr1	104290000	104310000	-1.41084		chr1	169330000	169340000	-0.0962868		chr1	70980000	70990000	-0.224203		chr1	205230000	205240000	0.133187		chr1	67440000	67450000	0.273223
chr1	101350000	101370000	-0.335238		chr1	169860000	169870000	-1.06279		chr1	74950000	74960000	0.0511593		chr1	167510000	167520000	-0.269822		chr1	74950000	74960000	0.0511593		chr1	105160000	105180000	-0.0558855		chr1	169320000	169330000	-0.0580786		chr1	70970000	70980000	-0.221736		chr1	205220000	205230000	0.165289		chr1	67450000	67460000	0.288087
chr1	101760000	101780000	-0.455076		chr1	173680000	173690000	0.127764		chr1	75150000	75160000	-0.279212		chr1	167680000	167690000	-0.413258		chr1	75150000	75160000	-0.279212		chr1	105180000	105200000	-0.0843867		chr1	169850000	169860000	-0.443889		chr1	73040000	73050000	0.0931385		chr1	205290000	205300000	0.110256		chr1	67640000	67650000	0.229732
chr1	101940000	101960000	-0.774299		chr1	173670000	173680000	0.13378		chr1	75160000	75170000	-0.305206		chr1	167670000	167680000	-0.421011		chr1	75160000	75170000	-0.305206		chr1	105290000	105310000	-0.0857206		chr1	169860000	169870000	-0.451498		chr1	73030000	73040000	0.103783		chr1	205300000	205310000	0.0894028		chr1	67630000	67640000	0.229678
chr1	103450000	103470000	-0.307323		chr1	173790000	173800000	0.0384188		chr1	75220000	75230000	-0.411783		chr1	169070000	169080000	0.66772		chr1	75220000	75230000	-0.411783		chr1	107240000	107260000	0.167854		chr1	173380000	173390000	-0.109488		chr1	74930000	74940000	0.0175935		chr1	205720000	205730000	-0.298366		chr1	67770000	67780000	0.095828
chr1	103500000	103520000	-0.436061		chr1	173800000	173810000	0.0325789		chr1	75230000	75240000	-0.385944		chr1	169080000	169090000	0.623007		chr1	75230000	75240000	-0.385944		chr1	107280000	107300000	0.155254		chr1	173390000	173400000	-0.0818474		chr1	74940000	74950000	0.00449054		chr1	205710000	205720000	-0.31994		chr1	67760000	67770000	0.105993
chr1	103780000	103800000	-0.455197		chr1	173820000	173830000	0.0270596		chr1	75660000	75670000	-0.0657565		chr1	169560000	169570000	-0.311907		chr1	75660000	75670000	-0.0657565		chr1	107340000	107360000	0.174674		chr1	173790000	173800000	0.331595		chr1	75240000	75250000	-0.392113		chr1	206640000	206650000	-0.366096		chr1	67980000	67990000	-0.162199
chr1	103990000	104010000	-0.65336		chr1	173830000	173840000	0.0217408		chr1	75670000	75680000	-0.094479		chr1	169550000	169560000	-0.321628		chr1	75670000	75680000	-0.094479		chr1	107470000	107490000	0.306554		chr1	173800000	173810000	0.315726		chr1	75230000	75240000	-0.418262		chr1	206630000	206640000	-0.346431		chr1	67990000	68000000	-0.13536
chr1	104060000	104080000	-0.964502		chr1	173980000	173990000	-0.0524863		chr1	76070000	76080000	0.266275		chr1	169850000	169860000	-1.03801		chr1	76320000	76330000	-0.435021		chr1	107690000	107710000	0.323838		chr1	173820000	173830000	0.284623		chr1	75680000	75690000	-0.442922		chr1	206770000	206780000	-0.174507		chr1	68220000	68230000	-0.0189045
chr1	104170000	104190000	-0.70326		chr1	173990000	174000000	-0.0628273		chr1	76080000	76090000	0.247299		chr1	169860000	169870000	-1.06279		chr1	76310000	76320000	-0.428842		chr1	107720000	107740000	0.319572		chr1	173830000	173840000	0.272969		chr1	75690000	75700000	-0.426644		chr1	206780000	206790000	-0.142852		chr1	68230000	68240000	-0.0641524
chr1	104290000	104310000	-0.8714		chr1	174970000	174980000	-0.975071		chr1	76320000	76330000	-0.435021		chr1	173680000	173690000	0.127764		chr1	76450000	76460000	-0.437139		chr1	108300000	108320000	-0.31785		chr1	174990000	175000000	-0.489972		chr1	76090000	76100000	0.332992		chr1	207260000	207270000	0.221077		chr1	68310000	68320000	-0.0114447
chr1	104320000	104340000	-0.789553		chr1	174960000	174970000	-0.918464		chr1	76310000	76320000	-0.428842		chr1	173670000	173680000	0.13378		chr1	76460000	76470000	-0.424828		chr1	108740000	108760000	-0.53362		chr1	174980000	174990000	-0.468135		chr1	76080000	76090000	0.366983		chr1	207250000	207260000	0.164186		chr1	68300000	68310000	-0.0512362
chr1	105190000	105210000	-0.162331		chr1	174990000	175000000	-0.999922		chr1	76450000	76460000	-0.437139		chr1	173790000	173800000	0.0384188		chr1	76610000	76620000	-0.300561		chr1	108770000	108790000	-0.482375		chr1	179050000	179060000	0.374562		chr1	76300000	76310000	-0.430386		chr1	207570000	207580000	0.486793		chr1	68570000	68580000	-0.150225
chr1	106330000	106350000	0.0328103		chr1	174980000	174990000	-0.987924		chr1	76460000	76470000	-0.424828		chr1	173800000	173810000	0.0325789		chr1	76620000	76630000	-0.275549		chr1	108840000	108860000	-0.278634		chr1	179040000	179050000	0.36826		chr1	76310000	76320000	-0.441528		chr1	207580000	207590000	0.450792		chr1	68580000	68590000	-0.154956
chr1	106350000	106370000	-0.0404237		chr1	178980000	178990000	0.0234325		chr1	76610000	76620000	-0.300561		chr1	173820000	173830000	0.0270596		chr1	76810000	76820000	0.229296		chr1	108910000	108930000	-0.305119		chr1	180190000	180200000	-0.0545076		chr1	76610000	76620000	-0.399703		chr1	207700000	207710000	0.0101693		chr1	68880000	68890000	-0.201739
chr1	107700000	107720000	-0.201685		chr1	178990000	179000000	-0.0288223		chr1	76620000	76630000	-0.275549		chr1	173830000	173840000	0.0217408		chr1	76800000	76810000	0.202266		chr1	109000000	109020000	-0.219484		chr1	180200000	180210000	-0.0597023		chr1	76620000	76630000	-0.375599		chr1	207690000	207700000	-0.0413631		chr1	68890000	68900000	-0.191175
chr1	108300000	108320000	0.0133896		chr1	180470000	180480000	-0.239781		chr1	76810000	76820000	0.229296		chr1	173980000	173990000	-0.0524863		chr1	77600000	77610000	-0.238052		chr1	109230000	109250000	-0.0294761		chr1	180470000	180480000	-0.266846		chr1	77580000	77590000	-0.0235889		chr1	207720000	207730000	-0.0232308		chr1	69800000	69810000	0.30717
chr1	108680000	108700000	-0.042054		chr1	180460000	180470000	-0.264667		chr1	76800000	76810000	0.202266		chr1	173990000	174000000	-0.0628273		chr1	77590000	77600000	-0.234047		chr1	109270000	109290000	-0.0171652		chr1	180460000	180470000	-0.297691		chr1	77570000	77580000	-0.0131614		chr1	207730000	207740000	-0.127561		chr1	69810000	69820000	0.310239
chr1	108720000	108740000	-0.11311		chr1	182800000	182810000	-0.784162		chr1	77600000	77610000	-0.238052		chr1	174970000	174980000	-0.975071		chr1	77990000	78000000	-0.257902		chr1	109450000	109470000	-0.00268904		chr1	182550000	182560000	0.266175		chr1	77990000	78000000	-0.0533366		chr1	207870000	207880000	-0.38432		chr1	70210000	70220000	-0.0782112
chr1	108770000	108790000	-0.0968002		chr1	182790000	182800000	-0.76004		chr1	77590000	77600000	-0.234047		chr1	174960000	174970000	-0.918464		chr1	78000000	78010000	-0.26133		chr1	109650000	109670000	0.0350092		chr1	182560000	182570000	0.242047		chr1	78000000	78010000	-0.0466267		chr1	207860000	207870000	-0.330891		chr1	70200000	70210000	-0.0482766
chr1	108810000	108830000	0.0287444		chr1	183600000	183610000	-0.258373		chr1	77990000	78000000	-0.257902		chr1	174990000	175000000	-0.999922		chr1	78390000	78400000	0.0654008		chr1	109730000	109750000	-0.0404233		chr1	182750000	182760000	-0.0704071		chr1	78390000	78400000	-0.169472		chr1	209950000	209960000	-0.374948		chr1	70420000	70430000	-0.299673
chr1	108830000	108850000	0.104607		chr1	183590000	183600000	-0.25925		chr1	78000000	78010000	-0.26133		chr1	174980000	174990000	-0.987924		chr1	78380000	78390000	0.0896684		chr1	109960000	109980000	0.046209		chr1	182760000	182770000	-0.106423		chr1	78380000	78390000	-0.129543		chr1	209960000	209970000	-0.381683		chr1	70410000	70420000	-0.282589
chr1	108910000	108930000	-0.0191355		chr1	184030000	184040000	-0.526975		chr1	78390000	78400000	0.0654008		chr1	178980000	178990000	0.0234325		chr1	78600000	78610000	-0.882689		chr1	110080000	110100000	-0.100243		chr1	183600000	183610000	-0.0152061		chr1	78600000	78610000	-1.24754		chr1	210000000	210010000	-0.427153		chr1	70490000	70500000	-0.321607
chr1	108930000	108950000	0.018902		chr1	184020000	184030000	-0.521541		chr1	78380000	78390000	0.0896684		chr1	178990000	179000000	-0.0288223		chr1	78610000	78620000	-0.817266		chr1	110170000	110190000	0.124782		chr1	183610000	183620000	-0.0329055		chr1	78590000	78600000	-1.2961		chr1	209990000	210000000	-0.415613		chr1	70480000	70490000	-0.329283
chr1	109020000	109040000	-0.29601		chr1	184730000	184740000	-0.413355		chr1	78600000	78610000	-0.882689		chr1	180470000	180480000	-0.239781		chr1	79070000	79080000	-0.24069		chr1	110220000	110240000	0.333848		chr1	184030000	184040000	0.340195		chr1	79280000	79290000	-0.24523		chr1	210540000	210550000	-0.142861		chr1	70600000	70610000	-0.14896
chr1	109220000	109240000	-0.591861		chr1	184720000	184730000	-0.445807		chr1	78610000	78620000	-0.817266		chr1	180460000	180470000	-0.264667		chr1	79080000	79090000	-0.279361		chr1	110230000	110250000	0.422971		chr1	184040000	184050000	0.350712		chr1	79290000	79300000	-0.231917		chr1	210550000	210560000	-0.140256		chr1	70610000	70620000	-0.115067
chr1	109280000	109300000	-0.558855		chr1	192780000	192790000	0.399571		chr1	79070000	79080000	-0.24069		chr1	181980000	181990000	-0.374625		chr1	79200000	79210000	-0.661556		chr1	110310000	110330000	0.280343		chr1	184950000	184960000	0.112976		chr1	81270000	81280000	-0.0100618		chr1	211420000	211430000	-0.296453		chr1	70670000	70680000	0.0407133
chr1	109470000	109490000	-0.336822		chr1	192770000	192780000	0.388086		chr1	79080000	79090000	-0.279361		chr1	181990000	182000000	-0.385792		chr1	79210000	79220000	-0.652404		chr1	110560000	110580000	-0.0865977		chr1	184940000	184950000	0.126049		chr1	81280000	81290000	-0.0106485		chr1	211430000	211440000	-0.301031		chr1	70660000	70670000	0.0215444
chr1	109630000	109650000	-0.310721		chr1	197170000	197180000	0.0777849		chr1	79200000	79210000	-0.661556		chr1	182800000	182810000	-0.784162		chr1	79250000	79260000	-0.581113		chr1	110720000	110740000	0.0372499		chr1	189110000	189120000	-0.0346165		chr1	81300000	81310000	0.0018971		chr1	211850000	211860000	-0.479022		chr1	70980000	70990000	-0.224203
chr1	109730000	109750000	-0.142739		chr1	197160000	197170000	0.102132		chr1	79210000	79220000	-0.652404		chr1	182790000	182800000	-0.76004		chr1	79260000	79270000	-0.547377		chr1	111040000	111060000	0.0453462		chr1	189120000	189130000	-0.0281094		chr1	81310000	81320000	-0.00104191		chr1	211840000	211850000	-0.527342		chr1	70970000	70980000	-0.221736
chr1	109960000	109980000	-0.0180257		chr1	201080000	201090000	-0.207573		chr1	79250000	79260000	-0.581113		chr1	183600000	183610000	-0.258373		chr1	82220000	82230000	0.168572		chr1	111320000	111340000	0.277815		chr1	193020000	193030000	-0.137659		chr1	81510000	81520000	-0.0372033		chr1	212210000	212220000	0.189213		chr1	73040000	73050000	0.0931385
chr1	110070000	110090000	-0.00356028		chr1	201090000	201100000	-0.217037		chr1	79260000	79270000	-0.547377		chr1	183590000	183600000	-0.25925		chr1	82230000	82240000	0.170599		chr1	111550000	111570000	0.325096		chr1	193010000	193020000	-0.141528		chr1	81520000	81530000	-0.0306144		chr1	212200000	212210000	0.18183		chr1	73030000	73040000	0.103783
chr1	110170000	110190000	0.170223		chr1	201790000	201800000	-0.316199		chr1	82220000	82230000	0.168572		chr1	184030000	184040000	-0.526975		chr1	82480000	82490000	0.0726885		chr1	111570000	111590000	0.281201		chr1	197100000	197110000	-0.0581228		chr1	81890000	81900000	-0.0606668		chr1	212960000	212970000	0.209749		chr1	74930000	74940000	0.0175935
chr1	110250000	110270000	0.313042		chr1	201780000	201790000	-0.289729		chr1	82230000	82240000	0.170599		chr1	184020000	184030000	-0.521541		chr1	82470000	82480000	0.073492		chr1	111750000	111770000	0.250688		chr1	197110000	197120000	-0.0696938		chr1	81880000	81890000	-0.06104		chr1	212950000	212960000	0.219355		chr1	74940000	74950000	0.00449054
chr1	110310000	110330000	0.284078		chr1	201950000	201960000	-0.123216		chr1	82480000	82490000	0.0726885		chr1	184730000	184740000	-0.413355		chr1	84330000	84340000	-0.646659		chr1	111980000	112000000	0.0853916		chr1	197890000	197900000	0.284355		chr1	82510000	82520000	0.0203541		chr1	213170000	213180000	-0.273697		chr1	75240000	75250000	-0.392113
chr1	110560000	110580000	-0.420852		chr1	201940000	201950000	-0.0893041		chr1	82470000	82480000	0.073492		chr1	184720000	184730000	-0.445807		chr1	84340000	84350000	-0.652317		chr1	112250000	112270000	0.290521		chr1	197900000	197910000	0.277843		chr1	82500000	82510000	0.0102974		chr1	213180000	213190000	-0.297841		chr1	75230000	75240000	-0.418262
chr1	110650000	110670000	-0.354062		chr1	202120000	202130000	-0.422958		chr1	84330000	84340000	-0.646659		chr1	192780000	192790000	0.399571		chr1	84360000	84370000	-0.651201		chr1	112310000	112330000	-0.00415493		chr1	201670000	201680000	0.326949		chr1	84330000	84340000	-0.568893		chr1	222630000	222640000	-0.315249		chr1	75680000	75690000	-0.442922
chr1	111040000	111060000	-0.158269		chr1	202110000	202120000	-0.40604		chr1	84340000	84350000	-0.652317		chr1	192770000	192780000	0.388086		chr1	84370000	84380000	-0.612287		chr1	112530000	112550000	0.325154		chr1	201680000	201690000	0.319764		chr1	84340000	84350000	-0.559465		chr1	222620000	222630000	-0.309692		chr1	75690000	75700000	-0.426644
chr1	111150000	111170000	-0.0472168		chr1	202310000	202320000	0.0330742		chr1	84360000	84370000	-0.651201		chr1	197170000	197180000	0.0777849		chr1	84610000	84620000	0.373274		chr1	112760000	112780000	0.218924		chr1	201790000	201800000	-0.0648193		chr1	84590000	84600000	0.269895		chr1	224090000	224100000	0.133783		chr1	76090000	76100000	0.332992
chr1	111350000	111370000	-0.154343		chr1	202300000	202310000	-0.00738504		chr1	84370000	84380000	-0.612287		chr1	197160000	197170000	0.102132		chr1	84600000	84610000	0.341824		chr1	112900000	112920000	-0.184848		chr1	201800000	201810000	-0.0733221		chr1	84600000	84610000	0.293281		chr1	224100000	224110000	0.168948		chr1	76080000	76090000	0.366983
chr1	111500000	111520000	0.0125116		chr1	202980000	202990000	-0.534885		chr1	84610000	84620000	0.373274		chr1	201080000	201090000	-0.207573		chr1	84890000	84900000	0.547628		chr1	113150000	113170000	0.158214		chr1	201950000	201960000	-0.108807		chr1	84890000	84900000	0.339833		chr1	224170000	224180000	0.158073		chr1	76300000	76310000	-0.430386
chr1	111670000	111690000	0.268158		chr1	202990000	203000000	-0.52621		chr1	84600000	84610000	0.341824		chr1	201090000	201100000	-0.217037		chr1	84900000	84910000	0.522161		chr1	113240000	113260000	0.0201172		chr1	201940000	201950000	-0.0706374		chr1	84900000	84910000	0.320327		chr1	224180000	224190000	0.150658		chr1	76310000	76320000	-0.441528
chr1	111980000	112000000	-0.109327		chr1	203300000	203310000	0.148982		chr1	84890000	84900000	0.547628		chr1	201790000	201800000	-0.316199		chr1	85070000	85080000	0.298058		chr1	113340000	113360000	0.176936		chr1	202120000	202130000	-0.525716		chr1	85230000	85240000	-0.369034		chr1	224300000	224310000	0.221293		chr1	76610000	76620000	-0.399703
chr1	112240000	112260000	-0.0179362		chr1	203290000	203300000	0.165447		chr1	84900000	84910000	0.522161		chr1	201780000	201790000	-0.289729		chr1	85060000	85070000	0.345644		chr1	113410000	113430000	0.286568		chr1	202110000	202120000	-0.526321		chr1	85240000	85250000	-0.407814		chr1	224290000	224300000	0.204732		chr1	76620000	76630000	-0.375599
chr1	112310000	112330000	-0.48789		chr1	203750000	203760000	-0.262803		chr1	85070000	85080000	0.298058		chr1	201950000	201960000	-0.123216		chr1	85230000	85240000	-0.151197		chr1	113660000	113680000	-0.130007		chr1	202310000	202320000	0.262692		chr1	85390000	85400000	-0.506976		chr1	224510000	224520000	0.0690715		chr1	77580000	77590000	-0.0235889
chr1	112580000	112600000	0.347921		chr1	203760000	203770000	-0.272288		chr1	85060000	85070000	0.345644		chr1	201940000	201950000	-0.0893041		chr1	85240000	85250000	-0.183275		chr1	114210000	114230000	0.00613526		chr1	202300000	202310000	0.219503		chr1	85400000	85410000	-0.522126		chr1	224520000	224530000	0.0241422		chr1	77570000	77580000	-0.0131614
chr1	112830000	112850000	-0.154432		chr1	203820000	203830000	-0.166552		chr1	85230000	85240000	-0.151197		chr1	202120000	202130000	-0.422958		chr1	85390000	85400000	-0.389389		chr1	114510000	114530000	-0.143348		chr1	202980000	202990000	-0.26847		chr1	85760000	85770000	-0.204246		chr1	224680000	224690000	-0.226975		chr1	77990000	78000000	-0.0533366
chr1	112900000	112920000	-0.458964		chr1	203830000	203840000	-0.0873599		chr1	85240000	85250000	-0.183275		chr1	202110000	202120000	-0.40604		chr1	85400000	85410000	-0.407676		chr1	114870000	114890000	0.289965		chr1	202990000	203000000	-0.274588		chr1	85750000	85760000	-0.219083		chr1	224690000	224700000	-0.234923		chr1	78000000	78010000	-0.0466267
chr1	113150000	113170000	0.162558		chr1	204030000	204040000	0.461821		chr1	85390000	85400000	-0.389389		chr1	202310000	202320000	0.0330742		chr1	86210000	86220000	-0.0754872		chr1	115110000	115130000	0.455242		chr1	203820000	203830000	0.0917615		chr1	86020000	86030000	0.20727		chr1	225100000	225110000	0.122224		chr1	78390000	78400000	-0.169472
chr1	113250000	113270000	-0.0851106		chr1	204040000	204050000	0.445266		chr1	85400000	85410000	-0.407676		chr1	202300000	202310000	-0.00738504		chr1	86220000	86230000	-0.0633923		chr1	115240000	115260000	0.285181		chr1	203830000	203840000	0.126625		chr1	86030000	86040000	0.209216		chr1	225110000	225120000	0.109822		chr1	78380000	78390000	-0.129543
chr1	113350000	113370000	0.082617		chr1	204180000	204190000	0.149807		chr1	86210000	86220000	-0.0754872		chr1	203230000	203240000	0.0496503		chr1	86350000	86360000	-0.171875		chr1	115320000	115340000	0.0815733		chr1	204360000	204370000	0.0218619		chr1	86250000	86260000	0.314427		chr1	225950000	225960000	0.407803		chr1	78600000	78610000	-1.24754
chr1	113410000	113430000	0.124938		chr1	204170000	204180000	0.151768		chr1	86220000	86230000	-0.0633923		chr1	203220000	203230000	0.0641563		chr1	86340000	86350000	-0.141997		chr1	115420000	115440000	-0.0291109		chr1	204370000	204380000	0.026078		chr1	86240000	86250000	0.308476		chr1	225960000	225970000	0.393033		chr1	78590000	78600000	-1.2961
chr1	113610000	113630000	-0.180429		chr1	204380000	204390000	-0.496251		chr1	86350000	86360000	-0.171875		chr1	203750000	203760000	-0.262803		chr1	86380000	86390000	-0.172334		chr1	115660000	115680000	0.0734751		chr1	204490000	204500000	0.00405594		chr1	86820000	86830000	-0.555263		chr1	226250000	226260000	-0.121801		chr1	79280000	79290000	-0.24523
chr1	113660000	113680000	-0.158919		chr1	204370000	204380000	-0.467233		chr1	86340000	86350000	-0.141997		chr1	203760000	203770000	-0.272288		chr1	86390000	86400000	-0.167956		chr1	116040000	116060000	0.44433		chr1	204480000	204490000	-0.0138451		chr1	86830000	86840000	-0.542396		chr1	226240000	226250000	-0.0931802		chr1	79290000	79300000	-0.231917
chr1	113920000	113940000	0.857443		chr1	205290000	205300000	-0.104774		chr1	86380000	86390000	-0.172334		chr1	203820000	203830000	-0.166552		chr1	86510000	86520000	-0.220781		chr1	116110000	116130000	0.37164		chr1	204770000	204780000	0.0744844		chr1	86970000	86980000	-0.143886		chr1	226300000	226310000	-0.213039		chr1	81270000	81280000	-0.0100618
chr1	113950000	113970000	0.879369		chr1	205300000	205310000	-0.134028		chr1	86390000	86400000	-0.167956		chr1	203830000	203840000	-0.0873599		chr1	86500000	86510000	-0.220367		chr1	116320000	116340000	0.203187		chr1	204780000	204790000	0.0605097		chr1	86980000	86990000	-0.124071		chr1	226310000	226320000	-0.228098		chr1	81280000	81290000	-0.0106485
chr1	114230000	114250000	-0.0728873		chr1	205720000	205730000	-0.57974		chr1	86510000	86520000	-0.220781		chr1	204030000	204040000	0.461821		chr1	86800000	86810000	-0.430629		chr1	116650000	116670000	-0.00679868		chr1	205230000	205240000	0.133187		chr1	87210000	87220000	0.100323		chr1	226580000	226590000	-0.342794		chr1	81300000	81310000	0.0018971
chr1	114340000	114360000	-0.342317		chr1	205710000	205720000	-0.578976		chr1	86500000	86510000	-0.220367		chr1	204040000	204050000	0.445266		chr1	86810000	86820000	-0.447034		chr1	116670000	116690000	0.00698187		chr1	205220000	205230000	0.165289		chr1	87220000	87230000	0.122619		chr1	226590000	226600000	-0.355339		chr1	81310000	81320000	-0.00104191
chr1	114510000	114530000	-0.334527		chr1	206770000	206780000	-0.693841		chr1	86800000	86810000	-0.430629		chr1	204180000	204190000	0.149807		chr1	87570000	87580000	-0.805099		chr1	116860000	116880000	0.324913		chr1	205290000	205300000	0.110256		chr1	87570000	87580000	-0.466418		chr1	227620000	227630000	-0.111941		chr1	81510000	81520000	-0.0372033
chr1	114870000	114890000	0.15432		chr1	206780000	206790000	-0.689755		chr1	86810000	86820000	-0.447034		chr1	204170000	204180000	0.151768		chr1	87580000	87590000	-0.86426		chr1	117040000	117060000	-0.125884		chr1	205300000	205310000	0.0894028		chr1	87580000	87590000	-0.476659		chr1	227630000	227640000	-0.158566		chr1	81520000	81530000	-0.0306144
chr1	115120000	115140000	0.378502		chr1	207260000	207270000	0.120019		chr1	87570000	87580000	-0.805099		chr1	204380000	204390000	-0.496251		chr1	87750000	87760000	-0.316293		chr1	117100000	117120000	-0.0523388		chr1	205490000	205500000	-0.106235		chr1	87750000	87760000	-0.18033		chr1	228350000	228360000	0.137873		chr1	81890000	81900000	-0.0606668
chr1	115200000	115220000	0.294784		chr1	207250000	207260000	0.0517679		chr1	87580000	87590000	-0.86426		chr1	204370000	204380000	-0.467233		chr1	87760000	87770000	-0.259901		chr1	117260000	117280000	0.39611		chr1	205500000	205510000	-0.118854		chr1	87760000	87770000	-0.14354		chr1	228340000	228350000	0.136407		chr1	81880000	81890000	-0.06104
chr1	115250000	115270000	0.151012		chr1	208050000	208060000	-0.435262		chr1	87750000	87760000	-0.316293		chr1	204770000	204780000	0.101281		chr1	88430000	88440000	0.499097		chr1	117590000	117610000	-0.0598166		chr1	205720000	205730000	-0.298366		chr1	87970000	87980000	0.199503		chr1	228510000	228520000	0.229652		chr1	82510000	82520000	0.0203541
chr1	115320000	115340000	-0.0793342		chr1	208040000	208050000	-0.434914		chr1	87760000	87770000	-0.259901		chr1	204780000	204790000	0.101035		chr1	88420000	88430000	0.520123		chr1	117830000	117850000	0.181803		chr1	205710000	205720000	-0.31994		chr1	87960000	87970000	0.169176		chr1	228520000	228530000	0.211738		chr1	82500000	82510000	0.0102974
chr1	115470000	115490000	-0.247411		chr1	209950000	209960000	-0.56784		chr1	88430000	88440000	0.499097		chr1	205290000	205300000	-0.104774		chr1	89060000	89070000	-0.625386		chr1	118040000	118060000	0.480604		chr1	206640000	206650000	-0.366096		chr1	88410000	88420000	0.385892		chr1	229380000	229390000	-0.0701519		chr1	84330000	84340000	-0.568893
chr1	115660000	115680000	-0.162732		chr1	209960000	209970000	-0.566227		chr1	88420000	88430000	0.520123		chr1	205300000	205310000	-0.134028		chr1	89070000	89080000	-0.660608		chr1	118300000	118320000	-0.0074069		chr1	206630000	206640000	-0.346431		chr1	88420000	88430000	0.37317		chr1	229370000	229380000	-0.071377		chr1	84340000	84350000	-0.559465
chr1	116070000	116090000	0.201481		chr1	210000000	210010000	-0.552902		chr1	89060000	89070000	-0.625386		chr1	205490000	205500000	-0.0903447		chr1	89430000	89440000	-0.498583		chr1	118520000	118540000	-0.615213		chr1	206770000	206780000	-0.174507		chr1	89080000	89090000	-0.462792		chr1	229690000	229700000	-0.0665716		chr1	84590000	84600000	0.269895
chr1	116130000	116150000	0.0804203		chr1	209990000	210000000	-0.565095		chr1	89070000	89080000	-0.660608		chr1	205500000	205510000	-0.111836		chr1	89440000	89450000	-0.441921		chr1	118650000	118670000	-0.352279		chr1	206780000	206790000	-0.142852		chr1	89070000	89080000	-0.46345		chr1	229680000	229690000	-0.0668425		chr1	84600000	84610000	0.293281
chr1	116320000	116340000	-0.176652		chr1	210490000	210500000	-0.182454		chr1	89430000	89440000	-0.498583		chr1	205720000	205730000	-0.57974		chr1	89920000	89930000	-0.116058		chr1	119390000	119410000	0.39221		chr1	207080000	207090000	0.162431		chr1	89430000	89440000	-0.37203		chr1	233920000	233930000	0.740674		chr1	84890000	84900000	0.339833
chr1	116550000	116570000	-0.285898		chr1	210500000	210510000	-0.196265		chr1	89440000	89450000	-0.441921		chr1	205710000	205720000	-0.578976		chr1	89930000	89940000	-0.141907		chr1	119550000	119570000	0.202395		chr1	207090000	207100000	0.146727		chr1	89440000	89450000	-0.326054		chr1	233930000	233940000	0.714567		chr1	84900000	84910000	0.320327
chr1	116640000	116660000	-0.229424		chr1	211420000	211430000	-1.03314		chr1	89920000	89930000	-0.116058		chr1	206130000	206140000	-0.0695677		chr1	90230000	90240000	-0.0561235		chr1	119790000	119810000	-0.0204945		chr1	207700000	207710000	0.0101693		chr1	89920000	89930000	-0.195572		chr1	234620000	234630000	-0.462092		chr1	85230000	85240000	-0.369034
chr1	116910000	116930000	0.614174		chr1	211430000	211440000	-1.03498		chr1	89930000	89940000	-0.141907		chr1	206140000	206150000	-0.00623834		chr1	90240000	90250000	-0.0423324		chr1	119910000	119930000	-0.190816		chr1	207690000	207700000	-0.0413631		chr1	89930000	89940000	-0.222916		chr1	234610000	234620000	-0.490352		chr1	85240000	85250000	-0.407814
chr1	117070000	117090000	-0.200122		chr1	211670000	211680000	-0.439035		chr1	90100000	90110000	0.124621		chr1	206770000	206780000	-0.693841		chr1	90490000	90500000	-0.626136		chr1	120070000	120090000	-0.262729		chr1	208050000	208060000	-0.530448		chr1	90260000	90270000	0.123995		chr1	234730000	234740000	0.0983986		chr1	85390000	85400000	-0.506976
chr1	117100000	117120000	-0.34509		chr1	211680000	211690000	-0.474265		chr1	90090000	90100000	0.10906		chr1	206780000	206790000	-0.689755		chr1	90500000	90510000	-0.646323		chr1	120240000	120260000	0.0176441		chr1	208040000	208050000	-0.545871		chr1	90250000	90260000	0.117764		chr1	234740000	234750000	0.173969		chr1	85400000	85410000	-0.522126
chr1	117590000	117610000	0.0125255		chr1	211850000	211860000	-0.545398		chr1	90230000	90240000	-0.0561235		chr1	207080000	207090000	-0.0676535		chr1	91030000	91040000	0.170488		chr1	120330000	120350000	0.0265893		chr1	209950000	209960000	-0.374948		chr1	90490000	90500000	-0.79893		chr1	235260000	235270000	-0.619742		chr1	85760000	85770000	-0.204246
chr1	117840000	117860000	0.152363		chr1	211840000	211850000	-0.619718		chr1	90240000	90250000	-0.0423324		chr1	207090000	207100000	-0.0719989		chr1	91040000	91050000	0.149724		chr1	120690000	120710000	-1.97624		chr1	209960000	209970000	-0.381683		chr1	90500000	90510000	-0.813462		chr1	235250000	235260000	-0.618828		chr1	85750000	85760000	-0.219083
chr1	118050000	118070000	0.216099		chr1	212210000	212220000	0.0356526		chr1	90490000	90500000	-0.626136		chr1	208050000	208060000	-0.435262		chr1	91360000	91370000	0.556933		chr1	120770000	120790000	-1.47974		chr1	210000000	210010000	-0.427153		chr1	91010000	91020000	0.0100399		chr1	235670000	235680000	-0.303304		chr1	86020000	86030000	0.20727
chr1	118300000	118320000	-0.0118158		chr1	212200000	212210000	0.0403179		chr1	90500000	90510000	-0.646323		chr1	208040000	208050000	-0.434914		chr1	91350000	91360000	0.548246		chr1	120840000	120860000	-0.51335		chr1	209990000	210000000	-0.415613		chr1	91020000	91030000	-0.00524658		chr1	235660000	235670000	-0.324728		chr1	86030000	86040000	0.209216
chr1	118500000	118520000	-0.69379		chr1	212960000	212970000	0.197172		chr1	91030000	91040000	0.170488		chr1	209950000	209960000	-0.56784		chr1	91620000	91630000	-0.0370262		chr1	121100000	121120000	-0.823297		chr1	210540000	210550000	-0.142861		chr1	91060000	91070000	-0.0235031		chr1	236260000	236270000	-0.601603		chr1	86250000	86260000	0.314427
chr1	119560000	119580000	0.139253		chr1	212950000	212960000	0.203772		chr1	91040000	91050000	0.149724		chr1	209960000	209970000	-0.566227		chr1	91630000	91640000	-0.0887111		chr1	121350000	121370000	-5.719		chr1	210550000	210560000	-0.140256		chr1	91070000	91080000	-0.00974157		chr1	236250000	236260000	-0.650161		chr1	86240000	86250000	0.308476
chr1	119670000	119690000	-0.0464194		chr1	213190000	213200000	-0.472542		chr1	91160000	91170000	0.0636251		chr1	210000000	210010000	-0.552902		chr1	91670000	91680000	-0.133179		chr1	142580000	142600000	-3.12148		chr1	211310000	211320000	-0.307286		chr1	91160000	91170000	0.197226		chr1	236680000	236690000	0.0497559		chr1	86820000	86830000	-0.555263
chr1	119750000	119770000	-0.0981629		chr1	213180000	213190000	-0.453214		chr1	91170000	91180000	0.0900675		chr1	209990000	210000000	-0.565095		chr1	91680000	91690000	-0.145296		chr1	142650000	142670000	-6.98171		chr1	211300000	211310000	-0.28495		chr1	91170000	91180000	0.228084		chr1	236690000	236700000	0.0233184		chr1	86830000	86840000	-0.542396
chr1	119780000	119800000	-0.136544		chr1	214160000	214170000	0.394131		chr1	91360000	91370000	0.556933		chr1	210490000	210500000	-0.182454		chr1	92150000	92160000	0.344826		chr1	142770000	142790000	-6.99214		chr1	211420000	211430000	-0.296453		chr1	91420000	91430000	0.517671		chr1	236770000	236780000	-0.135882		chr1	86970000	86980000	-0.143886
chr1	120100000	120120000	-0.414777		chr1	214150000	214160000	0.456622		chr1	91350000	91360000	0.548246		chr1	210500000	210510000	-0.196265		chr1	92160000	92170000	0.384038		chr1	142810000	142830000	-4.44264		chr1	211430000	211440000	-0.301031		chr1	91430000	91440000	0.491328		chr1	236760000	236770000	-0.139333		chr1	86980000	86990000	-0.124071
chr1	120210000	120230000	-0.247886		chr1	218450000	218460000	-0.949229		chr1	91620000	91630000	-0.0370262		chr1	211420000	211430000	-1.03314		chr1	92390000	92400000	0.334874		chr1	143100000	143120000	NA		chr1	211850000	211860000	-0.479022		chr1	91620000	91630000	-0.176544		chr1	236910000	236920000	0.0921988		chr1	87170000	87180000	0.0147203
chr1	120470000	120490000	-0.315673		chr1	218440000	218450000	-0.956338		chr1	91630000	91640000	-0.0887111		chr1	211430000	211440000	-1.03498		chr1	92400000	92410000	0.281856		chr1	143190000	143210000	-3.78789		chr1	211840000	211850000	-0.527342		chr1	91630000	91640000	-0.197634		chr1	236920000	236930000	0.116831		chr1	87160000	87170000	-0.0130997
chr1	120690000	120710000	-3.1475		chr1	219330000	219340000	0.553362		chr1	91670000	91680000	-0.133179		chr1	211850000	211860000	-0.545398		chr1	93100000	93110000	0.0852996		chr1	143220000	143240000	-4.10621		chr1	212210000	212220000	0.189213		chr1	91670000	91680000	-0.19381		chr1	244610000	244620000	-0.104778		chr1	87210000	87220000	0.100323
chr1	120730000	120750000	-3.05564		chr1	219340000	219350000	0.563959		chr1	91680000	91690000	-0.145296		chr1	211840000	211850000	-0.619718		chr1	93090000	93100000	0.140624		chr1	143230000	143250000	-3.07535		chr1	212200000	212210000	0.18183		chr1	91680000	91690000	-0.211368		chr1	244620000	244630000	-0.105518		chr1	87220000	87230000	0.122619
chr1	120840000	120860000	-0.959876		chr1	220450000	220460000	-0.257049		chr1	92150000	92160000	0.344826		chr1	212210000	212220000	0.0356526		chr1	93470000	93480000	-0.0614444		chr1	143280000	143300000	NA		chr1	212810000	212820000	0.147723		chr1	91740000	91750000	-0.301284		chr1	246170000	246180000	0.299193		chr1	87570000	87580000	-0.466418
chr1	120870000	120890000	-0.645404		chr1	220440000	220450000	-0.287931		chr1	92160000	92170000	0.384038		chr1	212200000	212210000	0.0403179		chr1	93480000	93490000	-0.0514518		chr1	143970000	143990000	-4.58581		chr1	212820000	212830000	0.155556		chr1	91730000	91740000	-0.289542		chr1	246160000	246170000	0.279759		chr1	87580000	87590000	-0.476659
chr1	120930000	120950000	-0.473384		chr1	222630000	222640000	-0.730327		chr1	92390000	92400000	0.334874		chr1	212830000	212840000	0.182841		chr1	93750000	93760000	0.205424		chr1	144070000	144090000	-6.40999		chr1	212850000	212860000	0.198175		chr1	92390000	92400000	-0.00889202		chr1	246860000	246870000	-0.19475		chr1	87750000	87760000	-0.18033
chr1	121070000	121090000	-0.469698		chr1	222620000	222630000	-0.71706		chr1	92400000	92410000	0.281856		chr1	212820000	212830000	0.163845		chr1	93760000	93770000	0.225549		chr1	144510000	144530000	-5.18663		chr1	212840000	212850000	0.181429		chr1	92400000	92410000	-0.0582831		chr1	246850000	246860000	-0.184932		chr1	87760000	87770000	-0.14354
chr1	121350000	121370000	-2.45777		chr1	222810000	222820000	-0.377365		chr1	93100000	93110000	0.0852996		chr1	212960000	212970000	0.197172		chr1	93900000	93910000	0.594736		chr1	144570000	144590000	-2.57385		chr1	212960000	212970000	0.209749		chr1	93080000	93090000	0.103351		chr1	247090000	247100000	0.177057		chr1	88410000	88420000	0.385892
chr1	121370000	121390000	-4.06968		chr1	222820000	222830000	-0.395284		chr1	93090000	93100000	0.140624		chr1	212950000	212960000	0.203772		chr1	93890000	93900000	0.556188		chr1	144580000	144600000	-1.65936		chr1	212950000	212960000	0.219355		chr1	93090000	93100000	0.0707577		chr1	247080000	247090000	0.151884		chr1	88420000	88430000	0.37317
chr1	142520000	142540000	NA		chr1	222890000	222900000	-0.438713		chr1	93470000	93480000	-0.0614444		chr1	213190000	213200000	-0.472542		chr1	94080000	94090000	0.631601		chr1	144620000	144640000	-1.49177		chr1	213170000	213180000	-0.273697		chr1	93470000	93480000	-0.0700383		chr1	247530000	247540000	-0.0678635		chr1	89080000	89090000	-0.462792
chr1	142730000	142750000	-2.70208		chr1	222880000	222890000	-0.434634		chr1	93480000	93490000	-0.0514518		chr1	213180000	213190000	-0.453214		chr1	94090000	94100000	0.638798		chr1	144660000	144680000	-1.38304		chr1	213180000	213190000	-0.297841		chr1	93480000	93490000	-0.0618023		chr1	247540000	247550000	-0.0704382		chr1	89070000	89080000	-0.46345
chr1	142770000	142790000	-2.46852		chr1	224180000	224190000	0.0133221		chr1	93750000	93760000	0.205424		chr1	214160000	214170000	0.394131		chr1	94490000	94500000	0.0459083		chr1	144700000	144720000	-1.32451		chr1	222630000	222640000	-0.315249		chr1	93730000	93740000	0.0250598		chr10	5470000	5480000	-0.129914		chr1	89430000	89440000	-0.37203
chr1	142870000	142890000	-1.25836		chr1	224190000	224200000	0.00334363		chr1	93760000	93770000	0.225549		chr1	214150000	214160000	0.456622		chr1	94480000	94490000	-0.0297318		chr1	144820000	144840000	-0.913258		chr1	222620000	222630000	-0.309692		chr1	93740000	93750000	0.0320297		chr10	5480000	5490000	-0.1359		chr1	89440000	89450000	-0.326054
chr1	143100000	143120000	-1.43872		chr1	224300000	224310000	-0.0147246		chr1	93900000	93910000	0.594736		chr1	218450000	218460000	-0.949229		chr1	94800000	94810000	0.391035		chr1	145290000	145310000	-0.498974		chr1	223300000	223310000	-0.194899		chr1	93900000	93910000	0.391302		chr10	5850000	5860000	-0.0438936		chr1	89920000	89930000	-0.195572
chr1	143290000	143310000	-3.1335		chr1	224290000	224300000	-0.0327085		chr1	93890000	93900000	0.556188		chr1	218440000	218450000	-0.956338		chr1	94790000	94800000	0.456534		chr1	145370000	145390000	-0.640191		chr1	223290000	223300000	-0.225334		chr1	93890000	93900000	0.362523		chr10	5840000	5850000	-0.0597869		chr1	89930000	89940000	-0.222916
chr1	143370000	143390000	-1.56661		chr1	224530000	224540000	-0.176419		chr1	94490000	94500000	0.0459083		chr1	219330000	219340000	0.553362		chr1	94850000	94860000	0.340651		chr1	145610000	145630000	-0.534333		chr1	223880000	223890000	-0.581256		chr1	94080000	94090000	0.409491		chr10	5920000	5930000	-0.139596		chr1	90260000	90270000	0.123995
chr1	143420000	143440000	-1.07803		chr1	224540000	224550000	-0.224275		chr1	94480000	94490000	-0.0297318		chr1	219340000	219350000	0.563959		chr1	94840000	94850000	0.347927		chr1	145700000	145720000	-0.916698		chr1	223870000	223880000	-0.565303		chr1	94090000	94100000	0.407989		chr10	5930000	5940000	-0.153054		chr1	90250000	90260000	0.117764
chr1	143430000	143450000	-0.935547		chr1	225100000	225110000	0.228014		chr1	94800000	94810000	0.391035		chr1	220450000	220460000	-0.257049		chr1	94950000	94960000	-0.0535867		chr1	145830000	145850000	-6.39733		chr1	224170000	224180000	0.158073		chr1	94800000	94810000	0.338556		chr10	6130000	6140000	0.00046073		chr1	90490000	90500000	-0.79893
chr1	143450000	143470000	-1.25811		chr1	225110000	225120000	0.202163		chr1	94790000	94800000	0.456534		chr1	220440000	220450000	-0.287931		chr1	94940000	94950000	-0.0720446		chr1	146460000	146480000	-2.72552		chr1	224180000	224190000	0.150658		chr1	94810000	94820000	0.332995		chr10	6120000	6130000	0.00139742		chr1	90500000	90510000	-0.813462
chr1	143540000	143560000	-8.17842		chr1	225970000	225980000	0.747857		chr1	94950000	94960000	-0.0535867		chr1	222630000	222640000	-0.730327		chr1	95730000	95740000	-0.920519		chr1	146540000	146560000	-1.0121		chr1	224300000	224310000	0.221293		chr1	94950000	94960000	0.230351		chr10	13140000	13150000	-0.440372		chr1	91010000	91020000	0.0100399
chr1	143710000	143730000	-6.83007		chr1	225960000	225970000	0.762875		chr1	94940000	94950000	-0.0720446		chr1	222620000	222630000	-0.71706		chr1	95740000	95750000	-0.882854		chr1	146710000	146730000	-0.302389		chr1	224290000	224300000	0.204732		chr1	94940000	94950000	0.221399		chr10	13130000	13140000	-0.428099		chr1	91020000	91030000	-0.00524658
chr1	143770000	143790000	-6.87802		chr1	225990000	226000000	0.702924		chr1	95730000	95740000	-0.920519		chr1	222810000	222820000	-0.377365		chr1	95750000	95760000	-0.848453		chr1	146950000	146970000	0.616816		chr1	224510000	224520000	0.0690715		chr1	95290000	95300000	-0.0401596		chr10	13620000	13630000	-0.050397		chr1	91060000	91070000	-0.0235031
chr1	143890000	143910000	-4.75212		chr1	226000000	226010000	0.677065		chr1	95740000	95750000	-0.882854		chr1	222820000	222830000	-0.395284		chr1	95760000	95770000	-0.779573		chr1	147130000	147150000	0.35447		chr1	224520000	224530000	0.0241422		chr1	95280000	95290000	-0.0314972		chr10	13630000	13640000	-0.0751759		chr1	91070000	91080000	-0.00974157
chr1	144090000	144110000	-3.93105		chr1	226170000	226180000	-0.409849		chr1	95750000	95760000	-0.848453		chr1	223250000	223260000	-0.169902		chr1	96960000	96970000	0.490683		chr1	147420000	147440000	-1.79136		chr1	224680000	224690000	-0.226975		chr1	95500000	95510000	0.0178793		chr10	14220000	14230000	0.307606		chr1	91160000	91170000	0.197226
chr1	144450000	144470000	-2.53511		chr1	226180000	226190000	-0.465251		chr1	95760000	95770000	-0.779573		chr1	223260000	223270000	-0.260684		chr1	96970000	96980000	0.505481		chr1	147700000	147720000	-2.49727		chr1	224690000	224700000	-0.234923		chr1	95510000	95520000	-0.00502672		chr10	14230000	14240000	0.303512		chr1	91170000	91180000	0.228084
chr1	144490000	144510000	-2.23379		chr1	226380000	226390000	-0.265391		chr1	96960000	96970000	0.490683		chr1	223300000	223310000	-0.395985		chr1	97310000	97320000	-0.254912		chr1	147830000	147850000	-5.67486		chr1	225100000	225110000	0.122224		chr1	95720000	95730000	-0.373716		chr10	14910000	14920000	0.256318		chr1	91420000	91430000	0.517671
chr1	144500000	144520000	-2.35399		chr1	226370000	226380000	-0.259252		chr1	96970000	96980000	0.505481		chr1	223290000	223300000	-0.400482		chr1	97320000	97330000	-0.326341		chr1	148520000	148540000	-6.82442		chr1	225110000	225120000	0.109822		chr1	95710000	95720000	-0.348518		chr10	14920000	14930000	0.260333		chr1	91430000	91440000	0.491328
chr1	144590000	144610000	-1.54016		chr1	226580000	226590000	-0.645873		chr1	97310000	97320000	-0.254912		chr1	224180000	224190000	0.0133221		chr1	97580000	97590000	-0.23469		chr1	148560000	148580000	-2.74401		chr1	225660000	225670000	-0.231493		chr1	95750000	95760000	-0.445076		chr10	14990000	15000000	0.214745		chr1	91620000	91630000	-0.176544
chr1	144620000	144640000	-1.25674		chr1	226590000	226600000	-0.668201		chr1	97320000	97330000	-0.326341		chr1	224190000	224200000	0.00334363		chr1	97590000	97600000	-0.195314		chr1	148830000	148850000	-2.05847		chr1	225650000	225660000	-0.324991		chr1	95760000	95770000	-0.44651		chr10	15000000	15010000	0.188586		chr1	91630000	91640000	-0.197634
chr1	144660000	144680000	-1.086		chr1	227050000	227060000	-0.118865		chr1	97580000	97590000	-0.23469		chr1	224300000	224310000	-0.0147246		chr1	98260000	98270000	0.313756		chr1	148870000	148890000	-1.21035		chr1	225950000	225960000	0.407803		chr1	97130000	97140000	0.253432		chr10	21320000	21330000	-0.256328		chr1	91670000	91680000	-0.19381
chr1	144710000	144730000	-0.846911		chr1	227040000	227050000	-0.119835		chr1	97590000	97600000	-0.195314		chr1	224290000	224300000	-0.0327085		chr1	98250000	98260000	0.320089		chr1	148880000	148900000	-0.702095		chr1	225960000	225970000	0.393033		chr1	97140000	97150000	0.241959		chr10	21330000	21340000	-0.234407		chr1	91680000	91690000	-0.211368
chr1	144800000	144820000	-0.682988		chr1	227920000	227930000	0.256465		chr1	98260000	98270000	0.313756		chr1	224530000	224540000	-0.176419		chr1	98520000	98530000	0.105501		chr1	148950000	148970000	-0.897795		chr1	226170000	226180000	-0.0923122		chr1	97310000	97320000	-0.155427		chr10	21780000	21790000	0.135375		chr1	91740000	91750000	-0.301284
chr1	145100000	145120000	-0.751292		chr1	227910000	227920000	0.248932		chr1	98250000	98260000	0.320089		chr1	224540000	224550000	-0.224275		chr1	98510000	98520000	0.117019		chr1	149010000	149030000	-0.837552		chr1	226160000	226170000	-0.0435416		chr1	97320000	97330000	-0.188882		chr10	21770000	21780000	0.118229		chr1	91730000	91740000	-0.289542
chr1	145320000	145340000	-0.872287		chr1	228280000	228290000	0.140442		chr1	98520000	98530000	0.105501		chr1	225100000	225110000	0.228014		chr1	98940000	98950000	-0.0253644		chr1	149090000	149110000	-0.771678		chr1	226250000	226260000	-0.121801		chr1	97420000	97430000	-0.29377		chr10	22510000	22520000	0.293017		chr1	91960000	91970000	-0.0725242
chr1	145360000	145380000	-1.01412		chr1	228290000	228300000	0.132587		chr1	98510000	98520000	0.117019		chr1	225110000	225120000	0.202163		chr1	98950000	98960000	-0.0379887		chr1	149170000	149190000	-0.815523		chr1	226240000	226250000	-0.0931802		chr1	97410000	97420000	-0.294948		chr10	22520000	22530000	0.288166		chr1	91970000	91980000	-0.0367497
chr1	145610000	145630000	-0.605511		chr1	228770000	228780000	-1.85052		chr1	98940000	98950000	-0.0253644		chr1	225660000	225670000	-0.611816		chr1	99240000	99250000	-0.0276976		chr1	149360000	149380000	-1.45912		chr1	226300000	226310000	-0.213039		chr1	98520000	98530000	0.0226401		chr10	22590000	22600000	0.308619		chr1	92390000	92400000	-0.00889202
chr1	145830000	145850000	-3.08021		chr1	228780000	228790000	-1.83173		chr1	98950000	98960000	-0.0379887		chr1	225650000	225660000	-0.84747		chr1	99230000	99240000	-0.0246008		chr1	149630000	149650000	-1.61627		chr1	226310000	226320000	-0.228098		chr1	98510000	98520000	0.0367766		chr10	22600000	22610000	0.295967		chr1	92400000	92410000	-0.0582831
chr1	145970000	145990000	-2.84344		chr1	229690000	229700000	-0.803677		chr1	99240000	99250000	-0.0276976		chr1	225970000	225980000	0.747857		chr1	99260000	99270000	-0.0145523		chr1	149780000	149800000	-1.93183		chr1	226580000	226590000	-0.342794		chr1	99600000	99610000	-0.00318492		chr10	24840000	24850000	-1.20478		chr1	92770000	92780000	0.320469
chr1	146010000	146030000	-3.47062		chr1	229680000	229690000	-0.789215		chr1	99230000	99240000	-0.0246008		chr1	225960000	225970000	0.762875		chr1	99250000	99260000	-0.0209244		chr1	149830000	149850000	-1.41277		chr1	226590000	226600000	-0.355339		chr1	99610000	99620000	-0.00306098		chr10	24850000	24860000	-1.17025		chr1	92760000	92770000	0.293153
chr1	146350000	146370000	-1.02082		chr1	231360000	231370000	-0.212756		chr1	99260000	99270000	-0.0145523		chr1	225990000	226000000	0.702924		chr1	99570000	99580000	0.170832		chr1	150200000	150220000	-0.346811		chr1	227050000	227060000	0.142666		chr1	99930000	99940000	0.0373673		chr10	25300000	25310000	0.125512		chr1	93080000	93090000	0.103351
chr1	146410000	146430000	-0.929826		chr1	231370000	231380000	-0.223891		chr1	99250000	99260000	-0.0209244		chr1	226000000	226010000	0.677065		chr1	99580000	99590000	0.169201		chr1	150590000	150610000	0.631992		chr1	227060000	227070000	0.140604		chr1	99940000	99950000	0.0209685		chr10	25310000	25320000	0.0929949		chr1	93090000	93100000	0.0707577
chr1	146450000	146470000	-0.691892		chr1	231460000	231470000	-0.0814894		chr1	99570000	99580000	0.170832		chr1	226170000	226180000	-0.409849		chr1	99620000	99630000	0.197572		chr1	150780000	150800000	0.612355		chr1	227920000	227930000	0.319146		chr1	100190000	100200000	-0.567538		chr10	30640000	30650000	-0.153066		chr1	93730000	93740000	0.0250598
chr1	146560000	146580000	-0.0256838		chr1	231470000	231480000	-0.0405551		chr1	99580000	99590000	0.169201		chr1	226180000	226190000	-0.465251		chr1	99610000	99620000	0.179783		chr1	150890000	150910000	0.294262		chr1	227910000	227920000	0.313246		chr1	100180000	100190000	-0.558895		chr10	30630000	30640000	-0.160653		chr1	93740000	93750000	0.0320297
chr1	146610000	146630000	0.0577155		chr1	234620000	234630000	-0.899625		chr1	99620000	99630000	0.197572		chr1	226380000	226390000	-0.265391		chr1	99930000	99940000	0.348686		chr1	151020000	151040000	-0.0702452		chr1	228130000	228140000	0.137401		chr1	100520000	100530000	0.349277		chr10	32330000	32340000	0.137642		chr1	93900000	93910000	0.391302
chr1	146770000	146790000	0.156039		chr1	234610000	234620000	-1.04999		chr1	99610000	99620000	0.179783		chr1	226370000	226380000	-0.259252		chr1	99940000	99950000	0.318559		chr1	151130000	151150000	-0.160216		chr1	228140000	228150000	0.0692355		chr1	100510000	100520000	0.342496		chr10	32320000	32330000	0.139013		chr1	93890000	93900000	0.362523
chr1	146790000	146810000	0.195578		chr1	234730000	234740000	0.138854		chr1	99930000	99940000	0.348686		chr1	226580000	226590000	-0.645873		chr1	100210000	100220000	-0.643558		chr1	151240000	151260000	-0.0689333		chr1	228350000	228360000	0.137873		chr1	100930000	100940000	-0.222293		chr10	33330000	33340000	-0.0785272		chr1	94800000	94810000	0.338556
chr1	146940000	146960000	0.157867		chr1	234740000	234750000	0.254378		chr1	99940000	99950000	0.318559		chr1	226590000	226600000	-0.668201		chr1	100220000	100230000	-0.64672		chr1	151310000	151330000	0.190108		chr1	228340000	228350000	0.136407		chr1	100920000	100930000	-0.202508		chr10	33340000	33350000	-0.0991915		chr1	94810000	94820000	0.332995
chr1	147170000	147190000	0.103836		chr1	235100000	235110000	0.585984		chr1	100930000	100940000	0.0989716		chr1	227050000	227060000	-0.118865		chr1	100930000	100940000	0.0989716		chr1	151400000	151420000	0.351322		chr1	228510000	228520000	0.229652		chr1	101760000	101770000	-0.732659		chr10	43960000	43970000	-0.205657		chr1	94950000	94960000	0.230351
chr1	147390000	147410000	-1.0361		chr1	235090000	235100000	0.652779		chr1	100920000	100930000	0.0686225		chr1	227040000	227050000	-0.119835		chr1	100920000	100930000	0.0686225		chr1	151810000	151830000	-0.0473824		chr1	228520000	228530000	0.211738		chr1	101770000	101780000	-0.772619		chr10	43950000	43960000	-0.146666		chr1	94940000	94950000	0.221399
chr1	147420000	147440000	-1.54311		chr1	235260000	235270000	-0.752645		chr1	101760000	101770000	-0.455076		chr1	227920000	227930000	0.256465		chr1	101760000	101770000	-0.455076		chr1	152000000	152020000	-0.444877		chr1	229640000	229650000	-0.0345889		chr1	101930000	101940000	-0.70552		chr10	45370000	45380000	-0.549804		chr1	95290000	95300000	-0.0401596
chr1	147690000	147710000	-2.2739		chr1	235250000	235260000	-0.68668		chr1	101770000	101780000	-0.494673		chr1	227910000	227920000	0.248932		chr1	101770000	101780000	-0.494673		chr1	152150000	152170000	0.129778		chr1	229650000	229660000	-0.0411186		chr1	101940000	101950000	-0.675779		chr10	45360000	45370000	-0.525724		chr1	95280000	95290000	-0.0314972
chr1	147830000	147850000	-3.71434		chr1	235670000	235680000	-0.307099		chr1	101940000	101950000	-0.774299		chr1	228280000	228290000	0.140442		chr1	101940000	101950000	-0.774299		chr1	152180000	152200000	0.215443		chr1	229690000	229700000	-0.0665716		chr1	102960000	102970000	0.18316		chr10	45960000	45970000	0.164479		chr1	95500000	95510000	0.0178793
chr1	147900000	147920000	-3.72219		chr1	235660000	235670000	-0.370665		chr1	101950000	101960000	-0.747029		chr1	228290000	228300000	0.132587		chr1	101950000	101960000	-0.747029		chr1	152440000	152460000	0.28752		chr1	229680000	229690000	-0.0668425		chr1	102950000	102960000	0.174227		chr10	45950000	45960000	0.162534		chr1	95510000	95520000	-0.00502672
chr1	147920000	147940000	-3.70563		chr1	236010000	236020000	-0.235127		chr1	103450000	103460000	-0.307323		chr1	228770000	228780000	-1.85052		chr1	103450000	103460000	-0.307323		chr1	152610000	152630000	0.384634		chr1	231360000	231370000	-0.0344055		chr1	103780000	103790000	-1.15274		chr10	46960000	46970000	-2.4452		chr1	95720000	95730000	-0.373716
chr1	148020000	148040000	-3.31261		chr1	236020000	236030000	-0.255069		chr1	103460000	103470000	-0.340103		chr1	228780000	228790000	-1.83173		chr1	103460000	103470000	-0.340103		chr1	152830000	152850000	0.546764		chr1	231370000	231380000	-0.0635699		chr1	103790000	103800000	-1.12034		chr10	46950000	46960000	-2.69986		chr1	95710000	95720000	-0.348518
chr1	148160000	148180000	-2.86464		chr1	236770000	236780000	-0.218997		chr1	103500000	103510000	-0.436061		chr1	229690000	229700000	-0.803677		chr1	103500000	103510000	-0.436061		chr1	152920000	152940000	0.664999		chr1	234620000	234630000	-0.462092		chr1	103990000	104000000	-1.01091		chr10	47580000	47590000	-1.69994		chr1	95750000	95760000	-0.445076
chr1	148250000	148270000	-2.66206		chr1	236760000	236770000	-0.215806		chr1	103510000	103520000	-0.421981		chr1	229680000	229690000	-0.789215		chr1	103510000	103520000	-0.421981		chr1	153190000	153210000	-0.11014		chr1	234610000	234620000	-0.490352		chr1	104000000	104010000	-1.0791		chr10	47570000	47580000	-1.58742		chr1	95760000	95770000	-0.44651
chr1	148260000	148280000	-2.47598		chr1	241670000	241680000	-0.443541		chr1	103780000	103790000	-0.455197		chr1	231360000	231370000	-0.212756		chr1	103780000	103790000	-0.455197		chr1	153470000	153490000	-0.146516		chr1	234730000	234740000	0.0983986		chr1	104140000	104150000	-1.03565		chr10	49480000	49490000	-0.457972		chr1	97130000	97140000	0.253432
chr1	148500000	148520000	-2.89818		chr1	241680000	241690000	-0.418159		chr1	103790000	103800000	-0.446494		chr1	231370000	231380000	-0.223891		chr1	103790000	103800000	-0.446494		chr1	153630000	153650000	0.206917		chr1	234740000	234750000	0.173969		chr1	104130000	104140000	-1.10285		chr10	49490000	49500000	-0.429637		chr1	97140000	97150000	0.241959
chr1	148680000	148700000	-0.40385		chr1	242010000	242020000	-0.153248		chr1	103990000	104000000	-0.65336		chr1	231460000	231470000	-0.0814894		chr1	103990000	104000000	-0.65336		chr1	153750000	153770000	0.341594		chr1	235260000	235270000	-0.619742		chr1	104290000	104300000	-1.41084		chr10	50370000	50380000	0.628893		chr1	97310000	97320000	-0.155427
chr1	148810000	148830000	-0.537845		chr1	242000000	242010000	-0.109795		chr1	104000000	104010000	-0.770404		chr1	231470000	231480000	-0.0405551		chr1	104000000	104010000	-0.770404		chr1	153950000	153970000	0.289131		chr1	235250000	235260000	-0.618828		chr1	104300000	104310000	-1.46763		chr10	50360000	50370000	0.635794		chr1	97320000	97330000	-0.188882
chr1	148830000	148850000	-0.458745		chr1	244610000	244620000	-0.403379		chr1	104170000	104180000	-0.70326		chr1	232750000	232760000	0.26347		chr1	104060000	104070000	-0.964502		chr1	154150000	154170000	0.156144		chr1	235670000	235680000	-0.303304		chr1	105170000	105180000	-0.0762644		chr10	51480000	51490000	-1.73719		chr1	97420000	97430000	-0.29377
chr1	148850000	148870000	-0.384855		chr1	244620000	244630000	-0.382643		chr1	104180000	104190000	-0.613528		chr1	232760000	232770000	0.286723		chr1	104070000	104080000	-0.990075		chr1	154310000	154330000	0.0123341		chr1	235660000	235670000	-0.324728		chr1	105160000	105170000	-0.0558855		chr10	51470000	51480000	-1.68528		chr1	97410000	97420000	-0.294948
chr1	148950000	148970000	-0.31451		chr1	244990000	245000000	0.0901426		chr1	104290000	104300000	-0.8714		chr1	234620000	234630000	-0.899625		chr1	104170000	104180000	-0.70326		chr1	154440000	154460000	0.153297		chr1	236680000	236690000	0.0497559		chr1	105190000	105200000	-0.0850728		chr10	51590000	51600000	-2.3904		chr1	98520000	98530000	0.0226401
chr1	149000000	149020000	-0.246459		chr1	245000000	245010000	0.109524		chr1	104300000	104310000	-0.934061		chr1	234610000	234620000	-1.04999		chr1	104180000	104190000	-0.613528		chr1	154520000	154540000	0.31115		chr1	236690000	236700000	0.0233184		chr1	105180000	105190000	-0.0843867		chr10	51600000	51610000	-2.57383		chr1	98510000	98520000	0.0367766
chr1	149190000	149210000	-0.202613		chr1	245220000	245230000	-0.38823		chr1	104320000	104330000	-0.789553		chr1	234730000	234740000	0.138854		chr1	104290000	104300000	-0.8714		chr1	154850000	154870000	0.500605		chr1	236770000	236780000	-0.135882		chr1	105300000	105310000	-0.0749105		chr10	62540000	62550000	-0.27793		chr1	99600000	99610000	-0.00318492
chr1	149370000	149390000	-0.647579		chr1	245230000	245240000	-0.409519		chr1	104330000	104340000	-0.699898		chr1	234740000	234750000	0.254378		chr1	104300000	104310000	-0.934061		chr1	154900000	154920000	0.297068		chr1	236760000	236770000	-0.139333		chr1	105290000	105300000	-0.0857206		chr10	62530000	62540000	-0.298444		chr1	99610000	99620000	-0.00306098
chr1	149430000	149450000	-1.1834		chr1	245270000	245280000	-0.385329		chr1	105190000	105200000	-0.162331		chr1	235100000	235110000	0.585984		chr1	104320000	104330000	-0.789553		chr1	155020000	155040000	-0.107972		chr1	244010000	244020000	0.326138		chr1	107250000	107260000	0.168369		chr10	63650000	63660000	0.140374		chr1	99930000	99940000	0.0373673
chr1	149670000	149690000	-1.48212		chr1	245260000	245270000	-0.375475		chr1	105200000	105210000	-0.137357		chr1	235090000	235100000	0.652779		chr1	104330000	104340000	-0.699898		chr1	155290000	155310000	0.157988		chr1	244000000	244010000	0.350619		chr1	107240000	107250000	0.167854		chr10	63660000	63670000	0.121378		chr1	99940000	99950000	0.0209685
chr1	149790000	149810000	-2.0638		chr1	247270000	247280000	-0.109555		chr1	106330000	106340000	0.0328103		chr1	235260000	235270000	-0.752645		chr1	105190000	105200000	-0.162331		chr1	155560000	155580000	0.229814		chr1	244610000	244620000	-0.104778		chr1	107280000	107290000	0.155254		chr10	65390000	65400000	-0.328092		chr1	100190000	100200000	-0.567538
chr1	149830000	149850000	-1.35237		chr1	247280000	247290000	-0.160382		chr1	106340000	106350000	-0.0089468		chr1	235250000	235260000	-0.68668		chr1	105200000	105210000	-0.137357		chr1	155890000	155910000	0.0165231		chr1	244620000	244630000	-0.105518		chr1	107290000	107300000	0.15235		chr10	65380000	65390000	-0.228271		chr1	100180000	100190000	-0.558895
chr1	150190000	150210000	-0.448059		chr1	247370000	247380000	-0.385519		chr1	106350000	106360000	-0.0404237		chr1	235670000	235680000	-0.307099		chr1	106330000	106340000	0.0328103		chr1	156040000	156060000	-0.0871362		chr1	245300000	245310000	-0.255967		chr1	107350000	107360000	0.185459		chr10	65800000	65810000	-1.06631		chr1	100220000	100230000	-0.523594
chr1	150420000	150440000	0.22154		chr1	247380000	247390000	-0.385372		chr1	106360000	106370000	-0.0691694		chr1	235660000	235670000	-0.370665		chr1	106340000	106350000	-0.0089468		chr1	156100000	156120000	0.0904647		chr1	245310000	245320000	-0.235082		chr1	107340000	107350000	0.174674		chr10	65790000	65800000	-1.11885		chr1	100230000	100240000	-0.495429
chr1	150590000	150610000	0.401961		chr10	3210000	3220000	-0.986155		chr1	107710000	107720000	-0.208828		chr1	236010000	236020000	-0.235127		chr1	106350000	106360000	-0.0404237		chr1	156300000	156320000	-0.167318		chr1	247090000	247100000	0.177057		chr1	107480000	107490000	0.330382		chr10	70090000	70100000	-0.455084		chr1	100520000	100530000	0.349277
chr1	150790000	150810000	0.446553		chr10	3220000	3230000	-0.979378		chr1	107700000	107710000	-0.201685		chr1	236020000	236030000	-0.255069		chr1	106360000	106370000	-0.0691694		chr1	156410000	156430000	-0.116351		chr1	247080000	247090000	0.151884		chr1	107470000	107480000	0.306554		chr10	70100000	70110000	-0.460207		chr1	100510000	100520000	0.342496
chr1	151020000	151040000	-0.0945817		chr10	5050000	5060000	0.681229		chr1	108300000	108310000	0.0133896		chr1	236770000	236780000	-0.218997		chr1	107710000	107720000	-0.208828		chr1	156580000	156600000	-0.302715		chr1	247480000	247490000	0.0587019		chr1	107690000	107700000	0.323838		chr10	70220000	70230000	0.021447		chr1	100930000	100940000	-0.222293
chr1	151130000	151150000	-0.278091		chr10	5040000	5050000	0.634993		chr1	108310000	108320000	-0.0229812		chr1	236760000	236770000	-0.215806		chr1	107700000	107710000	-0.201685		chr1	156680000	156700000	-0.110431		chr1	247490000	247500000	0.0174873		chr1	107700000	107710000	0.321599		chr10	70230000	70240000	0.0677422		chr1	100920000	100930000	-0.202508
chr1	151480000	151500000	0.230706		chr10	5850000	5860000	-0.163897		chr1	108680000	108690000	-0.042054		chr1	241670000	241680000	-0.443541		chr1	108300000	108310000	0.0133896		chr1	156890000	156910000	-0.0873587		chr1	247530000	247540000	-0.0678635		chr1	107730000	107740000	0.316281		chr10	70490000	70500000	0.215008		chr1	101350000	101360000	-0.434018
chr1	151810000	151830000	-0.530746		chr10	5840000	5850000	-0.148287		chr1	108690000	108700000	-0.0538503		chr1	241680000	241690000	-0.418159		chr1	108310000	108320000	-0.0229812		chr1	157050000	157070000	-0.117511		chr1	247540000	247550000	-0.0704382		chr1	107720000	107730000	0.319572		chr10	70480000	70490000	0.235912		chr1	101360000	101370000	-0.420221
chr1	151830000	151850000	-0.641378		chr10	6130000	6140000	-0.272227		chr1	108730000	108740000	-0.132529		chr1	242010000	242020000	-0.153248		chr1	108680000	108690000	-0.042054		chr1	157130000	157150000	-0.189006		chr1	248090000	248100000	0.697873		chr1	108300000	108310000	-0.31785		chr10	70710000	70720000	-0.379062		chr1	101760000	101770000	-0.732659
chr1	152010000	152030000	-0.948507		chr10	6120000	6130000	-0.299946		chr1	108720000	108730000	-0.11311		chr1	242000000	242010000	-0.109795		chr1	108690000	108700000	-0.0538503		chr1	157470000	157490000	0.00407173		chr1	248100000	248110000	0.703479		chr1	108310000	108320000	-0.286066		chr10	70720000	70730000	-0.375055		chr1	101770000	101780000	-0.772619
chr1	152150000	152170000	-0.13742		chr10	6230000	6240000	0.143182		chr1	108770000	108780000	-0.0968002		chr1	244610000	244620000	-0.403379		chr1	108730000	108740000	-0.132529		chr1	157840000	157860000	0.299848		chr10	840000	850000	0.0273789		chr1	108770000	108780000	-0.482375		chr10	70940000	70950000	-0.0630229		chr1	101930000	101940000	-0.70552
chr1	152350000	152370000	0.237824		chr10	6240000	6250000	0.166772		chr1	108780000	108790000	-0.0770436		chr1	244620000	244630000	-0.382643		chr1	108720000	108730000	-0.11311		chr1	157910000	157930000	0.259532		chr10	830000	840000	0.0346138		chr1	108780000	108790000	-0.374412		chr10	70950000	70960000	-0.0655531		chr1	101940000	101950000	-0.675779
chr1	152600000	152620000	0.2343		chr10	7750000	7760000	-0.144912		chr1	108810000	108820000	0.0287444		chr1	244990000	245000000	0.0901426		chr1	108770000	108780000	-0.0968002		chr1	158110000	158130000	0.0563184		chr10	3080000	3090000	-0.625866		chr1	108840000	108850000	-0.278634		chr10	70980000	70990000	-0.0856965		chr1	102960000	102970000	0.18316
chr1	152830000	152850000	0.440771		chr10	7740000	7750000	-0.135599		chr1	108820000	108830000	0.11241		chr1	245000000	245010000	0.109524		chr1	108780000	108790000	-0.0770436		chr1	158160000	158180000	0.0384765		chr10	3090000	3100000	-0.651722		chr1	108850000	108860000	-0.309947		chr10	70970000	70980000	-0.0843488		chr1	102950000	102960000	0.174227
chr1	153200000	153220000	-0.511395		chr10	7870000	7880000	-0.252537		chr1	108840000	108850000	0.044365		chr1	245270000	245280000	-0.385329		chr1	108810000	108820000	0.0287444		chr1	158470000	158490000	0.34641		chr10	3790000	3800000	0.626894		chr1	108910000	108920000	-0.305119		chr10	71160000	71170000	-0.265664		chr1	103780000	103790000	-1.15274
chr1	153470000	153490000	-0.92486		chr10	7860000	7870000	-0.266863		chr1	108830000	108840000	0.104607		chr1	245260000	245270000	-0.375475		chr1	108820000	108830000	0.11241		chr1	158560000	158580000	0.630755		chr10	3800000	3810000	0.622555		chr1	108920000	108930000	-0.236574		chr10	71170000	71180000	-0.295017		chr1	103790000	103800000	-1.12034
chr1	153630000	153650000	-0.298559		chr10	12080000	12090000	-0.281362		chr1	108910000	108920000	-0.0191355		chr1	246840000	246850000	-0.15468		chr1	108840000	108850000	0.044365		chr1	158960000	158980000	0.0514757		chr10	4180000	4190000	0.0466427		chr1	109000000	109010000	-0.219484		chr10	71750000	71760000	-0.0383781		chr1	103990000	104000000	-1.01091
chr1	153750000	153770000	-0.130965		chr10	12070000	12080000	-0.25972		chr1	108920000	108930000	0.0372248		chr1	246850000	246860000	-0.165544		chr1	108830000	108840000	0.104607		chr1	159050000	159070000	-0.556444		chr10	4190000	4200000	0.03728		chr1	109010000	109020000	-0.295682		chr10	71740000	71750000	-0.041193		chr1	104000000	104010000	-1.0791
chr1	153960000	153980000	-0.0429673		chr10	13140000	13150000	-0.646038		chr1	108940000	108950000	0.0238647		chr1	247270000	247280000	-0.109555		chr1	108910000	108920000	-0.0191355		chr1	159180000	159200000	-0.297844		chr10	5470000	5480000	-0.129914		chr1	109450000	109460000	-0.00268904		chr10	72300000	72310000	0.055748		chr1	104140000	104150000	-1.03565
chr1	154120000	154140000	-0.0167082		chr10	13130000	13140000	-0.643735		chr1	108930000	108940000	0.018902		chr1	247280000	247290000	-0.160382		chr1	108920000	108930000	0.0372248		chr1	159740000	159760000	-0.574735		chr10	5480000	5490000	-0.1359		chr1	109460000	109470000	0.0190026		chr10	72310000	72320000	0.12469		chr1	104130000	104140000	-1.10285
chr1	154140000	154160000	-0.0315251		chr10	13390000	13400000	-0.17715		chr1	109020000	109030000	-0.29601		chr1	247370000	247380000	-0.385519		chr1	108940000	108950000	0.0238647		chr1	159990000	160010000	-0.488435		chr10	5670000	5680000	-0.142147		chr1	109660000	109670000	0.0318544		chr10	73650000	73660000	0.0570873		chr1	104290000	104300000	-1.41084
chr1	154240000	154260000	0.118768		chr10	13400000	13410000	-0.170623		chr1	109030000	109040000	-0.28867		chr1	247380000	247390000	-0.385372		chr1	108930000	108940000	0.018902		chr1	160050000	160070000	-0.437362		chr10	5660000	5670000	-0.108119		chr1	109650000	109660000	0.0350092		chr10	73660000	73670000	0.0659172		chr1	104300000	104310000	-1.46763
chr1	154310000	154330000	0.127606		chr10	13620000	13630000	-0.514477		chr1	109480000	109490000	-0.329712		chr10	1150000	1160000	-1.00195		chr1	109020000	109030000	-0.29601		chr1	160220000	160240000	0.121784		chr10	5850000	5860000	-0.0438936		chr1	109730000	109740000	-0.0404233		chr10	74110000	74120000	-0.442496		chr1	105170000	105180000	-0.0762644
chr1	154440000	154460000	0.223004		chr10	13630000	13640000	-0.542137		chr1	109470000	109480000	-0.336822		chr10	1140000	1150000	-1.01312		chr1	109030000	109040000	-0.28867		chr1	160360000	160380000	0.0807825		chr10	5840000	5850000	-0.0597869		chr1	109740000	109750000	-0.0473403		chr10	74120000	74130000	-0.369292		chr1	105160000	105170000	-0.0558855
chr1	154520000	154540000	0.341906		chr10	14220000	14230000	0.221558		chr1	109730000	109740000	-0.142739		chr10	3210000	3220000	-0.986155		chr1	109480000	109490000	-0.329712		chr1	160640000	160660000	0.152658		chr10	5920000	5930000	-0.139596		chr1	110220000	110230000	0.333848		chr10	74850000	74860000	-0.291983		chr1	105190000	105200000	-0.0850728
chr1	154860000	154880000	0.0748501		chr10	14230000	14240000	0.219458		chr1	109740000	109750000	-0.12515		chr10	3220000	3230000	-0.979378		chr1	109470000	109480000	-0.336822		chr1	160950000	160970000	0.201589		chr10	5930000	5940000	-0.153054		chr1	110230000	110240000	0.422971		chr10	74840000	74850000	-0.286882		chr1	105180000	105190000	-0.0843867
chr1	154900000	154920000	0.00327198		chr10	14880000	14890000	-0.180066		chr1	110070000	110080000	-0.00356028		chr10	5670000	5680000	-0.168162		chr1	109730000	109740000	-0.142739		chr1	161140000	161160000	-0.13279		chr10	6130000	6140000	0.00046073		chr1	110240000	110250000	0.355379		chr10	75250000	75260000	0.177425		chr1	105300000	105310000	-0.0749105
chr1	155050000	155070000	-0.389336		chr10	14870000	14880000	-0.147852		chr1	110080000	110090000	0.00613684		chr10	5660000	5670000	-0.117722		chr1	109740000	109750000	-0.12515		chr1	161350000	161370000	-0.472872		chr10	6120000	6130000	0.00139742		chr1	110230000	110240000	0.422971		chr10	75260000	75270000	0.170666		chr1	105290000	105300000	-0.0857206
chr1	155290000	155310000	0.144427		chr10	14990000	15000000	-0.249092		chr1	110250000	110260000	0.313042		chr10	5850000	5860000	-0.163897		chr1	110070000	110080000	-0.00356028		chr1	161410000	161430000	-0.843029		chr10	6230000	6240000	0.187617		chr1	110310000	110320000	0.280343		chr10	75400000	75410000	0.0147003		chr1	107250000	107260000	0.168369
chr1	155560000	155580000	0.48625		chr10	15000000	15010000	-0.272078		chr1	110260000	110270000	0.321911		chr10	5840000	5850000	-0.148287		chr1	110080000	110090000	0.00613684		chr1	161420000	161440000	-0.81294		chr10	6240000	6250000	0.195028		chr1	110320000	110330000	0.30864		chr10	75410000	75420000	-0.0166963		chr1	107240000	107250000	0.167854
chr1	155610000	155630000	0.384992		chr10	15210000	15220000	-0.545616		chr1	110310000	110320000	0.284078		chr10	5970000	5980000	-0.652031		chr1	110250000	110260000	0.313042		chr1	161430000	161450000	-0.546153		chr10	12750000	12760000	0.344211		chr1	110720000	110730000	0.0372499		chr10	75630000	75640000	-0.131141		chr1	107280000	107290000	0.155254
chr1	155710000	155730000	0.111495		chr10	15200000	15210000	-0.562301		chr1	110320000	110330000	0.320662		chr10	5980000	5990000	-0.650351		chr1	110260000	110270000	0.321911		chr1	161620000	161640000	0.0623205		chr10	12740000	12750000	0.36306		chr1	110730000	110740000	0.0774289		chr10	75640000	75650000	-0.109543		chr1	107290000	107300000	0.15235
chr1	155870000	155890000	-0.157528		chr10	16860000	16870000	-0.71753		chr1	110660000	110670000	-0.361259		chr10	6130000	6140000	-0.272227		chr1	110310000	110320000	0.284078		chr1	161630000	161650000	0.133043		chr10	13140000	13150000	-0.440372		chr1	111040000	111050000	0.0453462		chr10	75910000	75920000	-0.515648		chr1	107350000	107360000	0.185459
chr1	155980000	156000000	-0.0302142		chr10	16850000	16860000	-0.733007		chr1	110650000	110660000	-0.354062		chr10	6120000	6130000	-0.299946		chr1	110320000	110330000	0.320662		chr1	161720000	161740000	-0.545432		chr10	13130000	13140000	-0.428099		chr1	111050000	111060000	0.0339532		chr10	75900000	75910000	-0.512875		chr1	107340000	107350000	0.174674
chr1	156100000	156120000	-0.104234		chr10	21780000	21790000	-0.0298559		chr1	111040000	111050000	-0.158269		chr10	6230000	6240000	0.143182		chr1	110660000	110670000	-0.361259		chr1	162010000	162030000	0.000161003		chr10	13390000	13400000	0.0428975		chr1	111330000	111340000	0.291572		chr10	76990000	77000000	-0.92454		chr1	107480000	107490000	0.330382
chr1	156240000	156260000	-0.118215		chr10	21770000	21780000	-0.076451		chr1	111050000	111060000	-0.174156		chr10	6240000	6250000	0.166772		chr1	110650000	110660000	-0.354062		chr1	162310000	162330000	0.431267		chr10	13380000	13390000	0.0484489		chr1	111320000	111330000	0.277815		chr10	77000000	77010000	-0.978117		chr1	107470000	107480000	0.306554
chr1	156470000	156490000	-0.232836		chr10	24480000	24490000	-0.0485322		chr1	111150000	111160000	-0.0472168		chr10	7870000	7880000	-0.252537		chr1	111040000	111050000	-0.158269		chr1	162340000	162360000	0.443282		chr10	13620000	13630000	-0.050397		chr1	111560000	111570000	0.300621		chr10	79530000	79540000	-0.437434		chr1	107690000	107700000	0.323838
chr1	156580000	156600000	-0.59679		chr10	24490000	24500000	-0.0419322		chr1	111160000	111170000	-0.0545055		chr10	7860000	7870000	-0.266863		chr1	111050000	111060000	-0.174156		chr1	162560000	162580000	0.0116464		chr10	13630000	13640000	-0.0751759		chr1	111550000	111560000	0.325096		chr10	79520000	79530000	-0.440639		chr1	107700000	107710000	0.321599
chr1	156680000	156700000	-0.289953		chr10	26970000	26980000	-0.323379		chr1	111350000	111360000	-0.154343		chr10	8100000	8110000	0.0414389		chr1	111350000	111360000	-0.154343		chr1	162810000	162830000	-0.55228		chr10	14220000	14230000	0.307606		chr1	111580000	111590000	0.277268		chr10	79790000	79800000	-0.407607		chr1	107730000	107740000	0.316281
chr1	156760000	156780000	-0.245338		chr10	26980000	26990000	-0.272667		chr1	111360000	111370000	-0.147412		chr10	8090000	8100000	0.0359512		chr1	111360000	111370000	-0.147412		chr1	163320000	163340000	-0.440457		chr10	14230000	14240000	0.303512		chr1	111570000	111580000	0.281201		chr10	79800000	79810000	-0.402422		chr1	107720000	107730000	0.319572
chr1	156850000	156870000	-0.362818		chr10	27530000	27540000	-0.0369244		chr1	112250000	112260000	-0.0559955		chr10	12080000	12090000	-0.281362		chr1	112250000	112260000	-0.0559955		chr1	164420000	164440000	0.240108		chr10	14880000	14890000	0.239257		chr1	111760000	111770000	0.256878		chr10	81810000	81820000	0.072369		chr1	108300000	108310000	-0.31785
chr1	156900000	156920000	-0.651136		chr10	27520000	27530000	-0.0235526		chr1	112240000	112250000	-0.0179362		chr10	12070000	12080000	-0.25972		chr1	112240000	112250000	-0.0179362		chr1	164570000	164590000	0.35287		chr10	14870000	14880000	0.231441		chr1	111750000	111760000	0.250688		chr10	81800000	81810000	0.100741		chr1	108310000	108320000	-0.286066
chr1	157050000	157070000	-0.706199		chr10	28820000	28830000	-0.910827		chr1	112580000	112590000	0.347921		chr10	13140000	13150000	-0.646038		chr1	112310000	112320000	-0.48789		chr1	164770000	164790000	0.160311		chr10	14910000	14920000	0.256318		chr1	112250000	112260000	0.290521		chr10	86020000	86030000	-0.424307		chr1	108740000	108750000	-0.53362
chr1	157130000	157150000	-0.776418		chr10	28810000	28820000	-0.909893		chr1	112590000	112600000	0.353113		chr10	13130000	13140000	-0.643735		chr1	112320000	112330000	-0.520794		chr1	165060000	165080000	-0.494659		chr10	14920000	14930000	0.260333		chr1	112260000	112270000	0.26887		chr10	86010000	86020000	-0.483191		chr1	108750000	108760000	-0.501347
chr1	157300000	157320000	-0.150957		chr10	30020000	30030000	-0.419777		chr1	112840000	112850000	-0.19923		chr10	13390000	13400000	-0.17715		chr1	112580000	112590000	0.347921		chr1	165340000	165360000	-0.366932		chr10	14990000	15000000	0.214745		chr1	112530000	112540000	0.325154		chr10	86300000	86310000	-0.528777		chr1	108770000	108780000	-0.482375
chr1	157320000	157340000	-0.137123		chr10	30030000	30040000	-0.432142		chr1	112830000	112840000	-0.154432		chr10	13400000	13410000	-0.170623		chr1	112590000	112600000	0.353113		chr1	165560000	165580000	-0.0432864		chr10	15000000	15010000	0.188586		chr1	112540000	112550000	0.330189		chr10	86310000	86320000	-0.537927		chr1	108780000	108790000	-0.374412
chr1	157490000	157510000	-0.380075		chr10	30640000	30650000	-0.389818		chr1	112900000	112910000	-0.458964		chr10	13620000	13630000	-0.514477		chr1	112840000	112850000	-0.19923		chr1	165880000	165900000	-0.0584721		chr10	15210000	15220000	-0.132121		chr1	112760000	112770000	0.218924		chr10	95470000	95480000	-0.0139564		chr1	108840000	108850000	-0.278634
chr1	157760000	157780000	-0.0900556		chr10	30630000	30640000	-0.416352		chr1	112910000	112920000	-0.453574		chr10	13630000	13640000	-0.542137		chr1	112830000	112840000	-0.154432		chr1	166410000	166430000	0.264875		chr10	15200000	15210000	-0.140276		chr1	112770000	112780000	0.183725		chr10	95460000	95470000	-0.0380637		chr1	108850000	108860000	-0.309947
chr1	157900000	157920000	-0.0637341		chr10	31590000	31600000	0.736554		chr1	113350000	113360000	0.082617		chr10	14880000	14890000	-0.180066		chr1	113350000	113360000	0.082617		chr1	166430000	166450000	0.266777		chr10	16860000	16870000	-1.00769		chr1	112900000	112910000	-0.184848		chr10	99160000	99170000	-0.234172		chr1	108910000	108920000	-0.305119
chr1	158110000	158130000	-0.362062		chr10	31600000	31610000	0.719967		chr1	113360000	113370000	0.0918236		chr10	14870000	14880000	-0.147852		chr1	113360000	113370000	0.0918236		chr1	166760000	166780000	0.0908036		chr10	16850000	16860000	-1.03234		chr1	112910000	112920000	-0.191642		chr10	99150000	99160000	-0.236389		chr1	108920000	108930000	-0.236574
chr1	159020000	159040000	-0.0527338		chr10	32670000	32680000	-0.858778		chr1	113410000	113420000	0.124938		chr10	14990000	15000000	-0.249092		chr1	113660000	113670000	-0.158919		chr1	166840000	166860000	-0.108432		chr10	17650000	17660000	-0.812286		chr1	113350000	113360000	0.180844		chr10	99490000	99500000	-0.281299		chr1	109000000	109010000	-0.219484
chr1	159190000	159210000	-0.0172383		chr10	32660000	32670000	-0.876109		chr1	113420000	113430000	0.155406		chr10	15000000	15010000	-0.272078		chr1	113670000	113680000	-0.127446		chr1	167020000	167040000	0.069755		chr10	17640000	17650000	-0.777416		chr1	113340000	113350000	0.176936		chr10	99500000	99510000	-0.283045		chr1	109010000	109020000	-0.295682
chr1	159580000	159600000	0.000794666		chr10	33300000	33310000	-0.0048006		chr1	113660000	113670000	-0.158919		chr10	15210000	15220000	-0.545616		chr1	113950000	113960000	0.879369		chr1	167180000	167200000	0.367731		chr10	21780000	21790000	0.135375		chr1	113410000	113420000	0.286568		chr10	100220000	100230000	0.0785946		chr1	109450000	109460000	-0.00268904
chr1	159720000	159740000	-0.866242		chr10	33290000	33300000	0.0512453		chr1	113670000	113680000	-0.127446		chr10	15200000	15210000	-0.562301		chr1	113960000	113970000	0.882339		chr1	167410000	167430000	0.249573		chr10	21770000	21780000	0.118229		chr1	113420000	113430000	0.300437		chr10	100230000	100240000	0.0996709		chr1	109460000	109470000	0.0190026
chr1	159870000	159890000	-0.704062		chr10	33620000	33630000	0.0817651		chr1	113950000	113960000	0.879369		chr10	16860000	16870000	-0.71753		chr1	114230000	114240000	-0.0728873		chr1	167500000	167520000	0.0281521		chr10	22510000	22520000	0.293017		chr1	113660000	113670000	-0.130007		chr10	102020000	102030000	0.00651262		chr1	110170000	110180000	0.124782
chr1	159990000	160010000	-0.688571		chr10	33630000	33640000	0.151371		chr1	113960000	113970000	0.882339		chr10	16850000	16860000	-0.733007		chr1	114240000	114250000	-0.12783		chr1	167670000	167690000	-0.0645719		chr10	22520000	22530000	0.288166		chr1	113670000	113680000	-0.105099		chr10	102030000	102040000	0.00411572		chr1	110180000	110190000	0.150523
chr1	160050000	160070000	-0.464292		chr10	38260000	38270000	0.0549327		chr1	114230000	114240000	-0.0728873		chr10	20100000	20110000	-0.310592		chr1	114510000	114520000	-0.334527		chr1	168030000	168050000	-0.192713		chr10	22590000	22600000	0.308619		chr1	114210000	114220000	0.00613526		chr10	102830000	102840000	-0.209797		chr1	110220000	110230000	0.333848
chr1	160220000	160240000	0.0573894		chr10	38250000	38260000	0.0403574		chr1	114240000	114250000	-0.12783		chr10	20110000	20120000	-0.302889		chr1	114520000	114530000	-0.275445		chr1	168310000	168330000	-0.378719		chr10	22600000	22610000	0.295967		chr1	114220000	114230000	-0.0476968		chr10	102820000	102830000	-0.2282		chr1	110230000	110240000	0.422971
chr1	160360000	160380000	-0.546753		chr10	43270000	43280000	-0.166576		chr1	114510000	114520000	-0.334527		chr10	21780000	21790000	-0.0298559		chr1	115480000	115490000	-0.265843		chr1	168380000	168400000	-0.376233		chr10	23380000	23390000	-0.886181		chr1	114510000	114520000	-0.143348		chr10	103880000	103890000	-0.524062		chr1	110240000	110250000	0.355379
chr1	160620000	160640000	-0.0484039		chr10	43280000	43290000	-0.181471		chr1	114520000	114530000	-0.275445		chr10	21770000	21780000	-0.076451		chr1	115470000	115480000	-0.247411		chr1	168570000	168590000	-0.0975664		chr10	23390000	23400000	-0.910261		chr1	114520000	114530000	-0.108401		chr10	103870000	103880000	-0.508808		chr1	110230000	110240000	0.422971
chr1	160950000	160970000	-0.853822		chr10	43620000	43630000	-0.37906		chr1	114870000	114880000	0.15432		chr10	24480000	24490000	-0.0485322		chr1	115660000	115670000	-0.162732		chr1	169320000	169340000	-0.0580786		chr10	24840000	24850000	-1.20478		chr1	115430000	115440000	-0.0348419		chr10	103910000	103920000	-0.457863		chr1	110310000	110320000	0.280343
chr1	161120000	161140000	-0.543759		chr10	43630000	43640000	-0.393173		chr1	114880000	114890000	0.161384		chr10	24490000	24500000	-0.0419322		chr1	115670000	115680000	-0.110787		chr1	169510000	169530000	-0.237993		chr10	24850000	24860000	-1.17025		chr1	115420000	115430000	-0.0291109		chr10	103920000	103930000	-0.409868		chr1	110320000	110330000	0.30864
chr1	161350000	161370000	-0.637854		chr10	44140000	44150000	-0.844216		chr1	115200000	115210000	0.294784		chr10	26970000	26980000	-0.323379		chr1	116070000	116080000	0.201481		chr1	169850000	169870000	-0.443889		chr10	25300000	25310000	0.125512		chr1	115660000	115670000	0.0734751		chr10	104400000	104410000	-0.288398		chr1	110560000	110570000	-0.0865977
chr1	161400000	161420000	-1.01672		chr10	44150000	44160000	-0.822396		chr1	115210000	115220000	0.262647		chr10	26980000	26990000	-0.272667		chr1	116080000	116090000	0.190065		chr1	171180000	171200000	-0.0885806		chr10	25310000	25320000	0.0929949		chr1	115670000	115680000	0.0989298		chr10	104390000	104400000	-0.269607		chr1	110570000	110580000	-0.114949
chr1	161420000	161440000	-1.12851		chr10	46220000	46230000	-0.653941		chr1	115480000	115490000	-0.265843		chr10	27530000	27540000	-0.0369244		chr1	116130000	116140000	0.0804203		chr1	171200000	171220000	-0.152403		chr10	27380000	27390000	0.24681		chr1	116050000	116060000	0.425423		chr10	104660000	104670000	0.31901		chr1	110720000	110730000	0.0372499
chr1	161430000	161450000	-0.965793		chr10	46230000	46240000	-0.810496		chr1	115470000	115480000	-0.247411		chr10	27520000	27530000	-0.0235526		chr1	116140000	116150000	0.0562241		chr1	171430000	171450000	-0.270356		chr10	27370000	27380000	0.265739		chr1	116040000	116050000	0.44433		chr10	104670000	104680000	0.343269		chr1	110730000	110740000	0.0774289
chr1	161710000	161730000	-0.44166		chr10	47650000	47660000	-1.32359		chr1	115660000	115670000	-0.162732		chr10	28020000	28030000	0.298271		chr1	116330000	116340000	-0.171895		chr1	171560000	171580000	0.0136137		chr10	30640000	30650000	-0.153066		chr1	116110000	116120000	0.37164		chr10	105450000	105460000	-0.30661		chr1	111040000	111050000	0.0453462
chr1	162010000	162030000	0.167678		chr10	47660000	47670000	-1.58167		chr1	115670000	115680000	-0.110787		chr10	28030000	28040000	0.347528		chr1	116320000	116330000	-0.176652		chr1	171580000	171600000	0.0172004		chr10	30630000	30640000	-0.160653		chr1	116120000	116130000	0.358318		chr10	105460000	105470000	-0.280271		chr1	111050000	111060000	0.0339532
chr1	162280000	162300000	0.194034		chr10	49500000	49510000	-0.632945		chr1	116070000	116080000	0.201481		chr10	28820000	28830000	-0.910827		chr1	116560000	116570000	-0.294057		chr1	171760000	171780000	-0.0682372		chr10	31310000	31320000	0.357325		chr1	116330000	116340000	0.195827		chr10	106040000	106050000	-0.289269		chr1	111330000	111340000	0.291572
chr1	162560000	162580000	-0.273879		chr10	49510000	49520000	-0.598062		chr1	116080000	116090000	0.190065		chr10	28810000	28820000	-0.909893		chr1	116550000	116560000	-0.285898		chr1	171950000	171970000	-0.02855		chr10	31320000	31330000	0.380485		chr1	116320000	116330000	0.203187		chr10	106030000	106040000	-0.284785		chr1	111320000	111330000	0.277815
chr1	162800000	162820000	-0.477316		chr10	50740000	50750000	-0.860374		chr1	116130000	116140000	0.0804203		chr10	30020000	30030000	-0.419777		chr1	116640000	116650000	-0.229424		chr1	172390000	172410000	-0.0572936		chr10	31610000	31620000	0.676041		chr1	116660000	116670000	-0.00552578		chr10	112070000	112080000	-0.187741		chr1	111560000	111570000	0.300621
chr1	163280000	163300000	-0.741908		chr10	50750000	50760000	-0.866742		chr1	116140000	116150000	0.0562241		chr10	30030000	30040000	-0.432142		chr1	116650000	116660000	-0.187589		chr1	172700000	172720000	-0.244943		chr10	31600000	31610000	0.687086		chr1	116650000	116660000	-0.00679868		chr10	112060000	112070000	-0.262183		chr1	111550000	111560000	0.325096
chr1	163320000	163340000	-0.960398		chr10	50960000	50970000	-0.652993		chr1	116330000	116340000	-0.171895		chr10	31590000	31600000	0.736554		chr1	117070000	117080000	-0.200122		chr1	173170000	173190000	0.00396939		chr10	32330000	32340000	0.137642		chr1	116670000	116680000	0.00698187		chr10	112330000	112340000	-0.140625		chr1	111760000	111770000	0.256878
chr1	164590000	164610000	0.0634058		chr10	50970000	50980000	-0.697933		chr1	116320000	116330000	-0.176652		chr10	31600000	31610000	0.719967		chr1	117080000	117090000	-0.256344		chr1	173380000	173400000	-0.109488		chr10	32320000	32330000	0.139013		chr1	116680000	116690000	0.0562114		chr10	112320000	112330000	-0.120478		chr1	111750000	111760000	0.250688
chr1	164760000	164780000	-0.149046		chr10	60150000	60160000	-0.238609		chr1	116560000	116570000	-0.294057		chr10	33300000	33310000	-0.0048006		chr1	117840000	117850000	0.152363		chr1	173790000	173810000	0.331595		chr10	32670000	32680000	-0.28088		chr1	116870000	116880000	0.315085		chr10	135050000	135060000	NA		chr1	111990000	112000000	0.101177
chr1	164780000	164800000	-0.176182		chr10	60160000	60170000	-0.210765		chr1	116550000	116560000	-0.285898		chr10	33290000	33300000	0.0512453		chr1	117850000	117860000	0.159417		chr1	173820000	173840000	0.284623		chr10	32660000	32670000	-0.296702		chr1	116860000	116870000	0.324913		chr10	135060000	135070000	NA		chr1	111980000	111990000	0.0853916
chr1	165050000	165070000	-0.56992		chr10	62540000	62550000	-0.612962		chr1	116640000	116650000	-0.229424		chr10	33620000	33630000	0.0817651		chr1	118050000	118060000	0.216099		chr1	174050000	174070000	-0.121969		chr10	32740000	32750000	-0.0977103		chr1	117260000	117270000	0.39611		chr11	360000	370000	NA		chr1	112250000	112260000	0.290521
chr1	165330000	165350000	-0.376899		chr10	62530000	62540000	-0.663898		chr1	116650000	116660000	-0.187589		chr10	33630000	33640000	0.151371		chr1	118060000	118070000	0.251061		chr1	174220000	174240000	-0.226696		chr10	32730000	32740000	-0.135633		chr1	117270000	117280000	0.416347		chr11	370000	380000	NA		chr1	112260000	112270000	0.26887
chr1	165560000	165580000	-0.159791		chr10	63650000	63660000	-0.079506		chr1	117070000	117080000	-0.200122		chr10	38260000	38270000	0.0549327		chr1	118310000	118320000	-0.0401807		chr1	174700000	174720000	-0.225136		chr10	33330000	33340000	-0.0785272		chr1	117840000	117850000	0.202054		chr11	510000	520000	-0.110523		chr1	112530000	112540000	0.325154
chr1	165650000	165670000	0.0791761		chr10	63660000	63670000	-0.0038755		chr1	117080000	117090000	-0.256344		chr10	38250000	38260000	0.0403574		chr1	118300000	118310000	-0.0118158		chr1	174980000	175000000	-0.468135		chr10	33340000	33350000	-0.0991915		chr1	117830000	117840000	0.181803		chr11	520000	530000	-0.14382		chr1	112540000	112550000	0.330189
chr1	165880000	165900000	-0.253346		chr10	63800000	63810000	0.336256		chr1	117840000	117850000	0.152363		chr10	43270000	43280000	-0.166576		chr1	118510000	118520000	-0.714245		chr1	175090000	175110000	-0.336148		chr10	42980000	42990000	0.193104		chr1	118050000	118060000	0.489996		chr11	2900000	2910000	-0.0180531		chr1	112760000	112770000	0.218924
chr1	166460000	166480000	-0.0452804		chr10	63790000	63800000	0.321267		chr1	117850000	117860000	0.159417		chr10	43280000	43290000	-0.181471		chr1	118500000	118510000	-0.69379		chr1	175310000	175330000	-0.187754		chr10	42970000	42980000	0.170729		chr1	118040000	118050000	0.480604		chr11	2910000	2920000	-0.126102		chr1	112770000	112780000	0.183725
chr1	166800000	166820000	-0.441043		chr10	64030000	64040000	-0.457365		chr1	118050000	118060000	0.216099		chr10	43750000	43760000	-0.312321		chr1	119560000	119570000	0.139253		chr1	175850000	175870000	0.13471		chr10	43700000	43710000	0.117227		chr1	118310000	118320000	-0.0494528		chr11	3660000	3670000	-0.137965		chr1	112900000	112910000	-0.184848
chr1	166840000	166860000	-0.384002		chr10	64020000	64030000	-0.407693		chr1	118060000	118070000	0.251061		chr10	43760000	43770000	-0.297432		chr1	119570000	119580000	0.105205		chr1	175990000	176010000	0.0930777		chr10	43690000	43700000	0.109346		chr1	118300000	118310000	-0.0074069		chr11	3670000	3680000	-0.159703		chr1	112910000	112920000	-0.191642
chr1	167020000	167040000	-0.0846452		chr10	64570000	64580000	0.372672		chr1	118310000	118320000	-0.0401807		chr10	44140000	44150000	-0.844216		chr1	119750000	119760000	-0.0981629		chr1	176030000	176050000	0.0558457		chr10	43960000	43970000	-0.205657		chr1	118520000	118530000	-0.615213		chr11	3820000	3830000	-0.11181		chr1	113350000	113360000	0.180844
chr1	167180000	167200000	0.162285		chr10	64580000	64590000	0.353403		chr1	118300000	118310000	-0.0118158		chr10	44150000	44160000	-0.822396		chr1	119760000	119770000	-0.112466		chr1	176270000	176290000	-0.195052		chr10	43950000	43960000	-0.146666		chr1	118530000	118540000	-0.610997		chr11	3830000	3840000	-0.103171		chr1	113340000	113350000	0.176936
chr1	167410000	167430000	0.153397		chr10	65390000	65400000	-0.406481		chr1	118510000	118520000	-0.714245		chr10	44880000	44890000	0.106599		chr1	119780000	119790000	-0.136544		chr1	176320000	176340000	-0.202292		chr10	45960000	45970000	0.164479		chr1	118650000	118660000	-0.352279		chr11	4110000	4120000	-0.637624		chr1	113660000	113670000	-0.130007
chr1	167510000	167530000	-0.269822		chr10	65380000	65390000	-0.277202		chr1	118500000	118510000	-0.69379		chr10	44870000	44880000	0.165816		chr1	119790000	119800000	-0.149067		chr1	176520000	176540000	0.185476		chr10	45950000	45960000	0.162534		chr1	118660000	118670000	-0.315651		chr11	4120000	4130000	-0.702219		chr1	113670000	113680000	-0.105099
chr1	167670000	167690000	-0.421011		chr10	69600000	69610000	-0.294486		chr1	119560000	119570000	0.139253		chr10	45360000	45370000	-0.471939		chr1	120100000	120110000	-0.414777		chr1	176850000	176870000	-0.0801039		chr10	47580000	47590000	-1.69994		chr1	119390000	119400000	0.39221		chr11	8000000	8010000	-0.218248		chr1	114510000	114520000	-0.143348
chr1	167770000	167790000	-0.121533		chr10	69610000	69620000	-0.24379		chr1	119570000	119580000	0.105205		chr10	45350000	45360000	-0.439605		chr1	120110000	120120000	-0.434213		chr1	177910000	177930000	-0.10684		chr10	47570000	47580000	-1.58742		chr1	119400000	119410000	0.383097		chr11	8010000	8020000	-0.247003		chr1	114520000	114530000	-0.108401
chr1	168040000	168060000	-0.131357		chr10	70080000	70090000	-0.609866		chr1	119750000	119760000	-0.0981629		chr10	47650000	47660000	-1.32359		chr1	120210000	120220000	-0.247886		chr1	177980000	178000000	-0.0989104		chr10	49730000	49740000	-0.187337		chr1	119560000	119570000	0.194099		chr11	8930000	8940000	-0.0344431		chr1	115120000	115130000	0.443259
chr1	168290000	168310000	-0.328028		chr10	70090000	70100000	-0.69074		chr1	119760000	119770000	-0.112466		chr10	47660000	47670000	-1.58167		chr1	120220000	120230000	-0.274321		chr1	178240000	178260000	-0.196526		chr10	49740000	49750000	-0.178762		chr1	119550000	119560000	0.202395		chr11	8940000	8950000	-0.040871		chr1	115110000	115120000	0.455242
chr1	168370000	168390000	-0.184577		chr10	70270000	70280000	0.015136		chr1	119780000	119790000	-0.136544		chr10	49500000	49510000	-0.632945		chr1	120470000	120480000	-0.315673		chr1	178480000	178500000	-0.212873		chr10	49860000	49870000	-0.19059		chr1	119800000	119810000	-0.0430593		chr11	9640000	9650000	-0.0716925		chr1	115330000	115340000	0.0689736
chr1	168560000	168580000	-0.155733		chr10	70280000	70290000	0.0465358		chr1	119790000	119800000	-0.149067		chr10	49510000	49520000	-0.598062		chr1	120480000	120490000	-0.330632		chr1	178730000	178750000	0.098015		chr10	49870000	49880000	-0.172197		chr1	119790000	119800000	-0.0204945		chr11	9630000	9640000	-0.0849381		chr1	115320000	115330000	0.0815733
chr1	169070000	169090000	0.66772		chr10	70470000	70480000	0.312899		chr1	120100000	120110000	-0.414777		chr10	50740000	50750000	-0.860374		chr1	120690000	120700000	-3.1475		chr1	178960000	178980000	0.408236		chr10	51480000	51490000	-1.73719		chr1	119920000	119930000	-0.209523		chr11	9770000	9780000	-0.192236		chr1	115430000	115440000	-0.0348419
chr1	169330000	169350000	-0.427252		chr10	70480000	70490000	0.288322		chr1	120110000	120120000	-0.434213		chr10	50750000	50760000	-0.866742		chr1	120700000	120710000	-3.10629		chr1	179040000	179060000	0.36826		chr10	51470000	51480000	-1.68528		chr1	119910000	119920000	-0.190816		chr11	9780000	9790000	-0.149215		chr1	115420000	115430000	-0.0291109
chr1	169510000	169530000	-0.379132		chr10	70710000	70720000	-0.440414		chr1	120210000	120220000	-0.247886		chr10	50960000	50970000	-0.652993		chr1	120740000	120750000	-3.08101		chr1	179340000	179360000	0.00603946		chr10	52170000	52180000	-0.315088		chr1	120080000	120090000	-0.258938		chr11	10770000	10780000	-0.575479		chr1	115660000	115670000	0.0734751
chr1	169550000	169570000	-0.321628		chr10	70720000	70730000	-0.458546		chr1	120220000	120230000	-0.274321		chr10	50970000	50980000	-0.697933		chr1	120730000	120740000	-3.05564		chr1	179560000	179580000	-0.131421		chr10	52180000	52190000	-0.270862		chr1	120070000	120080000	-0.262729		chr11	10760000	10770000	-0.522074		chr1	115670000	115680000	0.0989298
chr1	169850000	169870000	-1.03801		chr10	70880000	70890000	-0.398484		chr1	120470000	120480000	-0.315673		chr10	52760000	52770000	-0.634819		chr1	120850000	120860000	-0.849919		chr1	179600000	179620000	-0.196826		chr10	62540000	62550000	-0.27793		chr1	120330000	120340000	0.0265893		chr11	14530000	14540000	-0.202952		chr1	116050000	116060000	0.425423
chr1	170640000	170660000	0.409854		chr10	70890000	70900000	-0.381616		chr1	120480000	120490000	-0.330632		chr10	52750000	52760000	-0.654883		chr1	120840000	120850000	-0.959876		chr1	179640000	179660000	-0.241405		chr10	62530000	62540000	-0.298444		chr1	120340000	120350000	0.0295903		chr11	14540000	14550000	-0.156514		chr1	116040000	116050000	0.44433
chr1	170920000	170940000	-0.0847268		chr10	71930000	71940000	-0.134735		chr1	120690000	120700000	-3.1475		chr10	62540000	62550000	-0.612962		chr1	120870000	120880000	-0.645404		chr1	179800000	179820000	-0.193196		chr10	63650000	63660000	0.140374		chr1	120690000	120700000	-1.97624		chr11	17090000	17100000	0.0951994		chr1	116110000	116120000	0.37164
chr1	171200000	171220000	-0.369874		chr10	71920000	71930000	-0.155012		chr1	120700000	120710000	-3.10629		chr10	62530000	62540000	-0.663898		chr1	120880000	120890000	-0.572486		chr1	180140000	180160000	0.0350865		chr10	63660000	63670000	0.121378		chr1	120700000	120710000	-1.9566		chr11	17080000	17090000	0.0965775		chr1	116120000	116130000	0.358318
chr1	171430000	171450000	-0.666987		chr10	72160000	72170000	-0.236742		chr1	120740000	120750000	-3.08101		chr10	63650000	63660000	-0.079506		chr1	120930000	120940000	-0.473384		chr1	180190000	180210000	-0.0545076		chr10	64010000	64020000	-0.525806		chr1	120770000	120780000	-1.47974		chr11	17220000	17230000	0.247711		chr1	116330000	116340000	0.195827
chr1	171560000	171580000	-0.244762		chr10	72170000	72180000	-0.250715		chr1	120730000	120740000	-3.05564		chr10	63660000	63670000	-0.0038755		chr1	120940000	120950000	-0.436889		chr1	180460000	180480000	-0.297691		chr10	64020000	64030000	-0.530534		chr1	120780000	120790000	-1.4889		chr11	17230000	17240000	0.22985		chr1	116320000	116330000	0.203187
chr1	171760000	171780000	-0.36299		chr10	73840000	73850000	-0.0420231		chr1	120850000	120860000	-0.849919		chr10	64030000	64040000	-0.457365		chr1	121080000	121090000	-0.510761		chr1	180830000	180850000	0.158378		chr10	65390000	65400000	-0.328092		chr1	120850000	120860000	-0.415878		chr11	18120000	18130000	-0.190534		chr1	116660000	116670000	-0.00552578
chr1	171950000	171970000	-0.114388		chr10	73850000	73860000	-0.0383866		chr1	120840000	120850000	-0.959876		chr10	64020000	64030000	-0.407693		chr1	121070000	121080000	-0.469698		chr1	181140000	181160000	-0.466053		chr10	65380000	65390000	-0.228271		chr1	120840000	120850000	-0.51335		chr11	18130000	18140000	-0.183904		chr1	116650000	116660000	-0.00679868
chr1	172380000	172400000	0.0734026		chr10	74110000	74120000	-0.611589		chr1	120870000	120880000	-0.645404		chr10	64570000	64580000	0.372672		chr1	121360000	121370000	-2.96738		chr1	181420000	181440000	-0.140959		chr10	69600000	69610000	-0.274139		chr1	121100000	121110000	-0.823297		chr11	18550000	18560000	0.460391		chr1	116870000	116880000	0.315085
chr1	172700000	172720000	-0.440371		chr10	74120000	74130000	-0.502672		chr1	120880000	120890000	-0.572486		chr10	64580000	64590000	0.353403		chr1	121350000	121360000	-2.45777		chr1	182040000	182060000	-0.504777		chr10	69610000	69620000	-0.215321		chr1	121110000	121120000	-0.922123		chr11	18540000	18550000	0.468194		chr1	116860000	116870000	0.324913
chr1	173370000	173390000	-0.125768		chr10	74370000	74380000	0.816669		chr1	120930000	120940000	-0.473384		chr10	65390000	65400000	-0.406481		chr1	121380000	121390000	-4.06383		chr1	182370000	182390000	0.363334		chr10	70090000	70100000	-0.455084		chr1	121360000	121370000	-5.64798		chr11	20370000	20380000	-0.0596185		chr1	117260000	117270000	0.39611
chr1	173670000	173690000	0.13378		chr10	74380000	74390000	0.819674		chr1	120940000	120950000	-0.436889		chr10	65380000	65390000	-0.277202		chr1	121370000	121380000	-4.06968		chr1	182550000	182570000	0.266175		chr10	70100000	70110000	-0.460207		chr1	121350000	121360000	-5.719		chr11	20380000	20390000	-0.0803755		chr1	117270000	117280000	0.416347
chr1	173790000	173810000	0.0384188		chr10	74850000	74860000	-0.0737213		chr1	121080000	121090000	-0.510761		chr10	70080000	70090000	-0.609866		chr1	142530000	142540000	NA		chr1	182750000	182770000	-0.0704071		chr10	70220000	70230000	0.021447		chr1	142590000	142600000	-3.45391		chr11	27530000	27540000	-1.02144		chr1	117840000	117850000	0.202054
chr1	173820000	173840000	0.0270596		chr10	74840000	74850000	-0.0803305		chr1	121070000	121080000	-0.469698		chr10	70090000	70100000	-0.69074		chr1	142520000	142530000	NA		chr1	182900000	182920000	-0.300077		chr10	70230000	70240000	0.0677422		chr1	142580000	142590000	-3.12148		chr11	27520000	27530000	-0.969751		chr1	117830000	117840000	0.181803
chr1	173980000	174000000	-0.0524863		chr10	74930000	74940000	-0.214764		chr1	121360000	121370000	-2.96738		chr10	70270000	70280000	0.015136		chr1	142740000	142750000	-2.46852		chr1	183240000	183260000	0.206256		chr10	70490000	70500000	0.215008		chr1	142660000	142670000	-6.98346		chr11	31380000	31390000	-0.502412		chr1	118050000	118060000	0.489996
chr1	174040000	174060000	-0.106265		chr10	74920000	74930000	-0.212623		chr1	121350000	121360000	-2.45777		chr10	70280000	70290000	0.0465358		chr1	142730000	142740000	-2.70208		chr1	183360000	183380000	0.39997		chr10	70480000	70490000	0.235912		chr1	142650000	142660000	-6.98171		chr11	31390000	31400000	-0.423109		chr1	118040000	118050000	0.480604
chr1	174210000	174230000	-0.172083		chr10	74990000	75000000	-0.17814		chr1	121380000	121390000	-4.06383		chr10	70470000	70480000	0.312899		chr1	142770000	142780000	-2.46852		chr1	183410000	183430000	0.388209		chr10	70710000	70720000	-0.379062		chr1	142770000	142780000	-6.99214		chr11	34380000	34390000	0.0306468		chr1	118310000	118320000	-0.0494528
chr1	174710000	174730000	-0.0998435		chr10	75000000	75010000	-0.165386		chr1	121370000	121380000	-4.06968		chr10	70480000	70490000	0.288322		chr1	142780000	142790000	-2.44918		chr1	183600000	183620000	-0.0152061		chr10	70720000	70730000	-0.375055		chr1	142780000	142790000	-6.99214		chr11	34370000	34380000	0.0813532		chr1	118300000	118310000	-0.0074069
chr1	174960000	174980000	-0.918464		chr10	75170000	75180000	0.201676		chr1	142530000	142540000	NA		chr10	70710000	70720000	-0.440414		chr1	142870000	142880000	-1.25836		chr1	183870000	183890000	0.129824		chr10	70940000	70950000	-0.0630229		chr1	142820000	142830000	-4.15344		chr11	36180000	36190000	0.0799289		chr1	118520000	118530000	-0.615213
chr1	174980000	175000000	-0.987924		chr10	75180000	75190000	0.222319		chr1	142520000	142530000	NA		chr10	70720000	70730000	-0.458546		chr1	142880000	142890000	-1.06955		chr1	184030000	184050000	0.340195		chr10	70950000	70960000	-0.0655531		chr1	142810000	142820000	-4.44264		chr11	36170000	36180000	0.121368		chr1	118530000	118540000	-0.610997
chr1	175100000	175120000	-0.644283		chr10	75240000	75250000	0.210282		chr1	142740000	142750000	-2.46852		chr10	70880000	70890000	-0.398484		chr1	143100000	143110000	-1.43872		chr1	184190000	184210000	0.367713		chr10	70980000	70990000	-0.0856965		chr1	143100000	143110000	NA		chr11	36310000	36320000	-0.430434		chr1	118650000	118660000	-0.352279
chr1	175310000	175330000	-0.211346		chr10	75250000	75260000	0.19475		chr1	142730000	142740000	-2.70208		chr10	70890000	70900000	-0.381616		chr1	143110000	143120000	-1.44483		chr1	184650000	184670000	-0.388572		chr10	70970000	70980000	-0.0843488		chr1	143110000	143120000	NA		chr11	36300000	36310000	-0.437192		chr1	118660000	118670000	-0.315651
chr1	175850000	175870000	0.0453756		chr10	75760000	75770000	-0.191022		chr1	142770000	142780000	-2.46852		chr10	71260000	71270000	-0.0066764		chr1	143300000	143310000	-3.14922		chr1	184760000	184780000	-0.131884		chr10	71160000	71170000	-0.265664		chr1	143200000	143210000	-3.91418		chr11	36520000	36530000	-0.809852		chr1	119390000	119400000	0.39221
chr1	176040000	176060000	0.234373		chr10	75750000	75760000	-0.195254		chr1	142780000	142790000	-2.44918		chr10	71270000	71280000	-0.00227246		chr1	143290000	143300000	-3.1335		chr1	184940000	184960000	0.126049		chr10	71170000	71180000	-0.295017		chr1	143190000	143200000	-3.78789		chr11	36530000	36540000	-0.830777		chr1	119400000	119410000	0.383097
chr1	176240000	176260000	-0.191171		chr10	75910000	75920000	-0.616861		chr1	142870000	142880000	-1.25836		chr10	71390000	71400000	0.0783282		chr1	143380000	143390000	-1.59217		chr1	185130000	185150000	0.0818024		chr10	71930000	71940000	0.0249186		chr1	143230000	143240000	-3.07535		chr11	44570000	44580000	0.00186216		chr1	119560000	119570000	0.194099
chr1	176850000	176870000	-0.113828		chr10	75900000	75910000	-0.628217		chr1	142880000	142890000	-1.06955		chr10	71400000	71410000	0.0479951		chr1	143370000	143380000	-1.56661		chr1	185670000	185690000	-0.161728		chr10	71920000	71930000	0.0173612		chr1	143220000	143230000	-4.10621		chr11	44560000	44570000	0.0121671		chr1	119550000	119560000	0.202395
chr1	177910000	177930000	-0.800681		chr10	76580000	76590000	0.704053		chr1	143100000	143110000	-1.43872		chr10	71930000	71940000	-0.134735		chr1	143430000	143440000	-0.935547		chr1	186270000	186290000	-0.791341		chr10	72140000	72150000	-0.0937462		chr1	143230000	143240000	-3.07535		chr11	44630000	44640000	-2.77055e-05		chr1	119800000	119810000	-0.0430593
chr1	178260000	178280000	-0.256317		chr10	76570000	76580000	0.724455		chr1	143110000	143120000	-1.44483		chr10	71920000	71930000	-0.155012		chr1	143420000	143430000	-1.07803		chr1	186370000	186390000	-0.912744		chr10	72130000	72140000	-0.0823714		chr1	143240000	143250000	-3.34984		chr11	44640000	44650000	-0.0114648		chr1	119790000	119800000	-0.0204945
chr1	178490000	178510000	-0.00325198		chr10	76860000	76870000	-0.513319		chr1	143300000	143310000	-3.14922		chr10	72160000	72170000	-0.236742		chr1	143430000	143440000	-0.935547		chr1	187010000	187030000	-0.430857		chr10	72300000	72310000	0.055748		chr1	143280000	143290000	NA		chr11	45860000	45870000	-0.474828		chr1	119920000	119930000	-0.209523
chr1	178720000	178740000	0.441554		chr10	76870000	76880000	-0.531611		chr1	143290000	143300000	-3.1335		chr10	72170000	72180000	-0.250715		chr1	143440000	143450000	-1.20319		chr1	187810000	187830000	0.131635		chr10	72310000	72320000	0.12469		chr1	143290000	143300000	NA		chr11	45850000	45860000	-0.490212		chr1	119910000	119920000	-0.190816
chr1	178980000	179000000	0.0234325		chr10	76990000	77000000	-0.976424		chr1	143380000	143390000	-1.59217		chr10	72650000	72660000	-0.191642		chr1	143460000	143470000	-1.27865		chr1	187860000	187880000	0.128952		chr10	72570000	72580000	0.302553		chr1	143970000	143980000	-4.58581		chr11	46140000	46150000	0.152963		chr1	120080000	120090000	-0.258938
chr1	179360000	179380000	-0.304467		chr10	77000000	77010000	-1.00586		chr1	143370000	143380000	-1.56661		chr10	72660000	72670000	-0.168484		chr1	143450000	143460000	-1.25811		chr1	187990000	188010000	0.179828		chr10	72560000	72570000	0.326968		chr1	143980000	143990000	-4.58581		chr11	46130000	46140000	0.149689		chr1	120070000	120080000	-0.262729
chr1	179590000	179610000	-0.308313		chr10	77150000	77160000	-0.384713		chr1	143430000	143440000	-0.935547		chr10	72960000	72970000	0.215447		chr1	143540000	143550000	-8.17842		chr1	188470000	188490000	0.0457122		chr10	72960000	72970000	0.177287		chr1	144070000	144080000	-6.40999		chr11	46250000	46260000	0.161128		chr1	120240000	120250000	0.0176441
chr1	179620000	179640000	-0.336533		chr10	77160000	77170000	-0.276597		chr1	143420000	143430000	-1.07803		chr10	72970000	72980000	0.189942		chr1	143550000	143560000	-8.17842		chr1	188780000	188800000	-0.0200607		chr10	72970000	72980000	0.164498		chr1	144080000	144090000	-6.41057		chr11	46260000	46270000	0.144258		chr1	120250000	120260000	0.0106403
chr1	179800000	179820000	-0.322111		chr10	77810000	77820000	0.259593		chr1	143430000	143440000	-0.935547		chr10	73650000	73660000	-0.420804		chr1	143710000	143720000	-6.83007		chr1	189110000	189130000	-0.0346165		chr10	73470000	73480000	0.272808		chr1	144580000	144590000	-1.65936		chr11	46560000	46570000	0.00760104		chr1	120330000	120340000	0.0265893
chr1	180140000	180160000	0.0537067		chr10	77800000	77810000	0.290186		chr1	143440000	143450000	-1.20319		chr10	73640000	73650000	-0.437677		chr1	143720000	143730000	-6.83007		chr1	189350000	189370000	0.127026		chr10	73460000	73470000	0.290155		chr1	144570000	144580000	-2.57385		chr11	46570000	46580000	0.00535984		chr1	120340000	120350000	0.0295903
chr1	180460000	180480000	-0.264667		chr10	79790000	79800000	-0.790658		chr1	143460000	143470000	-1.27865		chr10	73840000	73850000	-0.0420231		chr1	143770000	143780000	-6.87802		chr1	189370000	189390000	0.125156		chr10	74110000	74120000	-0.442496		chr1	144620000	144630000	-1.49177		chr11	47380000	47390000	-0.0348163		chr1	120690000	120700000	-1.97624
chr1	180830000	180850000	0.08939		chr10	79800000	79810000	-0.754284		chr1	143450000	143460000	-1.25811		chr10	73850000	73860000	-0.0383866		chr1	143780000	143790000	-6.09909		chr1	189660000	189680000	-0.0304253		chr10	74120000	74130000	-0.369292		chr1	144630000	144640000	-1.39235		chr11	47390000	47400000	-0.0427692		chr1	120700000	120710000	-1.9566
chr1	181140000	181160000	-0.758471		chr10	80820000	80830000	0.241078		chr1	143540000	143550000	-8.17842		chr10	74110000	74120000	-0.611589		chr1	143890000	143900000	-4.75212		chr1	189770000	189790000	-0.0478985		chr10	74850000	74860000	-0.291983		chr1	144660000	144670000	-1.38304		chr11	47450000	47460000	-0.157279		chr1	120770000	120780000	-1.47974
chr1	181420000	181440000	-0.208937		chr10	80830000	80840000	0.224504		chr1	143550000	143560000	-8.17842		chr10	74120000	74130000	-0.502672		chr1	143900000	143910000	-4.75212		chr1	192420000	192440000	-1.00538		chr10	74840000	74850000	-0.286882		chr1	144670000	144680000	-1.38725		chr11	47440000	47450000	-0.144575		chr1	120780000	120790000	-1.4889
chr1	181980000	182000000	-0.374625		chr10	82040000	82050000	-0.296409		chr1	143710000	143720000	-6.83007		chr10	74850000	74860000	-0.0737213		chr1	144100000	144110000	-3.78399		chr1	192700000	192720000	-0.284638		chr10	75250000	75260000	0.177425		chr1	144710000	144720000	-1.17959		chr11	47650000	47660000	-0.192419		chr1	120850000	120860000	-0.415878
chr1	182030000	182050000	-0.35471		chr10	82050000	82060000	-0.287807		chr1	143720000	143730000	-6.83007		chr10	74840000	74850000	-0.0803305		chr1	144090000	144100000	-3.93105		chr1	192740000	192760000	-0.280274		chr10	75260000	75270000	0.170666		chr1	144700000	144710000	-1.32451		chr11	47660000	47670000	-0.179758		chr1	120840000	120850000	-0.51335
chr1	182370000	182390000	0.149664		chr10	82170000	82180000	-0.225706		chr1	143770000	143780000	-6.87802		chr10	74930000	74940000	-0.214764		chr1	144460000	144470000	-2.55276		chr1	192990000	193010000	-0.122229		chr10	75630000	75640000	-0.131141		chr1	144820000	144830000	-0.913258		chr11	57410000	57420000	-0.0575308		chr1	121100000	121110000	-0.823297
chr1	182550000	182570000	-0.058501		chr10	82160000	82170000	-0.240294		chr1	143780000	143790000	-6.09909		chr10	74920000	74930000	-0.212623		chr1	144450000	144460000	-2.53511		chr1	193010000	193030000	-0.141528		chr10	75640000	75650000	-0.109543		chr1	144830000	144840000	-0.993316		chr11	57420000	57430000	-0.0775731		chr1	121110000	121120000	-0.922123
chr1	182790000	182810000	-0.76004		chr10	86080000	86090000	-0.263372		chr1	143890000	143900000	-4.75212		chr10	74990000	75000000	-0.17814		chr1	144490000	144500000	-2.23379		chr1	193160000	193180000	-0.266013		chr10	75910000	75920000	-0.515648		chr1	145290000	145300000	-0.498974		chr11	58920000	58930000	-0.296773		chr1	121360000	121370000	-5.64798
chr1	182860000	182880000	-0.480908		chr10	86090000	86100000	-0.227518		chr1	143900000	143910000	-4.75212		chr10	75000000	75010000	-0.165386		chr1	144500000	144510000	-2.35399		chr1	193280000	193300000	-0.396284		chr10	75900000	75910000	-0.512875		chr1	145300000	145310000	-0.4185		chr11	58930000	58940000	-0.308071		chr1	121350000	121360000	-5.719
chr1	183190000	183210000	0.114067		chr10	89270000	89280000	-0.121258		chr1	144100000	144110000	-3.78399		chr10	75170000	75180000	0.201676		chr1	144510000	144520000	-2.84436		chr1	193700000	193720000	0.247535		chr10	76860000	76870000	-0.377018		chr1	145700000	145710000	-0.916698		chr11	59570000	59580000	0.00300871		chr1	142590000	142600000	-3.45391
chr1	183220000	183240000	0.0337596		chr10	89260000	89270000	-0.11805		chr1	144090000	144100000	-3.93105		chr10	75180000	75190000	0.222319		chr1	144500000	144510000	-2.35399		chr1	194830000	194850000	0.279707		chr10	76850000	76860000	-0.319409		chr1	145710000	145720000	-0.947308		chr11	59580000	59590000	0.0401708		chr1	142580000	142590000	-3.12148
chr1	183400000	183420000	-0.0123338		chr10	89570000	89580000	-0.570512		chr1	144460000	144470000	-2.55276		chr10	75700000	75710000	-0.109059		chr1	144590000	144600000	-1.54016		chr1	194890000	194910000	0.151965		chr10	76990000	77000000	-0.92454		chr1	145840000	145850000	-6.09506		chr11	60520000	60530000	-0.728385		chr1	142660000	142670000	-6.98346
chr1	183590000	183610000	-0.25925		chr10	89580000	89590000	-0.541328		chr1	144450000	144460000	-2.53511		chr10	75710000	75720000	-0.138574		chr1	144600000	144610000	-1.43246		chr1	195680000	195700000	-0.03872		chr10	77000000	77010000	-0.978117		chr1	145830000	145840000	-6.39733		chr11	60530000	60540000	-0.697907		chr1	142650000	142660000	-6.98171
chr1	183880000	183900000	-0.264135		chr10	91180000	91190000	0.0014169		chr1	144490000	144500000	-2.23379		chr10	75760000	75770000	-0.191022		chr1	144620000	144630000	-1.25674		chr1	196110000	196130000	0.136218		chr10	77150000	77160000	-0.739808		chr1	146460000	146470000	-2.72552		chr11	61200000	61210000	-0.44878		chr1	142770000	142780000	-6.99214
chr1	184020000	184040000	-0.521541		chr10	91170000	91180000	-0.0235026		chr1	144500000	144510000	-2.35399		chr10	75750000	75760000	-0.195254		chr1	144630000	144640000	-1.09263		chr1	196280000	196300000	0.13233		chr10	77160000	77170000	-0.690001		chr1	146470000	146480000	-3.15309		chr11	61190000	61200000	-0.444788		chr1	142780000	142790000	-6.99214
chr1	184190000	184210000	0.109679		chr10	92620000	92630000	-0.872398		chr1	144510000	144520000	-2.84436		chr10	75910000	75920000	-0.616861		chr1	144660000	144670000	-1.086		chr1	196640000	196660000	-0.0996588		chr10	79790000	79800000	-0.407607		chr1	146950000	146960000	0.616816		chr11	61510000	61520000	-0.327186		chr1	143100000	143110000	NA
chr1	184670000	184690000	-0.434513		chr10	92630000	92640000	-0.835363		chr1	144500000	144510000	-2.35399		chr10	75900000	75910000	-0.628217		chr1	144670000	144680000	-1.21602		chr1	197050000	197070000	0.0233787		chr10	79800000	79810000	-0.402422		chr1	146960000	146970000	0.632067		chr11	61500000	61510000	-0.342282		chr1	143110000	143120000	NA
chr1	184720000	184740000	-0.445807		chr10	94050000	94060000	0.615286		chr1	144590000	144600000	-1.54016		chr10	76580000	76590000	0.704053		chr1	144720000	144730000	-0.716577		chr1	197100000	197120000	-0.0581228		chr10	88150000	88160000	-0.650526		chr1	147420000	147430000	-1.79136		chr11	61650000	61660000	0.23844		chr1	143200000	143210000	-3.91418
chr1	184960000	184980000	0.0328362		chr10	94040000	94050000	0.661546		chr1	144600000	144610000	-1.43246		chr10	76570000	76580000	0.724455		chr1	144710000	144720000	-0.846911		chr1	197350000	197370000	-0.363264		chr10	88140000	88150000	-0.664379		chr1	147430000	147440000	-1.78301		chr11	61660000	61670000	0.270511		chr1	143190000	143200000	-3.78789
chr1	185130000	185150000	0.0351688		chr10	94820000	94830000	0.151569		chr1	144620000	144630000	-1.25674		chr10	76860000	76870000	-0.513319		chr1	144800000	144810000	-0.682988		chr1	197480000	197500000	-0.295802		chr10	88690000	88700000	-0.0084602		chr1	147700000	147710000	-2.49727		chr11	61880000	61890000	-0.0834286		chr1	143230000	143240000	-3.07535
chr1	185670000	185690000	-0.154345		chr10	94830000	94840000	0.158713		chr1	144630000	144640000	-1.09263		chr10	76870000	76880000	-0.531611		chr1	144810000	144820000	-0.689546		chr1	197890000	197910000	0.284355		chr10	88680000	88690000	0.00706382		chr1	147710000	147720000	-2.84197		chr11	61890000	61900000	-0.122332		chr1	143220000	143230000	-4.10621
chr1	186250000	186270000	-0.720519		chr10	95470000	95480000	-0.333098		chr1	144660000	144670000	-1.086		chr10	76990000	77000000	-0.976424		chr1	145100000	145110000	-0.751292		chr1	198030000	198050000	0.219624		chr10	88850000	88860000	-0.160858		chr1	147830000	147840000	-5.67486		chr11	62330000	62340000	0.0467197		chr1	143230000	143240000	-3.07535
chr1	186410000	186430000	-0.645024		chr10	95460000	95470000	-0.341969		chr1	144670000	144680000	-1.21602		chr10	77000000	77010000	-1.00586		chr1	145110000	145120000	-0.749221		chr1	198270000	198290000	0.282915		chr10	88860000	88870000	-0.144212		chr1	147840000	147850000	-5.67543		chr11	62340000	62350000	0.0470975		chr1	143240000	143250000	-3.34984
chr1	186980000	187000000	-0.371305		chr10	95650000	95660000	-0.134905		chr1	144720000	144730000	-0.716577		chr10	77150000	77160000	-0.384713		chr1	145330000	145340000	-0.743699		chr1	198320000	198340000	0.161332		chr10	89570000	89580000	-0.381901		chr1	148520000	148530000	-6.82442		chr11	62660000	62670000	-0.616108		chr1	143280000	143290000	NA
chr1	188700000	188720000	-0.237155		chr10	95660000	95670000	-0.103751		chr1	144710000	144720000	-0.846911		chr10	77160000	77170000	-0.276597		chr1	145320000	145330000	-0.872287		chr1	198420000	198440000	0.0509484		chr10	89580000	89590000	-0.361547		chr1	148530000	148540000	-6.82384		chr11	62650000	62660000	-0.595749		chr1	143290000	143300000	NA
chr1	189150000	189170000	-0.195088		chr10	96310000	96320000	-0.526915		chr1	144800000	144810000	-0.682988		chr10	79460000	79470000	-0.806262		chr1	145360000	145370000	-1.01412		chr1	198670000	198690000	-0.264493		chr10	92640000	92650000	-0.879979		chr1	148560000	148570000	-2.74401		chr11	63930000	63940000	-0.22448		chr1	143970000	143980000	-4.58581
chr1	189370000	189390000	-0.0727146		chr10	96300000	96310000	-0.499653		chr1	144810000	144820000	-0.689546		chr10	79470000	79480000	-0.83449		chr1	145370000	145380000	-1.02563		chr1	198700000	198720000	-0.302408		chr10	92630000	92640000	-0.921443		chr1	148570000	148580000	-2.54838		chr11	63940000	63950000	-0.24133		chr1	143980000	143990000	-4.58581
chr1	189390000	189410000	-0.0488212		chr10	98270000	98280000	-0.15478		chr1	145100000	145110000	-0.751292		chr10	79790000	79800000	-0.790658		chr1	145840000	145850000	-3.06501		chr1	199560000	199580000	0.0503479		chr10	94830000	94840000	0.170907		chr1	148830000	148840000	-2.05847		chr11	64600000	64610000	-0.00894164		chr1	144070000	144080000	-6.40999
chr1	190430000	190450000	-0.50459		chr10	98280000	98290000	-0.139033		chr1	145110000	145120000	-0.749221		chr10	79800000	79810000	-0.754284		chr1	145830000	145840000	-3.08021		chr1	199580000	199600000	0.0199895		chr10	94840000	94850000	0.190634		chr1	148840000	148850000	-2.05963		chr11	64610000	64620000	0.0274612		chr1	144080000	144090000	-6.41057
chr1	190520000	190540000	-0.474441		chr10	98580000	98590000	0.295664		chr1	145330000	145340000	-0.743699		chr10	80820000	80830000	0.241078		chr1	145970000	145980000	-2.84344		chr1	199840000	199860000	-0.0585038		chr10	95470000	95480000	-0.0139564		chr1	148870000	148880000	-1.21035		chr11	64770000	64780000	0.251272		chr1	144510000	144520000	-5.18663
chr1	192410000	192430000	-0.624421		chr10	98590000	98600000	0.283258		chr1	145320000	145330000	-0.872287		chr10	80830000	80840000	0.224504		chr1	145980000	145990000	-3.00042		chr1	200260000	200280000	0.185463		chr10	95460000	95470000	-0.0380637		chr1	148880000	148890000	-0.702095		chr11	64780000	64790000	0.255782		chr1	144520000	144530000	-5.40034
chr1	192770000	192790000	0.388086		chr10	98750000	98760000	0.0399295		chr1	145360000	145370000	-1.01412		chr10	82170000	82180000	-0.225706		chr1	146020000	146030000	-3.46507		chr1	200510000	200530000	-0.488554		chr10	98580000	98590000	0.589986		chr1	148880000	148890000	-0.702095		chr11	65100000	65110000	-0.104956		chr1	144580000	144590000	-1.65936
chr1	192990000	193010000	-0.211651		chr10	98760000	98770000	0.0100668		chr1	145370000	145380000	-1.02563		chr10	82160000	82170000	-0.240294		chr1	146010000	146020000	-3.47062		chr1	200810000	200830000	-0.0871193		chr10	98590000	98600000	0.587018		chr1	148890000	148900000	-0.699193		chr11	65090000	65100000	-0.0881156		chr1	144570000	144580000	-2.57385
chr1	193140000	193160000	-0.33742		chr10	99160000	99170000	-0.54237		chr1	145840000	145850000	-3.06501		chr10	86020000	86030000	-0.585618		chr1	146360000	146370000	-0.99243		chr1	201080000	201100000	-0.0649236		chr10	99160000	99170000	-0.234172		chr1	148950000	148960000	-0.897795		chr11	65370000	65380000	-0.175366		chr1	144620000	144630000	-1.49177
chr1	193320000	193340000	-0.244302		chr10	99150000	99160000	-0.536879		chr1	145830000	145840000	-3.08021		chr10	86010000	86020000	-0.661077		chr1	146350000	146360000	-1.02082		chr1	201190000	201210000	-0.158527		chr10	99150000	99160000	-0.236389		chr1	148960000	148970000	-0.837552		chr11	65380000	65390000	-0.168801		chr1	144630000	144640000	-1.39235
chr1	194040000	194060000	0.00340829		chr10	99190000	99200000	-0.437034		chr1	145970000	145980000	-2.84344		chr10	86080000	86090000	-0.263372		chr1	146410000	146420000	-0.929826		chr1	201400000	201420000	-0.304599		chr10	99440000	99450000	-0.250685		chr1	149010000	149020000	-0.837552		chr11	65620000	65630000	0.342194		chr1	144660000	144670000	-1.38304
chr1	196070000	196090000	-0.113483		chr10	99180000	99190000	-0.450827		chr1	145980000	145990000	-3.00042		chr10	86090000	86100000	-0.227518		chr1	146420000	146430000	-0.74959		chr1	201480000	201500000	-0.059616		chr10	99450000	99460000	-0.239288		chr1	149020000	149030000	-0.900072		chr11	65630000	65640000	0.344997		chr1	144670000	144680000	-1.38725
chr1	196280000	196300000	0.190935		chr10	99880000	99890000	-0.434382		chr1	146020000	146030000	-3.46507		chr10	88130000	88140000	-0.614122		chr1	146460000	146470000	-0.719001		chr1	201670000	201690000	0.326949		chr10	99490000	99500000	-0.281299		chr1	149100000	149110000	-0.762354		chr11	65640000	65650000	0.338546		chr1	144710000	144720000	-1.17959
chr1	196670000	196690000	-0.389058		chr10	99890000	99900000	-0.426995		chr1	146010000	146020000	-3.47062		chr10	88140000	88150000	-0.602789		chr1	146450000	146460000	-0.691892		chr1	201790000	201810000	-0.0648193		chr10	99500000	99510000	-0.283045		chr1	149090000	149100000	-0.771678		chr11	65650000	65660000	0.334204		chr1	144700000	144710000	-1.32451
chr1	197030000	197050000	0.293441		chr10	101190000	101200000	-0.651263		chr1	146360000	146370000	-0.99243		chr10	88690000	88700000	-0.148023		chr1	146560000	146570000	-0.0256838		chr1	201940000	201960000	-0.0706374		chr10	100160000	100170000	-0.000824318		chr1	149180000	149190000	-0.835747		chr11	66240000	66250000	0.186879		chr1	144820000	144830000	-0.913258
chr1	197130000	197150000	0.138063		chr10	101180000	101190000	-0.668005		chr1	146350000	146360000	-1.02082		chr10	88700000	88710000	-0.143626		chr1	146570000	146580000	-0.0103441		chr1	202110000	202130000	-0.526321		chr10	100170000	100180000	0.00716387		chr1	149170000	149180000	-0.815523		chr11	66250000	66260000	0.226641		chr1	144830000	144840000	-0.993316
chr1	197160000	197180000	0.102132		chr10	101600000	101610000	-0.468098		chr1	146410000	146420000	-0.929826		chr10	89270000	89280000	-0.121258		chr1	146610000	146620000	0.0577155		chr1	202300000	202320000	0.219503		chr10	101370000	101380000	0.123246		chr1	149360000	149370000	-1.45912		chr11	66440000	66450000	0.344443		chr1	145700000	145710000	-0.916698
chr1	197410000	197430000	-0.679919		chr10	101590000	101600000	-0.531127		chr1	146420000	146430000	-0.74959		chr10	89260000	89270000	-0.11805		chr1	146620000	146630000	0.0782334		chr1	202410000	202430000	0.475564		chr10	101380000	101390000	0.142226		chr1	149370000	149380000	-1.38247		chr11	66450000	66460000	0.338968		chr1	145710000	145720000	-0.947308
chr1	197460000	197480000	-0.571743		chr10	102040000	102050000	-0.368473		chr1	146460000	146470000	-0.719001		chr10	89570000	89580000	-0.570512		chr1	146770000	146780000	0.156039		chr1	202680000	202700000	0.150131		chr10	102020000	102030000	0.00651262		chr1	149640000	149650000	-1.61405		chr11	66600000	66610000	0.290614		chr1	145840000	145850000	-6.09506
chr1	197900000	197920000	0.21158		chr10	102030000	102040000	-0.36591		chr1	146450000	146460000	-0.691892		chr10	89580000	89590000	-0.541328		chr1	146780000	146790000	0.179193		chr1	202980000	203000000	-0.26847		chr10	102030000	102040000	0.00411572		chr1	149630000	149640000	-1.61627		chr11	66610000	66620000	0.284594		chr1	145830000	145840000	-6.39733
chr1	198030000	198050000	0.215167		chr10	102290000	102300000	-0.11632		chr1	146560000	146570000	-0.0256838		chr10	90970000	90980000	-0.43542		chr1	146790000	146800000	0.195578		chr1	203220000	203240000	0.0664406		chr10	102290000	102300000	0.106231		chr1	149830000	149840000	-1.41277		chr11	67030000	67040000	0.132875		chr1	146460000	146470000	-2.72552
chr1	198430000	198450000	0.0477323		chr10	102300000	102310000	-0.0744486		chr1	146570000	146580000	-0.0103441		chr10	90960000	90970000	-0.376204		chr1	146800000	146810000	0.206934		chr1	203460000	203480000	0.199921		chr10	102280000	102290000	0.102245		chr1	149840000	149850000	-1.49353		chr11	67020000	67030000	0.124657		chr1	146470000	146480000	-3.15309
chr1	198700000	198720000	-0.409384		chr10	102630000	102640000	0.0735503		chr1	146770000	146780000	0.156039		chr10	91180000	91190000	0.0014169		chr1	146950000	146960000	0.172103		chr1	203680000	203700000	0.300717		chr10	102830000	102840000	-0.209797		chr1	150780000	150790000	0.612355		chr11	67160000	67170000	0.130196		chr1	146950000	146960000	0.616816
chr1	199530000	199550000	-0.282536		chr10	102640000	102650000	0.016499		chr1	146780000	146790000	0.179193		chr10	91170000	91180000	-0.0235026		chr1	146940000	146950000	0.157867		chr1	203820000	203840000	0.0917615		chr10	102820000	102830000	-0.2282		chr1	150790000	150800000	0.582721		chr11	67150000	67160000	0.10002		chr1	146960000	146970000	0.632067
chr1	199580000	199600000	-0.318067		chr10	103340000	103350000	0.188943		chr1	146790000	146800000	0.195578		chr10	92620000	92630000	-0.872398		chr1	147180000	147190000	0.085872		chr1	204100000	204120000	0.0749943		chr10	103340000	103350000	-0.0495139		chr1	151410000	151420000	0.388149		chr11	67270000	67280000	0.142471		chr1	147130000	147140000	0.35447
chr1	199890000	199910000	0.0215385		chr10	103330000	103340000	0.216275		chr1	146800000	146810000	0.206934		chr10	92630000	92640000	-0.835363		chr1	147170000	147180000	0.103836		chr1	204360000	204380000	0.0218619		chr10	103330000	103340000	-0.0247083		chr1	151400000	151410000	0.351322		chr11	67280000	67290000	0.14573		chr1	147140000	147150000	0.32132
chr1	200220000	200240000	0.237988		chr10	103550000	103560000	-0.145748		chr1	146950000	146960000	0.172103		chr10	94050000	94060000	0.615286		chr1	147390000	147400000	-1.0361		chr1	204480000	204500000	-0.0138451		chr10	103880000	103890000	-0.524062		chr1	151820000	151830000	-0.0972787		chr11	67390000	67400000	0.140899		chr1	147420000	147430000	-1.79136
chr1	200500000	200520000	-0.646747		chr10	103540000	103550000	-0.132356		chr1	146940000	146950000	0.157867		chr10	94040000	94050000	0.661546		chr1	147400000	147410000	-1.19526		chr1	204770000	204790000	0.0744844		chr10	103870000	103880000	-0.508808		chr1	151810000	151820000	-0.0473824		chr11	67380000	67390000	0.16097		chr1	147430000	147440000	-1.78301
chr1	200810000	200830000	-0.228537		chr10	103580000	103590000	-0.134067		chr1	147180000	147190000	0.085872		chr10	94820000	94830000	0.151569		chr1	147420000	147430000	-1.54311		chr1	204930000	204950000	0.0928786		chr10	103910000	103920000	-0.457863		chr1	152160000	152170000	0.137453		chr11	67590000	67600000	-0.0553771		chr1	147700000	147710000	-2.49727
chr1	201040000	201060000	-0.161074		chr10	103570000	103580000	-0.155052		chr1	147170000	147180000	0.103836		chr10	94830000	94840000	0.158713		chr1	147430000	147440000	-1.47016		chr1	205030000	205050000	0.245389		chr10	103920000	103930000	-0.409868		chr1	152150000	152160000	0.129778		chr11	67600000	67610000	-0.0598521		chr1	147710000	147720000	-2.84197
chr1	201080000	201100000	-0.207573		chr10	103880000	103890000	-0.351139		chr1	147390000	147400000	-1.0361		chr10	95470000	95480000	-0.333098		chr1	147690000	147700000	-2.2739		chr1	205220000	205240000	0.165289		chr10	104140000	104150000	0.0478467		chr1	152180000	152190000	0.215443		chr11	67770000	67780000	-0.0627384		chr1	147830000	147840000	-5.67486
chr1	201190000	201210000	-0.179587		chr10	103870000	103880000	-0.345851		chr1	147400000	147410000	-1.19526		chr10	95460000	95470000	-0.341969		chr1	147700000	147710000	-2.36109		chr1	205290000	205310000	0.110256		chr10	104150000	104160000	0.0529831		chr1	152190000	152200000	0.249642		chr11	67760000	67770000	-0.075682		chr1	147840000	147850000	-5.67543
chr1	201210000	201230000	-0.17096		chr10	104140000	104150000	0.166502		chr1	147420000	147430000	-1.54311		chr10	95650000	95660000	-0.134905		chr1	147830000	147840000	-3.71434		chr1	205490000	205510000	-0.106235		chr10	104250000	104260000	0.0795275		chr1	152440000	152450000	0.28752		chr11	68220000	68230000	-0.0848842		chr1	148520000	148530000	-6.82442
chr1	201340000	201360000	-0.150599		chr10	104150000	104160000	0.144565		chr1	147430000	147440000	-1.47016		chr10	95660000	95670000	-0.103751		chr1	147840000	147850000	-3.49035		chr1	205620000	205640000	-0.199003		chr10	104260000	104270000	0.0764565		chr1	152450000	152460000	0.295169		chr11	68230000	68240000	-0.0885727		chr1	148530000	148540000	-6.82384
chr1	201490000	201510000	-0.104307		chr10	104470000	104480000	-0.487893		chr1	147690000	147700000	-2.2739		chr10	96310000	96320000	-0.526915		chr1	147900000	147910000	-3.72219		chr1	205710000	205730000	-0.31994		chr10	104400000	104410000	-0.288398		chr1	152620000	152630000	0.40086		chr11	68670000	68680000	0.295733		chr1	148560000	148570000	-2.74401
chr1	201780000	201800000	-0.289729		chr10	104480000	104490000	-0.423631		chr1	147700000	147710000	-2.36109		chr10	96300000	96310000	-0.499653		chr1	147910000	147920000	-3.75945		chr1	205920000	205940000	-0.41105		chr10	104390000	104400000	-0.269607		chr1	152610000	152620000	0.384634		chr11	68660000	68670000	0.304848		chr1	148570000	148580000	-2.54838
chr1	201940000	201960000	-0.0893041		chr10	104660000	104670000	0.373669		chr1	147830000	147840000	-3.71434		chr10	97980000	97990000	0.295813		chr1	147920000	147930000	-3.70563		chr1	206070000	206090000	-0.365774		chr10	104470000	104480000	-0.281134		chr1	152830000	152840000	0.546764		chr11	69490000	69500000	-0.748051		chr1	148870000	148880000	-1.21035
chr1	202110000	202130000	-0.40604		chr10	104670000	104680000	0.389142		chr1	147840000	147850000	-3.49035		chr10	97970000	97980000	0.316484		chr1	147930000	147940000	-3.51574		chr1	206100000	206120000	-0.174027		chr10	104460000	104470000	-0.285331		chr1	152840000	152850000	0.555494		chr11	69480000	69490000	-0.726921		chr1	148880000	148890000	-0.702095
chr1	202300000	202320000	-0.00738504		chr10	105100000	105110000	-0.64832		chr1	147900000	147910000	-3.72219		chr10	98270000	98280000	-0.15478		chr1	148030000	148040000	-3.33284		chr1	206120000	206140000	-0.229781		chr10	104660000	104670000	0.31901		chr1	152930000	152940000	0.681845		chr11	69720000	69730000	-0.0590343		chr1	148880000	148890000	-0.702095
chr1	202410000	202430000	0.334719		chr10	105110000	105120000	-0.72226		chr1	147910000	147920000	-3.75945		chr10	98280000	98290000	-0.139033		chr1	148020000	148030000	-3.31261		chr1	206330000	206350000	-0.242655		chr10	104670000	104680000	0.343269		chr1	152920000	152930000	0.664999		chr11	69710000	69720000	-0.147104		chr1	148890000	148900000	-0.699193
chr1	202680000	202700000	0.0582003		chr10	112070000	112080000	-0.363801		chr1	147920000	147930000	-3.70563		chr10	98580000	98590000	0.295664		chr1	148160000	148170000	-2.86464		chr1	206470000	206490000	-0.215723		chr10	105450000	105460000	-0.30661		chr1	153190000	153200000	-0.11014		chr11	70040000	70050000	-0.113434		chr1	148950000	148960000	-0.897795
chr1	202980000	203000000	-0.534885		chr10	112060000	112070000	-0.46385		chr1	147930000	147940000	-3.51574		chr10	98590000	98600000	0.283258		chr1	148170000	148180000	-2.95665		chr1	206630000	206650000	-0.346431		chr10	105460000	105470000	-0.280271		chr1	153200000	153210000	-0.177418		chr11	70050000	70060000	-0.121668		chr1	148960000	148970000	-0.837552
chr1	203220000	203240000	0.0641563		chr10	112330000	112340000	-0.24852		chr1	148030000	148040000	-3.33284		chr10	99190000	99200000	-0.437034		chr1	148260000	148270000	-2.47598		chr1	206770000	206790000	-0.174507		chr10	106120000	106130000	-0.389395		chr1	154440000	154450000	0.153297		chr11	70310000	70320000	-0.179681		chr1	149010000	149020000	-0.837552
chr1	203290000	203310000	0.165447		chr10	112320000	112330000	-0.22669		chr1	148020000	148030000	-3.31261		chr10	99180000	99190000	-0.450827		chr1	148250000	148260000	-2.66206		chr1	207080000	207100000	0.162431		chr10	106110000	106120000	-0.369708		chr1	154450000	154460000	0.182718		chr11	70300000	70310000	-0.19382		chr1	149020000	149030000	-0.900072
chr1	203460000	203480000	0.0885038		chr10	112670000	112680000	-0.0897828		chr1	148160000	148170000	-2.86464		chr10	99880000	99890000	-0.434382		chr1	148260000	148270000	-2.47598		chr1	207250000	207270000	0.164186		chr10	112070000	112080000	-0.187741		chr1	154850000	154860000	0.500605		chr11	72840000	72850000	0.495864		chr1	149100000	149110000	-0.762354
chr1	203750000	203770000	-0.262803		chr10	112680000	112690000	-0.101768		chr1	148170000	148180000	-2.95665		chr10	99890000	99900000	-0.426995		chr1	148270000	148280000	-2.33882		chr1	207570000	207590000	0.486793		chr10	112060000	112070000	-0.262183		chr1	154860000	154870000	0.46644		chr11	72850000	72860000	0.454222		chr1	149090000	149100000	-0.771678
chr1	203820000	203840000	-0.166552		chr10	114710000	114720000	0.852703		chr1	148260000	148270000	-2.47598		chr10	101190000	101200000	-0.651263		chr1	148510000	148520000	-2.91267		chr1	207690000	207710000	-0.0413631		chr10	112330000	112340000	-0.140625		chr1	157060000	157070000	-0.095546		chr11	74290000	74300000	0.0766118		chr1	149180000	149190000	-0.835747
chr1	204030000	204050000	0.461821		chr10	114700000	114710000	0.882996		chr1	148250000	148260000	-2.66206		chr10	101180000	101190000	-0.668005		chr1	148500000	148510000	-2.89818		chr1	207720000	207740000	-0.0232308		chr10	112320000	112330000	-0.120478		chr1	157050000	157060000	-0.117511		chr11	74300000	74310000	0.0583122		chr1	149170000	149180000	-0.815523
chr1	204170000	204190000	0.151768		chr10	115430000	115440000	-0.733343		chr1	148260000	148270000	-2.47598		chr10	102040000	102050000	-0.368473		chr1	148690000	148700000	-0.276331		chr1	207860000	207880000	-0.330891		chr10	112670000	112680000	-0.119874		chr1	157140000	157150000	-0.139288		chr11	74700000	74710000	0.214807		chr1	149640000	149650000	-1.61405
chr1	204370000	204390000	-0.467233		chr10	115440000	115450000	-0.681633		chr1	148270000	148280000	-2.33882		chr10	102030000	102040000	-0.36591		chr1	148680000	148690000	-0.40385		chr1	208040000	208060000	-0.545871		chr10	112680000	112690000	-0.12476		chr1	157130000	157140000	-0.189006		chr11	74690000	74700000	0.211612		chr1	149630000	149640000	-1.61627
chr1	204520000	204540000	-0.586969		chr10	116570000	116580000	-0.351574		chr1	148510000	148520000	-2.91267		chr10	102290000	102300000	-0.11632		chr1	148820000	148830000	-0.599707		chr1	208160000	208180000	-0.527037		chr10	115430000	115440000	-0.743388		chr1	157470000	157480000	0.00407173		chr11	74960000	74970000	-0.381781		chr1	149780000	149790000	-1.93183
chr1	204770000	204790000	0.101281		chr10	116580000	116590000	-0.388461		chr1	148500000	148510000	-2.89818		chr10	102300000	102310000	-0.0744486		chr1	148810000	148820000	-0.537845		chr1	208440000	208460000	-0.23399		chr10	115420000	115430000	-0.774044		chr1	157480000	157490000	-0.0226339		chr11	74970000	74980000	-0.419541		chr1	149790000	149800000	-1.65242
chr1	204930000	204950000	0.073926		chr10	120510000	120520000	-0.171717		chr1	148690000	148700000	-0.276331		chr10	103340000	103350000	0.188943		chr1	148830000	148840000	-0.458745		chr1	208800000	208820000	-0.0571924		chr10	116570000	116580000	0.012674		chr1	157840000	157850000	0.299848		chr11	75090000	75100000	-0.249609		chr1	149830000	149840000	-1.41277
chr1	205040000	205060000	0.0686428		chr10	120520000	120530000	-0.164544		chr1	148680000	148690000	-0.40385		chr10	103330000	103340000	0.216275		chr1	148840000	148850000	-0.379884		chr1	209360000	209380000	0.0525934		chr10	116580000	116590000	-0.00442182		chr1	157850000	157860000	0.302092		chr11	75100000	75110000	-0.258401		chr1	149840000	149850000	-1.49353
chr1	205220000	205240000	-0.141523		chr10	120780000	120790000	-0.605583		chr1	148820000	148830000	-0.599707		chr10	103550000	103560000	-0.145748		chr1	148850000	148860000	-0.384855		chr1	209390000	209410000	0.0115346		chr10	120780000	120790000	-0.0911524		chr1	157910000	157920000	0.259532		chr11	75250000	75260000	-0.0905402		chr1	150780000	150790000	0.612355
chr1	205290000	205310000	-0.104774		chr10	120790000	120800000	-0.582609		chr1	148810000	148820000	-0.537845		chr10	103540000	103550000	-0.132356		chr1	148860000	148870000	-0.388056		chr1	209720000	209740000	-0.386937		chr10	120790000	120800000	-0.0864356		chr1	157920000	157930000	0.255937		chr11	75260000	75270000	-0.0685393		chr1	150790000	150800000	0.582721
chr1	205450000	205470000	0.0477794		chr10	120950000	120960000	0.104459		chr1	148830000	148840000	-0.458745		chr10	103580000	103590000	-0.134067		chr1	148950000	148960000	-0.31451		chr1	209950000	209970000	-0.374948		chr10	120950000	120960000	0.157932		chr1	158160000	158170000	0.0384765		chr11	75860000	75870000	0.452158		chr1	151410000	151420000	0.388149
chr1	205490000	205510000	-0.0903447		chr10	120960000	120970000	0.191039		chr1	148840000	148850000	-0.379884		chr10	103570000	103580000	-0.155052		chr1	148960000	148970000	-0.245303		chr1	209990000	210010000	-0.415613		chr10	120960000	120970000	0.196886		chr1	158170000	158180000	0.060775		chr11	75850000	75860000	0.486238		chr1	151400000	151410000	0.351322
chr1	205710000	205730000	-0.578976		chr10	121360000	121370000	-0.413066		chr1	148850000	148860000	-0.384855		chr10	103880000	103890000	-0.351139		chr1	149000000	149010000	-0.246459		chr1	210170000	210190000	-0.112288		chr10	121410000	121420000	-0.131051		chr1	158470000	158480000	0.34641		chr11	76090000	76100000	0.150267		chr1	151820000	151830000	-0.0972787
chr1	205920000	205940000	-0.620591		chr10	121350000	121360000	-0.428162		chr1	148860000	148870000	-0.388056		chr10	103870000	103880000	-0.345851		chr1	149010000	149020000	-0.278652		chr1	210280000	210300000	-0.103288		chr10	121400000	121410000	-0.133268		chr1	158480000	158490000	0.364861		chr11	76080000	76090000	0.15718		chr1	151810000	151820000	-0.0473824
chr1	206060000	206080000	-0.545926		chr10	123670000	123680000	-0.52253		chr1	148950000	148960000	-0.31451		chr10	104140000	104150000	0.166502		chr1	149190000	149200000	-0.202613		chr1	210540000	210560000	-0.142861		chr10	126210000	126220000	-0.329963		chr1	158570000	158580000	0.664241		chr11	76400000	76410000	-0.247849		chr1	152160000	152170000	0.137453
chr1	206130000	206150000	-0.0695677		chr10	123680000	123690000	-0.50609		chr1	148960000	148970000	-0.245303		chr10	104150000	104160000	0.144565		chr1	149200000	149210000	-0.193909		chr1	210570000	210590000	-0.136144		chr10	126200000	126210000	-0.323925		chr1	158560000	158570000	0.630755		chr11	76410000	76420000	-0.252487		chr1	152150000	152160000	0.129778
chr1	206210000	206230000	0.236082		chr10	126440000	126450000	0.0476173		chr1	149000000	149010000	-0.246459		chr10	104470000	104480000	-0.487893		chr1	149370000	149380000	-0.647579		chr1	211300000	211320000	-0.28495		chr10	126440000	126450000	-0.131146		chr1	159060000	159070000	-0.600463		chr11	76910000	76920000	-0.068846		chr1	152180000	152190000	0.215443
chr1	206330000	206350000	-0.201828		chr10	126430000	126440000	0.0564917		chr1	149010000	149020000	-0.278652		chr10	104480000	104490000	-0.423631		chr1	149380000	149390000	-0.731934		chr1	211420000	211440000	-0.296453		chr10	126430000	126440000	-0.111681		chr1	159050000	159060000	-0.556444		chr11	76900000	76910000	-0.119178		chr1	152190000	152200000	0.249642
chr1	206470000	206490000	-0.210823		chr10	126470000	126480000	0.00714664		chr1	149190000	149200000	-0.202613		chr10	104660000	104670000	0.373669		chr1	149440000	149450000	-1.15607		chr1	211460000	211480000	-0.239314		chr10	126600000	126610000	-0.196631		chr1	159190000	159200000	-0.274891		chr11	77530000	77540000	0.0179688		chr1	152440000	152450000	0.28752
chr1	206770000	206790000	-0.693841		chr10	126480000	126490000	-0.0134286		chr1	149200000	149210000	-0.193909		chr10	104670000	104680000	0.389142		chr1	149430000	149440000	-1.1834		chr1	211650000	211670000	-0.198693		chr10	126610000	126620000	-0.187794		chr1	159180000	159190000	-0.297844		chr11	77520000	77530000	-0.00146848		chr1	152450000	152460000	0.295169
chr1	206890000	206910000	-0.40885		chr10	131930000	131940000	-0.47175		chr1	149370000	149380000	-0.647579		chr10	105100000	105110000	-0.64832		chr1	149670000	149680000	-1.48212		chr1	211840000	211860000	-0.527342		chr10	126720000	126730000	-0.0420625		chr1	160650000	160660000	0.145864		chr11	77710000	77720000	-0.0389945		chr1	152620000	152630000	0.40086
chr1	207080000	207100000	-0.0676535		chr10	131940000	131950000	-0.48687		chr1	149380000	149390000	-0.731934		chr10	105110000	105120000	-0.72226		chr1	149680000	149690000	-1.55516		chr1	212200000	212220000	0.18183		chr10	126730000	126740000	-0.146191		chr1	160640000	160650000	0.152658		chr11	77700000	77710000	-0.0378632		chr1	152610000	152620000	0.384634
chr1	207250000	207270000	0.0517679		chr10	134190000	134200000	0.248194		chr1	149440000	149450000	-1.15607		chr10	112070000	112080000	-0.363801		chr1	149800000	149810000	-1.81051		chr1	212470000	212490000	0.323521		chr10	126850000	126860000	0.0224379		chr1	160960000	160970000	0.193487		chr11	82990000	83000000	-0.227479		chr1	152830000	152840000	0.546764
chr1	207690000	207710000	-0.184762		chr10	134200000	134210000	0.300073		chr1	149430000	149440000	-1.1834		chr10	112060000	112070000	-0.46385		chr1	149790000	149800000	-2.0638		chr1	212560000	212580000	0.0606808		chr10	126840000	126850000	0.0279537		chr1	160950000	160960000	0.201589		chr11	83000000	83010000	-0.219246		chr1	152840000	152850000	0.555494
chr1	207700000	207720000	-0.123312		chr10	134270000	134280000	0.35086		chr1	149670000	149680000	-1.48212		chr10	112330000	112340000	-0.24852		chr1	149830000	149840000	-1.35237		chr1	212620000	212640000	-0.180064		chr10	127410000	127420000	-0.333291		chr1	161420000	161430000	-0.81294		chr11	85560000	85570000	-0.417386		chr1	152930000	152940000	0.681845
chr1	207880000	207900000	-0.565693		chr10	134260000	134270000	0.326825		chr1	149680000	149690000	-1.55516		chr10	112320000	112330000	-0.22669		chr1	149840000	149850000	-1.46972		chr1	212810000	212830000	0.147723		chr10	127400000	127410000	-0.34092		chr1	161430000	161440000	-0.546153		chr11	85550000	85560000	-0.451792		chr1	152920000	152930000	0.664999
chr1	208040000	208060000	-0.434914		chr11	410000	420000	NA		chr1	149800000	149810000	-1.81051		chr10	112670000	112680000	-0.0897828		chr1	150420000	150430000	0.22154		chr1	212840000	212860000	0.181429		chr10	130010000	130020000	-0.752231		chr1	161430000	161440000	-0.546153		chr11	86020000	86030000	-0.181142		chr1	153190000	153200000	-0.11014
chr1	208170000	208190000	-0.404921		chr11	400000	410000	NA		chr1	149790000	149800000	-2.0638		chr10	112680000	112690000	-0.101768		chr1	150430000	150440000	0.228992		chr1	212950000	212970000	0.219355		chr10	130000000	130010000	-0.772126		chr1	161440000	161450000	-0.58576		chr11	86010000	86020000	-0.143797		chr1	153200000	153210000	-0.177418
chr1	208420000	208440000	-0.461373		chr11	510000	520000	-0.215052		chr1	149830000	149840000	-1.35237		chr10	112820000	112830000	-0.312845		chr1	150800000	150810000	0.422607		chr1	213170000	213190000	-0.273697		chr10	134190000	134200000	0.352189		chr1	161630000	161640000	0.133043		chr11	86640000	86650000	-0.156133		chr1	153470000	153480000	-0.146516
chr1	208440000	208460000	-0.524732		chr11	520000	530000	-0.229616		chr1	149840000	149850000	-1.46972		chr10	112830000	112840000	-0.294495		chr1	150790000	150800000	0.446553		chr1	213330000	213350000	-0.435221		chr10	134200000	134210000	0.391182		chr1	161620000	161630000	0.0623205		chr11	86630000	86640000	-0.195163		chr1	153480000	153490000	-0.100384
chr1	208760000	208780000	-0.240538		chr11	800000	810000	-0.811227		chr1	150420000	150430000	0.22154		chr10	114710000	114720000	0.852703		chr1	151130000	151140000	-0.278091		chr1	213380000	213400000	-0.412843		chr10	134270000	134280000	0.410248		chr1	161630000	161640000	0.133043		chr11	93390000	93400000	-0.710978		chr1	154440000	154450000	0.153297
chr1	209680000	209700000	-0.384393		chr11	810000	820000	-0.846825		chr1	150430000	150440000	0.228992		chr10	114700000	114710000	0.882996		chr1	151140000	151150000	-0.300843		chr1	213400000	213420000	-0.404524		chr10	134260000	134270000	0.390208		chr1	161640000	161650000	0.0655215		chr11	93380000	93390000	-0.660118		chr1	154450000	154460000	0.182718
chr1	209950000	209970000	-0.56784		chr11	840000	850000	-0.960006		chr1	150800000	150810000	0.422607		chr10	115430000	115440000	-0.733343		chr1	151830000	151840000	-0.641378		chr1	213540000	213560000	-0.13465		chr10	135050000	135060000	NA		chr1	162010000	162020000	0.000161003		chr11	94880000	94890000	-0.222371		chr1	154850000	154860000	0.500605
chr1	209990000	210010000	-0.565095		chr11	850000	860000	-0.854418		chr1	150790000	150800000	0.446553		chr10	115440000	115450000	-0.681633		chr1	151840000	151850000	-0.682867		chr1	214340000	214360000	-0.377456		chr10	135060000	135070000	NA		chr1	162020000	162030000	0.0406962		chr11	94890000	94900000	-0.183244		chr1	154860000	154870000	0.46644
chr1	210280000	210300000	-0.133459		chr11	1410000	1420000	0.427545		chr1	151490000	151500000	0.244231		chr10	116000000	116010000	-0.485343		chr1	152010000	152020000	-0.948507		chr1	214510000	214530000	-0.10353		chr11	360000	370000	NA		chr1	162320000	162330000	0.427119		chr11	95520000	95530000	-0.761559		chr1	155290000	155300000	0.157988
chr1	210490000	210510000	-0.182454		chr11	1420000	1430000	0.409643		chr1	151480000	151490000	0.230706		chr10	115990000	116000000	-0.467786		chr1	152020000	152030000	-0.914098		chr1	214840000	214860000	-0.398276		chr11	370000	380000	NA		chr1	162310000	162320000	0.431267		chr11	95510000	95520000	-0.730107		chr1	155300000	155310000	0.185253
chr1	210590000	210610000	-0.218837		chr11	1850000	1860000	0.54486		chr1	151830000	151840000	-0.641378		chr10	116570000	116580000	-0.351574		chr1	152160000	152170000	-0.114494		chr1	215680000	215700000	-0.275267		chr11	510000	520000	-0.110523		chr1	162560000	162570000	0.0116464		chr11	107860000	107870000	-0.423255		chr1	156420000	156430000	-0.149068
chr1	211300000	211320000	-0.630469		chr11	1860000	1870000	0.585358		chr1	151840000	151850000	-0.682867		chr10	116580000	116590000	-0.388461		chr1	152150000	152160000	-0.13742		chr1	215830000	215850000	-0.324783		chr11	520000	530000	-0.14382		chr1	162570000	162580000	-0.0172111		chr11	107870000	107880000	-0.397654		chr1	156410000	156420000	-0.116351
chr1	211420000	211440000	-1.03314		chr11	1970000	1980000	0.763949		chr1	152160000	152170000	-0.114494		chr10	120510000	120520000	-0.171717		chr1	152360000	152370000	0.233786		chr1	218400000	218420000	-0.671601		chr11	840000	850000	-0.49195		chr1	162810000	162820000	-0.55228		chr11	108090000	108100000	0.29592		chr1	156680000	156690000	-0.110431
chr1	211670000	211690000	-0.439035		chr11	1960000	1970000	0.750394		chr1	152150000	152160000	-0.13742		chr10	120520000	120530000	-0.164544		chr1	152350000	152360000	0.237824		chr1	218720000	218740000	0.0620447		chr11	830000	840000	-0.511323		chr1	162820000	162830000	-0.479278		chr11	108080000	108090000	0.271404		chr1	156690000	156700000	-0.103708
chr1	211840000	211860000	-0.619718		chr11	2440000	2450000	-0.164361		chr1	152360000	152370000	0.233786		chr10	120780000	120790000	-0.605583		chr1	152600000	152610000	0.2343		chr1	219180000	219200000	0.580502		chr11	1560000	1570000	0.127604		chr1	163320000	163330000	-0.440457		chr11	111310000	111320000	-0.791246		chr1	156900000	156910000	-0.0947978
chr1	212200000	212220000	0.0403179		chr11	2450000	2460000	-0.103723		chr1	152350000	152360000	0.237824		chr10	120790000	120800000	-0.582609		chr1	152610000	152620000	0.254359		chr1	219400000	219420000	0.449134		chr11	1550000	1560000	0.163138		chr1	163330000	163340000	-0.453136		chr11	111320000	111330000	-0.80266		chr1	156890000	156900000	-0.0873587
chr1	212620000	212640000	-0.118824		chr11	2920000	2930000	-0.217339		chr1	152600000	152610000	0.2343		chr10	120950000	120960000	0.104459		chr1	152830000	152840000	0.440771		chr1	219450000	219470000	0.333723		chr11	2440000	2450000	0.119642		chr1	164430000	164440000	0.246256		chr11	112150000	112160000	-0.579185		chr1	157060000	157070000	-0.095546
chr1	212820000	212840000	0.163845		chr11	2910000	2920000	-0.131362		chr1	152610000	152620000	0.254359		chr10	120960000	120970000	0.191039		chr1	152840000	152850000	0.450042		chr1	219570000	219590000	0.00305786		chr11	2450000	2460000	0.153561		chr1	164420000	164430000	0.240108		chr11	112160000	112170000	-0.551245		chr1	157050000	157060000	-0.117511
chr1	212950000	212970000	0.203772		chr11	3660000	3670000	-0.549662		chr1	152830000	152840000	0.440771		chr10	121360000	121370000	-0.413066		chr1	153210000	153220000	-0.56838		chr1	219990000	220010000	-0.998015		chr11	2560000	2570000	0.260602		chr1	164580000	164590000	0.347379		chr11	113740000	113750000	-0.300434		chr1	157470000	157480000	0.00407173
chr1	213180000	213200000	-0.453214		chr11	3650000	3660000	-0.530626		chr1	152840000	152850000	0.450042		chr10	121350000	121360000	-0.428162		chr1	153200000	153210000	-0.511395		chr1	220350000	220370000	-0.112356		chr11	2550000	2560000	0.212835		chr1	164570000	164580000	0.35287		chr11	113750000	113760000	-0.298333		chr1	157480000	157490000	-0.0226339
chr1	213280000	213300000	-0.584631		chr11	3850000	3860000	-0.274327		chr1	153210000	153220000	-0.56838		chr10	123360000	123370000	-0.056665		chr1	153470000	153480000	-0.92486		chr1	220450000	220470000	0.0530513		chr11	2900000	2910000	-0.0180531		chr1	164780000	164790000	0.141857		chr11	116150000	116160000	-0.238871		chr1	157840000	157850000	0.299848
chr1	213400000	213420000	-0.151593		chr11	3860000	3870000	-0.23725		chr1	153200000	153210000	-0.511395		chr10	123370000	123380000	-0.114004		chr1	153480000	153490000	-0.825608		chr1	220840000	220860000	-0.0633003		chr11	2910000	2920000	-0.126102		chr1	164770000	164780000	0.160311		chr11	116140000	116150000	-0.227044		chr1	157850000	157860000	0.302092
chr1	214150000	214170000	0.456622		chr11	8000000	8010000	-0.488519		chr1	153470000	153480000	-0.92486		chr10	123670000	123680000	-0.52253		chr1	154130000	154140000	-0.0252366		chr1	220970000	220990000	-0.567682		chr11	3430000	3440000	-0.339971		chr1	165070000	165080000	-0.508474		chr11	117670000	117680000	-0.117713		chr1	157910000	157920000	0.259532
chr1	214320000	214340000	-0.425594		chr11	8010000	8020000	-0.496145		chr1	153480000	153490000	-0.825608		chr10	123680000	123690000	-0.50609		chr1	154120000	154130000	-0.0167082		chr1	221380000	221400000	0.164653		chr11	3440000	3450000	-0.391724		chr1	165060000	165070000	-0.494659		chr11	117680000	117690000	-0.0995625		chr1	157920000	157930000	0.255937
chr1	214510000	214530000	-0.224016		chr11	8600000	8610000	-0.0950852		chr1	154130000	154140000	-0.0252366		chr10	123770000	123780000	-0.182801		chr1	154440000	154450000	0.223004		chr1	221660000	221680000	0.0328545		chr11	3660000	3670000	-0.137965		chr1	165350000	165360000	-0.338257		chr11	118230000	118240000	0.301946		chr1	158110000	158120000	0.0563184
chr1	214810000	214830000	-0.886781		chr11	8610000	8620000	-0.118668		chr1	154120000	154130000	-0.0167082		chr10	123780000	123790000	-0.170397		chr1	154450000	154460000	0.250596		chr1	222010000	222030000	0.557371		chr11	3670000	3680000	-0.159703		chr1	165340000	165350000	-0.366932		chr11	118220000	118230000	0.316199		chr1	158120000	158130000	0.0501663
chr1	215680000	215700000	-0.11383		chr11	8930000	8940000	-0.226063		chr1	154310000	154320000	0.127606		chr10	124210000	124220000	0.0138165		chr1	154860000	154870000	0.0748501		chr1	222210000	222230000	0.182765		chr11	3820000	3830000	-0.11181		chr1	165890000	165900000	-0.0949029		chr11	118440000	118450000	-0.153132		chr1	158160000	158170000	0.0384765
chr1	215850000	215870000	-0.410109		chr11	8920000	8930000	-0.202363		chr1	154320000	154330000	0.139313		chr10	124220000	124230000	0.0103212		chr1	154870000	154880000	0.0497205		chr1	222270000	222290000	0.146558		chr11	3830000	3840000	-0.103171		chr1	165880000	165890000	-0.0584721		chr11	118450000	118460000	-0.163339		chr1	158170000	158180000	0.060775
chr1	217530000	217550000	0.234229		chr11	8980000	8990000	-0.295489		chr1	154440000	154450000	0.223004		chr10	125750000	125760000	-0.29074		chr1	155620000	155630000	0.360485		chr1	222620000	222640000	-0.309692		chr11	4110000	4120000	-0.637624		chr1	166410000	166420000	0.264875		chr11	118520000	118530000	-0.130968		chr1	158470000	158480000	0.34641
chr1	217560000	217580000	0.219824		chr11	8990000	9000000	-0.294137		chr1	154450000	154460000	0.250596		chr10	125740000	125750000	-0.337012		chr1	155610000	155620000	0.384992		chr1	222680000	222700000	-0.053577		chr11	4120000	4130000	-0.702219		chr1	166420000	166430000	0.261967		chr11	118530000	118540000	-0.130328		chr1	158480000	158490000	0.364861
chr1	217910000	217930000	-0.0521816		chr11	9490000	9500000	0.32263		chr1	154860000	154870000	0.0748501		chr10	126210000	126220000	-0.26945		chr1	156110000	156120000	-0.0541151		chr1	222900000	222920000	-0.0342211		chr11	4200000	4210000	-0.721175		chr1	166430000	166440000	0.266777		chr11	118770000	118780000	0.182937		chr1	158570000	158580000	0.664241
chr1	217990000	218010000	-0.133535		chr11	9480000	9490000	0.34525		chr1	154870000	154880000	0.0497205		chr10	126200000	126210000	-0.297395		chr1	156100000	156110000	-0.104234		chr1	223290000	223310000	-0.225334		chr11	4190000	4200000	-0.777468		chr1	166440000	166450000	0.277498		chr11	118760000	118770000	0.187895		chr1	158560000	158570000	0.630755
chr1	218440000	218460000	-0.956338		chr11	9620000	9630000	0.0441145		chr1	155620000	155630000	0.360485		chr10	126440000	126450000	0.0476173		chr1	156770000	156780000	-0.225043		chr1	223720000	223740000	-0.13777		chr11	4620000	4630000	0.162511		chr1	166760000	166770000	0.0908036		chr11	118970000	118980000	0.0990626		chr1	158960000	158970000	0.0514757
chr1	218710000	218730000	0.218737		chr11	9630000	9640000	0.0207277		chr1	155610000	155620000	0.384992		chr10	126430000	126440000	0.0564917		chr1	156760000	156770000	-0.245338		chr1	223780000	223800000	-0.0690923		chr11	4630000	4640000	0.17319		chr1	166770000	166780000	0.0602701		chr11	118960000	118970000	0.101895		chr1	158970000	158980000	-0.0280184
chr1	219330000	219350000	0.553362		chr11	9770000	9780000	-0.00560865		chr1	156580000	156590000	-0.59679		chr10	126470000	126480000	0.00714664		chr1	156910000	156920000	-0.667192		chr1	223870000	223890000	-0.565303		chr11	5620000	5630000	0.264476		chr1	167020000	167030000	0.069755		chr11	120200000	120210000	-0.337208		chr1	159060000	159070000	-0.600463
chr1	219580000	219600000	0.136602		chr11	9780000	9790000	0.0479592		chr1	156590000	156600000	-0.591834		chr10	126480000	126490000	-0.0134286		chr1	156900000	156910000	-0.651136		chr1	224090000	224110000	0.133783		chr11	5610000	5620000	0.277904		chr1	167030000	167040000	0.0744342		chr11	120190000	120200000	-0.369845		chr1	159050000	159060000	-0.556444
chr1	219990000	220010000	-0.846922		chr11	10770000	10780000	-0.590322		chr1	156770000	156780000	-0.225043		chr10	128190000	128200000	0.0946574		chr1	157060000	157070000	-0.654293		chr1	224170000	224190000	0.158073		chr11	8000000	8010000	-0.218248		chr1	168040000	168050000	-0.223966		chr11	124490000	124500000	-0.0483422		chr1	159190000	159200000	-0.274891
chr1	220440000	220460000	-0.287931		chr11	10760000	10770000	-0.533403		chr1	156760000	156770000	-0.245338		chr10	128200000	128210000	0.0469445		chr1	157050000	157060000	-0.706199		chr1	224290000	224310000	0.204732		chr11	8010000	8020000	-0.247003		chr1	168030000	168040000	-0.192713		chr11	124480000	124490000	-0.0369082		chr1	159180000	159190000	-0.297844
chr1	220810000	220830000	0.0727987		chr11	13510000	13520000	-0.936598		chr1	156850000	156860000	-0.362818		chr10	131760000	131770000	-0.337986		chr1	157140000	157150000	-0.732096		chr1	224510000	224530000	0.0690715		chr11	8930000	8940000	-0.0344431		chr1	168310000	168320000	-0.378719		chr11	125440000	125450000	0.222614		chr1	159750000	159760000	-0.589836
chr1	220990000	221010000	-0.422223		chr11	13500000	13510000	-0.977871		chr1	156860000	156870000	-0.406434		chr10	131770000	131780000	-0.378973		chr1	157130000	157140000	-0.776418		chr1	224680000	224700000	-0.226975		chr11	8940000	8950000	-0.040871		chr1	168320000	168330000	-0.354895		chr11	125430000	125440000	0.215403		chr1	159740000	159750000	-0.574735
chr1	221380000	221400000	0.173359		chr11	14530000	14540000	-0.235093		chr1	156910000	156920000	-0.667192		chr10	131990000	132000000	-0.625006		chr1	157300000	157310000	-0.150957		chr1	225100000	225120000	0.122224		chr11	8980000	8990000	-0.117409		chr1	168380000	168390000	-0.376233		chr11	125750000	125760000	-0.254443		chr1	160060000	160070000	-0.39918
chr1	221620000	221640000	-0.0347777		chr11	14540000	14550000	-0.17881		chr1	156900000	156910000	-0.651136		chr10	131980000	131990000	-0.620871		chr1	157310000	157320000	-0.137706		chr1	225490000	225510000	-0.445438		chr11	8970000	8980000	-0.0986277		chr1	168390000	168400000	-0.377475		chr11	125760000	125770000	-0.277543		chr1	160050000	160060000	-0.437362
chr1	222620000	222640000	-0.71706		chr11	16750000	16760000	-1.54868		chr1	157060000	157070000	-0.654293		chr10	133680000	133690000	-1.14714		chr1	157320000	157330000	-0.137123		chr1	225650000	225670000	-0.324991		chr11	9470000	9480000	0.227967		chr1	168580000	168590000	-0.0595816		chr11	126080000	126090000	-0.49708		chr1	160370000	160380000	0.0845878
chr1	222810000	222830000	-0.377365		chr11	16760000	16770000	-1.56282		chr1	157050000	157060000	-0.706199		chr10	133670000	133680000	-1.21957		chr1	157330000	157340000	-0.136269		chr1	225950000	225970000	0.407803		chr11	9480000	9490000	0.197639		chr1	168570000	168580000	-0.0975664		chr11	126070000	126080000	-0.480715		chr1	160360000	160370000	0.0807825
chr1	222880000	222900000	-0.434634		chr11	17090000	17100000	-0.21279		chr1	157140000	157150000	-0.732096		chr10	134190000	134200000	0.248194		chr1	157500000	157510000	-0.387571		chr1	226160000	226180000	-0.0435416		chr11	9640000	9650000	-0.0716925		chr1	169510000	169520000	-0.237993		chr11	126130000	126140000	-0.535772		chr1	160650000	160660000	0.145864
chr1	223250000	223270000	-0.169902		chr11	17100000	17110000	-0.223398		chr1	157130000	157140000	-0.776418		chr10	134200000	134210000	0.300073		chr1	157490000	157500000	-0.380075		chr1	226240000	226260000	-0.0931802		chr11	9630000	9640000	-0.0849381		chr1	169520000	169530000	-0.244599		chr11	126140000	126150000	-0.544207		chr1	160640000	160650000	0.152658
chr1	223290000	223310000	-0.400482		chr11	17220000	17230000	-0.33276		chr1	157300000	157310000	-0.150957		chr10	134270000	134280000	0.35086		chr1	157760000	157770000	-0.0900556		chr1	226300000	226320000	-0.213039		chr11	9770000	9780000	-0.192236		chr1	171190000	171200000	-0.123636		chr12	660000	670000	0.0711138		chr1	161420000	161430000	-0.81294
chr1	223690000	223710000	-0.161746		chr11	17230000	17240000	-0.371058		chr1	157310000	157320000	-0.137706		chr10	134260000	134270000	0.326825		chr1	157770000	157780000	-0.0958122		chr1	226580000	226600000	-0.342794		chr11	9780000	9790000	-0.149215		chr1	171180000	171190000	-0.0885806		chr12	670000	680000	0.115426		chr1	161410000	161420000	-0.843029
chr1	223720000	223740000	-0.168236		chr11	17370000	17380000	-0.528819		chr1	157320000	157330000	-0.137123		chr11	410000	420000	NA		chr1	157910000	157920000	-0.0719319		chr1	226800000	226820000	0.0223291		chr11	10770000	10780000	-0.575479		chr1	171200000	171210000	-0.152403		chr12	920000	930000	0.430473		chr1	161420000	161430000	-0.81294
chr1	223780000	223800000	-0.0553316		chr11	17380000	17390000	-0.545134		chr1	157330000	157340000	-0.136269		chr11	400000	410000	NA		chr1	157900000	157910000	-0.0637341		chr1	227050000	227070000	0.142666		chr11	10760000	10770000	-0.522074		chr1	171210000	171220000	-0.167322		chr12	930000	940000	0.423362		chr1	161430000	161440000	-0.546153
chr1	223870000	223890000	-0.437978		chr11	18120000	18130000	-0.172387		chr1	157500000	157510000	-0.387571		chr11	510000	520000	-0.215052		chr1	158110000	158120000	-0.362062		chr1	227220000	227240000	0.303238		chr11	13490000	13500000	-0.049285		chr1	171430000	171440000	-0.270356		chr12	1710000	1720000	-0.206313		chr1	161630000	161640000	0.133043
chr1	224130000	224150000	0.0558367		chr11	18130000	18140000	-0.13886		chr1	157490000	157500000	-0.380075		chr11	520000	530000	-0.229616		chr1	158120000	158130000	-0.380434		chr1	227620000	227640000	-0.111941		chr11	13480000	13490000	-0.0579591		chr1	171440000	171450000	-0.249718		chr12	1720000	1730000	-0.243835		chr1	161620000	161630000	0.0623205
chr1	224180000	224200000	0.0133221		chr11	18340000	18350000	0.325931		chr1	157760000	157770000	-0.0900556		chr11	800000	810000	-0.811227		chr1	159020000	159030000	-0.0527338		chr1	227910000	227930000	0.313246		chr11	13680000	13690000	0.161036		chr1	171560000	171570000	0.0136137		chr12	4640000	4650000	0.239395		chr1	161630000	161640000	0.133043
chr1	224210000	224230000	0.0008135		chr11	18330000	18340000	0.317769		chr1	157770000	157780000	-0.0958122		chr11	810000	820000	-0.846825		chr1	159030000	159040000	-0.0711386		chr1	228130000	228150000	0.137401		chr11	13690000	13700000	0.173313		chr1	171570000	171580000	0.0154122		chr12	4650000	4660000	0.24293		chr1	161640000	161650000	0.0655215
chr1	224290000	224310000	-0.0327085		chr11	18420000	18430000	0.296529		chr1	157910000	157920000	-0.0719319		chr11	840000	850000	-0.960006		chr1	159190000	159200000	-0.0172383		chr1	228340000	228360000	0.136407		chr11	14530000	14540000	-0.202952		chr1	171590000	171600000	0.0199338		chr12	6640000	6650000	-0.221188		chr1	162010000	162020000	0.000161003
chr1	224530000	224550000	-0.176419		chr11	18430000	18440000	0.294549		chr1	157900000	157910000	-0.0637341		chr11	850000	860000	-0.854418		chr1	159200000	159210000	-0.0110125		chr1	228510000	228530000	0.229652		chr11	14540000	14550000	-0.156514		chr1	171580000	171590000	0.0172004		chr12	6650000	6660000	-0.224589		chr1	162020000	162030000	0.0406962
chr1	224680000	224700000	-0.647943		chr11	18550000	18560000	0.0415678		chr1	158110000	158120000	-0.362062		chr11	1250000	1260000	0.345538		chr1	159580000	159590000	0.000794666		chr1	228740000	228760000	-1.28027		chr11	14930000	14940000	-0.088591		chr1	171770000	171780000	-0.0769989		chr12	6720000	6730000	-0.00985033		chr1	162320000	162330000	0.427119
chr1	225100000	225120000	0.228014		chr11	18540000	18550000	0.0543889		chr1	158120000	158130000	-0.380434		chr11	1240000	1250000	0.317649		chr1	159590000	159600000	-0.0389944		chr1	228760000	228780000	-1.22315		chr11	14920000	14930000	-0.0526746		chr1	171760000	171770000	-0.0682372		chr12	6710000	6720000	-0.0301327		chr1	162310000	162320000	0.431267
chr1	225160000	225180000	0.209549		chr11	27530000	27540000	-1.22403		chr1	159020000	159030000	-0.0527338		chr11	1410000	1420000	0.427545		chr1	159730000	159740000	-0.905923		chr1	229370000	229390000	-0.071377		chr11	15960000	15970000	-0.0938466		chr1	171950000	171960000	-0.02855		chr12	6820000	6830000	0.0557292		chr1	162560000	162570000	0.0116464
chr1	225490000	225510000	-0.796483		chr11	27520000	27530000	-1.13268		chr1	159030000	159040000	-0.0711386		chr11	1420000	1430000	0.409643		chr1	159720000	159730000	-0.866242		chr1	229640000	229660000	-0.0345889		chr11	15950000	15960000	-0.118208		chr1	171960000	171970000	-0.0261853		chr12	6830000	6840000	0.0576608		chr1	162570000	162580000	-0.0172111
chr1	225650000	225670000	-0.84747		chr11	30340000	30350000	-0.267586		chr1	159190000	159200000	-0.0172383		chr11	1850000	1860000	0.54486		chr1	159880000	159890000	-0.685142		chr1	229680000	229700000	-0.0668425		chr11	15980000	15990000	-0.00982736		chr1	172390000	172400000	-0.0572936		chr12	6950000	6960000	-0.289287		chr1	162810000	162820000	-0.55228
chr1	225960000	225980000	0.762875		chr11	30350000	30360000	-0.234561		chr1	159200000	159210000	-0.0110125		chr11	1860000	1870000	0.585358		chr1	159870000	159880000	-0.704062		chr1	229780000	229800000	-0.123317		chr11	15990000	16000000	0.0287042		chr1	172400000	172410000	-0.0494282		chr12	6960000	6970000	-0.317209		chr1	162820000	162830000	-0.479278
chr1	225990000	226010000	0.702924		chr11	31380000	31390000	-0.239361		chr1	159580000	159590000	0.000794666		chr11	1970000	1980000	0.763949		chr1	160370000	160380000	-0.549499		chr1	230080000	230100000	0.710428		chr11	16750000	16760000	-0.807576		chr1	172710000	172720000	-0.209632		chr12	7080000	7090000	-0.25416		chr1	163320000	163330000	-0.440457
chr1	226170000	226190000	-0.409849		chr11	31390000	31400000	-0.189072		chr1	159590000	159600000	-0.0389944		chr11	1960000	1970000	0.750394		chr1	160360000	160370000	-0.546753		chr1	230430000	230450000	-0.169028		chr11	16760000	16770000	-0.810634		chr1	172700000	172710000	-0.244943		chr12	7070000	7080000	-0.293051		chr1	163330000	163340000	-0.453136
chr1	226370000	226390000	-0.259252		chr11	32900000	32910000	-0.481511		chr1	159730000	159740000	-0.905923		chr11	2180000	2190000	-0.298747		chr1	160630000	160640000	-0.0494234		chr1	230730000	230750000	-0.131687		chr11	17090000	17100000	0.0951994		chr1	173180000	173190000	-0.0303246		chr12	7330000	7340000	-0.25661		chr1	164430000	164440000	0.246256
chr1	226580000	226600000	-0.645873		chr11	32910000	32920000	-0.442938		chr1	159720000	159730000	-0.866242		chr11	2170000	2180000	-0.169296		chr1	160620000	160630000	-0.0484039		chr1	230920000	230940000	0.0851252		chr11	17080000	17090000	0.0965775		chr1	173170000	173180000	0.00396939		chr12	7340000	7350000	-0.232701		chr1	164420000	164430000	0.240108
chr1	226800000	226820000	-0.0623986		chr11	33180000	33190000	-0.119271		chr1	159880000	159890000	-0.685142		chr11	2560000	2570000	0.162916		chr1	160960000	160970000	-0.844567		chr1	231030000	231050000	0.339483		chr11	17220000	17230000	0.247711		chr1	174050000	174060000	-0.121969		chr12	8180000	8190000	0.123122		chr1	164580000	164590000	0.347379
chr1	227040000	227060000	-0.119835		chr11	33170000	33180000	-0.139719		chr1	159870000	159880000	-0.704062		chr11	2550000	2560000	0.0867009		chr1	160950000	160960000	-0.853822		chr1	231360000	231380000	-0.0344055		chr11	17230000	17240000	0.22985		chr1	174060000	174070000	-0.129995		chr12	8170000	8180000	0.136756		chr1	164570000	164580000	0.35287
chr1	227290000	227310000	0.486421		chr11	33720000	33730000	-0.0250883		chr1	160370000	160380000	-0.549499		chr11	2920000	2930000	-0.217339		chr1	161420000	161430000	-1.12851		chr1	231440000	231460000	-0.133232		chr11	18120000	18130000	-0.190534		chr1	174230000	174240000	-0.167458		chr12	9030000	9040000	0.616577		chr1	164780000	164790000	0.141857
chr1	227640000	227660000	-0.133188		chr11	33710000	33720000	0.0121588		chr1	160360000	160370000	-0.546753		chr11	2910000	2920000	-0.131362		chr1	161430000	161440000	-0.965793		chr1	231740000	231760000	-0.654056		chr11	18130000	18140000	-0.183904		chr1	174220000	174230000	-0.226696		chr12	9040000	9050000	0.580129		chr1	164770000	164780000	0.160311
chr1	227910000	227930000	0.248932		chr11	34060000	34070000	0.0183462		chr1	160630000	160640000	-0.0494234		chr11	3110000	3120000	-0.275404		chr1	161430000	161440000	-0.965793		chr1	232000000	232020000	-0.295498		chr11	18420000	18430000	0.542512		chr1	174700000	174710000	-0.225136		chr12	9440000	9450000	-0.378917		chr1	165070000	165080000	-0.508474
chr1	228150000	228170000	0.016404		chr11	34070000	34080000	0.0380984		chr1	160620000	160630000	-0.0484039		chr11	3120000	3130000	-0.288888		chr1	161440000	161450000	-1.07098		chr1	232770000	232790000	0.351661		chr11	18430000	18440000	0.551021		chr1	174710000	174720000	-0.292613		chr12	9430000	9440000	-0.365439		chr1	165060000	165070000	-0.494659
chr1	228280000	228300000	0.140442		chr11	34380000	34390000	0.1151		chr1	160960000	160970000	-0.844567		chr11	3660000	3670000	-0.549662		chr1	162010000	162020000	0.167678		chr1	233150000	233170000	0.31127		chr11	18550000	18560000	0.460391		chr1	175100000	175110000	-0.33701		chr12	13400000	13410000	-0.318043		chr1	165350000	165360000	-0.338257
chr1	228380000	228400000	0.155443		chr11	34370000	34380000	0.196502		chr1	160950000	160960000	-0.853822		chr11	3650000	3660000	-0.530626		chr1	162020000	162030000	0.220004		chr1	233380000	233400000	-0.823563		chr11	18540000	18550000	0.468194		chr1	175090000	175100000	-0.336148		chr12	13410000	13420000	-0.294175		chr1	165340000	165350000	-0.366932
chr1	228740000	228760000	-1.54064		chr11	34510000	34520000	-0.0526814		chr1	161400000	161410000	-1.01672		chr11	3850000	3860000	-0.274327		chr1	162280000	162290000	0.194034		chr1	233560000	233580000	-0.33659		chr11	20370000	20380000	-0.0596185		chr1	175310000	175320000	-0.187754		chr12	24100000	24110000	-0.0386402		chr1	165890000	165900000	-0.0949029
chr1	228770000	228790000	-1.85052		chr11	34520000	34530000	-0.0629179		chr1	161410000	161420000	-1.09966		chr11	3860000	3870000	-0.23725		chr1	162290000	162300000	0.167178		chr1	233920000	233940000	0.740674		chr11	20380000	20390000	-0.0803755		chr1	175320000	175330000	-0.170798		chr12	24110000	24120000	-0.0683203		chr1	165880000	165890000	-0.0584721
chr1	229300000	229320000	0.701823		chr11	34930000	34940000	-0.279137		chr1	161420000	161430000	-1.12851		chr11	8000000	8010000	-0.488519		chr1	162560000	162570000	-0.273879		chr1	234220000	234240000	-0.501341		chr11	27530000	27540000	-1.02144		chr1	175850000	175860000	0.13471		chr12	25100000	25110000	-0.276762		chr1	166410000	166420000	0.264875
chr1	229380000	229400000	-0.112541		chr11	34940000	34950000	-0.243906		chr1	161430000	161440000	-0.965793		chr11	8010000	8020000	-0.496145		chr1	162570000	162580000	-0.262931		chr1	234440000	234460000	-0.673303		chr11	27520000	27530000	-0.969751		chr1	175860000	175870000	0.121242		chr12	25110000	25120000	-0.248182		chr1	166420000	166430000	0.261967
chr1	229680000	229700000	-0.789215		chr11	36310000	36320000	-0.395857		chr1	161430000	161440000	-0.965793		chr11	8600000	8610000	-0.0950852		chr1	162810000	162820000	-0.433608		chr1	234610000	234630000	-0.490352		chr11	30330000	30340000	-0.176401		chr1	176000000	176010000	0.0924121		chr12	27170000	27180000	0.0957205		chr1	166430000	166440000	0.266777
chr1	229780000	229800000	-0.7255		chr11	36300000	36310000	-0.403519		chr1	161440000	161450000	-1.07098		chr11	8610000	8620000	-0.118668		chr1	162800000	162810000	-0.477316		chr1	234730000	234750000	0.0983986		chr11	30340000	30350000	-0.167129		chr1	175990000	176000000	0.0930777		chr12	27180000	27190000	0.111989		chr1	166440000	166450000	0.277498
chr1	230100000	230120000	0.876435		chr11	36520000	36530000	-0.856146		chr1	162010000	162020000	0.167678		chr11	8930000	8940000	-0.226063		chr1	163320000	163330000	-0.960398		chr1	235190000	235210000	-0.296154		chr11	31380000	31390000	-0.502412		chr1	176030000	176040000	0.0558457		chr12	27850000	27860000	-0.630072		chr1	166760000	166770000	0.0908036
chr1	230440000	230460000	-0.102445		chr11	36530000	36540000	-0.889137		chr1	162020000	162030000	0.220004		chr11	8920000	8930000	-0.202363		chr1	163330000	163340000	-0.968828		chr1	235250000	235270000	-0.618828		chr11	31390000	31400000	-0.423109		chr1	176040000	176050000	0.038064		chr12	27860000	27870000	-0.645107		chr1	166770000	166780000	0.0602701
chr1	230730000	230750000	-0.142897		chr11	44110000	44120000	-0.555669		chr1	162280000	162290000	0.194034		chr11	8980000	8990000	-0.295489		chr1	164600000	164610000	0.0450964		chr1	235660000	235680000	-0.324728		chr11	33180000	33190000	0.170195		chr1	176280000	176290000	-0.201273		chr12	28330000	28340000	0.416727		chr1	167020000	167030000	0.069755
chr1	230920000	230940000	0.353975		chr11	44100000	44110000	-0.575567		chr1	162290000	162300000	0.167178		chr11	8990000	9000000	-0.294137		chr1	164590000	164600000	0.0634058		chr1	236250000	236270000	-0.650161		chr11	33170000	33180000	0.149727		chr1	176270000	176280000	-0.195052		chr12	28340000	28350000	0.420283		chr1	167030000	167040000	0.0744342
chr1	231360000	231380000	-0.212756		chr11	46860000	46870000	-0.0187566		chr1	162560000	162570000	-0.273879		chr11	9490000	9500000	0.32263		chr1	164760000	164770000	-0.149046		chr1	236680000	236700000	0.0497559		chr11	33720000	33730000	-0.218527		chr1	176330000	176340000	-0.184761		chr12	31800000	31810000	-0.425575		chr1	168040000	168050000	-0.223966
chr1	231460000	231480000	-0.0814894		chr11	46870000	46880000	0.00651984		chr1	162570000	162580000	-0.262931		chr11	9480000	9490000	0.34525		chr1	164770000	164780000	-0.165687		chr1	236760000	236780000	-0.139333		chr11	33710000	33720000	-0.193225		chr1	176320000	176330000	-0.202292		chr12	31810000	31820000	-0.366836		chr1	168030000	168040000	-0.192713
chr1	231730000	231750000	-0.256563		chr11	47170000	47180000	0.0861841		chr1	162810000	162820000	-0.433608		chr11	9620000	9630000	0.0441145		chr1	164780000	164790000	-0.176182		chr1	236910000	236930000	0.0921988		chr11	34380000	34390000	0.0306468		chr1	176520000	176530000	0.185476		chr12	32200000	32210000	0.498547		chr1	168380000	168390000	-0.376233
chr1	231990000	232010000	-0.60383		chr11	47180000	47190000	-0.0173515		chr1	162800000	162810000	-0.477316		chr11	9630000	9640000	0.0207277		chr1	164790000	164800000	-0.18118		chr1	237280000	237300000	0.10718		chr11	34370000	34380000	0.0813532		chr1	176530000	176540000	0.222769		chr12	32210000	32220000	0.479987		chr1	168390000	168400000	-0.377475
chr1	232170000	232190000	-0.203634		chr11	47600000	47610000	-0.135477		chr1	163320000	163330000	-0.960398		chr11	9770000	9780000	-0.00560865		chr1	165050000	165060000	-0.56992		chr1	237740000	237760000	-0.0829816		chr11	34930000	34940000	-0.169764		chr1	176850000	176860000	-0.0801039		chr12	32900000	32910000	-0.549952		chr1	168580000	168590000	-0.0595816
chr1	232750000	232770000	0.26347		chr11	47610000	47620000	-0.145704		chr1	163330000	163340000	-0.968828		chr11	9780000	9790000	0.0479592		chr1	165060000	165070000	-0.575884		chr1	237760000	237780000	-0.0890386		chr11	34940000	34950000	-0.143307		chr1	176860000	176870000	-0.107164		chr12	32910000	32920000	-0.520643		chr1	168570000	168580000	-0.0975664
chr1	233420000	233440000	-0.497789		chr11	47650000	47660000	-0.256234		chr1	164600000	164610000	0.0450964		chr11	10770000	10780000	-0.590322		chr1	165330000	165340000	-0.376899		chr1	237960000	237980000	-0.168221		chr11	35640000	35650000	-0.188095		chr1	177920000	177930000	-0.119474		chr12	34180000	34190000	-0.656979		chr1	169330000	169340000	-0.0962868
chr1	234210000	234230000	-0.867899		chr11	47660000	47670000	-0.25133		chr1	164590000	164600000	0.0634058		chr11	10760000	10770000	-0.533403		chr1	165340000	165350000	-0.389875		chr1	238890000	238910000	0.261524		chr11	35630000	35640000	-0.249787		chr1	177910000	177920000	-0.10684		chr12	34170000	34180000	-0.663192		chr1	169320000	169330000	-0.0580786
chr1	234440000	234460000	-0.910763		chr11	47740000	47750000	-0.34115		chr1	164760000	164770000	-0.149046		chr11	13510000	13520000	-0.936598		chr1	165890000	165900000	-0.305362		chr1	239490000	239510000	0.207911		chr11	36310000	36320000	-0.430434		chr1	177980000	177990000	-0.0989104		chr12	42730000	42740000	0.0695768		chr1	169510000	169520000	-0.237993
chr1	234610000	234630000	-1.04999		chr11	47750000	47760000	-0.362145		chr1	164770000	164780000	-0.165687		chr11	13500000	13510000	-0.977871		chr1	165880000	165890000	-0.253346		chr1	240090000	240110000	-0.510583		chr11	36300000	36310000	-0.437192		chr1	177990000	178000000	-0.0955663		chr12	42720000	42730000	0.0919678		chr1	169520000	169530000	-0.244599
chr1	234730000	234750000	0.138854		chr11	57430000	57440000	-0.635984		chr1	164780000	164790000	-0.176182		chr11	14530000	14540000	-0.235093		chr1	166470000	166480000	-0.0522197		chr1	240140000	240160000	-0.573037		chr11	36520000	36530000	-0.809852		chr1	178240000	178250000	-0.196526		chr12	45340000	45350000	-0.738602		chr1	171190000	171200000	-0.123636
chr1	235090000	235110000	0.652779		chr11	57420000	57430000	-0.650114		chr1	164790000	164800000	-0.18118		chr11	14540000	14550000	-0.17881		chr1	166460000	166470000	-0.0452804		chr1	240340000	240360000	-0.254189		chr11	36530000	36540000	-0.830777		chr1	178250000	178260000	-0.21507		chr12	45350000	45360000	-0.772152		chr1	171180000	171190000	-0.0885806
chr1	235190000	235210000	-0.159934		chr11	57480000	57490000	-0.45901		chr1	165050000	165060000	-0.56992		chr11	15090000	15100000	-0.354075		chr1	167020000	167030000	-0.0846452		chr1	240370000	240390000	-0.164308		chr11	44110000	44120000	-0.519343		chr1	178490000	178500000	-0.194985		chr12	46110000	46120000	0.0475588		chr1	171200000	171210000	-0.152403
chr1	235250000	235270000	-0.68668		chr11	57470000	57480000	-0.47967		chr1	165060000	165070000	-0.575884		chr11	15100000	15110000	-0.359025		chr1	167030000	167040000	-0.0784273		chr1	241660000	241680000	-0.706745		chr11	44120000	44130000	-0.470214		chr1	178480000	178490000	-0.212873		chr12	46120000	46130000	0.0340158		chr1	171210000	171220000	-0.167322
chr1	235660000	235680000	-0.370665		chr11	59570000	59580000	-0.158728		chr1	165330000	165340000	-0.376899		chr11	15660000	15670000	-0.237807		chr1	167780000	167790000	-0.103433		chr1	241760000	241780000	-0.0719943		chr11	44570000	44580000	0.00186216		chr1	178730000	178740000	0.098015		chr12	46380000	46390000	-0.365963		chr1	171430000	171440000	-0.270356
chr1	235940000	235960000	0.0238044		chr11	59580000	59590000	-0.162957		chr1	165340000	165350000	-0.389875		chr11	15670000	15680000	-0.23344		chr1	167770000	167780000	-0.121533		chr1	242040000	242060000	-0.0698808		chr11	44560000	44570000	0.0121671		chr1	178740000	178750000	0.124499		chr12	46390000	46400000	-0.368362		chr1	171440000	171450000	-0.249718
chr1	236010000	236030000	-0.235127		chr11	60690000	60700000	-0.508982		chr1	165560000	165570000	-0.159791		chr11	16630000	16640000	-0.855987		chr1	168040000	168050000	-0.131357		chr1	242170000	242190000	-0.585371		chr11	45790000	45800000	-0.485702		chr1	178960000	178970000	0.408236		chr12	49200000	49210000	-0.464039		chr1	171560000	171570000	0.0136137
chr1	236140000	236160000	-0.61035		chr11	60680000	60690000	-0.552525		chr1	165570000	165580000	-0.141644		chr11	16640000	16650000	-0.951864		chr1	168050000	168060000	-0.154307		chr1	242960000	242980000	0.0723496		chr11	45800000	45810000	-0.518182		chr1	178970000	178980000	0.394212		chr12	49210000	49220000	-0.470979		chr1	171570000	171580000	0.0154122
chr1	236250000	236270000	-0.80018		chr11	61050000	61060000	-0.443215		chr1	166470000	166480000	-0.0522197		chr11	16750000	16760000	-1.54868		chr1	168300000	168310000	-0.337299		chr1	243180000	243200000	0.0117021		chr11	45860000	45870000	-0.474828		chr1	179340000	179350000	0.00603946		chr12	49450000	49460000	-0.27423		chr1	171590000	171600000	0.0199338
chr1	236760000	236780000	-0.215806		chr11	61060000	61070000	-0.407244		chr1	166460000	166470000	-0.0452804		chr11	16760000	16770000	-1.56282		chr1	168290000	168300000	-0.328028		chr1	243220000	243240000	0.0240014		chr11	45850000	45860000	-0.490212		chr1	179350000	179360000	-0.0169347		chr12	49440000	49450000	-0.2956		chr1	171580000	171590000	0.0172004
chr1	236900000	236920000	0.0602483		chr11	61200000	61210000	-0.628291		chr1	167020000	167030000	-0.0846452		chr11	17090000	17100000	-0.21279		chr1	168380000	168390000	-0.176003		chr1	243480000	243500000	-0.108057		chr11	46140000	46150000	0.152963		chr1	179570000	179580000	-0.150775		chr12	49660000	49670000	-0.271017		chr1	171770000	171780000	-0.0769989
chr1	237090000	237110000	0.24363		chr11	61190000	61200000	-0.639937		chr1	167030000	167040000	-0.0784273		chr11	17100000	17110000	-0.223398		chr1	168370000	168380000	-0.184577		chr1	243680000	243700000	-0.00781885		chr11	46130000	46140000	0.149689		chr1	179560000	179570000	-0.131421		chr12	49650000	49660000	-0.251896		chr1	171760000	171770000	-0.0682372
chr1	237730000	237750000	-0.509803		chr11	61880000	61890000	-0.138488		chr1	167410000	167420000	0.153397		chr11	17220000	17230000	-0.33276		chr1	168560000	168570000	-0.155733		chr1	243920000	243940000	0.361539		chr11	46250000	46260000	0.161128		chr1	179600000	179610000	-0.196826		chr12	49730000	49740000	-0.119772		chr1	171950000	171960000	-0.02855
chr1	237960000	237980000	-0.756466		chr11	61890000	61900000	-0.153398		chr1	167420000	167430000	0.115987		chr11	17230000	17240000	-0.371058		chr1	168570000	168580000	-0.0933703		chr1	244000000	244020000	0.350619		chr11	46260000	46270000	0.144258		chr1	179610000	179620000	-0.204771		chr12	49740000	49750000	-0.109199		chr1	171960000	171970000	-0.0261853
chr1	240090000	240110000	-0.583929		chr11	62330000	62340000	-0.284697		chr1	167780000	167790000	-0.103433		chr11	17370000	17380000	-0.528819		chr1	169330000	169340000	-0.427252		chr1	244430000	244450000	-0.0919104		chr11	46370000	46380000	-0.120576		chr1	179640000	179650000	-0.241405		chr12	50170000	50180000	-0.0531002		chr1	172390000	172400000	-0.0572936
chr1	240140000	240160000	-0.610158		chr11	62340000	62350000	-0.290667		chr1	167770000	167780000	-0.121533		chr11	17380000	17390000	-0.545134		chr1	169340000	169350000	-0.463054		chr1	244610000	244630000	-0.104778		chr11	46360000	46370000	-0.097694		chr1	179650000	179660000	-0.243569		chr12	50160000	50170000	-0.0778499		chr1	172400000	172410000	-0.0494282
chr1	240360000	240380000	-0.267326		chr11	62660000	62670000	-1.18748		chr1	168040000	168050000	-0.131357		chr11	17750000	17760000	0.0149578		chr1	169510000	169520000	-0.379132		chr1	244730000	244750000	-0.0680128		chr11	47190000	47200000	-0.132333		chr1	179800000	179810000	-0.193196		chr12	50230000	50240000	-0.0520785		chr1	172710000	172720000	-0.209632
chr1	240850000	240870000	0.0411844		chr11	62650000	62660000	-1.23731		chr1	168050000	168060000	-0.154307		chr11	17760000	17770000	0.042848		chr1	169520000	169530000	-0.348327		chr1	244960000	244980000	0.0409229		chr11	47180000	47190000	-0.110373		chr1	179810000	179820000	-0.165809		chr12	50240000	50250000	-0.0570058		chr1	172700000	172710000	-0.244943
chr1	240890000	240910000	0.011902		chr11	63740000	63750000	-0.0384065		chr1	168300000	168310000	-0.337299		chr11	18120000	18130000	-0.172387		chr1	170640000	170650000	0.409854		chr1	245220000	245240000	-0.21333		chr11	47380000	47390000	-0.0348163		chr1	180140000	180150000	0.0350865		chr12	50350000	50360000	0.015909		chr1	173180000	173190000	-0.0303246
chr1	241670000	241690000	-0.443541		chr11	63730000	63740000	-0.0350953		chr1	168290000	168300000	-0.328028		chr11	18130000	18140000	-0.13886		chr1	170650000	170660000	0.403159		chr1	245300000	245320000	-0.255967		chr11	47390000	47400000	-0.0427692		chr1	180150000	180160000	-0.0109714		chr12	50360000	50370000	0.0295706		chr1	173170000	173180000	0.00396939
chr1	242000000	242020000	-0.109795		chr11	63930000	63940000	-0.320629		chr1	168380000	168390000	-0.176003		chr11	18340000	18350000	0.325931		chr1	170920000	170930000	-0.0847268		chr1	245840000	245860000	0.222155		chr11	47450000	47460000	-0.157279		chr1	180830000	180840000	0.158378		chr12	50560000	50570000	0.178515		chr1	173380000	173390000	-0.109488
chr1	242180000	242200000	-0.367915		chr11	63940000	63950000	-0.331989		chr1	168370000	168380000	-0.184577		chr11	18330000	18340000	0.317769		chr1	170930000	170940000	-0.074475		chr1	246040000	246060000	0.141361		chr11	47440000	47450000	-0.144575		chr1	180840000	180850000	0.12772		chr12	50570000	50580000	0.17191		chr1	173390000	173400000	-0.0818474
chr1	242580000	242600000	0.0641214		chr11	64130000	64140000	-0.306608		chr1	168560000	168570000	-0.155733		chr11	18550000	18560000	0.0415678		chr1	171200000	171210000	-0.369874		chr1	246160000	246180000	0.279759		chr11	47650000	47660000	-0.192419		chr1	181150000	181160000	-0.46609		chr12	51140000	51150000	-0.0216434		chr1	174050000	174060000	-0.121969
chr1	243190000	243210000	-0.117551		chr11	64120000	64130000	-0.358136		chr1	168570000	168580000	-0.0933703		chr11	18540000	18550000	0.0543889		chr1	171210000	171220000	-0.390354		chr1	246430000	246450000	0.35113		chr11	47660000	47670000	-0.179758		chr1	181140000	181150000	-0.466053		chr12	51150000	51160000	-0.0239374		chr1	174060000	174070000	-0.129995
chr1	243490000	243510000	-0.110005		chr11	64770000	64780000	0.0642096		chr1	169330000	169340000	-0.427252		chr11	27530000	27540000	-1.22403		chr1	171430000	171440000	-0.666987		chr1	246650000	246670000	-0.394201		chr11	47860000	47870000	-0.523427		chr1	181420000	181430000	-0.140959		chr12	51430000	51440000	0.281402		chr1	174230000	174240000	-0.167458
chr1	243860000	243880000	0.315542		chr11	64780000	64790000	0.0671175		chr1	169340000	169350000	-0.463054		chr11	27520000	27530000	-1.13268		chr1	171440000	171450000	-0.646478		chr1	246850000	246870000	-0.184932		chr11	47870000	47880000	-0.547977		chr1	181430000	181440000	-0.107921		chr12	51440000	51450000	0.286262		chr1	174220000	174230000	-0.226696
chr1	243920000	243940000	0.323535		chr11	65110000	65120000	-0.0645226		chr1	170640000	170650000	0.409854		chr11	27710000	27720000	-0.869291		chr1	171560000	171570000	-0.244762		chr1	246970000	246990000	-0.19196		chr11	57080000	57090000	-0.683373		chr1	182040000	182050000	-0.504777		chr12	52410000	52420000	-0.152269		chr1	174700000	174710000	-0.225136
chr1	244430000	244450000	-0.206541		chr11	65120000	65130000	-0.0530381		chr1	170650000	170660000	0.403159		chr11	27720000	27730000	-0.822812		chr1	171570000	171580000	-0.241454		chr1	247060000	247080000	0.0854575		chr11	57090000	57100000	-0.659342		chr1	182050000	182060000	-0.451325		chr12	52420000	52430000	-0.139728		chr1	174710000	174720000	-0.292613
chr1	244610000	244630000	-0.403379		chr11	65280000	65290000	-0.202365		chr1	170920000	170930000	-0.0847268		chr11	30340000	30350000	-0.267586		chr1	171770000	171780000	-0.348828		chr1	247080000	247100000	0.151884		chr11	57410000	57420000	-0.0575308		chr1	182370000	182380000	0.363334		chr12	53400000	53410000	-0.926903		chr1	175100000	175110000	-0.33701
chr1	244720000	244740000	-0.210593		chr11	65290000	65300000	-0.28635		chr1	170930000	170940000	-0.074475		chr11	30350000	30360000	-0.234561		chr1	171760000	171770000	-0.36299		chr1	247480000	247500000	0.0587019		chr11	57420000	57430000	-0.0775731		chr1	182380000	182390000	0.343005		chr12	53390000	53400000	-0.893549		chr1	175090000	175100000	-0.336148
chr1	244950000	244970000	0.094563		chr11	65420000	65430000	-0.283576		chr1	171200000	171210000	-0.369874		chr11	31380000	31390000	-0.239361		chr1	171950000	171960000	-0.114388		chr1	247530000	247550000	-0.0678635		chr11	59570000	59580000	0.00300871		chr1	182900000	182910000	-0.300077		chr12	53710000	53720000	-0.0502649		chr1	175310000	175320000	-0.187754
chr1	244990000	245010000	0.0901426		chr11	65430000	65440000	-0.239957		chr1	171210000	171220000	-0.390354		chr11	31390000	31400000	-0.189072		chr1	171960000	171970000	-0.103189		chr1	247740000	247760000	-0.0567978		chr11	59580000	59590000	0.0401708		chr1	182910000	182920000	-0.291564		chr12	53720000	53730000	-0.0242628		chr1	175320000	175330000	-0.170798
chr1	245220000	245240000	-0.38823		chr11	65620000	65630000	0.376117		chr1	171430000	171440000	-0.666987		chr11	32900000	32910000	-0.481511		chr1	172380000	172390000	0.0734026		chr1	247810000	247830000	0.0937238		chr11	60690000	60700000	0.0184433		chr1	183240000	183250000	0.206256		chr12	54610000	54620000	-0.226706		chr1	175850000	175860000	0.13471
chr1	245260000	245280000	-0.375475		chr11	65610000	65620000	0.38355		chr1	171440000	171450000	-0.646478		chr11	32910000	32920000	-0.442938		chr1	172390000	172400000	0.0572232		chr1	248090000	248110000	0.697873		chr11	60680000	60690000	-0.0207613		chr1	183250000	183260000	0.229648		chr12	54600000	54610000	-0.197622		chr1	175860000	175870000	0.121242
chr1	245540000	245560000	0.246042		chr11	65820000	65830000	-0.0772822		chr1	171560000	171570000	-0.244762		chr11	33180000	33190000	-0.119271		chr1	172710000	172720000	-0.406114		chr1	248590000	248610000	-0.0689582		chr11	61200000	61210000	-0.44878		chr1	183370000	183380000	0.399262		chr12	54770000	54780000	-0.590832		chr1	176000000	176010000	0.0924121
chr1	245840000	245860000	0.513967		chr11	65810000	65820000	-0.0720783		chr1	171570000	171580000	-0.241454		chr11	33170000	33180000	-0.139719		chr1	172700000	172710000	-0.440371		chr1	248640000	248660000	0.0462634		chr11	61190000	61200000	-0.444788		chr1	183360000	183370000	0.39997		chr12	54780000	54790000	-0.646142		chr1	175990000	176000000	0.0930777
chr1	246160000	246180000	0.335398		chr11	66240000	66250000	0.152523		chr1	171770000	171780000	-0.348828		chr11	33720000	33730000	-0.0250883		chr1	173380000	173390000	-0.120521		chr1	248720000	248740000	0.0217014		chr11	61510000	61520000	-0.327186		chr1	183420000	183430000	0.380803		chr12	56120000	56130000	-0.819403		chr1	176030000	176040000	0.0558457
chr1	246440000	246460000	0.453814		chr11	66250000	66260000	0.197435		chr1	171760000	171770000	-0.36299		chr11	33710000	33720000	0.0121588		chr1	173370000	173380000	-0.125768		chr1	248790000	248810000	NA		chr11	61500000	61510000	-0.342282		chr1	183410000	183420000	0.388209		chr12	56110000	56120000	-0.866621		chr1	176040000	176050000	0.038064
chr1	246650000	246670000	-0.409962		chr11	66440000	66450000	0.445369		chr1	171950000	171960000	-0.114388		chr11	34060000	34070000	0.0183462		chr1	174050000	174060000	-0.116079		chr1	248900000	248920000	NA		chr11	61650000	61660000	0.23844		chr1	183880000	183890000	0.125046		chr12	56690000	56700000	0.0253259		chr1	176280000	176290000	-0.201273
chr1	246840000	246860000	-0.15468		chr11	66450000	66460000	0.425396		chr1	171960000	171970000	-0.103189		chr11	34070000	34080000	0.0380984		chr1	174040000	174050000	-0.106265		chr2	310000	330000	NA		chr11	61660000	61670000	0.270511		chr1	183870000	183880000	0.129824		chr12	56680000	56690000	0.0376968		chr1	176270000	176280000	-0.195052
chr1	247130000	247150000	0.0259649		chr11	66600000	66610000	0.228727		chr1	172380000	172390000	0.0734026		chr11	34380000	34390000	0.1151		chr1	174210000	174220000	-0.172083		chr2	650000	670000	0.0630849		chr11	61880000	61890000	-0.0834286		chr1	184190000	184200000	0.367713		chr12	56870000	56880000	-0.184927		chr1	176330000	176340000	-0.184761
chr1	247270000	247290000	-0.109555		chr11	66610000	66620000	0.213275		chr1	172390000	172400000	0.0572232		chr11	34370000	34380000	0.196502		chr1	174220000	174230000	-0.0970184		chr2	920000	940000	0.0873949		chr11	61890000	61900000	-0.122332		chr1	184200000	184210000	0.365298		chr12	56860000	56870000	-0.15285		chr1	176320000	176330000	-0.202292
chr1	247370000	247390000	-0.385519		chr11	66820000	66830000	-0.0311412		chr1	172710000	172720000	-0.406114		chr11	34510000	34520000	-0.0526814		chr1	174720000	174730000	-0.167327		chr2	1120000	1140000	0.357285		chr11	62330000	62340000	0.0467197		chr1	184650000	184660000	-0.388572		chr12	57390000	57400000	0.0781918		chr1	176520000	176530000	0.185476
chr1	247520000	247540000	-0.72117		chr11	66810000	66820000	-0.0337984		chr1	172700000	172710000	-0.440371		chr11	34520000	34530000	-0.0629179		chr1	174710000	174720000	-0.0998435		chr2	1530000	1550000	-0.0328818		chr11	62340000	62350000	0.0470975		chr1	184660000	184670000	-0.393673		chr12	57400000	57410000	0.0518862		chr1	176530000	176540000	0.222769
chr1	247760000	247780000	-0.547383		chr11	67000000	67010000	0.121428		chr1	173380000	173390000	-0.120521		chr11	34930000	34940000	-0.279137		chr1	175100000	175110000	-0.644283		chr2	1600000	1620000	-0.18572		chr11	62540000	62550000	0.00819768		chr1	184760000	184770000	-0.131884		chr12	57640000	57650000	-0.447903		chr1	176850000	176860000	-0.0801039
chr1	247780000	247800000	-0.486175		chr11	67010000	67020000	0.107101		chr1	173370000	173380000	-0.125768		chr11	34940000	34950000	-0.243906		chr1	175110000	175120000	-0.630715		chr2	1820000	1840000	-0.532117		chr11	62550000	62560000	-0.0160973		chr1	184770000	184780000	-0.0962774		chr12	57630000	57640000	-0.447624		chr1	176860000	176870000	-0.107164
chr1	248560000	248580000	-0.10019		chr11	67160000	67170000	-0.0581415		chr1	174050000	174060000	-0.116079		chr11	36310000	36320000	-0.395857		chr1	175310000	175320000	-0.211346		chr2	1840000	1860000	-0.554914		chr11	62660000	62670000	-0.616108		chr1	185140000	185150000	0.0829868		chr12	57840000	57850000	-0.489248		chr1	177920000	177930000	-0.119474
chr1	248660000	248680000	0.103044		chr11	67150000	67160000	-0.0731039		chr1	174040000	174050000	-0.106265		chr11	36300000	36310000	-0.403519		chr1	175320000	175330000	-0.186284		chr2	2110000	2130000	-0.0988003		chr11	62650000	62660000	-0.595749		chr1	185130000	185140000	0.0818024		chr12	57850000	57860000	-0.573405		chr1	177910000	177920000	-0.10684
chr1	248670000	248690000	0.212857		chr11	67270000	67280000	-0.19795		chr1	174210000	174220000	-0.172083		chr11	36520000	36530000	-0.856146		chr1	175850000	175860000	0.0453756		chr2	2480000	2500000	0.148888		chr11	63520000	63530000	0.0895118		chr1	185680000	185690000	-0.136606		chr12	58150000	58160000	-1.16685		chr1	177980000	177990000	-0.0989104
chr1	248770000	248790000	NA		chr11	67280000	67290000	-0.197218		chr1	174220000	174230000	-0.0970184		chr11	36530000	36540000	-0.889137		chr1	175860000	175870000	0.0303258		chr2	2520000	2540000	0.104773		chr11	63530000	63540000	0.106978		chr1	185670000	185680000	-0.161728		chr12	58140000	58150000	-1.11742		chr1	177990000	178000000	-0.0955663
chr1	248900000	248920000	NA		chr11	67570000	67580000	-0.223803		chr1	174720000	174730000	-0.167327		chr11	45790000	45800000	-0.654717		chr1	176050000	176060000	0.223108		chr2	3010000	3030000	0.116869		chr11	63740000	63750000	0.177503		chr1	186270000	186280000	-0.791341		chr12	63000000	63010000	0.104806		chr1	178240000	178250000	-0.196526
chr2	310000	330000	NA		chr11	67560000	67570000	-0.185124		chr1	174710000	174720000	-0.0998435		chr11	45800000	45810000	-0.694148		chr1	176040000	176050000	0.234373		chr2	3040000	3060000	0.096326		chr11	63730000	63740000	0.184182		chr1	186280000	186290000	-0.826789		chr12	62990000	63000000	0.0853783		chr1	178250000	178260000	-0.21507
chr2	670000	690000	-0.317651		chr11	67770000	67780000	-0.417055		chr1	175100000	175110000	-0.644283		chr11	46380000	46390000	-0.668616		chr1	176240000	176250000	-0.191171		chr2	3290000	3310000	0.116886		chr11	63930000	63940000	-0.22448		chr1	186370000	186380000	-0.912744		chr12	64800000	64810000	-0.448966		chr1	178490000	178500000	-0.194985
chr2	860000	880000	-0.00632421		chr11	67760000	67770000	-0.419246		chr1	175110000	175120000	-0.630715		chr11	46390000	46400000	-0.655558		chr1	176250000	176260000	-0.213096		chr2	3460000	3480000	-0.0455572		chr11	63940000	63950000	-0.24133		chr1	186380000	186390000	-0.879169		chr12	64790000	64800000	-0.45682		chr1	178480000	178490000	-0.212873
chr2	890000	910000	0.0182081		chr11	67980000	67990000	0.0174756		chr1	175310000	175320000	-0.211346		chr11	46860000	46870000	-0.0187566		chr1	176850000	176860000	-0.113828		chr2	3520000	3540000	-0.112068		chr11	64110000	64120000	-0.107819		chr1	187010000	187020000	-0.430857		chr12	69080000	69090000	-0.0514		chr1	178730000	178740000	0.098015
chr2	1130000	1150000	0.47178		chr11	67970000	67980000	0.0143095		chr1	175320000	175330000	-0.186284		chr11	46870000	46880000	0.00651984		chr1	176860000	176870000	-0.10778		chr2	3560000	3580000	-0.0864181		chr11	64120000	64130000	-0.101421		chr1	187020000	187030000	-0.426859		chr12	69070000	69080000	4.16814e-05		chr1	178740000	178750000	0.124499
chr2	1500000	1520000	0.0164202		chr11	68060000	68070000	0.230585		chr1	175850000	175860000	0.0453756		chr11	47380000	47390000	-0.157379		chr1	177920000	177930000	-0.751845		chr2	3690000	3710000	-0.927538		chr11	64510000	64520000	-0.331595		chr1	187810000	187820000	0.131635		chr12	69980000	69990000	-0.118244		chr1	178960000	178970000	0.408236
chr2	1540000	1560000	-0.146902		chr11	68050000	68060000	0.260633		chr1	175860000	175870000	0.0303258		chr11	47390000	47400000	-0.148534		chr1	177910000	177920000	-0.800681		chr2	3980000	4000000	-0.869395		chr11	64500000	64510000	-0.296764		chr1	187820000	187830000	0.119937		chr12	69970000	69980000	-0.101081		chr1	178970000	178980000	0.394212
chr2	1860000	1880000	-0.551614		chr11	68220000	68230000	-0.335483		chr1	176050000	176060000	0.223108		chr11	47600000	47610000	-0.135477		chr1	178260000	178270000	-0.256317		chr2	5010000	5030000	-0.000146185		chr11	64600000	64610000	-0.00894164		chr1	187860000	187870000	0.128952		chr12	72140000	72150000	-0.419022		chr1	179340000	179350000	0.00603946
chr2	2090000	2110000	-0.0859518		chr11	68230000	68240000	-0.330719		chr1	176040000	176050000	0.234373		chr11	47610000	47620000	-0.145704		chr1	178270000	178280000	-0.23962		chr2	5100000	5120000	0.0368291		chr11	64610000	64620000	0.0274612		chr1	187870000	187880000	0.125952		chr12	72150000	72160000	-0.455303		chr1	179350000	179360000	-0.0169347
chr2	2500000	2520000	0.232043		chr11	68670000	68680000	0.166505		chr1	176240000	176250000	-0.191171		chr11	47650000	47660000	-0.256234		chr1	178490000	178500000	-0.00325198		chr2	6910000	6930000	-0.78437		chr11	64770000	64780000	0.251272		chr1	187990000	188000000	0.179828		chr12	75900000	75910000	-1.06767		chr1	179570000	179580000	-0.150775
chr2	2710000	2730000	-0.0346423		chr11	68680000	68690000	0.153887		chr1	176250000	176260000	-0.213096		chr11	47660000	47670000	-0.25133		chr1	178500000	178510000	0.0332707		chr2	7230000	7250000	-0.428767		chr11	64780000	64790000	0.255782		chr1	188000000	188010000	0.19496		chr12	75890000	75900000	-1.12147		chr1	179560000	179570000	-0.131421
chr2	2780000	2800000	-0.0746032		chr11	69450000	69460000	0.00317996		chr1	176850000	176860000	-0.113828		chr11	57430000	57440000	-0.635984		chr1	178720000	178730000	0.441554		chr2	7540000	7560000	0.0656702		chr11	65100000	65110000	-0.104956		chr1	188470000	188480000	0.0457122		chr12	76740000	76750000	-0.05879		chr1	179600000	179610000	-0.196826
chr2	3040000	3060000	-0.134972		chr11	69460000	69470000	-0.121282		chr1	176860000	176870000	-0.10778		chr11	57420000	57430000	-0.650114		chr1	178730000	178740000	0.44565		chr2	7560000	7580000	0.0934595		chr11	65090000	65100000	-0.0881156		chr1	188480000	188490000	0.040781		chr12	76750000	76760000	-0.0614283		chr1	179610000	179620000	-0.204771
chr2	3080000	3100000	-0.19727		chr11	69490000	69500000	-0.490493		chr1	177920000	177930000	-0.751845		chr11	58920000	58930000	-0.174128		chr1	179360000	179370000	-0.304467		chr2	7800000	7820000	0.19852		chr11	65280000	65290000	-0.150726		chr1	188780000	188790000	-0.0200607		chr12	82740000	82750000	-0.555929		chr1	179640000	179650000	-0.241405
chr2	3310000	3330000	-0.211413		chr11	69480000	69490000	-0.376196		chr1	177910000	177920000	-0.800681		chr11	58930000	58940000	-0.18127		chr1	179370000	179380000	-0.29752		chr2	8010000	8030000	0.191451		chr11	65290000	65300000	-0.182412		chr1	188790000	188800000	-0.0140929		chr12	82750000	82760000	-0.56948		chr1	179650000	179660000	-0.243569
chr2	3460000	3480000	-0.122337		chr11	70040000	70050000	-0.327828		chr1	178260000	178270000	-0.256317		chr11	59570000	59580000	-0.158728		chr1	179590000	179600000	-0.308313		chr2	8640000	8660000	0.0554265		chr11	65370000	65380000	-0.175366		chr1	189350000	189360000	0.127026		chr12	89920000	89930000	-0.334715		chr1	179800000	179810000	-0.193196
chr2	3520000	3540000	-0.104901		chr11	70050000	70060000	-0.343041		chr1	178270000	178280000	-0.23962		chr11	59580000	59590000	-0.162957		chr1	179600000	179610000	-0.309945		chr2	8820000	8840000	-0.122656		chr11	65380000	65390000	-0.168801		chr1	189360000	189370000	0.128779		chr12	89930000	89940000	-0.321521		chr1	179810000	179820000	-0.165809
chr2	3560000	3580000	-0.0240405		chr11	71140000	71150000	-0.0213295		chr1	178490000	178500000	-0.00325198		chr11	60690000	60700000	-0.508982		chr1	179620000	179630000	-0.336533		chr2	8900000	8920000	-0.205747		chr11	65620000	65630000	0.342194		chr1	189370000	189380000	0.125156		chr12	92540000	92550000	0.34554		chr1	180140000	180150000	0.0350865
chr2	3700000	3720000	-1.08407		chr11	71130000	71140000	0.0212416		chr1	178500000	178510000	0.0332707		chr11	60680000	60690000	-0.552525		chr1	179630000	179640000	-0.343264		chr2	9270000	9290000	-0.119243		chr11	65630000	65640000	0.344997		chr1	189380000	189390000	0.123488		chr12	92530000	92540000	0.331518		chr1	180150000	180160000	-0.0109714
chr2	3940000	3960000	-1.19158		chr11	71500000	71510000	-0.51454		chr1	178720000	178730000	0.441554		chr11	61050000	61060000	-0.443215		chr1	179800000	179810000	-0.322111		chr2	9550000	9570000	-0.154459		chr11	65640000	65650000	0.338546		chr1	189670000	189680000	-0.0334323		chr12	93950000	93960000	-0.178366		chr1	180190000	180200000	-0.0545076
chr2	5010000	5030000	0.26707		chr11	71490000	71500000	-0.518777		chr1	178730000	178740000	0.44565		chr11	61060000	61070000	-0.407244		chr1	179810000	179820000	-0.296396		chr2	9910000	9930000	-0.0814574		chr11	65650000	65660000	0.334204		chr1	189660000	189670000	-0.0304253		chr12	93960000	93970000	-0.113461		chr1	180200000	180210000	-0.0597023
chr2	5100000	5120000	0.244823		chr11	71830000	71840000	0.203468		chr1	179360000	179370000	-0.304467		chr11	61200000	61210000	-0.628291		chr1	180140000	180150000	0.0537067		chr2	10190000	10210000	-0.007375		chr11	65820000	65830000	0.0153478		chr1	189780000	189790000	-0.0373921		chr12	94160000	94170000	0.301919		chr1	180830000	180840000	0.158378
chr2	5140000	5160000	0.122231		chr11	71820000	71830000	0.188012		chr1	179370000	179380000	-0.29752		chr11	61190000	61200000	-0.639937		chr1	180150000	180160000	0.0242159		chr2	10260000	10280000	0.0248666		chr11	65810000	65820000	0.0239488		chr1	189770000	189780000	-0.0478985		chr12	94150000	94160000	0.299383		chr1	180840000	180850000	0.12772
chr2	5470000	5490000	-0.272567		chr11	71930000	71940000	0.207042		chr1	179590000	179600000	-0.308313		chr11	61650000	61660000	0.137179		chr1	180830000	180840000	0.08939		chr2	10570000	10590000	0.0501526		chr11	66240000	66250000	0.186879		chr1	192420000	192430000	-1.00538		chr12	96420000	96430000	-0.00569685		chr1	181150000	181160000	-0.46609
chr2	6910000	6930000	-0.841525		chr11	71920000	71930000	0.214159		chr1	179600000	179610000	-0.309945		chr11	61660000	61670000	0.19264		chr1	180840000	180850000	0.0491997		chr2	10820000	10840000	-0.716455		chr11	66250000	66260000	0.226641		chr1	192430000	192440000	-1.01922		chr12	96410000	96420000	-0.025914		chr1	181140000	181150000	-0.466053
chr2	7230000	7250000	-0.753668		chr11	72530000	72540000	-0.16892		chr1	179620000	179630000	-0.336533		chr11	61880000	61890000	-0.138488		chr1	181150000	181160000	-0.748155		chr2	10940000	10960000	-0.516063		chr11	66440000	66450000	0.344443		chr1	192710000	192720000	-0.283735		chr12	101660000	101670000	-0.657504		chr1	181420000	181430000	-0.140959
chr2	7520000	7540000	-0.0518397		chr11	72540000	72550000	-0.121089		chr1	179630000	179640000	-0.343264		chr11	61890000	61900000	-0.153398		chr1	181140000	181150000	-0.758471		chr2	11260000	11280000	0.147055		chr11	66450000	66460000	0.338968		chr1	192700000	192710000	-0.284638		chr12	101670000	101680000	-0.668972		chr1	181430000	181440000	-0.107921
chr2	7550000	7570000	-0.0201344		chr11	72840000	72850000	0.468881		chr1	179800000	179810000	-0.322111		chr11	62330000	62340000	-0.284697		chr1	181420000	181430000	-0.208937		chr2	11560000	11580000	0.207296		chr11	66600000	66610000	0.290614		chr1	192740000	192750000	-0.280274		chr12	101800000	101810000	-0.635492		chr1	182040000	182050000	-0.504777
chr2	7810000	7830000	0.116045		chr11	72850000	72860000	0.419364		chr1	179810000	179820000	-0.296396		chr11	62340000	62350000	-0.290667		chr1	181430000	181440000	-0.171612		chr2	11720000	11740000	-0.281969		chr11	66610000	66620000	0.284594		chr1	192750000	192760000	-0.279567		chr12	101790000	101800000	-0.67841		chr1	182050000	182060000	-0.451325
chr2	8630000	8650000	0.12703		chr11	73470000	73480000	0.248108		chr1	180140000	180150000	0.0537067		chr11	63740000	63750000	-0.0384065		chr1	182030000	182040000	-0.35471		chr2	11820000	11840000	-0.560359		chr11	67030000	67040000	0.132875		chr1	192990000	193000000	-0.122229		chr12	104320000	104330000	-0.33897		chr1	182370000	182380000	0.363334
chr2	8830000	8850000	-0.250316		chr11	73460000	73470000	0.250345		chr1	180150000	180160000	0.0242159		chr11	63730000	63740000	-0.0350953		chr1	182040000	182050000	-0.304099		chr2	11950000	11970000	-0.714225		chr11	67020000	67030000	0.124657		chr1	193000000	193010000	-0.135206		chr12	104310000	104320000	-0.358619		chr1	182380000	182390000	0.343005
chr2	8970000	8990000	-0.388806		chr11	73650000	73660000	-0.177966		chr1	180830000	180840000	0.08939		chr11	63930000	63940000	-0.320629		chr1	182370000	182380000	0.149664		chr2	12850000	12870000	-0.0796022		chr11	67160000	67170000	0.130196		chr1	193170000	193180000	-0.276078		chr12	104560000	104570000	-0.313902		chr1	182550000	182560000	0.266175
chr2	9270000	9290000	-0.424136		chr11	73660000	73670000	-0.194329		chr1	180840000	180850000	0.0491997		chr11	63940000	63950000	-0.331989		chr1	182380000	182390000	0.11217		chr2	13160000	13180000	-0.780936		chr11	67150000	67160000	0.10002		chr1	193160000	193170000	-0.266013		chr12	104570000	104580000	-0.309286		chr1	182560000	182570000	0.242047
chr2	9560000	9580000	-0.255529		chr11	74300000	74310000	-0.00704251		chr1	181150000	181160000	-0.748155		chr11	64510000	64520000	-0.365677		chr1	182550000	182560000	-0.058501		chr2	15050000	15070000	-0.442698		chr11	67270000	67280000	0.142471		chr1	193280000	193290000	-0.396284		chr12	105350000	105360000	-0.0538489		chr1	182900000	182910000	-0.300077
chr2	9760000	9780000	0.0268734		chr11	74310000	74320000	0.00565894		chr1	181140000	181150000	-0.758471		chr11	64500000	64510000	-0.301526		chr1	182560000	182570000	-0.0652076		chr2	15300000	15320000	-0.659593		chr11	67280000	67290000	0.14573		chr1	193290000	193300000	-0.384601		chr12	105360000	105370000	-0.0568541		chr1	182910000	182920000	-0.291564
chr2	9920000	9940000	-0.100336		chr11	74450000	74460000	0.115909		chr1	181420000	181430000	-0.208937		chr11	64770000	64780000	0.0642096		chr1	182860000	182870000	-0.480908		chr2	15480000	15500000	-0.0475606		chr11	67390000	67400000	0.140899		chr1	193710000	193720000	0.25211		chr12	105810000	105820000	-0.677094		chr1	183240000	183250000	0.206256
chr2	10190000	10210000	-0.0473405		chr11	74460000	74470000	0.132882		chr1	181430000	181440000	-0.171612		chr11	64780000	64790000	0.0671175		chr1	182870000	182880000	-0.441603		chr2	15740000	15760000	-0.644347		chr11	67380000	67390000	0.16097		chr1	193700000	193710000	0.247535		chr12	105800000	105810000	-0.713286		chr1	183250000	183260000	0.229648
chr2	10250000	10270000	0.00431424		chr11	75250000	75260000	-0.111213		chr1	181980000	181990000	-0.374625		chr11	65110000	65120000	-0.0645226		chr1	183190000	183200000	0.114067		chr2	15760000	15780000	-0.703332		chr11	67570000	67580000	-0.0762		chr1	194840000	194850000	0.263772		chr12	108370000	108380000	-0.145214		chr1	183370000	183380000	0.399262
chr2	10580000	10600000	0.010809		chr11	75260000	75270000	-0.110119		chr1	181990000	182000000	-0.385792		chr11	65120000	65130000	-0.0530381		chr1	183200000	183210000	0.0738329		chr2	16070000	16090000	-0.0577856		chr11	67560000	67570000	-0.0644518		chr1	194830000	194840000	0.279707		chr12	108360000	108370000	-0.173964		chr1	183360000	183370000	0.39997
chr2	10820000	10840000	-0.392088		chr11	75520000	75530000	0.0965284		chr1	182030000	182040000	-0.35471		chr11	65280000	65290000	-0.202365		chr1	183220000	183230000	0.0337596		chr2	16270000	16290000	0.374467		chr11	67770000	67780000	-0.0627384		chr1	194890000	194900000	0.151965		chr12	109020000	109030000	-0.0513944		chr1	183420000	183430000	0.380803
chr2	10950000	10970000	-0.306237		chr11	75530000	75540000	0.126538		chr1	182040000	182050000	-0.304099		chr11	65290000	65300000	-0.28635		chr1	183230000	183240000	0.0256788		chr2	16320000	16340000	0.387115		chr11	67760000	67770000	-0.075682		chr1	194900000	194910000	0.134967		chr12	109010000	109020000	-0.0895339		chr1	183410000	183420000	0.388209
chr2	11260000	11280000	-0.227858		chr11	76580000	76590000	0.185416		chr1	182370000	182380000	0.149664		chr11	65420000	65430000	-0.283576		chr1	183400000	183410000	-0.0123338		chr2	16680000	16700000	-0.457461		chr11	67980000	67990000	0.141386		chr1	195680000	195690000	-0.03872		chr12	109530000	109540000	-0.209099		chr1	184030000	184040000	0.340195
chr2	11590000	11610000	-0.168849		chr11	76570000	76580000	0.173315		chr1	182380000	182390000	0.11217		chr11	65430000	65440000	-0.239957		chr1	183410000	183420000	-0.022221		chr2	16770000	16790000	-0.417444		chr11	67970000	67980000	0.122434		chr1	195690000	195700000	-0.0476396		chr12	109520000	109530000	-0.155692		chr1	184040000	184050000	0.350712
chr2	11800000	11820000	-1.00115		chr11	77300000	77310000	-0.435009		chr1	182550000	182560000	-0.058501		chr11	65620000	65630000	0.376117		chr1	183880000	183890000	-0.264135		chr2	16940000	16960000	-0.472477		chr11	68220000	68230000	-0.0848842		chr1	196120000	196130000	0.153062		chr12	110020000	110030000	0.261105		chr1	184190000	184200000	0.367713
chr2	11950000	11970000	-1.34822		chr11	77290000	77300000	-0.4056		chr1	182560000	182570000	-0.0652076		chr11	65610000	65620000	0.38355		chr1	183890000	183900000	-0.320482		chr2	17490000	17510000	-0.0139638		chr11	68230000	68240000	-0.0885727		chr1	196110000	196120000	0.136218		chr12	110010000	110020000	0.252119		chr1	184200000	184210000	0.365298
chr2	13160000	13180000	-0.760791		chr11	77340000	77350000	-0.499529		chr1	182860000	182870000	-0.480908		chr11	65820000	65830000	-0.0772822		chr1	184190000	184200000	0.109679		chr2	17520000	17540000	-0.0651401		chr11	68670000	68680000	0.295733		chr1	196280000	196290000	0.13233		chr12	110530000	110540000	0.0934483		chr1	184650000	184660000	-0.388572
chr2	15080000	15100000	-0.399072		chr11	77330000	77340000	-0.503089		chr1	182870000	182880000	-0.441603		chr11	65810000	65820000	-0.0720783		chr1	184200000	184210000	0.127316		chr2	17610000	17630000	-0.153348		chr11	68660000	68670000	0.304848		chr1	196290000	196300000	0.134548		chr12	110540000	110550000	0.14674		chr1	184660000	184670000	-0.393673
chr2	15290000	15310000	-0.202388		chr11	77710000	77720000	0.00719936		chr1	183190000	183200000	0.114067		chr11	66240000	66250000	0.152523		chr1	184670000	184680000	-0.434513		chr2	17640000	17660000	-0.137349		chr11	69060000	69070000	0.528914		chr1	196640000	196650000	-0.0996588		chr12	110790000	110800000	0.240747		chr1	185680000	185690000	-0.136606
chr2	15730000	15750000	-0.792766		chr11	77700000	77710000	0.0238688		chr1	183200000	183210000	0.0738329		chr11	66250000	66260000	0.197435		chr1	184680000	184690000	-0.447788		chr2	17850000	17870000	0.018327		chr11	69050000	69060000	0.487749		chr1	196650000	196660000	-0.12587		chr12	110780000	110790000	0.255474		chr1	185670000	185680000	-0.161728
chr2	15760000	15780000	-0.865632		chr11	78120000	78130000	-0.0726094		chr1	183220000	183230000	0.0337596		chr11	66440000	66450000	0.445369		chr1	184960000	184970000	0.0328362		chr2	18010000	18030000	-0.0933842		chr11	69490000	69500000	-0.748051		chr1	197050000	197060000	0.0233787		chr12	110870000	110880000	0.113528		chr1	186270000	186280000	-0.791341
chr2	16070000	16090000	-0.0784023		chr11	78130000	78140000	-0.117655		chr1	183230000	183240000	0.0256788		chr11	66450000	66460000	0.425396		chr1	184970000	184980000	0.0334742		chr2	18560000	18580000	-0.600925		chr11	69480000	69490000	-0.726921		chr1	197060000	197070000	0.00565121		chr12	110880000	110890000	0.100184		chr1	186280000	186290000	-0.826789
chr2	16270000	16290000	0.616593		chr11	82610000	82620000	-0.198759		chr1	183400000	183410000	-0.0123338		chr11	67000000	67010000	0.121428		chr1	185140000	185150000	0.0430239		chr2	19180000	19200000	0.480394		chr11	70040000	70050000	-0.113434		chr1	197350000	197360000	-0.363264		chr12	112530000	112540000	0.29939		chr1	186370000	186380000	-0.912744
chr2	16320000	16340000	0.631862		chr11	82600000	82610000	-0.249533		chr1	183410000	183420000	-0.022221		chr11	67010000	67020000	0.107101		chr1	185130000	185140000	0.0351688		chr2	19210000	19230000	0.520568		chr11	70050000	70060000	-0.121668		chr1	197360000	197370000	-0.376314		chr12	112540000	112550000	0.30298		chr1	186380000	186390000	-0.879169
chr2	16390000	16410000	0.450613		chr11	82900000	82910000	-0.123197		chr1	183880000	183890000	-0.264135		chr11	67160000	67170000	-0.0581415		chr1	185680000	185690000	-0.160981		chr2	19560000	19580000	0.0698987		chr11	70110000	70120000	-0.0744096		chr1	197480000	197490000	-0.295802		chr12	113610000	113620000	-0.302978		chr1	187010000	187020000	-0.430857
chr2	16690000	16710000	-0.634989		chr11	82910000	82920000	-0.168816		chr1	183890000	183900000	-0.320482		chr11	67150000	67160000	-0.0731039		chr1	185670000	185680000	-0.154345		chr2	19580000	19600000	0.0543949		chr11	70120000	70130000	-0.0721334		chr1	197490000	197500000	-0.250851		chr12	113620000	113630000	-0.286924		chr1	187020000	187030000	-0.426859
chr2	16940000	16960000	-0.398571		chr11	82990000	83000000	-0.353244		chr1	184190000	184200000	0.109679		chr11	67270000	67280000	-0.19795		chr1	186260000	186270000	-0.741282		chr2	19840000	19860000	-0.24907		chr11	71500000	71510000	0.0393424		chr1	198030000	198040000	0.219624		chr12	114410000	114420000	-0.771268		chr1	187810000	187820000	0.131635
chr2	17530000	17550000	-0.196844		chr11	83000000	83010000	-0.339504		chr1	184200000	184210000	0.127316		chr11	67280000	67290000	-0.197218		chr1	186250000	186260000	-0.720519		chr2	20080000	20100000	-0.789718		chr11	71490000	71500000	0.0391452		chr1	198040000	198050000	0.225382		chr12	114400000	114410000	-0.812169		chr1	187820000	187830000	0.119937
chr2	17620000	17640000	-0.195545		chr11	85560000	85570000	-0.011403		chr1	184670000	184680000	-0.434513		chr11	67770000	67780000	-0.417055		chr1	186420000	186430000	-0.591941		chr2	20310000	20330000	-0.0988635		chr11	71940000	71950000	0.381257		chr1	198280000	198290000	0.261485		chr12	116700000	116710000	0.440466		chr1	187860000	187870000	0.128952
chr2	17850000	17870000	-0.152191		chr11	85550000	85560000	-0.073387		chr1	184680000	184690000	-0.447788		chr11	67760000	67770000	-0.419246		chr1	186410000	186420000	-0.645024		chr2	20540000	20560000	-0.277924		chr11	71950000	71960000	0.375204		chr1	198270000	198280000	0.282915		chr12	116710000	116720000	0.457075		chr1	187870000	187880000	0.125952
chr2	18020000	18040000	-0.377046		chr11	86020000	86030000	-0.497818		chr1	184960000	184970000	0.0328362		chr11	67980000	67990000	0.0174756		chr1	186980000	186990000	-0.371305		chr2	20840000	20860000	-0.559087		chr11	72390000	72400000	-0.157207		chr1	198330000	198340000	0.135534		chr12	118490000	118500000	-0.293987		chr1	187990000	188000000	0.179828
chr2	18560000	18580000	-0.653267		chr11	86010000	86020000	-0.455415		chr1	184970000	184980000	0.0334742		chr11	67970000	67980000	0.0143095		chr1	186990000	187000000	-0.390376		chr2	21150000	21170000	-0.241574		chr11	72400000	72410000	-0.137046		chr1	198320000	198330000	0.161332		chr12	118500000	118510000	-0.272508		chr1	188000000	188010000	0.19496
chr2	18910000	18930000	0.111102		chr11	93390000	93400000	-0.583853		chr1	185140000	185150000	0.0430239		chr11	68060000	68070000	0.230585		chr1	188700000	188710000	-0.237155		chr2	21160000	21180000	-0.180939		chr11	72840000	72850000	0.495864		chr1	198430000	198440000	0.034618		chr12	120100000	120110000	-0.25809		chr1	188470000	188480000	0.0457122
chr2	19180000	19200000	0.70497		chr11	93400000	93410000	-0.603521		chr1	185130000	185140000	0.0351688		chr11	68050000	68060000	0.260633		chr1	188710000	188720000	-0.239147		chr2	21250000	21270000	-0.494961		chr11	72850000	72860000	0.454222		chr1	198420000	198430000	0.0509484		chr12	120090000	120100000	-0.277177		chr1	188480000	188490000	0.040781
chr2	19210000	19230000	0.716761		chr11	94700000	94710000	-0.537337		chr1	185680000	185690000	-0.160981		chr11	68220000	68230000	-0.335483		chr1	189150000	189160000	-0.195088		chr2	21550000	21570000	-0.117295		chr11	73110000	73120000	-0.0847085		chr1	198670000	198680000	-0.264493		chr12	120720000	120730000	-0.651976		chr1	188780000	188790000	-0.0200607
chr2	19540000	19560000	0.0740522		chr11	94690000	94700000	-0.533788		chr1	185670000	185680000	-0.154345		chr11	68230000	68240000	-0.330719		chr1	189160000	189170000	-0.194131		chr2	21590000	21610000	-0.127116		chr11	73100000	73110000	-0.0879374		chr1	198680000	198690000	-0.282443		chr12	120730000	120740000	-0.661679		chr1	188790000	188800000	-0.0140929
chr2	19870000	19890000	0.0835659		chr11	102140000	102150000	0.0467892		chr1	186260000	186270000	-0.741282		chr11	68670000	68680000	0.166505		chr1	189370000	189380000	-0.0727146		chr2	23420000	23440000	-0.337216		chr11	74290000	74300000	0.0766118		chr1	198710000	198720000	-0.308878		chr12	120870000	120880000	-0.0867155		chr1	189110000	189120000	-0.0346165
chr2	20080000	20100000	-1.25159		chr11	102150000	102160000	0.030893		chr1	186250000	186260000	-0.720519		chr11	68680000	68690000	0.153887		chr1	189380000	189390000	-0.064048		chr2	23440000	23460000	-0.332302		chr11	74300000	74310000	0.0583122		chr1	198700000	198710000	-0.302408		chr12	120880000	120890000	-0.0705062		chr1	189120000	189130000	-0.0281094
chr2	20290000	20310000	-0.0883418		chr11	107860000	107870000	-0.707729		chr1	186420000	186430000	-0.591941		chr11	69060000	69070000	0.714639		chr1	189400000	189410000	-0.0300233		chr2	23500000	23520000	-0.326786		chr11	74450000	74460000	0.074558		chr1	199560000	199570000	0.0503479		chr12	121010000	121020000	0.075434		chr1	189350000	189360000	0.127026
chr2	20540000	20560000	-0.591206		chr11	107870000	107880000	-0.680514		chr1	186410000	186420000	-0.645024		chr11	69050000	69060000	0.678511		chr1	189390000	189400000	-0.0488212		chr2	23810000	23830000	-0.468206		chr11	74460000	74470000	0.0864312		chr1	199570000	199580000	0.0342962		chr12	121020000	121030000	0.113885		chr1	189360000	189370000	0.128779
chr2	20840000	20860000	-0.424544		chr11	108530000	108540000	-0.517934		chr1	186980000	186990000	-0.371305		chr11	69450000	69460000	0.00317996		chr1	190430000	190440000	-0.50459		chr2	24000000	24020000	-0.371038		chr11	74700000	74710000	0.214807		chr1	199590000	199600000	0.0116236		chr12	121440000	121450000	0.138444		chr1	189370000	189380000	0.125156
chr2	21150000	21170000	0.314281		chr11	108540000	108550000	-0.540712		chr1	186990000	187000000	-0.390376		chr11	69460000	69470000	-0.121282		chr1	190440000	190450000	-0.511414		chr2	24140000	24160000	0.0880156		chr11	74690000	74700000	0.211612		chr1	199580000	199590000	0.0199895		chr12	121430000	121440000	0.163511		chr1	189380000	189390000	0.123488
chr2	21190000	21210000	0.175837		chr11	110300000	110310000	-0.386228		chr1	188700000	188710000	-0.237155		chr11	69490000	69500000	-0.490493		chr1	190530000	190540000	-0.458439		chr2	24220000	24240000	0.17301		chr11	75250000	75260000	-0.0905402		chr1	199840000	199850000	-0.0585038		chr12	121490000	121500000	0.155878		chr1	189670000	189680000	-0.0334323
chr2	21380000	21400000	-0.233535		chr11	110310000	110320000	-0.434335		chr1	188710000	188720000	-0.239147		chr11	69480000	69490000	-0.376196		chr1	190520000	190530000	-0.474441		chr2	24300000	24320000	0.104589		chr11	75260000	75270000	-0.0685393		chr1	199850000	199860000	-0.0445598		chr12	121480000	121490000	0.15473		chr1	189660000	189670000	-0.0304253
chr2	21620000	21640000	-0.849093		chr11	111950000	111960000	-0.777697		chr1	189150000	189160000	-0.195088		chr11	70040000	70050000	-0.327828		chr1	192420000	192430000	-0.611737		chr2	24400000	24420000	0.0102203		chr11	75860000	75870000	0.452158		chr1	200260000	200270000	0.185463		chr12	122130000	122140000	-0.0611003		chr1	189780000	189790000	-0.0373921
chr2	23520000	23540000	-0.399334		chr11	111960000	111970000	-0.80281		chr1	189160000	189170000	-0.194131		chr11	70050000	70060000	-0.343041		chr1	192410000	192420000	-0.624421		chr2	24620000	24640000	-0.160748		chr11	75850000	75860000	0.486238		chr1	200270000	200280000	0.171442		chr12	122120000	122130000	-0.0819116		chr1	189770000	189780000	-0.0478985
chr2	23580000	23600000	-0.474976		chr11	113640000	113650000	-0.37597		chr1	189370000	189380000	-0.0727146		chr11	71930000	71940000	0.207042		chr1	192990000	193000000	-0.211651		chr2	25040000	25060000	0.0972884		chr11	76090000	76100000	0.150267		chr1	200510000	200520000	-0.488554		chr12	122750000	122760000	-0.132717		chr1	192420000	192430000	-1.00538
chr2	23810000	23830000	-0.700178		chr11	113630000	113640000	-0.358334		chr1	189380000	189390000	-0.064048		chr11	71920000	71930000	0.214159		chr1	193000000	193010000	-0.251855		chr2	25180000	25200000	-0.0848426		chr11	76080000	76090000	0.15718		chr1	200520000	200530000	-0.462993		chr12	122740000	122750000	-0.133632		chr1	192430000	192440000	-1.01922
chr2	24000000	24020000	-0.826257		chr11	116700000	116710000	0.0314667		chr1	189400000	189410000	-0.0300233		chr11	72390000	72400000	-0.387444		chr1	193140000	193150000	-0.33742		chr2	25410000	25430000	-0.00796047		chr11	76400000	76410000	-0.247849		chr1	200820000	200830000	-0.101443		chr12	123000000	123010000	-0.23049		chr1	192710000	192720000	-0.283735
chr2	24300000	24320000	-0.128101		chr11	116710000	116720000	0.0777782		chr1	189390000	189400000	-0.0488212		chr11	72400000	72410000	-0.394087		chr1	193150000	193160000	-0.321881		chr2	25510000	25530000	0.0820526		chr11	76410000	76420000	-0.252487		chr1	200810000	200820000	-0.0871193		chr12	123010000	123020000	-0.244573		chr1	192700000	192710000	-0.284638
chr2	24410000	24430000	-0.32671		chr11	117100000	117110000	-0.373078		chr1	190430000	190440000	-0.50459		chr11	72530000	72540000	-0.16892		chr1	193320000	193330000	-0.244302		chr2	25790000	25810000	-0.0392526		chr11	76910000	76920000	-0.068846		chr1	201080000	201090000	-0.0649236		chr12	123450000	123460000	0.124042		chr1	192740000	192750000	-0.280274
chr2	24620000	24640000	-0.1401		chr11	117090000	117100000	-0.298518		chr1	190440000	190450000	-0.511414		chr11	72540000	72550000	-0.121089		chr1	193330000	193340000	-0.240963		chr2	25810000	25830000	-0.0673296		chr11	76900000	76910000	-0.119178		chr1	201090000	201100000	-0.0818519		chr12	123460000	123470000	0.13903		chr1	192750000	192760000	-0.279567
chr2	25040000	25060000	0.199996		chr11	118230000	118240000	-0.0492404		chr1	190530000	190540000	-0.458439		chr11	72840000	72850000	0.468881		chr1	194040000	194050000	0.00340829		chr2	25950000	25970000	-0.257978		chr11	77340000	77350000	-0.345883		chr1	201200000	201210000	-0.155239		chr12	124520000	124530000	-0.111196		chr1	192990000	193000000	-0.122229
chr2	25140000	25160000	-0.0396064		chr11	118220000	118230000	-0.0269232		chr1	190520000	190530000	-0.474441		chr11	72850000	72860000	0.419364		chr1	194050000	194060000	-0.000674559		chr2	26160000	26180000	0.113368		chr11	77330000	77340000	-0.339083		chr1	201190000	201200000	-0.158527		chr12	124510000	124520000	-0.160998		chr1	193000000	193010000	-0.135206
chr2	25420000	25440000	-0.268707		chr11	118440000	118450000	-0.267465		chr1	192420000	192430000	-0.611737		chr11	73470000	73480000	0.248108		chr1	196070000	196080000	-0.113483		chr2	26390000	26410000	0.163679		chr11	77530000	77540000	0.0179688		chr1	201410000	201420000	-0.272657		chr12	131240000	131250000	-0.516318		chr1	193170000	193180000	-0.276078
chr2	25560000	25580000	-0.01093		chr11	118450000	118460000	-0.257096		chr1	192410000	192420000	-0.624421		chr11	73460000	73470000	0.250345		chr1	196080000	196090000	-0.103584		chr2	26550000	26570000	0.323124		chr11	77520000	77530000	-0.00146848		chr1	201400000	201410000	-0.304599		chr12	131230000	131240000	-0.501443		chr1	193160000	193170000	-0.266013
chr2	25780000	25800000	-0.230894		chr11	118850000	118860000	0.0333066		chr1	192990000	193000000	-0.211651		chr11	74300000	74310000	-0.00704251		chr1	196280000	196290000	0.190935		chr2	26690000	26710000	-0.0334914		chr11	77710000	77720000	-0.0389945		chr1	201480000	201490000	-0.059616		chr12	132430000	132440000	-0.0981059		chr1	193280000	193290000	-0.396284
chr2	25950000	25970000	-0.279982		chr11	118860000	118870000	-0.0164088		chr1	193000000	193010000	-0.251855		chr11	74310000	74320000	0.00565894		chr1	196290000	196300000	0.21274		chr2	26790000	26810000	-0.00998333		chr11	77700000	77710000	-0.0378632		chr1	201490000	201500000	-0.0218278		chr12	132440000	132450000	-0.117765		chr1	193290000	193300000	-0.384601
chr2	26050000	26070000	-0.040847		chr11	119060000	119070000	-0.060012		chr1	193140000	193150000	-0.33742		chr11	75290000	75300000	-0.16537		chr1	196670000	196680000	-0.389058		chr2	26980000	27000000	-0.00345582		chr11	77920000	77930000	0.112969		chr1	202410000	202420000	0.475564		chr12	132990000	133000000	0.156045		chr1	193710000	193720000	0.25211
chr2	26170000	26190000	0.240623		chr11	119070000	119080000	-0.0697451		chr1	193150000	193160000	-0.321881		chr11	75280000	75290000	-0.148254		chr1	196680000	196690000	-0.384019		chr2	27000000	27020000	-0.0125743		chr11	77930000	77940000	0.131248		chr1	202420000	202430000	0.484037		chr12	132980000	132990000	0.14137		chr1	193700000	193710000	0.247535
chr2	26380000	26400000	0.0707293		chr11	119190000	119200000	-0.231657		chr1	193320000	193330000	-0.244302		chr11	75520000	75530000	0.0965284		chr1	197040000	197050000	0.269588		chr2	27170000	27190000	0.0994768		chr11	82610000	82620000	-0.145684		chr1	202690000	202700000	0.111215		chr12	133330000	133340000	-0.295211		chr1	194840000	194850000	0.263772
chr2	26550000	26570000	-0.0177364		chr11	119200000	119210000	-0.261049		chr1	193330000	193340000	-0.240963		chr11	75530000	75540000	0.126538		chr1	197030000	197040000	0.293441		chr2	27300000	27320000	0.108126		chr11	82620000	82630000	-0.08385		chr1	202680000	202690000	0.150131		chr12	133340000	133350000	-0.283834		chr1	194830000	194840000	0.279707
chr2	26790000	26810000	0.0496388		chr11	120200000	120210000	-0.317401		chr1	194040000	194050000	0.00340829		chr11	75860000	75870000	0.398161		chr1	197140000	197150000	0.119772		chr2	27430000	27450000	0.162131		chr11	82990000	83000000	-0.227479		chr1	203230000	203240000	0.0677509		chr13	25250000	25260000	0.373374		chr1	194890000	194900000	0.151965
chr2	26980000	27000000	-0.150081		chr11	120190000	120200000	-0.375746		chr1	194050000	194060000	-0.000674559		chr11	75850000	75860000	0.441053		chr1	197130000	197140000	0.138063		chr2	27590000	27610000	-0.225962		chr11	83000000	83010000	-0.219246		chr1	203220000	203230000	0.0664406		chr13	25260000	25270000	0.390506		chr1	194900000	194910000	0.134967
chr2	27000000	27020000	-0.172341		chr11	122930000	122940000	-0.564113		chr1	196070000	196080000	-0.113483		chr11	76580000	76590000	0.185416		chr1	197410000	197420000	-0.679919		chr2	27900000	27920000	-0.726918		chr11	85560000	85570000	-0.417386		chr1	203460000	203470000	0.199921		chr13	26760000	26770000	0.348156		chr1	195680000	195690000	-0.03872
chr2	27170000	27190000	-0.164005		chr11	122920000	122930000	-0.537832		chr1	196080000	196090000	-0.103584		chr11	76570000	76580000	0.173315		chr1	197420000	197430000	-0.673576		chr2	28370000	28390000	0.819746		chr11	85550000	85560000	-0.451792		chr1	203470000	203480000	0.226047		chr13	26750000	26760000	0.261818		chr1	195690000	195700000	-0.0476396
chr2	27240000	27260000	-0.317655		chr11	123620000	123630000	-0.715206		chr1	196280000	196290000	0.190935		chr11	77300000	77310000	-0.435009		chr1	197460000	197470000	-0.571743		chr2	28670000	28690000	-0.245802		chr11	86020000	86030000	-0.181142		chr1	203690000	203700000	0.286383		chr13	39600000	39610000	-0.0628544		chr1	196120000	196130000	0.153062
chr2	27430000	27450000	0.180733		chr11	123610000	123620000	-0.735375		chr1	196290000	196300000	0.21274		chr11	77290000	77300000	-0.4056		chr1	197470000	197480000	-0.526831		chr2	28730000	28750000	-0.332608		chr11	86010000	86020000	-0.143797		chr1	203680000	203690000	0.300717		chr13	39610000	39620000	-0.0553422		chr1	196110000	196120000	0.136218
chr2	27600000	27620000	-0.278144		chr11	124490000	124500000	-0.993047		chr1	196670000	196680000	-0.389058		chr11	77340000	77350000	-0.499529		chr1	197900000	197910000	0.21158		chr2	29010000	29030000	-0.198447		chr11	93390000	93400000	-0.710978		chr1	204100000	204110000	0.0749943		chr13	41340000	41350000	-0.314803		chr1	196280000	196290000	0.13233
chr2	27900000	27920000	-0.838859		chr11	124480000	124490000	-0.988821		chr1	196680000	196690000	-0.384019		chr11	77330000	77340000	-0.503089		chr1	197910000	197920000	0.199723		chr2	29030000	29050000	-0.198762		chr11	93380000	93390000	-0.660118		chr1	204110000	204120000	0.0540704		chr13	41330000	41340000	-0.297278		chr1	196290000	196300000	0.134548
chr2	28410000	28430000	0.881221		chr11	124750000	124760000	-0.397087		chr1	197040000	197050000	0.269588		chr11	77710000	77720000	0.00719936		chr1	198030000	198040000	0.215167		chr2	29170000	29190000	-0.238165		chr11	94700000	94710000	-0.232183		chr1	204930000	204940000	0.0928786		chr13	41630000	41640000	0.0269798		chr1	196640000	196650000	-0.0996588
chr2	28610000	28630000	-0.123134		chr11	124740000	124750000	-0.416549		chr1	197030000	197040000	0.293441		chr11	77700000	77710000	0.0238688		chr1	198040000	198050000	0.243318		chr2	29440000	29460000	-0.170688		chr11	94690000	94700000	-0.224168		chr1	204940000	204950000	0.110185		chr13	41640000	41650000	0.0696735		chr1	196650000	196660000	-0.12587
chr2	28750000	28770000	-0.653724		chr11	124830000	124840000	-0.109833		chr1	197140000	197150000	0.119772		chr11	78120000	78130000	-0.0726094		chr1	198430000	198440000	0.0477323		chr2	29520000	29540000	-0.0170986		chr11	94880000	94890000	-0.222371		chr1	205030000	205040000	0.245389		chr13	45490000	45500000	-0.000473487		chr1	197050000	197060000	0.0233787
chr2	29010000	29030000	-0.40593		chr11	124820000	124830000	-0.174302		chr1	197130000	197140000	0.138063		chr11	78130000	78140000	-0.117655		chr1	198440000	198450000	0.0142421		chr2	30050000	30070000	0.0810677		chr11	94890000	94900000	-0.183244		chr1	205040000	205050000	0.249283		chr13	45480000	45490000	0.035841		chr1	197060000	197070000	0.00565121
chr2	29170000	29190000	-0.616004		chr11	125750000	125760000	-0.343325		chr1	197410000	197420000	-0.679919		chr11	82610000	82620000	-0.198759		chr1	198710000	198720000	-0.378606		chr2	30360000	30380000	-0.964449		chr11	95520000	95530000	-0.761559		chr1	205620000	205630000	-0.199003		chr13	50640000	50650000	0.222039		chr1	197350000	197360000	-0.363264
chr2	29440000	29460000	-0.535756		chr11	125760000	125770000	-0.352539		chr1	197420000	197430000	-0.673576		chr11	82600000	82610000	-0.249533		chr1	198700000	198710000	-0.409384		chr2	30660000	30680000	0.494654		chr11	95510000	95520000	-0.730107		chr1	205630000	205640000	-0.190949		chr13	50650000	50660000	0.24634		chr1	197360000	197370000	-0.376314
chr2	30070000	30090000	-0.107705		chr11	126080000	126090000	-0.467945		chr1	197460000	197470000	-0.571743		chr11	82900000	82910000	-0.123197		chr1	199530000	199540000	-0.282536		chr2	30920000	30940000	-0.578106		chr11	98900000	98910000	-0.58077		chr1	205920000	205930000	-0.41105		chr13	50690000	50700000	0.418647		chr1	197480000	197490000	-0.295802
chr2	30290000	30310000	-0.780716		chr11	126070000	126080000	-0.390545		chr1	197470000	197480000	-0.526831		chr11	82910000	82920000	-0.168816		chr1	199540000	199550000	-0.288604		chr2	31390000	31410000	0.263179		chr11	98890000	98900000	-0.566485		chr1	205930000	205940000	-0.350946		chr13	50700000	50710000	0.456629		chr1	197490000	197500000	-0.250851
chr2	30360000	30380000	-0.83862		chr11	126130000	126140000	-0.73298		chr1	197900000	197910000	0.21158		chr11	82990000	83000000	-0.353244		chr1	199590000	199600000	-0.322997		chr2	31570000	31590000	-0.200017		chr11	105830000	105840000	-0.315822		chr1	206080000	206090000	-0.381665		chr13	51370000	51380000	0.322012		chr1	197890000	197900000	0.284355
chr2	30630000	30650000	0.367258		chr11	126140000	126150000	-0.792639		chr1	197910000	197920000	0.199723		chr11	83000000	83010000	-0.339504		chr1	199580000	199590000	-0.318067		chr2	31880000	31900000	-0.417595		chr11	105820000	105830000	-0.31198		chr1	206070000	206080000	-0.365774		chr13	51380000	51390000	0.299408		chr1	197900000	197910000	0.277843
chr2	30920000	30940000	-0.303887		chr11	129770000	129780000	-0.124882		chr1	198030000	198040000	0.215167		chr11	85560000	85570000	-0.011403		chr1	199890000	199900000	0.0215385		chr2	32050000	32070000	-0.350235		chr11	107320000	107330000	-0.260274		chr1	206100000	206110000	-0.174027		chr13	67800000	67810000	-0.675531		chr1	198030000	198040000	0.219624
chr2	31100000	31120000	0.118857		chr11	129760000	129770000	-0.18616		chr1	198040000	198050000	0.243318		chr11	85550000	85560000	-0.073387		chr1	199900000	199910000	0.0356755		chr2	32230000	32250000	0.202897		chr11	107330000	107340000	-0.271991		chr1	206110000	206120000	-0.19876		chr13	67810000	67820000	-0.705469		chr1	198040000	198050000	0.225382
chr2	31120000	31140000	0.162715		chr12	670000	680000	0.0290197		chr1	198430000	198440000	0.0477323		chr11	86020000	86030000	-0.497818		chr1	200230000	200240000	0.24254		chr2	32390000	32410000	0.133395		chr11	107860000	107870000	-0.423255		chr1	206130000	206140000	-0.205826		chr13	77890000	77900000	0.225603		chr1	198280000	198290000	0.261485
chr2	31560000	31580000	-0.361332		chr12	680000	690000	0.132077		chr1	198440000	198450000	0.0142421		chr11	86010000	86020000	-0.455415		chr1	200220000	200230000	0.237988		chr2	32840000	32860000	-0.284342		chr11	107870000	107880000	-0.397654		chr1	206120000	206130000	-0.229781		chr13	77900000	77910000	0.193813		chr1	198270000	198280000	0.282915
chr2	31770000	31790000	-0.557072		chr12	870000	880000	0.54366		chr1	198710000	198720000	-0.378606		chr11	93390000	93400000	-0.583853		chr1	200510000	200520000	-0.674438		chr2	32990000	33010000	-0.0777026		chr11	107990000	108000000	-0.15448		chr1	206330000	206340000	-0.242655		chr13	99700000	99710000	0.458187		chr1	198330000	198340000	0.135534
chr2	31850000	31870000	-0.602587		chr12	860000	870000	0.537378		chr1	198700000	198710000	-0.409384		chr11	93400000	93410000	-0.603521		chr1	200500000	200510000	-0.646747		chr2	33170000	33190000	0.524223		chr11	107980000	107990000	-0.191127		chr1	206340000	206350000	-0.208167		chr13	99690000	99700000	0.454262		chr1	198320000	198330000	0.161332
chr2	32060000	32080000	-0.390734		chr12	1050000	1060000	0.204966		chr1	199530000	199540000	-0.282536		chr11	94250000	94260000	-0.402384		chr1	200820000	200830000	-0.240558		chr2	33250000	33270000	0.590272		chr11	108090000	108100000	0.29592		chr1	206470000	206480000	-0.215723		chr13	99910000	99920000	0.29602		chr1	198430000	198440000	0.034618
chr2	32380000	32400000	0.248136		chr12	1060000	1070000	0.191445		chr1	199540000	199550000	-0.288604		chr11	94240000	94250000	-0.373943		chr1	200810000	200820000	-0.228537		chr2	33610000	33630000	-0.396808		chr11	108080000	108090000	0.271404		chr1	206480000	206490000	-0.228042		chr13	99920000	99930000	0.285005		chr1	198420000	198430000	0.0509484
chr2	32570000	32590000	0.14277		chr12	1890000	1900000	0.08605		chr1	199590000	199600000	-0.322997		chr11	94700000	94710000	-0.537337		chr1	201050000	201060000	-0.163839		chr2	33840000	33860000	-0.976159		chr11	108530000	108540000	-0.762777		chr1	207260000	207270000	0.221077		chr13	100090000	100100000	0.0102625		chr1	198670000	198680000	-0.264493
chr2	32970000	32990000	-0.71221		chr12	1900000	1910000	0.0557832		chr1	199580000	199590000	-0.318067		chr11	94690000	94700000	-0.533788		chr1	201040000	201050000	-0.161074		chr2	35660000	35680000	-0.0703542		chr11	108520000	108530000	-0.664247		chr1	207250000	207260000	0.164186		chr13	100080000	100090000	0.0393769		chr1	198680000	198690000	-0.282443
chr2	33610000	33630000	-0.185104		chr12	2900000	2910000	-0.685023		chr1	199890000	199900000	0.0215385		chr11	94880000	94890000	-0.393921		chr1	201200000	201210000	-0.182779		chr2	35930000	35950000	0.124511		chr11	111970000	111980000	-0.395374		chr1	207570000	207580000	0.486793		chr13	100280000	100290000	-0.0523913		chr1	198710000	198720000	-0.308878
chr2	33830000	33850000	-0.768164		chr12	2890000	2900000	-0.69258		chr1	199900000	199910000	0.0356755		chr11	94890000	94900000	-0.336082		chr1	201190000	201200000	-0.179587		chr2	35970000	35990000	0.163096		chr11	111960000	111970000	-0.368428		chr1	207580000	207590000	0.450792		chr13	100270000	100280000	-0.0767886		chr1	198700000	198710000	-0.302408
chr2	35650000	35670000	-0.14193		chr12	3970000	3980000	-0.14609		chr1	200230000	200240000	0.24254		chr11	98900000	98910000	-0.542272		chr1	201210000	201220000	-0.17096		chr2	35980000	36000000	0.223203		chr11	112150000	112160000	-0.579185		chr1	207720000	207730000	-0.0232308		chr13	108860000	108870000	-0.484413		chr1	199560000	199570000	0.0503479
chr2	36030000	36050000	-0.22025		chr12	3980000	3990000	-0.100524		chr1	200220000	200230000	0.237988		chr11	98890000	98900000	-0.537772		chr1	201220000	201230000	-0.140801		chr2	36560000	36580000	-0.185452		chr11	112160000	112170000	-0.551245		chr1	207730000	207740000	-0.127561		chr13	108870000	108880000	-0.433377		chr1	199570000	199580000	0.0342962
chr2	36070000	36090000	-0.182977		chr12	6490000	6500000	-0.383078		chr1	200510000	200520000	-0.674438		chr11	107860000	107870000	-0.707729		chr1	201340000	201350000	-0.150599		chr2	36890000	36910000	-0.354223		chr11	113640000	113650000	-0.243664		chr1	207870000	207880000	-0.38432		chr13	109560000	109570000	-0.25111		chr1	199590000	199600000	0.0116236
chr2	36540000	36560000	-0.0800348		chr12	6480000	6490000	-0.398603		chr1	200500000	200510000	-0.646747		chr11	107870000	107880000	-0.680514		chr1	201350000	201360000	-0.14489		chr2	37000000	37020000	-0.617177		chr11	113630000	113640000	-0.21773		chr1	207860000	207870000	-0.330891		chr13	109570000	109580000	-0.279069		chr1	199580000	199590000	0.0199895
chr2	36730000	36750000	0.0186932		chr12	6640000	6650000	-0.300896		chr1	200820000	200830000	-0.240558		chr11	108530000	108540000	-0.517934		chr1	201490000	201500000	-0.104307		chr2	37310000	37330000	-0.340807		chr11	113740000	113750000	-0.300434		chr1	208160000	208170000	-0.527037		chr13	111510000	111520000	0.523178		chr1	199840000	199850000	-0.0585038
chr2	36920000	36940000	-0.505954		chr12	6650000	6660000	-0.303462		chr1	200810000	200820000	-0.228537		chr11	108540000	108550000	-0.540712		chr1	201500000	201510000	-0.0700352		chr2	37360000	37380000	-0.348063		chr11	113750000	113760000	-0.298333		chr1	208170000	208180000	-0.503619		chr13	111520000	111530000	0.527394		chr1	199850000	199860000	-0.0445598
chr2	36990000	37010000	-0.613959		chr12	6720000	6730000	-0.143152		chr1	201050000	201060000	-0.163839		chr11	110300000	110310000	-0.386228		chr1	202410000	202420000	0.334719		chr2	37450000	37470000	-0.277366		chr11	116150000	116160000	-0.238871		chr1	208440000	208450000	-0.23399		chr13	112350000	112360000	0.0329942		chr1	200260000	200270000	0.185463
chr2	37300000	37320000	-0.485162		chr12	6710000	6720000	-0.172962		chr1	201040000	201050000	-0.161074		chr11	110310000	110320000	-0.434335		chr1	202420000	202430000	0.349642		chr2	37620000	37640000	-0.147263		chr11	116140000	116150000	-0.227044		chr1	208450000	208460000	-0.222253		chr13	112360000	112370000	0.112558		chr1	200270000	200280000	0.171442
chr2	37600000	37620000	-0.636947		chr12	6820000	6830000	-0.0191997		chr1	201200000	201210000	-0.182779		chr11	111950000	111960000	-0.777697		chr1	202690000	202700000	0.0153313		chr2	38100000	38120000	-0.154135		chr11	117100000	117110000	-0.359987		chr1	208800000	208810000	-0.0571924		chr13	113850000	113860000	0.659537		chr1	200510000	200520000	-0.488554
chr2	38100000	38120000	0.11965		chr12	6830000	6840000	-0.0211075		chr1	201190000	201200000	-0.179587		chr11	111960000	111970000	-0.80281		chr1	202680000	202690000	0.0582003		chr2	38500000	38520000	-0.270671		chr11	117090000	117100000	-0.300438		chr1	208810000	208820000	-0.0381273		chr13	113860000	113870000	0.652054		chr1	200520000	200530000	-0.462993
chr2	38490000	38510000	-0.431726		chr12	6950000	6960000	-0.443094		chr1	201210000	201220000	-0.17096		chr11	112150000	112160000	-0.809491		chr1	202980000	202990000	-0.534885		chr2	38760000	38780000	-0.0875464		chr11	118230000	118240000	0.301946		chr1	209360000	209370000	0.0525934		chr13	114100000	114110000	0.303262		chr1	200820000	200830000	-0.101443
chr2	38750000	38770000	-0.274141		chr12	6960000	6970000	-0.516218		chr1	201220000	201230000	-0.140801		chr11	112160000	112170000	-0.78491		chr1	202990000	203000000	-0.52621		chr2	38970000	38990000	-0.253201		chr11	118220000	118230000	0.316199		chr1	209370000	209380000	0.025003		chr13	114090000	114100000	0.33929		chr1	200810000	200820000	-0.0871193
chr2	38970000	38990000	-0.381012		chr12	7130000	7140000	-0.5231		chr1	201340000	201350000	-0.150599		chr11	113640000	113650000	-0.37597		chr1	203300000	203310000	0.148982		chr2	39180000	39200000	-0.206584		chr11	118440000	118450000	-0.153132		chr1	209390000	209400000	0.0115346		chr14	21320000	21330000	0.525662		chr1	201080000	201090000	-0.0649236
chr2	39260000	39280000	0.087475		chr12	7120000	7130000	-0.529251		chr1	201350000	201360000	-0.14489		chr11	113630000	113640000	-0.358334		chr1	203290000	203300000	0.165447		chr2	39260000	39280000	-0.130377		chr11	118450000	118460000	-0.163339		chr1	209400000	209410000	-0.00649237		chr14	21330000	21340000	0.50846		chr1	201090000	201100000	-0.0818519
chr2	39470000	39490000	-0.221939		chr12	7230000	7240000	-0.370565		chr1	201490000	201500000	-0.104307		chr11	116130000	116140000	-0.229699		chr1	203460000	203470000	0.0885038		chr2	39470000	39490000	-0.11513		chr11	118970000	118980000	0.0990626		chr1	209720000	209730000	-0.386937		chr14	23380000	23390000	0.232156		chr1	201200000	201210000	-0.155239
chr2	39730000	39750000	0.24496		chr12	7240000	7250000	-0.56401		chr1	201500000	201510000	-0.0700352		chr11	116140000	116150000	-0.229089		chr1	203470000	203480000	0.102667		chr2	39740000	39760000	0.0624134		chr11	118960000	118970000	0.101895		chr1	209730000	209740000	-0.382861		chr14	23390000	23400000	0.223155		chr1	201190000	201200000	-0.158527
chr2	39770000	39790000	0.276602		chr12	7350000	7360000	-0.789634		chr1	202410000	202420000	0.334719		chr11	116700000	116710000	0.0314667		chr1	204520000	204530000	-0.586969		chr2	40000000	40020000	-0.851509		chr11	119190000	119200000	-0.288014		chr1	210180000	210190000	-0.10773		chr14	23530000	23540000	0.284073		chr1	201480000	201490000	-0.059616
chr2	40000000	40020000	-1.17921		chr12	7340000	7350000	-0.852321		chr1	202420000	202430000	0.349642		chr11	116710000	116720000	0.0777782		chr1	204530000	204540000	-0.533115		chr2	40110000	40130000	-0.770854		chr11	119200000	119210000	-0.349401		chr1	210170000	210180000	-0.112288		chr14	23540000	23550000	0.30519		chr1	201490000	201500000	-0.0218278
chr2	41000000	41020000	-0.0197768		chr12	8180000	8190000	-0.392267		chr1	202690000	202700000	0.0153313		chr11	117100000	117110000	-0.373078		chr1	204930000	204940000	0.073926		chr2	40810000	40830000	0.188539		chr11	119240000	119250000	-0.332435		chr1	210290000	210300000	-0.0957897		chr14	23580000	23590000	0.31379		chr1	201670000	201680000	0.326949
chr2	41580000	41600000	0.118263		chr12	8170000	8180000	-0.323344		chr1	202680000	202690000	0.0582003		chr11	117090000	117100000	-0.298518		chr1	204940000	204950000	0.0891627		chr2	42050000	42070000	-1.03913		chr11	119250000	119260000	-0.330921		chr1	210280000	210290000	-0.103288		chr14	23570000	23580000	0.315468		chr1	201680000	201690000	0.319764
chr2	41630000	41650000	0.0238155		chr12	8390000	8400000	-0.533555		chr1	203230000	203240000	0.0496503		chr11	117670000	117680000	0.232533		chr1	205050000	205060000	0.061859		chr2	42310000	42330000	-0.284533		chr11	120200000	120210000	-0.337208		chr1	210570000	210580000	-0.136144		chr14	23790000	23800000	0.0474927		chr1	202410000	202420000	0.475564
chr2	42020000	42040000	-1.31659		chr12	8380000	8390000	-0.49898		chr1	203220000	203230000	0.0641563		chr11	117660000	117670000	0.259465		chr1	205040000	205050000	0.0686428		chr2	42550000	42570000	-0.166007		chr11	120190000	120200000	-0.369845		chr1	210580000	210590000	-0.114555		chr14	23780000	23790000	0.0925947		chr1	202420000	202430000	0.484037
chr2	42310000	42330000	-0.416917		chr12	9210000	9220000	-0.221404		chr1	203460000	203470000	0.0885038		chr11	118440000	118450000	-0.267465		chr1	205230000	205240000	-0.171149		chr2	42710000	42730000	-0.158532		chr11	122930000	122940000	-0.0415496		chr1	211470000	211480000	-0.223716		chr14	24560000	24570000	0.473295		chr1	202690000	202700000	0.111215
chr2	42560000	42580000	-0.490287		chr12	9200000	9210000	-0.224571		chr1	203470000	203480000	0.102667		chr11	118450000	118460000	-0.257096		chr1	205220000	205230000	-0.141523		chr2	43030000	43050000	-0.972439		chr11	122920000	122930000	-0.0454537		chr1	211460000	211470000	-0.239314		chr14	24550000	24560000	0.494357		chr1	202680000	202690000	0.150131
chr2	42690000	42710000	-0.0856207		chr12	10360000	10370000	-0.198521		chr1	204520000	204530000	-0.586969		chr11	118520000	118530000	-0.164937		chr1	205460000	205470000	0.031965		chr2	43210000	43230000	0.292992		chr11	123610000	123620000	-0.419438		chr1	211650000	211660000	-0.198693		chr14	24580000	24590000	0.445173		chr1	203460000	203470000	0.199921
chr2	43030000	43050000	-0.941708		chr12	10350000	10360000	-0.227348		chr1	204530000	204540000	-0.533115		chr11	118530000	118540000	-0.153929		chr1	205450000	205460000	0.0477794		chr2	43450000	43470000	0.670091		chr11	123600000	123610000	-0.434919		chr1	211660000	211670000	-0.20879		chr14	24570000	24580000	0.451569		chr1	203470000	203480000	0.226047
chr2	43160000	43180000	0.203156		chr12	12500000	12510000	0.147492		chr1	204770000	204780000	0.101281		chr11	118850000	118860000	0.0333066		chr1	205920000	205930000	-0.620591		chr2	43810000	43830000	-0.65976		chr11	123930000	123940000	-0.218596		chr1	212470000	212480000	0.323521		chr14	24910000	24920000	-0.707201		chr1	203690000	203700000	0.286383
chr2	43350000	43370000	0.978099		chr12	12510000	12520000	0.177388		chr1	204780000	204790000	0.101035		chr11	118860000	118870000	-0.0164088		chr1	205930000	205940000	-0.554951		chr2	44100000	44120000	-0.323442		chr11	123920000	123930000	-0.258634		chr1	212480000	212490000	0.291369		chr14	24920000	24930000	-0.723099		chr1	203680000	203690000	0.300717
chr2	43450000	43470000	0.857854		chr12	12880000	12890000	-0.861006		chr1	204930000	204940000	0.073926		chr11	119190000	119200000	-0.231657		chr1	206060000	206070000	-0.545926		chr2	44260000	44280000	-0.0863194		chr11	124490000	124500000	-0.0483422		chr1	212570000	212580000	0.0268017		chr14	31020000	31030000	-0.394448		chr1	204100000	204110000	0.0749943
chr2	43810000	43830000	-0.70501		chr12	12870000	12880000	-0.78789		chr1	204940000	204950000	0.0891627		chr11	119200000	119210000	-0.261049		chr1	206070000	206080000	-0.562204		chr2	44480000	44500000	0.228907		chr11	124480000	124490000	-0.0369082		chr1	212560000	212570000	0.0606808		chr14	31030000	31040000	-0.378771		chr1	204110000	204120000	0.0540704
chr2	44060000	44080000	-0.151916		chr12	12930000	12940000	-0.918643		chr1	205050000	205060000	0.061859		chr11	119970000	119980000	-0.214928		chr1	206210000	206220000	0.236082		chr2	44690000	44710000	0.241895		chr11	124750000	124760000	-0.272176		chr1	212620000	212630000	-0.180064		chr14	31080000	31090000	-0.325486		chr1	204360000	204370000	0.0218619
chr2	44220000	44240000	-0.300653		chr12	12920000	12930000	-0.926315		chr1	205040000	205050000	0.0686428		chr11	119980000	119990000	-0.263183		chr1	206220000	206230000	0.230711		chr2	45180000	45200000	-0.0953958		chr11	124740000	124750000	-0.293373		chr1	212630000	212640000	-0.19867		chr14	31090000	31100000	-0.33768		chr1	204370000	204380000	0.026078
chr2	44580000	44600000	-0.209858		chr12	13160000	13170000	-0.3267		chr1	205230000	205240000	-0.171149		chr11	120200000	120210000	-0.317401		chr1	206330000	206340000	-0.201828		chr2	45540000	45560000	0.398153		chr11	125440000	125450000	0.222614		chr1	213340000	213350000	-0.425097		chr14	34260000	34270000	0.254397		chr1	204770000	204780000	0.0744844
chr2	44690000	44710000	0.0123834		chr12	13150000	13160000	-0.35797		chr1	205220000	205230000	-0.141523		chr11	120190000	120200000	-0.375746		chr1	206340000	206350000	-0.177698		chr2	45830000	45850000	-0.222669		chr11	125430000	125440000	0.215403		chr1	213330000	213340000	-0.435221		chr14	34270000	34280000	0.296302		chr1	204780000	204790000	0.0605097
chr2	44970000	44990000	0.140137		chr12	16060000	16070000	-0.483666		chr1	205460000	205470000	0.031965		chr11	122930000	122940000	-0.564113		chr1	206470000	206480000	-0.210823		chr2	46200000	46220000	-0.357108		chr11	125750000	125760000	-0.254443		chr1	213390000	213400000	-0.405163		chr14	35590000	35600000	0.295696		chr1	204930000	204940000	0.0928786
chr2	45180000	45200000	-0.224492		chr12	16070000	16080000	-0.507839		chr1	205450000	205460000	0.0477794		chr11	122920000	122930000	-0.537832		chr1	206480000	206490000	-0.270573		chr2	46600000	46620000	0.477384		chr11	125760000	125770000	-0.277543		chr1	213380000	213390000	-0.412843		chr14	35600000	35610000	0.30553		chr1	204940000	204950000	0.110185
chr2	45830000	45850000	-0.575176		chr12	20780000	20790000	0.112965		chr1	205490000	205500000	-0.0903447		chr11	123620000	123630000	-0.715206		chr1	206900000	206910000	-0.364992		chr2	46680000	46700000	0.287292		chr11	126080000	126090000	-0.49708		chr1	213400000	213410000	-0.404524		chr14	50320000	50330000	0.0100305		chr1	205030000	205040000	0.245389
chr2	46160000	46180000	-0.325132		chr12	20770000	20780000	0.100431		chr1	205500000	205510000	-0.111836		chr11	123610000	123620000	-0.735375		chr1	206890000	206900000	-0.40885		chr2	46860000	46880000	0.0570358		chr11	126070000	126080000	-0.480715		chr1	213410000	213420000	-0.387455		chr14	50310000	50320000	-0.0177071		chr1	205040000	205050000	0.249283
chr2	46210000	46230000	-0.305223		chr12	24090000	24100000	0.274874		chr1	205920000	205930000	-0.620591		chr11	124490000	124500000	-0.993047		chr1	207260000	207270000	0.120019		chr2	47130000	47150000	-0.230086		chr11	126130000	126140000	-0.535772		chr1	213550000	213560000	-0.104768		chr14	50780000	50790000	0.161912		chr1	205490000	205500000	-0.106235
chr2	46510000	46530000	0.486967		chr12	24100000	24110000	0.272356		chr1	205930000	205940000	-0.554951		chr11	124480000	124490000	-0.988821		chr1	207250000	207260000	0.0517679		chr2	47200000	47220000	-0.0484843		chr11	126140000	126150000	-0.544207		chr1	213540000	213550000	-0.13465		chr14	50770000	50780000	0.140609		chr1	205500000	205510000	-0.118854
chr2	46590000	46610000	0.404708		chr12	25100000	25110000	-0.536536		chr1	206060000	206070000	-0.545926		chr11	124750000	124760000	-0.397087		chr1	207700000	207710000	-0.123312		chr2	47380000	47400000	0.345746		chr11	126310000	126320000	-0.287527		chr1	214340000	214350000	-0.377456		chr14	55660000	55670000	0.0326707		chr1	205620000	205630000	-0.199003
chr2	46680000	46700000	0.277214		chr12	25110000	25120000	-0.519539		chr1	206070000	206080000	-0.562204		chr11	124740000	124750000	-0.416549		chr1	207690000	207700000	-0.184762		chr2	47550000	47570000	-0.216874		chr11	126300000	126310000	-0.300735		chr1	214350000	214360000	-0.382876		chr14	55650000	55660000	0.0193932		chr1	205630000	205640000	-0.190949
chr2	46840000	46860000	0.187275		chr12	27170000	27180000	-0.262237		chr1	206130000	206140000	-0.0695677		chr11	124830000	124840000	-0.109833		chr1	207700000	207710000	-0.123312		chr2	47620000	47640000	-0.334299		chr11	126360000	126370000	-0.233621		chr1	214520000	214530000	-0.0774395		chr14	58540000	58550000	-0.755073		chr1	205920000	205930000	-0.41105
chr2	47130000	47150000	-0.407429		chr12	27160000	27170000	-0.253582		chr1	206140000	206150000	-0.00623834		chr11	124820000	124830000	-0.174302		chr1	207710000	207720000	-0.202528		chr2	48000000	48020000	-0.328839		chr11	126350000	126360000	-0.244647		chr1	214510000	214520000	-0.10353		chr14	58550000	58560000	-0.75108		chr1	205930000	205940000	-0.350946
chr2	47390000	47410000	0.455581		chr12	27480000	27490000	-0.253232		chr1	206210000	206220000	0.236082		chr11	125750000	125760000	-0.343325		chr1	207890000	207900000	-0.550373		chr2	48320000	48340000	0.134575		chr11	130780000	130790000	-0.609365		chr1	214840000	214850000	-0.398276		chr14	58770000	58780000	0.104835		chr1	206080000	206090000	-0.381665
chr2	47550000	47570000	-0.448073		chr12	27490000	27500000	-0.254369		chr1	206220000	206230000	0.230711		chr11	125760000	125770000	-0.352539		chr1	207880000	207890000	-0.565693		chr2	48660000	48680000	-0.424371		chr11	130790000	130800000	-0.601007		chr1	214850000	214860000	-0.389929		chr14	58760000	58770000	0.0957166		chr1	206070000	206080000	-0.365774
chr2	47620000	47640000	-0.887724		chr12	27850000	27860000	-0.740265		chr1	206330000	206340000	-0.201828		chr11	126080000	126090000	-0.467945		chr1	208180000	208190000	-0.35821		chr2	48810000	48830000	-0.930793		chr11	134220000	134230000	0.140867		chr1	215680000	215690000	-0.275267		chr14	65440000	65450000	-0.158538		chr1	206100000	206110000	-0.174027
chr2	48000000	48020000	-0.559585		chr12	27860000	27870000	-0.780895		chr1	206340000	206350000	-0.177698		chr11	126070000	126080000	-0.390545		chr1	208170000	208180000	-0.404921		chr2	49170000	49190000	-0.28209		chr11	134230000	134240000	0.16455		chr1	215690000	215700000	-0.30503		chr14	65450000	65460000	-0.144579		chr1	206110000	206120000	-0.19876
chr2	48130000	48150000	-0.0431434		chr12	28330000	28340000	0.0882726		chr1	206470000	206480000	-0.210823		chr11	126130000	126140000	-0.73298		chr1	208420000	208430000	-0.461373		chr2	50710000	50730000	-0.811726		chr12	660000	670000	0.0711138		chr1	215830000	215840000	-0.324783		chr14	68290000	68300000	-0.421995		chr1	206130000	206140000	-0.205826
chr2	48320000	48340000	0.152373		chr12	28340000	28350000	0.102492		chr1	206480000	206490000	-0.270573		chr11	126140000	126150000	-0.792639		chr1	208430000	208440000	-0.50438		chr2	50740000	50760000	-0.80284		chr12	670000	680000	0.115426		chr1	215840000	215850000	-0.315377		chr14	68280000	68290000	-0.421503		chr1	206120000	206130000	-0.229781
chr2	48660000	48680000	-0.424963		chr12	31800000	31810000	-0.175446		chr1	206900000	206910000	-0.364992		chr11	128730000	128740000	-1.04975		chr1	208440000	208450000	-0.524732		chr2	54020000	54040000	-0.555033		chr12	1050000	1060000	0.257102		chr1	218400000	218410000	-0.671601		chr14	73940000	73950000	0.377253		chr1	206330000	206340000	-0.242655
chr2	48810000	48830000	-1.1474		chr12	31810000	31820000	-0.124006		chr1	206890000	206900000	-0.40885		chr11	128720000	128730000	-1.02102		chr1	208450000	208460000	-0.531574		chr2	54150000	54170000	-0.370475		chr12	1060000	1070000	0.238354		chr1	218410000	218420000	-0.658438		chr14	73950000	73960000	0.351299		chr1	206340000	206350000	-0.208167
chr2	49150000	49170000	-0.332338		chr12	32820000	32830000	-0.589833		chr1	207080000	207090000	-0.0676535		chr11	129220000	129230000	0.0790083		chr1	208770000	208780000	-0.225925		chr2	54330000	54350000	-0.0799152		chr12	1710000	1720000	-0.206313		chr1	218730000	218740000	0.0664051		chr14	74350000	74360000	0.289296		chr1	206470000	206480000	-0.215723
chr2	49830000	49850000	-0.154136		chr12	32830000	32840000	-0.692634		chr1	207090000	207100000	-0.0719989		chr11	129230000	129240000	0.101053		chr1	208760000	208770000	-0.240538		chr2	54720000	54740000	0.125436		chr12	1720000	1730000	-0.243835		chr1	218720000	218730000	0.0620447		chr14	74360000	74370000	0.26396		chr1	206480000	206490000	-0.228042
[truncated: 16,950 more rows]

## Sheet: Domain score
Table S4. Analysis of TADs with baRBP binding boundaries
HepG2																									K562
[truncated: 8,073 more rows]
