# Supplementary material for: Pervasive RNA-binding protein enrichment on TAD boundaries regulates TAD organization
Source: Nucleic Acids Res. 2025 Jan 7;53(1):gkae1271. doi: 10.1093/nar/gkae1271 (PMC11705077; doi:10.1093/nar/gkae1271)
Supplement: gkae1271_Supplemental_Files [file gkae1271_supplemental_files.zip › Table S6. Analysis of GRO-seq signals at baRBP enriched boundaries.xlsx]

## Sheet: sheet1
Table S6. Analysis of GRO-seq signals at baRBP enriched boundaries.
K562												HepG2
TOE1						RBFox2						HNRNPLL						RBFox2
No TOE1			With TOE1			No RBFox2			With RBFox2			No HNRNPLL			With HNRNPLL			No RBFox2			With RBFox2
Gene_symbol	RPKM		Gene_symbol	RPKM		Gene_symbol	RPKM		Gene_symbol	RPKM		Gene_symbol	RPKM		Gene_symbol	RPKM		Gene_symbol	RPKM		Gene_symbol	RPKM
ENST00000445118	1.21892		ENST00000453464	0.110908		ENST00000445118	1.21892		ENST00000453464	0.110908		ENST00000326734	0.90032		ENST00000453464	0		ENST00000303635	0		ENST00000326734	0.90032
ENST00000445118	1.40882		ENST00000453464	0.306615		ENST00000445118	1.40882		ENST00000453464	0.306615		ENST00000326734	0.58924		ENST00000453464	0		ENST00000337907	3.36579		ENST00000326734	0.58924
ENST00000445118	2.88821		ENST00000448924	1.52652		ENST00000445118	2.88821		ENST00000448924	1.52652		ENST00000473798	5.11664		ENST00000448924	0.880007		ENST00000337907	1.55868		ENST00000473798	5.11664
ENST00000379116	0.479705		ENST00000448924	1.42989		ENST00000378404	0		ENST00000448924	1.42989		ENST00000445118	13.4401		ENST00000448924	0.199831		ENST00000337907	3.84332		ENST00000445118	13.4401
ENST00000379116	0		ENST00000448924	1.7845		ENST00000378398	0		ENST00000448924	1.7845		ENST00000445118	0		ENST00000448924	0		ENST00000337907	3.50703		ENST00000445118	0
ENST00000379116	0		ENST00000378756	0.554193		ENST00000378398	0		ENST00000379116	0.479705		ENST00000378398	0		ENST00000354700	0.954294		ENST00000337907	4.21265		ENST00000453464	0
ENST00000379116	0.704409		ENST00000378756	3.52204		ENST00000378398	0		ENST00000379116	0		ENST00000378398	0		ENST00000354700	1.74805		ENST00000337907	2.98615		ENST00000453464	0
ENST00000379116	0		ENST00000378756	8.39246		ENST00000378398	0		ENST00000379116	0		ENST00000378398	0.396274		ENST00000354700	1.38892		ENST00000337907	1.65524		ENST00000448924	0.880007
ENST00000379116	0		ENST00000378756	5.29301		ENST00000378398	0		ENST00000379116	0.704409		ENST00000378398	0		ENST00000354700	3.97961		ENST00000337907	2.90437		ENST00000448924	0.199831
ENST00000379116	0		ENST00000378756	3.87935		ENST00000303635	0		ENST00000379116	0		ENST00000378398	0		ENST00000354700	1.35537		ENST00000337907	2.81972		ENST00000448924	0
ENST00000379116	0		ENST00000378756	2.16303		ENST00000303635	0		ENST00000379116	0		ENST00000377577	5.27553		ENST00000354700	0.899238		ENST00000337907	2.03306		ENST00000354700	0.954294
ENST00000379116	0		ENST00000378756	3.23279		ENST00000303635	0		ENST00000379116	0		ENST00000303635	0		ENST00000354700	1.68506		ENST00000337907	3.46373		ENST00000354700	1.74805
ENST00000379116	0.782676		ENST00000378756	2.01476		ENST00000303635	0.23857		ENST00000379116	0		ENST00000303635	1.03688		ENST00000354700	3.74083		ENST00000377411	1.23139		ENST00000354700	1.38892
ENST00000379116	0		ENST00000378756	4.77992		ENST00000303635	0		ENST00000379116	0		ENST00000054666	4.83728		ENST00000354700	1.83374		ENST00000377411	1.92826		ENST00000354700	3.97961
ENST00000379116	0.594834		ENST00000378756	4.99661		ENST00000303635	0		ENST00000379116	0.782676		ENST00000054666	2.71075		ENST00000354700	2.50502		ENST00000377411	2.19532		ENST00000354700	1.35537
ENST00000379116	0.233268		ENST00000378756	1.07934		ENST00000303635	0		ENST00000379116	0		ENST00000054666	2.95952		ENST00000354700	0		ENST00000377263	0		ENST00000354700	0.899238
ENST00000354700	0.602872		ENST00000378625	1.63217		ENST00000303635	0		ENST00000379116	0.594834		ENST00000054666	3.66748		ENST00000354700	1.26379		ENST00000377263	4.71533		ENST00000354700	1.68506
ENST00000354700	0.811137		ENST00000378609	5.06098		ENST00000303635	0		ENST00000379116	0.233268		ENST00000337907	3.36579		ENST00000354700	1.96886		ENST00000377263	5.56671		ENST00000354700	3.74083
ENST00000354700	0.409289		ENST00000378609	3.49142		ENST00000337907	2.45754		ENST00000354700	0.602872		ENST00000337907	1.55868		ENST00000354700	4.25094		ENST00000377086	1.64072		ENST00000354700	1.83374
ENST00000354700	0		ENST00000307786	0.278828		ENST00000337907	1.23924		ENST00000354700	0.811137		ENST00000337907	3.84332		ENST00000354700	3.06626		ENST00000377086	1.40633		ENST00000354700	2.50502
ENST00000354700	0.91046		ENST00000307786	0.892251		ENST00000337907	1.83339		ENST00000354700	0.409289		ENST00000337907	3.50703		ENST00000354700	1.61243		ENST00000377086	6.13251		ENST00000354700	0
ENST00000354700	0.41694		ENST00000307786	0.256394		ENST00000337907	1.67297		ENST00000354700	0		ENST00000337907	4.21265		ENST00000354700	0		ENST00000377086	1.28994		ENST00000354700	1.26379
ENST00000354700	0		ENST00000307786	0.619619		ENST00000337907	1.80862		ENST00000354700	0.91046		ENST00000337907	2.98615		ENST00000354700	5.50122		ENST00000377086	1.1739		ENST00000354700	1.96886
ENST00000354700	3.79681		ENST00000307786	0		ENST00000337907	1.52162		ENST00000354700	0.41694		ENST00000337907	1.65524		ENST00000354700	4.92215		ENST00000377086	1.31719		ENST00000354700	4.25094
ENST00000354700	0.646559		ENST00000307786	0		ENST00000337907	3.15841		ENST00000354700	0		ENST00000337907	2.90437		ENST00000354700	3.75585		ENST00000377086	5.41029		ENST00000354700	3.06626
ENST00000354700	0		ENST00000310991	0.937567		ENST00000337907	1.10839		ENST00000354700	3.79681		ENST00000337907	2.81972		ENST00000379031	11.0024		ENST00000377086	0.627656		ENST00000354700	1.61243
ENST00000354700	0.80383		ENST00000310991	0.751897		ENST00000337907	3.13857		ENST00000354700	0.646559		ENST00000337907	2.03306		ENST00000379031	0		ENST00000377086	1.46126		ENST00000354700	0
ENST00000354700	0.446125		ENST00000310991	0		ENST00000337907	5.81903		ENST00000354700	0		ENST00000337907	3.46373		ENST00000379031	1.50033		ENST00000377086	3.96274		ENST00000354700	5.50122
ENST00000354700	0		ENST00000310991	0		ENST00000337907	5.50772		ENST00000354700	0.80383		ENST00000234590	20.3687		ENST00000379031	4.39359		ENST00000356607	3.97961		ENST00000354700	4.92215
ENST00000354700	0.398326		ENST00000310991	0		ENST00000337907	5.1476		ENST00000354700	0.446125		ENST00000234590	9.67456		ENST00000379031	3.30073		ENST00000361445	2.1749		ENST00000354700	3.75585
ENST00000354700	4.05569		ENST00000378567	0		ENST00000377411	0.0103055		ENST00000354700	0		ENST00000234590	21.6483		ENST00000379031	1.73187		ENST00000361445	0.697916		ENST00000379031	11.0024
ENST00000354700	1.20574		ENST00000378567	0.330463		ENST00000377411	0		ENST00000354700	0.398326		ENST00000234590	24.1944		ENST00000379031	3.46373		ENST00000361445	1.01653		ENST00000379031	0
ENST00000354700	1.40882		ENST00000378567	0		ENST00000377411	0		ENST00000354700	4.05569		ENST00000234590	18.5143		ENST00000379031	4.3122		ENST00000361445	3.15239		ENST00000379031	1.50033
ENST00000354700	0		ENST00000378567	0		ENST00000377403	0		ENST00000354700	1.20574		ENST00000234590	23.1696		ENST00000435064	4.28994		ENST00000361445	0		ENST00000379031	4.39359
ENST00000354700	0.975138		ENST00000378567	0		ENST00000377298	1.09703		ENST00000354700	1.40882		ENST00000234590	17.5791		ENST00000435064	1.44993		ENST00000361445	0.912398		ENST00000379031	3.30073
ENST00000354700	0		ENST00000378567	0		ENST00000377263	0.495695		ENST00000354700	0		ENST00000234590	33.8843		ENST00000435064	3.29299		ENST00000361445	0.43498		ENST00000379031	1.73187
ENST00000354700	0.841746		ENST00000452079	2.05504		ENST00000377263	1.87448		ENST00000354700	0.975138		ENST00000377263	0		ENST00000435064	3.06626		ENST00000361445	1.91641		ENST00000379031	3.46373
ENST00000354700	0.749791		ENST00000294600	0		ENST00000377263	1.59331		ENST00000354700	0		ENST00000377263	4.71533		ENST00000435064	1.74805		ENST00000361445	0		ENST00000379031	4.3122
ENST00000354700	3.13071		ENST00000294600	0		ENST00000377157	7.12562		ENST00000354700	0.841746		ENST00000377263	5.56671		ENST00000435064	2.30916		ENST00000361445	2.0112		ENST00000435064	4.28994
ENST00000407249	2.26843		ENST00000294600	0		ENST00000377157	3.99515		ENST00000354700	0.749791		ENST00000377086	1.64072		ENST00000435064	1.0508		ENST00000361445	0.865933		ENST00000435064	1.44993
ENST00000407249	0.236045		ENST00000294600	0		ENST00000377157	3.03646		ENST00000354700	3.13071		ENST00000377086	1.40633		ENST00000435064	2.25351		ENST00000361445	1.3603		ENST00000435064	3.29299
ENST00000407249	2.11005		ENST00000294600	0		ENST00000377157	2.15867		ENST00000378756	0.554193		ENST00000377086	6.13251		ENST00000435064	1.48446		ENST00000235332	0		ENST00000435064	3.06626
ENST00000407249	3.46132		ENST00000294600	0.484919		ENST00000377157	3.05565		ENST00000378756	3.52204		ENST00000377086	1.28994		ENST00000435064	2.92252		ENST00000235332	0.682633		ENST00000435064	1.74805
ENST00000407249	2.0847		ENST00000294600	0.343173		ENST00000377086	1.17401		ENST00000378756	8.39246		ENST00000377086	1.1739		ENST00000338338	3.26235		ENST00000235332	3.18492		ENST00000435064	2.30916
ENST00000407249	2.21219		ENST00000294600	0		ENST00000377086	0.335433		ENST00000378756	5.29301		ENST00000377086	1.31719		ENST00000338338	2.52191		ENST00000358136	0.925948		ENST00000435064	1.0508
ENST00000407249	5.09858		ENST00000294600	0		ENST00000377086	0.731353		ENST00000378756	3.87935		ENST00000377086	5.41029		ENST00000338338	7.70171		ENST00000358136	0.465278		ENST00000435064	2.25351
ENST00000407249	4.42438		ENST00000294600	0.428967		ENST00000377086	2.76905		ENST00000378756	2.16303		ENST00000377086	0.627656		ENST00000338338	4.11382		ENST00000358136	1.56739		ENST00000435064	1.48446
ENST00000407249	1.48708		ENST00000294600	0.917954		ENST00000377086	0.746654		ENST00000378756	3.23279		ENST00000377086	1.46126		ENST00000378785	0.790762		ENST00000358136	0.719391		ENST00000435064	2.92252
ENST00000407249	4.07886		ENST00000444870	0.841746		ENST00000377086	1.25669		ENST00000378756	2.01476		ENST00000377086	3.96274		ENST00000308647	2.04577		ENST00000358136	1.24694		ENST00000338338	3.26235
ENST00000407249	3.43173		ENST00000444870	0.378072		ENST00000377086	1.84349		ENST00000378756	4.77992		ENST00000356607	3.97961		ENST00000308647	1.23054		ENST00000358136	0		ENST00000338338	2.52191
ENST00000407249	4.23537		ENST00000444870	0.969838		ENST00000377086	0.598826		ENST00000378756	4.99661		ENST00000361445	2.1749		ENST00000308647	4.62974		ENST00000358136	0.719391		ENST00000338338	7.70171
ENST00000407249	7.51369		ENST00000444870	3.57855		ENST00000377086	1.6265		ENST00000378756	1.07934		ENST00000361445	0.697916		ENST00000308647	4.75529		ENST00000358136	0.708491		ENST00000338338	4.11382
ENST00000407249	2.55974		ENST00000378251	4.5572		ENST00000377086	0		ENST00000407249	2.26843		ENST00000361445	1.01653		ENST00000308647	4.06612		ENST00000358136	0.887454		ENST00000378785	0.790762
ENST00000407249	3.75948		ENST00000378251	5.51391		ENST00000377022	0.0914192		ENST00000407249	0.236045		ENST00000361445	3.15239		ENST00000308647	0.566793		ENST00000358136	0.619343		ENST00000308647	2.04577
ENST00000407249	0		ENST00000378251	4.81116		ENST00000358136	2.47847		ENST00000407249	2.11005		ENST00000361445	0		ENST00000308647	1.35537		ENST00000376221	0		ENST00000308647	1.23054
ENST00000407249	1.39414		ENST00000489180	0.323279		ENST00000358136	2.72632		ENST00000407249	3.46132		ENST00000361445	0.912398		ENST00000355439	10.3912		ENST00000376221	0		ENST00000308647	4.62974
ENST00000407249	8.0383		ENST00000489180	1.81563		ENST00000358136	2.45124		ENST00000407249	2.0847		ENST00000361445	0.43498		ENST00000355439	2.39797		ENST00000376221	0		ENST00000308647	4.75529
ENST00000407249	2.67675		ENST00000489180	1.75333		ENST00000358136	4.01915		ENST00000407249	2.21219		ENST00000361445	1.91641		ENST00000355439	2.69125		ENST00000535591	0		ENST00000308647	4.06612
ENST00000407249	9.69838		ENST00000378097	1.25965		ENST00000358136	4.24881		ENST00000407249	5.09858		ENST00000361445	0		ENST00000355439	12.4694		ENST00000317869	0.616427		ENST00000308647	0.566793
ENST00000407249	9.32808		ENST00000377705	11.4981		ENST00000357726	0		ENST00000407249	4.42438		ENST00000361445	2.0112		ENST00000378625	3.73469		ENST00000317869	0		ENST00000308647	1.35537
ENST00000378531	0.512788		ENST00000377705	7.43542		ENST00000357726	0		ENST00000407249	1.48708		ENST00000361445	0.865933		ENST00000378625	3.42149		ENST00000376192	0		ENST00000355439	10.3912
ENST00000378531	7.93112		ENST00000377705	8.92251		ENST00000357726	0		ENST00000407249	4.07886		ENST00000361445	1.3603		ENST00000378625	5.36106		ENST00000423177	0		ENST00000355439	2.39797
ENST00000378531	5.67796		ENST00000377705	9.13328		ENST00000332296	0		ENST00000407249	3.43173		ENST00000235332	0		ENST00000378625	5.66793		ENST00000423177	0		ENST00000355439	2.69125
ENST00000378531	1.36569		ENST00000377705	6.92615		ENST00000332296	0		ENST00000407249	4.23537		ENST00000235332	0.682633		ENST00000378625	1.21456		ENST00000376048	0		ENST00000355439	12.4694
ENST00000378531	7.54015		ENST00000377705	2.81434		ENST00000332296	0		ENST00000407249	7.51369		ENST00000235332	3.18492		ENST00000378625	2.75061		ENST00000376048	0.588798		ENST00000378625	3.73469
ENST00000378531	0.895834		ENST00000333172	0.232964		ENST00000332296	0		ENST00000407249	2.55974		ENST00000358136	0.925948		ENST00000378625	3.30073		ENST00000376030	0.456199		ENST00000378625	3.42149
ENST00000605895	0.713801		ENST00000377577	5.49078		ENST00000240189	0		ENST00000407249	3.75948		ENST00000358136	0.465278		ENST00000378625	3.03639		ENST00000376030	0		ENST00000378625	5.36106
ENST00000605895	13.8453		ENST00000303635	0		ENST00000235349	0		ENST00000407249	0		ENST00000358136	1.56739		ENST00000378625	2.30347		ENST00000376030	0.404852		ENST00000378625	5.66793
ENST00000605895	15.0138		ENST00000303635	0		ENST00000376192	0		ENST00000407249	1.39414		ENST00000358136	0.719391		ENST00000307786	0		ENST00000376030	0		ENST00000378625	1.21456
ENST00000378404	0		ENST00000493373	10.3565		ENST00000423177	0		ENST00000407249	8.0383		ENST00000358136	1.24694		ENST00000307786	1.87042		ENST00000376030	0		ENST00000378625	2.75061
ENST00000378398	0		ENST00000493373	9.27588		ENST00000423177	0		ENST00000407249	2.67675		ENST00000358136	0		ENST00000307786	1.61243		ENST00000376030	0.820358		ENST00000378625	3.30073
ENST00000378398	0		ENST00000493373	8.31759		ENST00000376048	0		ENST00000407249	9.69838		ENST00000358136	0.719391		ENST00000307786	1.94835		ENST00000358897	0		ENST00000378625	3.03639
ENST00000378398	0		ENST00000493373	14.2243		ENST00000376048	0.351096		ENST00000407249	9.32808		ENST00000358136	0.708491		ENST00000307786	0.935208		ENST00000358897	0		ENST00000378625	2.30347
ENST00000378398	0		ENST00000493373	12.9688		ENST00000376030	0		ENST00000378625	1.63217		ENST00000358136	0.887454		ENST00000307786	1.27239		ENST00000358897	0		ENST00000307786	0
ENST00000378398	0		ENST00000337907	5.1476		ENST00000376030	0		ENST00000378609	5.06098		ENST00000358136	0.619343		ENST00000310991	0.818921		ENST00000358897	0		ENST00000307786	1.87042
ENST00000343813	3.2894		ENST00000234590	38.4483		ENST00000376030	0		ENST00000378609	3.49142		ENST00000376221	0		ENST00000310991	2.62699		ENST00000375771	0.487087		ENST00000307786	1.61243
ENST00000343813	1.84786		ENST00000234590	19.9987		ENST00000376030	0		ENST00000307786	0.278828		ENST00000376221	0		ENST00000310991	4.56199		ENST00000375771	0.695322		ENST00000307786	1.94835
ENST00000343813	5.06961		ENST00000234590	34.6986		ENST00000376030	0		ENST00000307786	0.892251		ENST00000376221	0		ENST00000310991	6.52471		ENST00000375771	0.500111		ENST00000307786	0.935208
ENST00000343813	0.600169		ENST00000234590	31.9612		ENST00000376030	0		ENST00000307786	0.256394		ENST00000535591	0		ENST00000310991	13.3601		ENST00000375771	1.83374		ENST00000307786	1.27239
ENST00000441724	2.32357		ENST00000234590	20.3814		ENST00000376030	0		ENST00000307786	0.619619		ENST00000317869	0.616427		ENST00000378567	2.83396		ENST00000375771	3.32026		ENST00000310991	0.818921
ENST00000441724	0.24246		ENST00000234590	35.5695		ENST00000358897	0		ENST00000307786	0		ENST00000317869	0		ENST00000378567	0.772899		ENST00000375771	2.10159		ENST00000310991	2.62699
ENST00000441724	0.892251		ENST00000234590	34.885		ENST00000358897	0.189036		ENST00000307786	0		ENST00000376192	0		ENST00000378567	0		ENST00000375771	2.39797		ENST00000310991	4.56199
ENST00000441724	0		ENST00000234590	53.0178		ENST00000358897	0		ENST00000310991	0.937567		ENST00000423177	0		ENST00000469733	2.76372		ENST00000375679	0		ENST00000310991	6.52471
ENST00000441724	0.31024		ENST00000377263	0.495695		ENST00000358897	0.343173		ENST00000310991	0.751897		ENST00000423177	0		ENST00000378567	4.87934		ENST00000375679	0		ENST00000310991	13.3601
ENST00000377898	0		ENST00000377263	1.87448		ENST00000375771	0		ENST00000310991	0		ENST00000376048	0		ENST00000378567	2.57034		ENST00000375679	0		ENST00000378567	2.83396
ENST00000377898	0		ENST00000377263	1.59331		ENST00000375771	0		ENST00000310991	0		ENST00000376048	0.588798		ENST00000469733	3.45095		ENST00000375679	0		ENST00000378567	0.772899
ENST00000377898	0		ENST00000377223	2.75386		ENST00000375771	0		ENST00000310991	0		ENST00000376030	0.456199		ENST00000469733	1.38549		ENST00000375679	0		ENST00000378567	0
ENST00000377898	0		ENST00000377223	5.63527		ENST00000375771	0		ENST00000378567	0		ENST00000376030	0		ENST00000378531	2.1499		ENST00000375662	0		ENST00000469733	2.76372
ENST00000377893	0.275174		ENST00000377223	1.36569		ENST00000375771	0		ENST00000378567	0.330463		ENST00000376030	0.404852		ENST00000378531	4.15648		ENST00000375662	0		ENST00000378567	4.87934
ENST00000377748	0		ENST00000377223	2.97417		ENST00000375771	0		ENST00000378567	0		ENST00000376030	0		ENST00000378531	2.55057		ENST00000375662	0		ENST00000378567	2.57034
ENST00000377748	0		ENST00000377223	8.26158		ENST00000375771	0		ENST00000378567	0		ENST00000376030	0		ENST00000378531	2.86288		ENST00000375662	0		ENST00000469733	3.45095
ENST00000377748	0		ENST00000377223	7.05895		ENST00000434336	0.177739		ENST00000378567	0		ENST00000376030	0.820358		ENST00000378531	5.26878		ENST00000375662	0		ENST00000469733	1.38549
ENST00000377748	0		ENST00000377223	21.191		ENST00000434336	0.175295		ENST00000378567	0		ENST00000358897	0		ENST00000378531	1.87793		ENST00000375662	0		ENST00000378531	2.1499
ENST00000377748	0		ENST00000377205	24.6138		ENST00000583661	34.079		ENST00000378531	0.512788		ENST00000358897	0		ENST00000605895	6.7335		ENST00000375592	2.92252		ENST00000378531	4.15648
ENST00000377748	0		ENST00000377086	1.17401		ENST00000452522	0		ENST00000378531	7.93112		ENST00000358897	0		ENST00000605895	7.52466		ENST00000375592	0		ENST00000378531	2.55057
ENST00000377748	0		ENST00000377086	0.335433		ENST00000452522	0		ENST00000378531	5.67796		ENST00000358897	0		ENST00000605895	8.09314		ENST00000375592	1.22249		ENST00000378531	2.86288
ENST00000377748	0		ENST00000377086	0.731353		ENST00000452522	0		ENST00000378531	1.36569		ENST00000375771	0.487087		ENST00000445317	0		ENST00000434336	0		ENST00000378531	5.26878
ENST00000377748	0		ENST00000377086	2.76905		ENST00000452522	0		ENST00000378531	7.54015		ENST00000375771	0.695322		ENST00000445317	0		ENST00000434336	0		ENST00000378531	1.87793
ENST00000377748	0		ENST00000377086	0.746654		ENST00000251296	0		ENST00000378531	0.895834		ENST00000375771	0.500111		ENST00000445317	0		ENST00000434762	0		ENST00000605895	6.7335
ENST00000377748	0		ENST00000377086	1.25669		ENST00000375254	11.0959		ENST00000605895	0.713801		ENST00000375771	1.83374		ENST00000445317	0.317235		ENST00000434762	0		ENST00000605895	7.52466
ENST00000377748	0		ENST00000377086	1.84349		ENST00000375254	6.60927		ENST00000605895	13.8453		ENST00000375771	3.32026		ENST00000445317	2.07824		ENST00000434762	0		ENST00000605895	8.09314
ENST00000377748	0		ENST00000377086	0.598826		ENST00000375254	9.9139		ENST00000605895	15.0138		ENST00000375771	2.10159		ENST00000445317	0.131534		ENST00000434762	0		ENST00000445317	0
ENST00000377748	0		ENST00000377086	1.6265		ENST00000375254	6.17406		ENST00000452079	2.05504		ENST00000375771	2.39797		ENST00000445317	0		ENST00000434762	0		ENST00000445317	0
ENST00000377748	0		ENST00000377086	0		ENST00000428975	0		ENST00000294600	0		ENST00000375679	0		ENST00000378398	0.792549		ENST00000434762	0		ENST00000445317	0
ENST00000303635	0		ENST00000377022	0.0914192		ENST00000602662	0		ENST00000294600	0		ENST00000375679	0		ENST00000378295	0		ENST00000434762	0		ENST00000445317	0.317235
ENST00000303635	0.23857		ENST00000240185	18.5518		ENST00000428975	0.401915		ENST00000294600	0		ENST00000375679	0		ENST00000378295	0		ENST00000375436	3.07381		ENST00000445317	2.07824
ENST00000303635	0		ENST00000240185	12.9		ENST00000602662	0.401915		ENST00000294600	0		ENST00000375679	0		ENST00000294600	0		ENST00000375436	10.931		ENST00000445317	0.131534
ENST00000303635	0		ENST00000240185	14.7796		ENST00000428975	0		ENST00000294600	0		ENST00000375679	0		ENST00000294600	2.42911		ENST00000375436	3.8967		ENST00000445317	0
ENST00000303635	0		ENST00000240185	11.1531		ENST00000602662	0.112469		ENST00000294600	0.484919		ENST00000375662	0		ENST00000294600	0.882271		ENST00000375436	3.5627		ENST00000378398	0.792549
ENST00000303635	0		ENST00000240185	10.2346		ENST00000375120	3.40554		ENST00000294600	0.343173		ENST00000375662	0		ENST00000294600	7.19391		ENST00000452522	1.5458		ENST00000378295	0
ENST00000303635	0		ENST00000240185	13.9487		ENST00000375120	3.71771		ENST00000294600	0		ENST00000375662	0		ENST00000294600	8.85176		ENST00000452522	4.3498		ENST00000378295	0
ENST00000474874	0.22646		ENST00000400897	20.8192		ENST00000375120	3.63689		ENST00000294600	0		ENST00000375662	0		ENST00000444870	8.82271		ENST00000452522	3.77438		ENST00000294600	0
ENST00000474874	0		ENST00000361445	4.31734		ENST00000375120	3.2453		ENST00000294600	0.428967		ENST00000375662	0		ENST00000444870	6.34039		ENST00000452522	3.64367		ENST00000294600	2.42911
ENST00000337907	2.45754		ENST00000483738	11.3302		ENST00000375116	0.506961		ENST00000294600	0.917954		ENST00000375662	0		ENST00000444870	9.14877		ENST00000251296	0		ENST00000294600	0.882271
ENST00000337907	1.23924		ENST00000376223	4.16795		ENST00000375116	0		ENST00000444870	0.841746		ENST00000375592	2.92252		ENST00000444870	10.0022		ENST00000375254	5.40583		ENST00000294600	7.19391
ENST00000337907	1.83339		ENST00000358897	0		ENST00000375116	0		ENST00000444870	0.378072		ENST00000375592	0		ENST00000378251	8.6314		ENST00000375254	2.30916		ENST00000294600	8.85176
ENST00000337907	1.67297		ENST00000358897	0.189036		ENST00000312239	12.1671		ENST00000444870	0.969838		ENST00000375592	1.22249		ENST00000378251	3.15239		ENST00000375254	1.9898		ENST00000444870	8.82271
ENST00000337907	1.80862		ENST00000358897	0		ENST00000312239	23.4216		ENST00000444870	3.57855		ENST00000434336	0		ENST00000378251	10.0856		ENST00000375254	1.71598		ENST00000444870	6.34039
ENST00000337907	1.52162		ENST00000358897	0.343173		ENST00000312239	17.7826		ENST00000378251	4.5572		ENST00000434336	0		ENST00000489180	1.08745		ENST00000375254	0.595674		ENST00000444870	9.14877
ENST00000337907	3.15841		ENST00000546424	3.60031		ENST00000312239	17.3961		ENST00000378251	5.51391		ENST00000434762	0		ENST00000489180	3.67549		ENST00000375254	0.724967		ENST00000444870	10.0022
ENST00000337907	1.10839		ENST00000546424	1.1865		ENST00000312239	19.2446		ENST00000378251	4.81116		ENST00000434762	0		ENST00000378097	2.64059		ENST00000375254	4.4183		ENST00000378251	8.6314
ENST00000337907	3.13857		ENST00000375849	15.076		ENST00000312239	13.9696		ENST00000489180	0.323279		ENST00000434762	0		ENST00000471204	9.8046		ENST00000375254	1.11334		ENST00000378251	3.15239
ENST00000337907	5.81903		ENST00000375849	2.4246		ENST00000312239	8.00738		ENST00000489180	1.81563		ENST00000434762	0		ENST00000471204	8.09314		ENST00000375254	5.1956		ENST00000378251	10.0856
ENST00000337907	5.50772		ENST00000329454	0		ENST00000602326	3.29676		ENST00000489180	1.75333		ENST00000434762	0		ENST00000377948	7.02757		ENST00000375254	2.99921		ENST00000489180	1.08745
ENST00000377411	0.0103055		ENST00000329454	0		ENST00000602326	1.27464		ENST00000378097	1.25965		ENST00000434762	0		ENST00000377948	1.47664		ENST00000375254	3.65316		ENST00000489180	3.67549
ENST00000377411	0		ENST00000270747	0.836485		ENST00000509305	0		ENST00000343813	3.2894		ENST00000434762	0		ENST00000377948	2.83396		ENST00000375254	1.49633		ENST00000378097	2.64059
ENST00000377411	0		ENST00000270747	0.857934		ENST00000509305	0		ENST00000343813	1.84786		ENST00000375436	3.07381		ENST00000471204	0		ENST00000375254	2.71075		ENST00000471204	9.8046
ENST00000377403	0		ENST00000270747	1.12943		ENST00000426928	0		ENST00000343813	5.06961		ENST00000375436	10.931		ENST00000377948	0.64945		ENST00000375254	3.1304		ENST00000471204	8.09314
ENST00000377376	1.64126		ENST00000270747	0.564716		ENST00000426928	0		ENST00000343813	0.600169		ENST00000375436	3.8967		ENST00000377948	0		ENST00000375254	5.3302		ENST00000377948	7.02757
ENST00000377376	1.6282		ENST00000270747	0.278828		ENST00000426928	0		ENST00000441724	2.32357		ENST00000375436	3.5627		ENST00000471204	0.857989		ENST00000375254	6.44971		ENST00000377948	1.47664
ENST00000377376	2.57153		ENST00000270747	0		ENST00000426928	0		ENST00000441724	0.24246		ENST00000452522	1.5458		ENST00000377948	0		ENST00000375254	4.40098		ENST00000377948	2.83396
ENST00000377298	1.09703		ENST00000270747	0.602872		ENST00000426928	0		ENST00000441724	0.892251		ENST00000452522	4.3498		ENST00000377948	0.748166		ENST00000375254	0.64945		ENST00000471204	0
ENST00000377157	7.12562		ENST00000270747	0.345834		ENST00000578143	0		ENST00000441724	0		ENST00000452522	3.77438		ENST00000343813	3.44777		ENST00000375254	5.01004		ENST00000377948	0.64945
ENST00000377157	3.99515		ENST00000270747	0.293504		ENST00000327535	0		ENST00000441724	0.31024		ENST00000452522	3.64367		ENST00000343813	3.87364		ENST00000375254	5.34404		ENST00000377948	0
ENST00000377157	3.03646		ENST00000270747	2.23063		ENST00000236273	3.79681		ENST00000377898	0		ENST00000251296	0		ENST00000343813	6.37642		ENST00000375254	3.59695		ENST00000471204	0.857989
ENST00000377157	2.15867		ENST00000270747	1.19194		ENST00000349320	0.892251		ENST00000377898	0		ENST00000375341	7.05239		ENST00000343813	7.96814		ENST00000375254	2.8839		ENST00000377948	0
ENST00000377157	3.05565		ENST00000270747	1.76102		ENST00000349320	0.239852		ENST00000377898	0		ENST00000375341	5.54784		ENST00000441724	0.974175		ENST00000428975	0.994902		ENST00000377948	0.748166
ENST00000354287	0		ENST00000270747	0		ENST00000349320	0.646559		ENST00000377898	0		ENST00000375341	4.63739		ENST00000441724	1.01653		ENST00000602662	0.994902		ENST00000343813	3.44777
ENST00000354287	0		ENST00000270747	0		ENST00000078527	1.3133		ENST00000377893	0.275174		ENST00000375341	3.69161		ENST00000441724	0		ENST00000428975	0		ENST00000343813	3.87364
ENST00000354287	0		ENST00000270747	0.101392		ENST00000078527	1.81656		ENST00000377748	0		ENST00000375341	5.96941		ENST00000441724	0		ENST00000602662	0		ENST00000343813	6.37642
ENST00000354287	0.345834		ENST00000270747	0		ENST00000319394	0.47714		ENST00000377748	0		ENST00000375341	1.90859		ENST00000441724	0.390212		ENST00000428975	0		ENST00000343813	7.96814
ENST00000354287	0		ENST00000375592	2.23694		ENST00000319394	1.22562		ENST00000377748	0		ENST00000375341	1.28111		ENST00000377898	0		ENST00000602662	0.550122		ENST00000441724	0.974175
ENST00000354287	0		ENST00000375592	3.07673		ENST00000319394	0		ENST00000377748	0		ENST00000375341	5.00111		ENST00000377898	0		ENST00000289753	0		ENST00000441724	1.01653
ENST00000376770	0		ENST00000375592	1.59331		ENST00000319394	0.77587		ENST00000377748	0		ENST00000375341	1.26379		ENST00000377898	0		ENST00000247986	0		ENST00000441724	0
ENST00000376770	1.08225		ENST00000375592	2.78828		ENST00000319394	1.7845		ENST00000377748	0		ENST00000577305	3.84332		ENST00000377898	0		ENST00000247986	0		ENST00000441724	0
ENST00000376770	0.606973		ENST00000375592	3.24455		ENST00000319394	0.413079		ENST00000377748	0		ENST00000375341	2.51062		ENST00000377893	0.288422		ENST00000247986	0		ENST00000441724	0.390212
ENST00000376770	1.77034		ENST00000375592	2.0411		ENST00000319394	1.0315		ENST00000377748	0		ENST00000375254	5.40583		ENST00000377828	0.5028		ENST00000247986	0.168203		ENST00000377898	0
ENST00000376770	0.469606		ENST00000434336	0.175295		ENST00000319394	0.759363		ENST00000377748	0		ENST00000375254	2.30916		ENST00000377828	0		ENST00000247986	0		ENST00000377898	0
ENST00000376770	1.32185		ENST00000375254	11.0959		ENST00000373871	1.075		ENST00000377748	0		ENST00000375254	1.9898		ENST00000377828	0.713899		ENST00000602326	2.22934		ENST00000377898	0
ENST00000263932	0.512788		ENST00000375254	6.60927		ENST00000373871	2.88858		ENST00000377748	0		ENST00000375254	1.71598		ENST00000377828	0.930555		ENST00000602326	1.78135		ENST00000377898	0
ENST00000263932	0.384591		ENST00000375254	9.9139		ENST00000373871	2.43784		ENST00000377748	0		ENST00000375254	0.595674		ENST00000377828	3.45095		ENST00000415912	1.45924		ENST00000377893	0.288422
ENST00000358136	2.47847		ENST00000375254	6.17406		ENST00000373871	6.8231		ENST00000377748	0		ENST00000375254	0.724967		ENST00000377828	2.70171		ENST00000415912	0		ENST00000377828	0.5028
ENST00000358136	2.72632		ENST00000428975	0		ENST00000343067	4.59923		ENST00000377748	0		ENST00000375254	4.4183		ENST00000493373	10.8551		ENST00000374765	1.7933		ENST00000377828	0
ENST00000358136	2.45124		ENST00000602662	0		ENST00000343067	7.52188		ENST00000377748	0		ENST00000375254	1.11334		ENST00000493373	7.40759		ENST00000374765	6.68006		ENST00000377828	0.713899
ENST00000358136	4.01915		ENST00000428975	0.401915		ENST00000343067	5.57657		ENST00000377705	11.4981		ENST00000375254	5.1956		ENST00000493373	4.75529		ENST00000374765	0		ENST00000377828	0.930555
ENST00000358136	4.24881		ENST00000602662	0.401915		ENST00000373747	5.22424		ENST00000377705	7.43542		ENST00000375254	2.99921		ENST00000493373	4.06612		ENST00000374765	0		ENST00000377828	3.45095
ENST00000357726	0		ENST00000428975	0		ENST00000363284	13.1213		ENST00000377705	8.92251		ENST00000375254	3.65316		ENST00000493373	5.43725		ENST00000374765	3.04133		ENST00000377828	2.70171
ENST00000357726	0		ENST00000602662	0.112469		ENST00000373747	5.34421		ENST00000377705	9.13328		ENST00000375254	1.49633		ENST00000377411	1.23139		ENST00000374765	0		ENST00000377577	5.27553
ENST00000357726	0		ENST00000264198	2.37903		ENST00000373747	5.53048		ENST00000377705	6.92615		ENST00000375254	2.71075		ENST00000377411	1.92826		ENST00000374765	1.71598		ENST00000303635	1.03688
ENST00000332296	0		ENST00000264198	4.08948		ENST00000373747	3.9259		ENST00000377705	2.81434		ENST00000375254	3.1304		ENST00000377411	2.19532		ENST00000509305	0		ENST00000054666	4.83728
ENST00000332296	0		ENST00000264198	3.58952		ENST00000373747	5.53586		ENST00000333172	0.232964		ENST00000375254	5.3302		ENST00000377403	1.39064		ENST00000509305	0		ENST00000054666	2.71075
ENST00000332296	0		ENST00000264198	3.13682		ENST00000360482	0		ENST00000377577	5.49078		ENST00000375254	6.44971		ENST00000536656	0.899238		ENST00000426928	0		ENST00000054666	2.95952
ENST00000332296	0		ENST00000247986	0		ENST00000360482	0		ENST00000493373	10.3565		ENST00000375254	4.40098		ENST00000377223	17.1652		ENST00000426928	0		ENST00000054666	3.66748
ENST00000240189	0		ENST00000247986	0		ENST00000360482	0.280582		ENST00000493373	9.27588		ENST00000375254	0.64945		ENST00000377223	22.2112		ENST00000426928	0.595674		ENST00000493373	10.8551
ENST00000235349	0		ENST00000247986	0		ENST00000360482	1.0622		ENST00000493373	8.31759		ENST00000375254	5.01004		ENST00000377205	22.574		ENST00000426928	0.857989		ENST00000493373	7.40759
ENST00000376192	0		ENST00000247986	0		ENST00000360482	0		ENST00000493373	14.2243		ENST00000375254	5.34404		ENST00000377157	3.93905		ENST00000426928	0		ENST00000493373	4.75529
ENST00000423177	0		ENST00000247986	0		ENST00000360482	0		ENST00000493373	12.9688		ENST00000375254	3.59695		ENST00000240185	30.5563		ENST00000578143	0		ENST00000493373	4.06612
ENST00000423177	0		ENST00000374765	1.62539		ENST00000360482	0		ENST00000474874	0.22646		ENST00000375254	2.8839		ENST00000240185	9.01405		ENST00000374379	2.58345		ENST00000493373	5.43725
ENST00000376048	0		ENST00000374765	0		ENST00000360482	1.08811		ENST00000474874	0		ENST00000428975	0.994902		ENST00000240185	11.4749		ENST00000374379	2.13325		ENST00000234590	20.3687
ENST00000376048	0.351096		ENST00000374765	2.59879		ENST00000373493	19.8565		ENST00000234590	38.4483		ENST00000602662	0.994902		ENST00000240185	8.68407		ENST00000399916	0.414989		ENST00000234590	9.67456
ENST00000376030	0		ENST00000374765	3.49902		ENST00000373493	7.37077		ENST00000234590	19.9987		ENST00000428975	0		ENST00000361445	15.084		ENST00000399916	0		ENST00000234590	21.6483
ENST00000376030	0		ENST00000374765	1.45081		ENST00000373493	10.3167		ENST00000234590	34.6986		ENST00000602662	0		ENST00000483738	3.71114		ENST00000078527	0.500557		ENST00000234590	24.1944
ENST00000376030	0		ENST00000374765	0.789603		ENST00000373493	8.14356		ENST00000234590	31.9612		ENST00000428975	0		ENST00000354287	7.91174		ENST00000078527	0.896007		ENST00000234590	18.5143
ENST00000376030	0		ENST00000374765	1.63716		ENST00000373493	9.27014		ENST00000234590	20.3814		ENST00000602662	0.550122		ENST00000354287	2.71075		ENST00000263980	1.48283		ENST00000234590	23.1696
ENST00000376030	0		ENST00000374765	1.02166		ENST00000373493	8.80511		ENST00000234590	35.5695		ENST00000289753	0		ENST00000354287	4.92215		ENST00000263980	1.2989		ENST00000234590	17.5791
ENST00000376030	0		ENST00000374765	5.21022		ENST00000373493	11.7401		ENST00000234590	34.885		ENST00000247986	0		ENST00000354287	10.1495		ENST00000263980	0		ENST00000234590	33.8843
ENST00000376030	0		ENST00000374765	3.1125		ENST00000373493	5.27239		ENST00000234590	53.0178		ENST00000247986	0		ENST00000354287	4.57439		ENST00000263980	0.820358		ENST00000377403	1.39064
ENST00000375771	0		ENST00000374765	1.88504		ENST00000373484	9.40654		ENST00000377376	1.64126		ENST00000247986	0		ENST00000354287	8.75952		ENST00000263980	1.08117		ENST00000536656	0.899238
ENST00000375771	0		ENST00000374765	0.863469		ENST00000373484	11.8727		ENST00000377376	1.6282		ENST00000247986	0.168203		ENST00000376770	0.984429		ENST00000263980	1.33601		ENST00000377223	17.1652
ENST00000375771	0		ENST00000374765	1.38333		ENST00000539719	0		ENST00000377376	2.57153		ENST00000247986	0		ENST00000376770	2.52078		ENST00000263980	0		ENST00000377223	22.2112
ENST00000375771	0		ENST00000374765	0		ENST00000539719	0		ENST00000377223	2.75386		ENST00000602326	2.22934		ENST00000376770	0.636196		ENST00000263980	0		ENST00000377205	22.574
ENST00000375771	0		ENST00000374765	0.537501		ENST00000539719	0		ENST00000377223	5.63527		ENST00000602326	1.78135		ENST00000376770	2.22669		ENST00000263980	0.861943		ENST00000377157	3.93905
ENST00000375771	0		ENST00000374765	7.57572		ENST00000241312	0		ENST00000377223	1.36569		ENST00000415912	1.45924		ENST00000376770	1.96886		ENST00000263980	0.374083		ENST00000240185	30.5563
ENST00000375771	0		ENST00000374765	0.857934		ENST00000241312	0.219766		ENST00000377223	2.97417		ENST00000415912	0		ENST00000376770	0.692747		ENST00000319394	0.500111		ENST00000240185	9.01405
ENST00000375679	0		ENST00000336689	0.257876		ENST00000241312	0		ENST00000377223	8.26158		ENST00000374765	1.7933		ENST00000376590	0		ENST00000319394	0		ENST00000240185	11.4749
ENST00000375679	0		ENST00000374550	39.259		ENST00000241312	0		ENST00000377223	7.05895		ENST00000374765	6.68006		ENST00000376590	1.8519		ENST00000319394	0.994902		ENST00000240185	8.68407
ENST00000375679	0		ENST00000374550	36.8797		ENST00000241312	0		ENST00000377223	21.191		ENST00000374765	0		ENST00000376590	0.51385		ENST00000319394	0		ENST00000361445	15.084
ENST00000375679	0		ENST00000374550	50.5048		ENST00000241312	0		ENST00000377205	24.6138		ENST00000374765	0		ENST00000376590	0		ENST00000319394	0		ENST00000483738	3.71114
ENST00000375679	0		ENST00000374550	32.3526		ENST00000241312	0		ENST00000240185	18.5518		ENST00000374765	3.04133		ENST00000376590	0		ENST00000319394	0.865933		ENST00000354287	7.91174
ENST00000375662	0.0470597		ENST00000374550	40.5569		ENST00000338513	0		ENST00000240185	12.9		ENST00000374765	0		ENST00000376590	0		ENST00000319394	0.540583		ENST00000354287	2.71075
ENST00000375662	0		ENST00000374550	39.6556		ENST00000338513	0.0370229		ENST00000240185	14.7796		ENST00000374765	1.71598		ENST00000376590	0.484564		ENST00000319394	0.795922		ENST00000354287	4.92215
ENST00000375662	0		ENST00000374514	3.79681		ENST00000339480	0		ENST00000240185	11.1531		ENST00000509305	0		ENST00000376590	0		ENST00000374024	0.601866		ENST00000354287	10.1495
ENST00000375662	0		ENST00000374514	6.37322		ENST00000339480	0.0319689		ENST00000240185	10.2346		ENST00000509305	0		ENST00000376590	0		ENST00000430629	2.73053		ENST00000354287	4.57439
ENST00000375662	0		ENST00000374514	2.44452		ENST00000325722	3.44899		ENST00000240185	13.9487		ENST00000426928	0		ENST00000376590	1.8855		ENST00000430629	2.91115		ENST00000354287	8.75952
ENST00000375662	0		ENST00000374514	1.32513		ENST00000325722	3.43173		ENST00000400897	20.8192		ENST00000426928	0		ENST00000376590	3.85086		ENST00000430629	3.62016		ENST00000376770	0.984429
ENST00000434336	0.177739		ENST00000374514	4.64177		ENST00000325722	1.48708		ENST00000361445	4.31734		ENST00000426928	0.595674		ENST00000312413	5.63944		ENST00000311772	2.92252		ENST00000376770	2.52078
ENST00000583661	34.079		ENST00000374514	3.80014		ENST00000325722	2.55974		ENST00000483738	11.3302		ENST00000426928	0.857989		ENST00000312413	7.92549		ENST00000311772	3.19022		ENST00000376770	0.636196
ENST00000375499	5.62048		ENST00000481736	4.26443		ENST00000325722	0.942519		ENST00000354287	0		ENST00000426928	0		ENST00000362477	75.4453		ENST00000542507	3.76297		ENST00000376770	2.22669
ENST00000375499	6.22968		ENST00000481736	4.30472		ENST00000397799	0		ENST00000354287	0		ENST00000578143	0		ENST00000546424	0.328143		ENST00000343067	0.449619		ENST00000376770	1.96886
ENST00000375436	14.0216		ENST00000481736	1.73815		ENST00000373166	5.82937		ENST00000354287	0		ENST00000399916	0.414989		ENST00000546424	2.23853		ENST00000343067	0		ENST00000376770	0.692747
ENST00000375436	15.6434		ENST00000481736	5.77339		ENST00000373166	4.16711		ENST00000354287	0.345834		ENST00000399916	0		ENST00000375849	18.7042		ENST00000343067	2.28099		ENST00000376590	0
ENST00000375436	11.1531		ENST00000481736	3.37974		ENST00000373166	5.40758		ENST00000354287	0		ENST00000078527	0.500557		ENST00000375849	2.03306		ENST00000343067	1.5084		ENST00000376590	1.8519
ENST00000375436	16.9953		ENST00000481736	8.68563		ENST00000373166	5.51908		ENST00000354287	0		ENST00000078527	0.896007		ENST00000329454	6.90422		ENST00000373747	5.29747		ENST00000376590	0.51385
ENST00000375436	10.9053		ENST00000481736	6.33701		ENST00000373091	0		ENST00000376770	0		ENST00000319394	0.500111		ENST00000329454	1.55436		ENST00000363284	25.3056		ENST00000376590	0
ENST00000375436	14.7813		ENST00000481736	1.89221		ENST00000373001	1.54041		ENST00000376770	1.08225		ENST00000319394	0		ENST00000375499	1.47277		ENST00000373747	7.30631		ENST00000376590	0
ENST00000375436	14.0882		ENST00000481736	7.64787		ENST00000545844	5.10626		ENST00000376770	0.606973		ENST00000319394	0.994902		ENST00000375499	5.05518		ENST00000373747	5.41029		ENST00000376590	0
ENST00000375436	10.1392		ENST00000481736	3.87935		ENST00000545844	7.16987		ENST00000376770	1.77034		ENST00000319394	0		ENST00000235835	2.88781		ENST00000373747	6.7335		ENST00000376590	0.484564
ENST00000375436	7.83274		ENST00000374487	2.5041		ENST00000545844	3.36698		ENST00000376770	0.469606		ENST00000319394	0		ENST00000235835	0.724967		ENST00000373747	8.1916		ENST00000376590	0
ENST00000452522	0		ENST00000374487	2.1414		ENST00000545844	4.49874		ENST00000376770	1.32185		ENST00000319394	0.865933		ENST00000235835	0		ENST00000373705	0.472327		ENST00000376590	0
ENST00000452522	0		ENST00000374487	2.84761		ENST00000372797	11.0219		ENST00000263932	0.512788		ENST00000319394	0.540583		ENST00000235835	2.92252		ENST00000373705	0		ENST00000376590	1.8855
ENST00000452522	0		ENST00000374487	2.12441		ENST00000372797	7.22298		ENST00000263932	0.384591		ENST00000319394	0.795922		ENST00000235835	2.69771		ENST00000373705	0.384859		ENST00000376590	3.85086
ENST00000452522	0		ENST00000323848	10.3874		ENST00000372797	3.78072		ENST00000376223	4.16795		ENST00000374024	0.601866		ENST00000235835	2.50056		ENST00000373705	0		ENST00000312413	5.63944
ENST00000251296	0		ENST00000323848	13.5341		ENST00000372797	11.8805		ENST00000546424	3.60031		ENST00000430629	2.73053		ENST00000235835	4.39753		ENST00000373705	0.413809		ENST00000312413	7.92549
ENST00000375341	1.14091		ENST00000323848	13.53		ENST00000372797	14.1454		ENST00000546424	1.1865		ENST00000430629	2.91115		ENST00000375155	26.3027		ENST00000373705	1.5458		ENST00000362477	75.4453
ENST00000375341	1.51229		ENST00000323848	20.7317		ENST00000372797	13.0573		ENST00000375849	15.076		ENST00000430629	3.62016		ENST00000375155	1.16901		ENST00000373703	1.52687		ENST00000546424	0.328143
ENST00000375341	1.47479		ENST00000323848	24.052		ENST00000372797	10.9192		ENST00000375849	2.4246		ENST00000311772	2.92252		ENST00000375155	1.94027		ENST00000373705	1.1405		ENST00000546424	2.23853
ENST00000375341	0.880511		ENST00000323848	11.6476		ENST00000372797	11.4973		ENST00000375679	0		ENST00000311772	3.19022		ENST00000375120	1.26951		ENST00000373703	0		ENST00000375849	18.7042
ENST00000375341	0.949203		ENST00000323848	10.8082		ENST00000433473	14.629		ENST00000375679	0		ENST00000542507	3.76297		ENST00000375120	1.26379		ENST00000373703	0.60336		ENST00000375849	2.03306
ENST00000375341	0		ENST00000323848	8.99749		ENST00000433473	10.0535		ENST00000375679	0		ENST00000343067	0.449619		ENST00000264198	1.4249		ENST00000360482	0		ENST00000329454	6.90422
ENST00000375341	1.83339		ENST00000374379	2.46478		ENST00000433473	9.1046		ENST00000375679	0		ENST00000343067	0		ENST00000264198	5.45538		ENST00000360482	0		ENST00000329454	1.55436
ENST00000375341	0.954279		ENST00000374379	2.87701		ENST00000433473	5.45264		ENST00000375679	0		ENST00000343067	2.28099		ENST00000264198	1.07495		ENST00000360482	0		ENST00000375499	1.47277
ENST00000375341	0		ENST00000374338	1.08283		ENST00000435168	6.03779		ENST00000375662	0.0470597		ENST00000343067	1.5084		ENST00000264198	8.76757		ENST00000360482	0		ENST00000375499	5.05518
ENST00000577305	0		ENST00000374280	0.95941		ENST00000435168	6.29824		ENST00000375662	0		ENST00000373747	5.29747		ENST00000312239	7.94621		ENST00000360482	0		ENST00000375341	7.05239
ENST00000375341	1.79648		ENST00000374280	1.25082		ENST00000435168	13.155		ENST00000375662	0		ENST00000363284	25.3056		ENST00000312239	5.66793		ENST00000360482	0		ENST00000375341	5.54784
ENST00000401084	5.33871		ENST00000374280	0.749791		ENST00000435168	13.4875		ENST00000375662	0		ENST00000373747	7.30631		ENST00000312239	5.27553		ENST00000360482	0		ENST00000375341	4.63739
ENST00000401084	5.87007		ENST00000374280	0		ENST00000435168	7.16004		ENST00000375662	0		ENST00000373747	5.41029		ENST00000312239	23.9797		ENST00000360482	0		ENST00000375341	3.69161
ENST00000401084	6.17712		ENST00000374280	0		ENST00000372581	0		ENST00000375662	0		ENST00000373747	6.7335		ENST00000374765	5.39543		ENST00000373471	1.40633		ENST00000375341	5.96941
ENST00000375120	3.40554		ENST00000374280	0		ENST00000372581	0		ENST00000270747	0.836485		ENST00000373747	8.1916		ENST00000308271	13.2747		ENST00000373471	0		ENST00000375341	1.90859
ENST00000375120	3.71771		ENST00000374280	0.518751		ENST00000372581	0		ENST00000270747	0.857934		ENST00000344147	1.44833		ENST00000400259	13.8248		ENST00000373471	0		ENST00000375341	1.28111
ENST00000375120	3.63689		ENST00000374280	0		ENST00000357001	0		ENST00000270747	1.12943		ENST00000482018	3.8967		ENST00000361729	0.890674		ENST00000373471	1.62645		ENST00000375341	5.00111
ENST00000375120	3.2453		ENST00000374280	1.32775		ENST00000357001	0		ENST00000270747	0.564716		ENST00000482018	2.77784		ENST00000361729	1.79317		ENST00000373471	0		ENST00000375341	1.26379
ENST00000375116	0.506961		ENST00000374280	2.61013		ENST00000477155	0		ENST00000270747	0.278828		ENST00000482018	2.1749		ENST00000374550	39.2787		ENST00000241312	0		ENST00000577305	3.84332
ENST00000375116	0		ENST00000374278	0.564991		ENST00000477155	0		ENST00000270747	0		ENST00000482018	2.83396		ENST00000374550	20.5746		ENST00000338513	0		ENST00000375341	2.51062
ENST00000375116	0		ENST00000374278	0.332929		ENST00000477155	0		ENST00000270747	0.602872		ENST00000482018	2.63439		ENST00000374550	28.2327		ENST00000338513	0		ENST00000235835	2.88781
ENST00000375102	0		ENST00000374278	0.424881		ENST00000477155	0		ENST00000270747	0.345834		ENST00000482018	2.19189		ENST00000374550	12.8502		ENST00000339480	0		ENST00000235835	0.724967
ENST00000375102	0.0406307		ENST00000374278	0		ENST00000477155	0		ENST00000270747	0.293504		ENST00000373705	0.472327		ENST00000374550	16.1536		ENST00000339480	0		ENST00000235835	0
ENST00000312239	12.1671		ENST00000374268	0.420873		ENST00000477155	0		ENST00000270747	2.23063		ENST00000373705	0		ENST00000374550	36.9465		ENST00000314607	2.69254		ENST00000235835	2.92252
ENST00000312239	23.4216		ENST00000374268	0.567109		ENST00000562955	1.36222		ENST00000270747	1.19194		ENST00000373705	0.384859		ENST00000374514	9.94902		ENST00000314607	1.53313		ENST00000235835	2.69771
ENST00000312239	17.7826		ENST00000374266	1.71587		ENST00000562955	2.21481		ENST00000270747	1.76102		ENST00000373705	0		ENST00000374514	16.0321		ENST00000314607	2.75061		ENST00000235835	2.50056
ENST00000312239	17.3961		ENST00000374266	3.59779		ENST00000562955	0.420873		ENST00000270747	0		ENST00000373705	0.413809		ENST00000374514	6.40553		ENST00000325722	3.05662		ENST00000235835	4.39753
ENST00000312239	19.2446		ENST00000374266	2.40337		ENST00000562955	2.33685		ENST00000270747	0		ENST00000373705	1.5458		ENST00000374514	7.40759		ENST00000325722	4.1108		ENST00000375155	26.3027
ENST00000312239	13.9696		ENST00000476272	29.6065		ENST00000562955	2.88669		ENST00000270747	0.101392		ENST00000373703	1.52687		ENST00000374514	4.32466		ENST00000325722	5.1956		ENST00000375155	1.16901
ENST00000312239	8.00738		ENST00000476272	7.63109		ENST00000562955	1.14391		ENST00000270747	0		ENST00000373705	1.1405		ENST00000374514	4.58328		ENST00000325722	2.29969		ENST00000375155	1.94027
ENST00000602326	3.29676		ENST00000434391	7.08519		ENST00000562955	1.38333		ENST00000375592	2.23694		ENST00000373703	0		ENST00000481736	3.8967		ENST00000325722	2.63439		ENST00000375120	1.26951
ENST00000602326	1.27464		ENST00000361427	14.4578		ENST00000562955	1.88504		ENST00000375592	3.07673		ENST00000373703	0.60336		ENST00000481736	4.10179		ENST00000397799	0		ENST00000375120	1.26379
ENST00000539907	0		ENST00000361427	47.6543		ENST00000562955	1.76102		ENST00000375592	1.59331		ENST00000360482	0		ENST00000481736	12.1456		ENST00000373166	2.74328		ENST00000264198	1.4249
ENST00000434233	7.03133		ENST00000361427	43.0742		ENST00000562955	1.95669		ENST00000375592	2.78828		ENST00000360482	0		ENST00000481736	5.50122		ENST00000373166	1.54155		ENST00000264198	5.45538
ENST00000434233	2.72115		ENST00000361427	23.1985		ENST00000562955	1.85029		ENST00000375592	3.24455		ENST00000360482	0		ENST00000481736	1.41698		ENST00000373166	3.77862		ENST00000264198	1.07495
ENST00000509305	0		ENST00000361427	15.0274		ENST00000562955	1.8675		ENST00000375592	2.0411		ENST00000360482	0		ENST00000481736	9.93141		ENST00000373166	3.85653		ENST00000264198	8.76757
ENST00000509305	0		ENST00000361427	9.40032		ENST00000562955	1.71587		ENST00000375499	5.62048		ENST00000360482	0		ENST00000481736	9.56462		ENST00000579351	0		ENST00000312239	7.94621
ENST00000426928	0		ENST00000374024	1.19261		ENST00000562955	2.37301		ENST00000375499	6.22968		ENST00000360482	0		ENST00000481736	5.64481		ENST00000373014	4.59938		ENST00000312239	5.66793
ENST00000426928	0		ENST00000430629	4.22245		ENST00000562955	2.12441		ENST00000375436	14.0216		ENST00000360482	0		ENST00000481736	9.35208		ENST00000373014	3.66748		ENST00000312239	5.27553
ENST00000426928	0		ENST00000430629	5.55487		ENST00000562955	1.56535		ENST00000375436	15.6434		ENST00000360482	0		ENST00000481736	14.9091		ENST00000373014	2.48285		ENST00000312239	23.9797
ENST00000426928	0		ENST00000430629	4.31734		ENST00000562955	2.36881		ENST00000375436	11.1531		ENST00000373471	1.40633		ENST00000374487	2.21024		ENST00000373014	1.0056		ENST00000374765	5.39543
ENST00000426928	0		ENST00000247087	0.459923		ENST00000562955	0.949203		ENST00000375436	16.9953		ENST00000373471	0		ENST00000374487	0		ENST00000373014	4.31634		ENST00000308271	13.2747
ENST00000578143	0		ENST00000374005	0.0421669		ENST00000562955	2.17622		ENST00000375436	10.9053		ENST00000373471	0		ENST00000374487	0.994902		ENST00000373014	0.850189		ENST00000400259	13.8248
ENST00000327535	0		ENST00000374005	0		ENST00000562955	2.17622		ENST00000375436	14.7813		ENST00000373471	1.62645		ENST00000374487	0		ENST00000373014	1.24304		ENST00000361729	0.890674
ENST00000468303	1.95383		ENST00000373954	0.980496		ENST00000562955	1.9682		ENST00000375436	14.0882		ENST00000373471	0		ENST00000323848	8.65416		ENST00000373001	1.05568		ENST00000361729	1.79317
ENST00000236273	3.79681		ENST00000373954	0		ENST00000562955	0.77587		ENST00000375436	10.1392		ENST00000241312	0		ENST00000323848	2.10159		ENST00000545844	1.69013		ENST00000374550	39.2787
ENST00000361547	1.34173		ENST00000373954	1.65232		ENST00000562955	1.08811		ENST00000375436	7.83274		ENST00000338513	0		ENST00000323848	6.13251		ENST00000545844	2.50502		ENST00000374550	20.5746
ENST00000361547	0.426914		ENST00000263697	6.62563		ENST00000562955	2.21481		ENST00000375341	1.14091		ENST00000338513	0		ENST00000323848	4.9511		ENST00000545844	4.41136		ENST00000374550	28.2327
ENST00000361547	1.43911		ENST00000263697	33.4594		ENST00000562955	0		ENST00000375341	1.51229		ENST00000339480	0		ENST00000323848	19.5174		ENST00000545844	0.785889		ENST00000374550	12.8502
ENST00000361547	1.6282		ENST00000468425	12.5473		ENST00000562955	4.57565		ENST00000375341	1.47479		ENST00000339480	0		ENST00000323848	5.06763		ENST00000372827	0		ENST00000374550	16.1536
ENST00000361547	2.75386		ENST00000468425	16.6684		ENST00000562955	1.52261		ENST00000375341	0.880511		ENST00000314607	2.69254		ENST00000323848	2.8924		ENST00000327582	0.153733		ENST00000374550	36.9465
ENST00000361547	1.1865		ENST00000398958	29.7417		ENST00000562955	1.58201		ENST00000375341	0.949203		ENST00000314607	1.53313		ENST00000323848	1.57178		ENST00000372827	0		ENST00000374514	9.94902
ENST00000361547	2.12441		ENST00000413987	40.3229		ENST00000562955	2.0847		ENST00000375341	0		ENST00000314607	2.75061		ENST00000374379	2.58345		ENST00000372827	0		ENST00000374514	16.0321
ENST00000361547	1.59331		ENST00000398958	171.479		ENST00000562955	3.54068		ENST00000375341	1.83339		ENST00000325722	3.05662		ENST00000374379	2.13325		ENST00000435168	0		ENST00000374514	6.40553
ENST00000361547	2.65025		ENST00000413987	171.479		ENST00000562955	1.44689		ENST00000375341	0.954279		ENST00000325722	4.1108		ENST00000236273	2.86288		ENST00000447388	4.37013		ENST00000374514	7.40759
ENST00000361547	2.93635		ENST00000363217	98.4553		ENST00000562955	1.33571		ENST00000375341	0		ENST00000325722	5.1956		ENST00000236273	1.03912		ENST00000447388	3.1702		ENST00000374514	4.32466
ENST00000374303	7.97948		ENST00000398958	89.2251		ENST00000562955	2.56394		ENST00000577305	0		ENST00000325722	2.29969		ENST00000236273	2.39797		ENST00000447388	1.88297		ENST00000374514	4.58328
ENST00000374303	12.688		ENST00000413987	50.584		ENST00000562955	5.02677		ENST00000375341	1.79648		ENST00000325722	2.63439		ENST00000236273	2.99266		ENST00000347132	0		ENST00000481736	3.8967
ENST00000078527	1.3133		ENST00000373824	30.7465		ENST00000562955	1.99758		ENST00000401084	5.33871		ENST00000373210	0.355592		ENST00000236273	0		ENST00000347132	0		ENST00000481736	4.10179
ENST00000078527	1.81656		ENST00000387069	88.2188		ENST00000359947	0		ENST00000401084	5.87007		ENST00000373210	1.13359		ENST00000236273	22.903		ENST00000347132	0		ENST00000481736	12.1456
ENST00000263980	0.926887		ENST00000343067	1.87448		ENST00000361297	1.43911		ENST00000401084	6.17712		ENST00000373210	0.77934		ENST00000374338	7.71773		ENST00000347132	0		ENST00000481736	5.50122
ENST00000263980	0		ENST00000373765	0.265325		ENST00000361297	2.89692		ENST00000375102	0		ENST00000579351	0		ENST00000361547	2.81265		ENST00000347132	0		ENST00000481736	1.41698
ENST00000263980	0.883417		ENST00000373765	0		ENST00000361297	2.97417		ENST00000375102	0.0406307		ENST00000373045	1.71598		ENST00000361547	0		ENST00000347132	0		ENST00000481736	9.93141
ENST00000263980	0.391338		ENST00000373765	0.880511		ENST00000361297	2.77494		ENST00000264198	2.37903		ENST00000373045	0		ENST00000361547	0		ENST00000347132	1.06274		ENST00000481736	9.56462
ENST00000263980	1.0315		ENST00000373765	0		ENST00000361297	2.65025		ENST00000264198	4.08948		ENST00000373045	3.34429		ENST00000361547	0.682633		ENST00000347132	0		ENST00000481736	5.64481
ENST00000263980	0.637322		ENST00000373765	0.3569		ENST00000361297	3.37974		ENST00000264198	3.58952		ENST00000373044	7.54916		ENST00000361547	2.30916		ENST00000347132	0		ENST00000481736	9.35208
ENST00000263980	0.501265		ENST00000414532	6.33264		ENST00000361297	2.19406		ENST00000264198	3.13682		ENST00000373044	3.29299		ENST00000361547	0		ENST00000347132	0.944654		ENST00000481736	14.9091
ENST00000263980	1.98769		ENST00000373765	7.03351		ENST00000361297	3.14912		ENST00000247986	0		ENST00000373044	0.785889		ENST00000361547	1.78135		ENST00000359345	3.70526		ENST00000374487	2.21024
ENST00000263980	0.822351		ENST00000414532	6.06484		ENST00000361297	3.00277		ENST00000247986	0		ENST00000373043	5.06815		ENST00000361547	0		ENST00000359345	1.96197		ENST00000374487	0
ENST00000263980	0.713801		ENST00000373765	5.15752		ENST00000307089	8.63469		ENST00000247986	0		ENST00000373044	5.7425		ENST00000361547	0.925948		ENST00000359345	1.79502		ENST00000374487	0.994902
ENST00000319394	0.47714		ENST00000373765	3.1125		ENST00000307089	6.8376		ENST00000247986	0		ENST00000373044	4.28339		ENST00000361547	2.72798		ENST00000359345	7.08161		ENST00000374487	0
ENST00000319394	1.22562		ENST00000414532	2.25886		ENST00000371873	9.97912		ENST00000247986	0		ENST00000373043	4.53793		ENST00000374303	7.60332		ENST00000372597	4.0188		ENST00000323848	8.65416
ENST00000319394	0		ENST00000414532	3.0276		ENST00000371873	9.29428		ENST00000539907	0		ENST00000373014	4.59938		ENST00000374303	4.28994		ENST00000372597	4.61018		ENST00000323848	2.10159
ENST00000319394	0.77587		ENST00000373736	0		ENST00000371873	5.28664		ENST00000374765	1.62539		ENST00000373014	3.66748		ENST00000374280	0		ENST00000372584	0		ENST00000323848	6.13251
ENST00000319394	1.7845		ENST00000373736	0		ENST00000606738	0		ENST00000374765	0		ENST00000373014	2.48285		ENST00000374280	0.874026		ENST00000372584	0		ENST00000323848	4.9511
ENST00000319394	0.413079		ENST00000373736	0		ENST00000606738	0		ENST00000374765	2.59879		ENST00000373014	1.0056		ENST00000374280	0.785889		ENST00000372584	0		ENST00000323848	19.5174
ENST00000319394	1.0315		ENST00000373736	0		ENST00000236495	0		ENST00000374765	3.49902		ENST00000373014	4.31634		ENST00000374280	0		ENST00000562955	2.8556		ENST00000323848	5.06763
ENST00000319394	0.759363		ENST00000373736	0		ENST00000236495	0		ENST00000374765	1.45081		ENST00000373014	0.850189		ENST00000374280	0		ENST00000562955	0		ENST00000323848	2.8924
ENST00000311772	9.87003		ENST00000373703	1.33838		ENST00000236495	0		ENST00000374765	0.789603		ENST00000373014	1.24304		ENST00000374280	1.0508		ENST00000562955	1.76454		ENST00000323848	1.57178
ENST00000311772	5.2048		ENST00000373703	5.81903		ENST00000236495	0		ENST00000374765	1.63716		ENST00000373001	1.05568		ENST00000374280	0		ENST00000562955	0.445337		ENST00000236273	2.86288
ENST00000517138	25.9564		ENST00000373672	0.294472		ENST00000236495	0		ENST00000374765	1.02166		ENST00000545844	1.69013		ENST00000374280	1.16901		ENST00000562955	0.550122		ENST00000236273	1.03912
ENST00000311772	4.95695		ENST00000373672	0		ENST00000371839	0		ENST00000374765	5.21022		ENST00000545844	2.50502		ENST00000374280	0.556671		ENST00000562955	0.799323		ENST00000236273	2.39797
ENST00000311772	6.4891		ENST00000373672	0.25348		ENST00000371839	0		ENST00000374765	3.1125		ENST00000545844	4.41136		ENST00000374280	3.38374		ENST00000562955	1.44993		ENST00000236273	2.99266
ENST00000311772	6.506		ENST00000360482	0		ENST00000371839	0		ENST00000374765	1.88504		ENST00000545844	0.785889		ENST00000374278	0.546639		ENST00000562955	0.658597		ENST00000236273	0
ENST00000373871	1.075		ENST00000360482	0		ENST00000371833	0		ENST00000374765	0.863469		ENST00000372827	0		ENST00000374278	0		ENST00000562955	0.615268		ENST00000236273	22.903
ENST00000373871	2.88858		ENST00000360482	0.280582		ENST00000371839	0		ENST00000374765	1.38333		ENST00000327582	0.153733		ENST00000374278	0		ENST00000562955	0.820358		ENST00000374338	7.71773
ENST00000373871	2.43784		ENST00000360482	1.0622		ENST00000352171	10.3449		ENST00000374765	0		ENST00000372827	0		ENST00000374278	0		ENST00000562955	1.29291		ENST00000361547	2.81265
ENST00000373871	6.8231		ENST00000360482	0		ENST00000352171	25.9041		ENST00000374765	0.537501		ENST00000372827	0		ENST00000374268	0		ENST00000562955	0		ENST00000361547	0
ENST00000343067	4.59923		ENST00000360482	0		ENST00000352171	5.50772		ENST00000374765	7.57572		ENST00000435168	0		ENST00000374268	0.198137		ENST00000562955	0		ENST00000361547	0
ENST00000343067	7.52188		ENST00000360482	0		ENST00000352171	6.32304		ENST00000374765	0.857934		ENST00000435168	0		ENST00000374266	6.59441		ENST00000562955	0		ENST00000361547	0.682633
ENST00000343067	5.57657		ENST00000360482	1.08811		ENST00000352171	6.84059		ENST00000434233	7.03133		ENST00000447388	4.37013		ENST00000374266	1.5084		ENST00000562955	1.67001		ENST00000361547	2.30916
ENST00000373791	7.16575		ENST00000373610	7.84396		ENST00000352171	7.8728		ENST00000434233	2.72115		ENST00000447388	3.1702		ENST00000374266	1.07061		ENST00000562955	0.820358		ENST00000361547	0
ENST00000373779	0		ENST00000373610	4.19883		ENST00000352171	7.12301		ENST00000336689	0.257876		ENST00000447388	1.88297		ENST00000476272	28.9064		ENST00000562955	0.827618		ENST00000361547	1.78135
ENST00000373747	5.22424		ENST00000373610	6.43892		ENST00000352171	4.15		ENST00000374550	39.259		ENST00000347132	0		ENST00000476272	3.69161		ENST00000562955	1.9898		ENST00000361547	0
ENST00000363284	13.1213		ENST00000373610	5.24854		ENST00000352171	5.07785		ENST00000374550	36.8797		ENST00000347132	0		ENST00000326279	0		ENST00000562955	1.52066		ENST00000361547	0.925948
ENST00000373747	5.34421		ENST00000373610	15.6747		ENST00000352171	5.1476		ENST00000374550	50.5048		ENST00000347132	0		ENST00000326279	0.349359		ENST00000562955	1.1405		ENST00000361547	2.72798
ENST00000373747	5.53048		ENST00000373610	10.6682		ENST00000352171	1.65232		ENST00000374550	32.3526		ENST00000347132	0		ENST00000434391	2.98471		ENST00000562955	0.91687		ENST00000374303	7.60332
ENST00000373747	3.9259		ENST00000373610	11.2705		ENST00000476477	2.75954		ENST00000374550	40.5569		ENST00000347132	0		ENST00000434391	5.59526		ENST00000562955	1.62645		ENST00000374303	4.28994
ENST00000373747	5.53586		ENST00000373610	8.87504		ENST00000476477	11.3904		ENST00000374550	39.6556		ENST00000347132	0		ENST00000434391	1.61243		ENST00000562955	0		ENST00000374280	0
ENST00000373471	2.0126		ENST00000373602	5.52477		ENST00000476477	9.81476		ENST00000374514	3.79681		ENST00000347132	1.06274		ENST00000434391	1.13359		ENST00000562955	0		ENST00000374280	0.874026
ENST00000373471	0.501265		ENST00000373602	5.0369		ENST00000476477	0.954279		ENST00000374514	6.37322		ENST00000347132	0		ENST00000434391	5.1068		ENST00000562955	0		ENST00000374280	0.785889
ENST00000373471	0.901264		ENST00000373602	3.49375		ENST00000476477	5.57657		ENST00000374514	2.44452		ENST00000347132	0		ENST00000361427	11.2571		ENST00000562955	1.19898		ENST00000374280	0
ENST00000373471	1.93968		ENST00000373602	2.08038		ENST00000476477	2.4246		ENST00000374514	1.32513		ENST00000347132	0.944654		ENST00000361427	14.8783		ENST00000562955	0		ENST00000374280	0
ENST00000373471	0		ENST00000341885	25.348		ENST00000476477	0		ENST00000374514	4.64177		ENST00000359345	3.70526		ENST00000361427	16.1243		ENST00000562955	0.663268		ENST00000374280	1.0508
ENST00000361328	4.24881		ENST00000373493	3.07673		ENST00000476477	2.56394		ENST00000374514	3.80014		ENST00000359345	1.96197		ENST00000361427	5.61125		ENST00000562955	0.874026		ENST00000374280	0
ENST00000361328	0.424074		ENST00000373493	13.6569		ENST00000476477	1.33172		ENST00000481736	4.26443		ENST00000359345	1.79502		ENST00000361427	5.90658		ENST00000562955	0		ENST00000374280	1.16901
ENST00000241312	0		ENST00000373493	18.1527		ENST00000476477	0		ENST00000481736	4.30472		ENST00000359345	7.08161		ENST00000361427	2.28631		ENST00000562955	0		ENST00000374280	0.556671
ENST00000241312	0.219766		ENST00000373493	19.8565		ENST00000371429	3.55444		ENST00000481736	1.73815		ENST00000372597	4.0188		ENST00000263980	1.48283		ENST00000562955	0		ENST00000374280	3.38374
ENST00000241312	0		ENST00000373493	7.37077		ENST00000371429	5.57657		ENST00000481736	5.77339		ENST00000372597	4.61018		ENST00000263980	1.2989		ENST00000562955	3.22485		ENST00000374278	0.546639
ENST00000241312	0		ENST00000373493	10.3167		ENST00000498272	1.87186		ENST00000481736	3.37974		ENST00000562955	2.8556		ENST00000263980	0		ENST00000562955	1.31719		ENST00000374278	0
ENST00000241312	0		ENST00000373493	8.14356		ENST00000371320	4.05569		ENST00000481736	8.68563		ENST00000562955	0		ENST00000263980	0.820358		ENST00000562955	1.39583		ENST00000374278	0
ENST00000241312	0		ENST00000373493	9.27014		ENST00000371320	4.41708		ENST00000481736	6.33701		ENST00000562955	1.76454		ENST00000263980	1.08117		ENST00000355387	0		ENST00000374278	0
ENST00000241312	0		ENST00000373493	8.80511		ENST00000371320	4.77992		ENST00000481736	1.89221		ENST00000562955	0.445337		ENST00000263980	1.33601		ENST00000361297	2.49389		ENST00000374268	0
ENST00000338513	0		ENST00000373493	11.7401		ENST00000371320	2.85978		ENST00000481736	7.64787		ENST00000562955	0.550122		ENST00000263980	0		ENST00000361297	1.19898		ENST00000374268	0.198137
ENST00000338513	0.0370229		ENST00000373493	5.27239		ENST00000361350	1.26098		ENST00000481736	3.87935		ENST00000562955	0.799323		ENST00000263980	0		ENST00000307089	6.0336		ENST00000374266	6.59441
ENST00000339480	0		ENST00000373484	9.40654		ENST00000371320	3.82393		ENST00000374487	2.5041		ENST00000562955	1.44993		ENST00000263980	0.861943		ENST00000307089	2.34977		ENST00000374266	1.5084
ENST00000339480	0.0319689		ENST00000373484	11.8727		ENST00000371320	2.47847		ENST00000374487	2.1414		ENST00000562955	0.658597		ENST00000263980	0.374083		ENST00000341183	1.69299		ENST00000374266	1.07061
ENST00000325722	3.44899		ENST00000539719	0		ENST00000371320	2.54929		ENST00000374487	2.84761		ENST00000562955	0.615268		ENST00000374005	0		ENST00000602433	2.39797		ENST00000476272	28.9064
ENST00000325722	3.43173		ENST00000539719	0		ENST00000371320	4.64714		ENST00000374487	2.12441		ENST00000562955	0.820358		ENST00000374005	0		ENST00000602433	1.32654		ENST00000476272	3.69161
ENST00000325722	1.48708		ENST00000539719	0		ENST00000371320	3.48536		ENST00000323848	10.3874		ENST00000562955	1.29291		ENST00000374005	0		ENST00000341183	1.1405		ENST00000326279	0
ENST00000325722	2.55974		ENST00000426886	4.44011		ENST00000425300	0		ENST00000323848	13.5341		ENST00000562955	0		ENST00000374005	0		ENST00000341183	0.964132		ENST00000326279	0.349359
ENST00000325722	0.942519		ENST00000426886	9.99936		ENST00000421030	0		ENST00000323848	13.53		ENST00000562955	0		ENST00000374005	0		ENST00000602433	1.46126		ENST00000434391	2.98471
ENST00000207457	0		ENST00000470472	25.4402		ENST00000425300	0		ENST00000323848	20.7317		ENST00000562955	0		ENST00000374005	0		ENST00000341183	0.984429		ENST00000434391	5.59526
ENST00000207457	0		ENST00000470472	28.8123		ENST00000421030	0		ENST00000323848	24.052		ENST00000562955	1.67001		ENST00000374005	0		ENST00000602433	0		ENST00000434391	1.61243
ENST00000207457	0		ENST00000470472	50.7134		ENST00000425300	0		ENST00000323848	11.6476		ENST00000562955	0.820358		ENST00000374005	0		ENST00000341183	1.70038		ENST00000434391	1.13359
ENST00000207457	0		ENST00000470472	32.3972		ENST00000421030	0		ENST00000323848	10.8082		ENST00000562955	0.827618		ENST00000374005	0.954294		ENST00000602433	0.580219		ENST00000434391	5.1068
ENST00000207457	0		ENST00000470472	41.1983		ENST00000425300	0		ENST00000323848	8.99749		ENST00000562955	1.9898		ENST00000374005	0		ENST00000341183	1.79848		ENST00000361427	11.2571
ENST00000207457	0		ENST00000470472	21.7193		ENST00000421030	0		ENST00000374379	2.46478		ENST00000562955	1.52066		ENST00000373943	14.6851		ENST00000341183	2.56221		ENST00000361427	14.8783
ENST00000207457	0		ENST00000325722	2.90378		ENST00000425300	0		ENST00000374379	2.87701		ENST00000562955	1.1405		ENST00000373871	21.749		ENST00000341183	1.18381		ENST00000361427	16.1243
ENST00000207457	0		ENST00000325722	3.03192		ENST00000421030	0		ENST00000374338	1.08283		ENST00000562955	0.91687		ENST00000263697	5.55569		ENST00000341183	2.8924		ENST00000361427	5.61125
ENST00000207457	0		ENST00000373253	2.9379		ENST00000425300	0		ENST00000361547	1.34173		ENST00000562955	1.62645		ENST00000263697	20.6825		ENST00000341183	3.70379		ENST00000361427	5.90658
ENST00000207457	0.147724		ENST00000373253	2.23063		ENST00000421030	0		ENST00000361547	0.426914		ENST00000562955	0		ENST00000468425	35.8009		ENST00000341183	0.560005		ENST00000361427	2.28631
ENST00000373178	0.929428		ENST00000373253	1.47479		ENST00000425300	0		ENST00000361547	1.43911		ENST00000562955	0		ENST00000468425	9.24931		ENST00000429328	1.49235		ENST00000374005	0
ENST00000373178	4.64714		ENST00000373253	1.48091		ENST00000425300	0		ENST00000361547	1.6282		ENST00000562955	0		ENST00000373839	13.4805		ENST00000429328	0.595674		ENST00000374005	0
ENST00000373178	3.23279		ENST00000373253	2.38996		ENST00000421030	0		ENST00000361547	2.75386		ENST00000562955	1.19898		ENST00000398958	27.8573		ENST00000371885	0		ENST00000374005	0
ENST00000373178	2.66705		ENST00000373253	1.25669		ENST00000358193	0		ENST00000361547	1.1865		ENST00000562955	0		ENST00000413987	37.768		ENST00000371873	9.84429		ENST00000374005	0
ENST00000373178	1.7845		ENST00000251195	7.02235		ENST00000358193	0		ENST00000361547	2.12441		ENST00000562955	0.663268		ENST00000398958	87.6757		ENST00000371873	4.87087		ENST00000374005	0
ENST00000373178	1.49599		ENST00000251195	40.5231		ENST00000343433	0		ENST00000361547	1.59331		ENST00000562955	0.874026		ENST00000413987	87.6757		ENST00000371873	2.3654		ENST00000374005	0
ENST00000373091	0		ENST00000397799	0		ENST00000485760	0		ENST00000361547	2.65025		ENST00000562955	0		ENST00000363217	81.5427		ENST00000371839	0		ENST00000374005	0
ENST00000373001	1.54041		ENST00000373166	5.82937		ENST00000371191	1.60766		ENST00000361547	2.93635		ENST00000562955	0		ENST00000398958	44.89		ENST00000371839	0		ENST00000374005	0
ENST00000545844	7.26251		ENST00000373166	4.16711		ENST00000371158	0		ENST00000374303	7.97948		ENST00000562955	0		ENST00000413987	29.6164		ENST00000371839	0		ENST00000374005	0.954294
ENST00000545844	4.94439		ENST00000373166	5.40758		ENST00000371158	0		ENST00000374303	12.688		ENST00000562955	3.22485		ENST00000373824	17.6931		ENST00000371839	0		ENST00000374005	0
ENST00000331593	0.0657033		ENST00000373166	5.51908		ENST00000371158	0		ENST00000374280	0.95941		ENST00000562955	1.31719		ENST00000387069	61.8784		ENST00000396153	3.0831		ENST00000373943	14.6851
ENST00000372856	14.7251		ENST00000480549	2.87823		ENST00000251157	0.623952		ENST00000374280	1.25082		ENST00000562955	1.39583		ENST00000343067	1.57178		ENST00000352171	5.50122		ENST00000373871	21.749
ENST00000372856	11.3718		ENST00000480549	1.31097		ENST00000251157	0.945181		ENST00000374280	0.749791		ENST00000361297	2.49389		ENST00000373791	0.713899		ENST00000352171	2.35767		ENST00000263697	5.55569
ENST00000372856	13.0406		ENST00000480549	0.708136		ENST00000251157	0.501265		ENST00000374280	0		ENST00000361297	1.19898		ENST00000373791	0.835007		ENST00000352171	0		ENST00000263697	20.6825
ENST00000372856	15.8303		ENST00000480549	5.24854		ENST00000251157	0.332929		ENST00000374280	0		ENST00000307089	6.0336		ENST00000373791	10.1758		ENST00000352171	1.52066		ENST00000468425	35.8009
ENST00000372856	18.6178		ENST00000480549	4.95695		ENST00000251157	0		ENST00000374280	0		ENST00000307089	2.34977		ENST00000373765	0.0794569		ENST00000352171	0		ENST00000468425	9.24931
ENST00000372856	9.37238		ENST00000270824	0.835682		ENST00000251157	0.311976		ENST00000374280	0.518751		ENST00000341183	1.69299		ENST00000373765	0		ENST00000352171	0		ENST00000373839	13.4805
ENST00000372856	19.4859		ENST00000480549	0.300421		ENST00000317868	1.31213		ENST00000374280	0		ENST00000602433	2.39797		ENST00000373765	0		ENST00000352171	0		ENST00000398958	27.8573
ENST00000372856	19.518		ENST00000270824	1.85886		ENST00000317868	0.571956		ENST00000374280	1.32775		ENST00000602433	1.32654		ENST00000373765	0		ENST00000352171	0		ENST00000413987	37.768
ENST00000364587	42.615		ENST00000270824	1.02558		ENST00000317868	0.587007		ENST00000374280	2.61013		ENST00000341183	1.1405		ENST00000373765	0		ENST00000352171	4.85822		ENST00000398958	87.6757
ENST00000372856	22.0715		ENST00000480549	1.23004		ENST00000317868	1.49958		ENST00000374278	0.564991		ENST00000341183	0.964132		ENST00000414532	1.01577		ENST00000352171	4.06612		ENST00000413987	87.6757
ENST00000372856	30.9357		ENST00000494120	8.22466		ENST00000371088	0.426914		ENST00000374278	0.332929		ENST00000602433	1.46126		ENST00000373765	2.10632		ENST00000352171	3.84332		ENST00000363217	81.5427
ENST00000372856	21.3571		ENST00000494120	5.55178		ENST00000371088	0.41694		ENST00000374278	0.424881		ENST00000341183	0.984429		ENST00000414532	0.215486		ENST00000352171	3.28143		ENST00000398958	44.89
ENST00000372856	12.8381		ENST00000494120	19.7325		ENST00000371088	0		ENST00000374278	0		ENST00000602433	0		ENST00000373765	0.270291		ENST00000352171	2.29969		ENST00000413987	29.6164
ENST00000372856	11.6381		ENST00000494120	2.19406		ENST00000371077	0		ENST00000374268	0.420873		ENST00000341183	1.70038		ENST00000373765	0		ENST00000352171	0.984429		ENST00000373824	17.6931
ENST00000372856	11.3265		ENST00000494120	5.0369		ENST00000371073	0		ENST00000374268	0.567109		ENST00000602433	0.580219		ENST00000414532	0		ENST00000352171	1.28111		ENST00000387069	61.8784
ENST00000470018	0		ENST00000373055	10.1171		ENST00000371073	0		ENST00000374266	1.71587		ENST00000341183	1.79848		ENST00000414532	0.186668		ENST00000352171	3.05623		ENST00000343067	1.57178
ENST00000470018	2.73138		ENST00000373055	8.36485		ENST00000371073	0		ENST00000374266	3.59779		ENST00000341183	2.56221		ENST00000484270	2.39797		ENST00000352171	0		ENST00000373791	0.713899
ENST00000470018	3.1125		ENST00000373055	11.1531		ENST00000371073	0		ENST00000374266	2.40337		ENST00000341183	1.18381		ENST00000373625	0.748166		ENST00000390787	1.35537		ENST00000373791	0.835007
ENST00000470018	10.2952		ENST00000373055	5.57657		ENST00000371073	0		ENST00000476272	29.6065		ENST00000341183	2.8924		ENST00000373625	1.47277		ENST00000352171	4.54615		ENST00000373791	10.1758
ENST00000470018	8.26158		ENST00000373055	15.7456		ENST00000371073	0		ENST00000476272	7.63109		ENST00000341183	3.70379		ENST00000373625	2.62699		ENST00000313334	4.65278		ENST00000373765	0.0794569
ENST00000470018	5.35351		ENST00000373055	6.27364		ENST00000371073	0		ENST00000434391	7.08519		ENST00000341183	0.560005		ENST00000373625	3.31894		ENST00000313334	11.0957		ENST00000373765	0
ENST00000372797	11.0219		ENST00000373055	6.57448		ENST00000371073	0		ENST00000361427	14.4578		ENST00000371873	9.84429		ENST00000373610	34.291		ENST00000313334	3.50353		ENST00000373765	0
ENST00000372797	7.22298		ENST00000373036	1.2663		ENST00000371072	3.87773		ENST00000361427	47.6543		ENST00000371873	4.87087		ENST00000373610	4.67604		ENST00000371429	2.80562		ENST00000373765	0
ENST00000372797	3.78072		ENST00000373036	5.51391		ENST00000342505	2.8742		ENST00000361427	43.0742		ENST00000371873	2.3654		ENST00000373610	5.58333		ENST00000371429	2.96891		ENST00000373765	0
ENST00000372797	11.8805		ENST00000373023	2.88321		ENST00000342505	2.02784		ENST00000361427	23.1985		ENST00000371839	0		ENST00000455895	0.806214		ENST00000371429	0		ENST00000414532	1.01577
ENST00000372797	14.1454		ENST00000373023	2.41149		ENST00000342505	2.66913		ENST00000361427	15.0274		ENST00000371839	0		ENST00000455895	7.7934		ENST00000498272	0		ENST00000373765	2.10632
ENST00000372797	13.0573		ENST00000373023	2.81024		ENST00000342505	1.55625		ENST00000361427	9.40032		ENST00000371839	0		ENST00000455895	25.5057		ENST00000425300	0		ENST00000414532	0.215486
ENST00000372797	10.9192		ENST00000373023	3.18661		ENST00000342505	4.31734		ENST00000263980	0.926887		ENST00000396153	3.0831		ENST00000341885	34.716		ENST00000421030	0		ENST00000373765	0.270291
ENST00000372797	11.4973		ENST00000373023	4.73762		ENST00000342505	1.16179		ENST00000263980	0		ENST00000352171	5.50122		ENST00000373493	8.06214		ENST00000421030	0.0717184		ENST00000373765	0
ENST00000433473	14.629		ENST00000373023	1.89841		ENST00000342505	1.89841		ENST00000263980	0.883417		ENST00000352171	2.35767		ENST00000373493	8.90674		ENST00000425300	0.0717184		ENST00000414532	0
ENST00000433473	10.0535		ENST00000373023	2.75386		ENST00000342505	0.892251		ENST00000263980	0.391338		ENST00000352171	0		ENST00000373493	5.15977		ENST00000425300	1.26379		ENST00000414532	0.186668
ENST00000433473	9.1046		ENST00000545844	5.10626		ENST00000342505	1.18179		ENST00000263980	1.0315		ENST00000352171	1.52066		ENST00000373477	4.07033		ENST00000358193	4.3498		ENST00000344147	1.44833
ENST00000433473	5.45264		ENST00000545844	7.16987		ENST00000545314	1.0375		ENST00000263980	0.637322		ENST00000352171	0		ENST00000373475	4.88541		ENST00000358193	2.07363		ENST00000482018	3.8967
ENST00000435168	6.03779		ENST00000545844	3.36698		ENST00000545314	1.51229		ENST00000263980	0.501265		ENST00000352171	0		ENST00000373475	4.83728		ENST00000485760	0		ENST00000482018	2.77784
ENST00000435168	6.29824		ENST00000545844	4.49874		ENST00000545314	1.07094		ENST00000263980	1.98769		ENST00000352171	0		ENST00000373475	2.13569		ENST00000485760	0		ENST00000482018	2.1749
ENST00000435168	13.155		ENST00000372621	6.79529		ENST00000329654	0		ENST00000263980	0.822351		ENST00000352171	0		ENST00000373475	3.18821		ENST00000485760	0		ENST00000482018	2.83396
ENST00000435168	13.4875		ENST00000372621	7.7734		ENST00000371036	0		ENST00000263980	0.713801		ENST00000352171	4.85822		ENST00000373475	0.907969		ENST00000485760	0		ENST00000482018	2.63439
ENST00000435168	7.16004		ENST00000372621	5.57657		ENST00000371036	0		ENST00000374024	1.19261		ENST00000352171	4.06612		ENST00000291416	0.437695		ENST00000485760	0		ENST00000482018	2.19189
ENST00000447388	3.75246		ENST00000372621	7.11902		ENST00000371036	0		ENST00000430629	4.22245		ENST00000352171	3.84332		ENST00000361328	6.68006		ENST00000371191	2.10632		ENST00000484270	2.39797
ENST00000447388	5.29301		ENST00000372621	10.7934		ENST00000371036	0		ENST00000430629	5.55487		ENST00000352171	3.28143		ENST00000361328	0.533388		ENST00000371158	1.78987		ENST00000373625	0.748166
ENST00000447388	2.04599		ENST00000372621	12.45		ENST00000371036	0		ENST00000430629	4.31734		ENST00000352171	2.29969		ENST00000373347	0.216233		ENST00000371158	2.41864		ENST00000373625	1.47277
ENST00000372638	0.138441		ENST00000372621	7.43542		ENST00000371018	3.86408		ENST00000247087	0.459923		ENST00000352171	0.984429		ENST00000373347	0		ENST00000371158	2.64681		ENST00000373625	2.62699
ENST00000372584	0.0819749		ENST00000372621	11.3559		ENST00000371018	2.24668		ENST00000374005	0.0421669		ENST00000352171	1.28111		ENST00000373347	0		ENST00000371088	0.447468		ENST00000373625	3.31894
ENST00000372584	0		ENST00000372621	11.1531		ENST00000371018	5.57657		ENST00000374005	0		ENST00000352171	3.05623		ENST00000373347	0		ENST00000371088	0		ENST00000373610	34.291
ENST00000372584	0		ENST00000372621	6.81581		ENST00000371018	5.01287		ENST00000373954	0.980496		ENST00000352171	0		ENST00000470472	17.7767		ENST00000371088	0.745185		ENST00000373610	4.67604
ENST00000372581	0		ENST00000372621	7.67528		ENST00000347310	0.316401		ENST00000373954	0		ENST00000390787	1.35537		ENST00000470472	23.3802		ENST00000371077	0		ENST00000373610	5.58333
ENST00000372581	0		ENST00000372621	6.50702		ENST00000347310	0		ENST00000373954	1.65232		ENST00000352171	4.54615		ENST00000470472	23.1804		ENST00000371077	0		ENST00000455895	0.806214
ENST00000372581	0		ENST00000372587	0		ENST00000347310	0.150718		ENST00000311772	9.87003		ENST00000313334	4.65278		ENST00000470472	22.2669		ENST00000371073	0		ENST00000455895	7.7934
ENST00000357001	0		ENST00000372573	2.48835		ENST00000347310	0.362704		ENST00000311772	5.2048		ENST00000313334	11.0957		ENST00000470472	17.1773		ENST00000371073	0		ENST00000455895	25.5057
ENST00000357001	0		ENST00000536543	2.66553		ENST00000262345	0.295937		ENST00000517138	25.9564		ENST00000313334	3.50353		ENST00000470472	12.3054		ENST00000371073	0		ENST00000341885	34.716
ENST00000477155	0		ENST00000536543	4.76445		ENST00000420587	0		ENST00000311772	4.95695		ENST00000371429	2.80562		ENST00000325722	4.42702		ENST00000371073	0		ENST00000373493	8.06214
ENST00000477155	0		ENST00000562955	1.36222		ENST00000420587	0		ENST00000311772	6.4891		ENST00000371429	2.96891		ENST00000325722	6.35578		ENST00000371073	0		ENST00000373493	8.90674
ENST00000477155	0		ENST00000562955	2.21481		ENST00000262340	0		ENST00000311772	6.506		ENST00000371429	0		ENST00000373253	7.29918		ENST00000371073	0		ENST00000373493	5.15977
ENST00000477155	0		ENST00000562955	0.420873		ENST00000262340	0		ENST00000263697	6.62563		ENST00000498272	0		ENST00000373253	0.668006		ENST00000371073	0		ENST00000373477	4.07033
ENST00000477155	0		ENST00000562955	2.33685		ENST00000262340	0		ENST00000263697	33.4594		ENST00000425300	0		ENST00000373253	1.06274		ENST00000371073	0		ENST00000373475	4.88541
ENST00000477155	0		ENST00000562955	2.88669		ENST00000262340	0		ENST00000468425	12.5473		ENST00000421030	0		ENST00000373253	1.94027		ENST00000371073	0		ENST00000373475	4.83728
ENST00000372396	4.4763		ENST00000562955	1.14391		ENST00000310961	0		ENST00000468425	16.6684		ENST00000421030	0.0717184		ENST00000373253	0.417503		ENST00000371073	0		ENST00000373475	2.13569
ENST00000398804	5.57657		ENST00000562955	1.38333		ENST00000310961	0		ENST00000398958	29.7417		ENST00000425300	0.0717184		ENST00000373253	2.63439		ENST00000371073	0		ENST00000373475	3.18821
ENST00000361392	0.611131		ENST00000562955	1.88504		ENST00000310961	0		ENST00000413987	40.3229		ENST00000425300	1.26379		ENST00000207457	0		ENST00000371073	0		ENST00000373475	0.907969
ENST00000398804	13.3838		ENST00000562955	1.76102		ENST00000310961	0.179889		ENST00000398958	171.479		ENST00000358193	4.3498		ENST00000207457	0		ENST00000371072	2.81383		ENST00000291416	0.437695
ENST00000372257	2.97417		ENST00000562955	1.95669		ENST00000310961	0.223063		ENST00000413987	171.479		ENST00000358193	2.07363		ENST00000207457	0		ENST00000342505	2.35767		ENST00000361328	6.68006
ENST00000372257	1.55297		ENST00000562955	1.85029		ENST00000370952	2.83898		ENST00000363217	98.4553		ENST00000302118	3.80166		ENST00000207457	0.456199		ENST00000342505	3.40076		ENST00000361328	0.533388
ENST00000355387	0		ENST00000562955	1.8675		ENST00000370952	3.85838		ENST00000398958	89.2251		ENST00000302118	5.62531		ENST00000207457	0.653991		ENST00000342505	3.19729		ENST00000373347	0.216233
ENST00000350030	27.1731		ENST00000562955	1.71587		ENST00000370952	1.73815		ENST00000413987	50.584		ENST00000302118	2.65307		ENST00000207457	0		ENST00000342505	1.08745		ENST00000373347	0
ENST00000350030	32.3441		ENST00000562955	2.37301		ENST00000370952	3.24455		ENST00000373824	30.7465		ENST00000302118	5.24862		ENST00000207457	0.874026		ENST00000342505	3.0168		ENST00000373347	0
ENST00000350030	28.6503		ENST00000562955	2.12441		ENST00000370859	0.611131		ENST00000387069	88.2188		ENST00000302118	4.08834		ENST00000207457	1.30798		ENST00000342505	3.40961		ENST00000373347	0
ENST00000350030	19.1008		ENST00000562955	1.56535		ENST00000370859	0.866263		ENST00000343067	1.87448		ENST00000302118	6.48699		ENST00000207457	1.18381		ENST00000342505	1.9898		ENST00000470472	17.7767
ENST00000350030	22.5886		ENST00000562955	2.36881		ENST00000370859	0		ENST00000373791	7.16575		ENST00000302118	1.89569		ENST00000207457	1.23869		ENST00000342505	0		ENST00000470472	23.3802
ENST00000350030	28.3421		ENST00000562955	0.949203		ENST00000370859	0.510831		ENST00000373779	0		ENST00000302118	5.28366		ENST00000373178	10.9108		ENST00000342505	3.71606		ENST00000470472	23.1804
ENST00000361297	1.43911		ENST00000562955	2.17622		ENST00000370859	1.02558		ENST00000373765	0.265325		ENST00000302118	4.13352		ENST00000373178	1.94835		ENST00000580455	1.07495		ENST00000470472	22.2669
ENST00000361297	2.89692		ENST00000562955	2.17622		ENST00000370859	0		ENST00000373765	0		ENST00000485760	0		ENST00000373178	2.71075		ENST00000362265	1.26379		ENST00000470472	17.1773
ENST00000361297	2.97417		ENST00000562955	1.9682		ENST00000370859	0.450632		ENST00000373765	0.880511		ENST00000485760	0		ENST00000373178	3.55786		ENST00000545314	3.1702		ENST00000470472	12.3054
ENST00000361297	2.77494		ENST00000562955	0.77587		ENST00000370859	0.340554		ENST00000373765	0		ENST00000485760	0		ENST00000373178	0.935208		ENST00000545314	4.62837		ENST00000325722	4.42702
ENST00000361297	2.65025		ENST00000562955	1.08811		ENST00000370859	0.398326		ENST00000373765	0.3569		ENST00000485760	0		ENST00000373178	1.45601		ENST00000329654	0		ENST00000325722	6.35578
ENST00000361297	3.37974		ENST00000562955	2.21481		ENST00000263187	0		ENST00000414532	6.33264		ENST00000485760	0		ENST00000397799	0		ENST00000329654	0		ENST00000373253	7.29918
ENST00000361297	2.19406		ENST00000562955	0		ENST00000445065	0.531102		ENST00000373765	7.03351		ENST00000371191	2.10632		ENST00000373166	2.74328		ENST00000329654	0		ENST00000373253	0.668006
ENST00000361297	3.14912		ENST00000562955	4.57565		ENST00000354567	0		ENST00000414532	6.06484		ENST00000371158	1.78987		ENST00000373166	1.54155		ENST00000371036	0		ENST00000373253	1.06274
ENST00000361297	3.00277		ENST00000562955	1.52261		ENST00000330010	1.71587		ENST00000373765	5.15752		ENST00000371158	2.41864		ENST00000373166	3.77862		ENST00000371036	0		ENST00000373253	1.94027
ENST00000371873	9.97912		ENST00000562955	1.58201		ENST00000330010	0		ENST00000373765	3.1125		ENST00000371158	2.64681		ENST00000373166	3.85653		ENST00000371036	0		ENST00000373253	0.417503
ENST00000371873	9.29428		ENST00000562955	2.0847		ENST00000330010	0.301436		ENST00000414532	2.25886		ENST00000371088	0.447468		ENST00000480549	17.8135		ENST00000371036	0		ENST00000373253	2.63439
ENST00000371873	5.28664		ENST00000562955	3.54068		ENST00000330010	0		ENST00000414532	3.0276		ENST00000371088	0		ENST00000480549	0		ENST00000282670	0		ENST00000373210	0.355592
ENST00000606738	0		ENST00000562955	1.44689		ENST00000330010	0.679379		ENST00000373736	0		ENST00000371088	0.745185		ENST00000480549	8.50189		ENST00000371026	0.537476		ENST00000373210	1.13359
ENST00000606738	0		ENST00000562955	1.33571		ENST00000330010	0.25348		ENST00000373736	0		ENST00000371077	0		ENST00000480549	0		ENST00000347310	0		ENST00000373210	0.77934
ENST00000236495	0		ENST00000562955	2.56394		ENST00000330010	0.237301		ENST00000373736	0		ENST00000371077	0		ENST00000480549	0		ENST00000347310	0		ENST00000207457	0
ENST00000236495	0		ENST00000562955	5.02677		ENST00000330010	0.452919		ENST00000373736	0		ENST00000371073	0		ENST00000480549	2.0112		ENST00000347310	0		ENST00000207457	0
ENST00000236495	0		ENST00000562955	1.99758		ENST00000474957	0.0970989		ENST00000373736	0		ENST00000371073	0		ENST00000480549	1.74883		ENST00000347310	0		ENST00000207457	0
ENST00000236495	0		ENST00000359947	0		ENST00000474957	0		ENST00000373703	1.33838		ENST00000371073	0		ENST00000480549	0		ENST00000347310	0		ENST00000207457	0.456199
ENST00000236495	0		ENST00000372359	2.47847		ENST00000474957	0		ENST00000373703	5.81903		ENST00000371073	0		ENST00000480549	3.66748		ENST00000347310	0		ENST00000207457	0.653991
ENST00000371839	0		ENST00000372359	0.969838		ENST00000370608	0		ENST00000373672	0.294472		ENST00000371073	0		ENST00000480549	5.1956		ENST00000370982	0		ENST00000207457	0
ENST00000371839	0		ENST00000372359	0.760171		ENST00000370608	0		ENST00000373672	0		ENST00000371073	0		ENST00000270824	0.808537		ENST00000420587	0		ENST00000207457	0.874026
ENST00000371839	0		ENST00000372343	1.79648		ENST00000370608	0		ENST00000373672	0.25348		ENST00000371073	0		ENST00000480549	0.62977		ENST00000370982	0		ENST00000207457	1.30798
ENST00000371833	0		ENST00000372343	1.93968		ENST00000370608	0		ENST00000373610	7.84396		ENST00000371073	0		ENST00000270824	4.87087		ENST00000540432	0		ENST00000207457	1.18381
ENST00000371839	0		ENST00000447098	16.2888		ENST00000370608	0		ENST00000373610	4.19883		ENST00000371073	0		ENST00000270824	10.3912		ENST00000420587	0		ENST00000207457	1.23869
ENST00000352171	10.3449		ENST00000447098	0.665859		ENST00000370608	0		ENST00000373610	6.43892		ENST00000371073	0		ENST00000373106	1.26379		ENST00000420587	0		ENST00000373178	10.9108
ENST00000352171	25.9041		ENST00000447098	0		ENST00000370608	0		ENST00000373610	5.24854		ENST00000371073	0		ENST00000373106	0		ENST00000420587	0		ENST00000373178	1.94835
ENST00000352171	5.50772		ENST00000447098	1.57086		ENST00000370571	0		ENST00000373610	15.6747		ENST00000371073	0		ENST00000373106	0		ENST00000310961	0		ENST00000373178	2.71075
ENST00000352171	6.32304		ENST00000447098	0.325639		ENST00000370571	0		ENST00000373610	10.6682		ENST00000371072	2.81383		ENST00000373106	1.40181		ENST00000310961	0		ENST00000373178	3.55786
ENST00000352171	6.84059		ENST00000447098	0.318661		ENST00000370571	0		ENST00000373610	11.2705		ENST00000342505	2.35767		ENST00000373062	2.54133		ENST00000310961	0		ENST00000373178	0.935208
ENST00000352171	7.8728		ENST00000447098	0.495695		ENST00000370571	0		ENST00000373610	8.87504		ENST00000342505	3.40076		ENST00000373062	5.38249		ENST00000354431	0		ENST00000373178	1.45601
ENST00000352171	7.12301		ENST00000447098	0		ENST00000370571	0		ENST00000373602	5.52477		ENST00000342505	3.19729		ENST00000373062	1.9898		ENST00000370891	0		ENST00000480549	17.8135
ENST00000352171	4.15		ENST00000447098	0.142989		ENST00000370571	0		ENST00000373602	5.0369		ENST00000342505	1.08745		ENST00000373062	2.22669		ENST00000557284	0		ENST00000480549	0
ENST00000352171	5.07785		ENST00000447098	0.128197		ENST00000370566	0.826158		ENST00000373602	3.49375		ENST00000342505	3.0168		ENST00000373062	27.1326		ENST00000370891	0		ENST00000480549	8.50189
ENST00000352171	5.1476		ENST00000447098	0		ENST00000370566	0		ENST00000373602	2.08038		ENST00000342505	3.40961		ENST00000494120	5.74709		ENST00000557284	0		ENST00000480549	0
ENST00000352171	1.65232		ENST00000447098	0.713801		ENST00000370566	1.2869		ENST00000341885	25.348		ENST00000342505	1.9898		ENST00000494120	2.90954		ENST00000417775	2.32109		ENST00000480549	0
ENST00000371486	6.49762		ENST00000447098	0.484919		ENST00000370566	0		ENST00000373493	3.07673		ENST00000342505	0		ENST00000494120	24.2794		ENST00000417775	1.96886		ENST00000480549	2.0112
ENST00000371486	1.67297		ENST00000447098	0		ENST00000370566	0.660927		ENST00000373493	13.6569		ENST00000342505	3.71606		ENST00000494120	1.53313		ENST00000417775	3.70379		ENST00000480549	1.74883
ENST00000371486	1.26262		ENST00000447098	0.340554		ENST00000370566	0		ENST00000373493	18.1527		ENST00000580455	1.07495		ENST00000494120	8.5476		ENST00000417775	6.27656		ENST00000480549	0
ENST00000371486	3.6949		ENST00000447098	0.91046		ENST00000370550	2.3081		ENST00000373471	2.0126		ENST00000362265	1.26379		ENST00000373055	5.62147		ENST00000457880	2.72489		ENST00000480549	3.66748
ENST00000371486	4.20783		ENST00000447098	0.368699		ENST00000260508	2.99413		ENST00000373471	0.501265		ENST00000545314	3.1702		ENST00000373055	1.46126		ENST00000370859	0		ENST00000480549	5.1956
ENST00000371429	3.55444		ENST00000447098	0.686347		ENST00000260508	3.4079		ENST00000373471	0.901264		ENST00000545314	4.62837		ENST00000373055	4.67604		ENST00000370859	0.835007		ENST00000270824	0.808537
ENST00000371429	5.57657		ENST00000447098	0		ENST00000260508	5.38427		ENST00000373471	1.93968		ENST00000329654	0		ENST00000373055	1.2989		ENST00000370859	2.25351		ENST00000480549	0.62977
ENST00000498272	1.87186		ENST00000447098	0		ENST00000399794	4.89024		ENST00000373471	0		ENST00000329654	0		ENST00000373055	5.50122		ENST00000370859	2.28099		ENST00000270824	4.87087
ENST00000371320	4.05569		ENST00000447098	0.708136		ENST00000370447	4.48472		ENST00000361328	4.24881		ENST00000329654	0		ENST00000373055	2.92252		ENST00000370859	0		ENST00000270824	10.3912
ENST00000371320	4.41708		ENST00000372172	4.11475		ENST00000370445	0		ENST00000361328	0.424074		ENST00000371036	0		ENST00000373055	0.984429		ENST00000370859	1.49633		ENST00000373106	1.26379
ENST00000371320	4.77992		ENST00000372172	4.51138		ENST00000370425	0.495695		ENST00000426886	4.44011		ENST00000371036	0		ENST00000373036	1.02097		ENST00000370859	0		ENST00000373106	0
ENST00000371320	2.85978		ENST00000372172	3.37406		ENST00000370425	1.62227		ENST00000426886	9.99936		ENST00000371036	0		ENST00000373036	3.15239		ENST00000263187	0		ENST00000373106	0
ENST00000361350	1.26098		ENST00000372172	3.03192		ENST00000370425	0		ENST00000470472	25.4402		ENST00000371036	0		ENST00000373023	2.05066		ENST00000354567	0		ENST00000373106	1.40181
ENST00000371320	3.82393		ENST00000372172	4.18243		ENST00000370425	0		ENST00000470472	28.8123		ENST00000282670	0		ENST00000373023	0		ENST00000330010	0		ENST00000373062	2.54133
ENST00000371320	2.47847		ENST00000372172	3.43173		ENST00000370425	0		ENST00000470472	50.7134		ENST00000371026	0.537476		ENST00000373023	0		ENST00000330010	2.39797		ENST00000373062	5.38249
ENST00000371320	2.54929		ENST00000372172	3.18661		ENST00000370425	0		ENST00000470472	32.3972		ENST00000347310	0		ENST00000373023	2.22669		ENST00000330010	0.631897		ENST00000373062	1.9898
ENST00000371320	4.64714		ENST00000372172	1.65232		ENST00000370331	5.3648		ENST00000470472	41.1983		ENST00000347310	0		ENST00000373023	0		ENST00000370751	0		ENST00000373062	2.22669
ENST00000371320	3.48536		ENST00000372172	2.43341		ENST00000370331	2.23063		ENST00000470472	21.7193		ENST00000347310	0		ENST00000373023	1.59184		ENST00000474957	0.0555129		ENST00000373062	27.1326
ENST00000425300	0		ENST00000372172	2.17622		ENST00000343253	4.01513		ENST00000325722	2.90378		ENST00000347310	0		ENST00000373023	0.577289		ENST00000474957	0		ENST00000494120	5.74709
ENST00000421030	0		ENST00000372172	2.36881		ENST00000343253	2.00613		ENST00000325722	3.03192		ENST00000347310	0		ENST00000530275	3.13138		ENST00000474957	0		ENST00000494120	2.90954
ENST00000425300	0		ENST00000372172	2.32761		ENST00000343253	6.37322		ENST00000373253	2.9379		ENST00000347310	0		ENST00000545844	5.22787		ENST00000474957	0		ENST00000494120	24.2794
ENST00000421030	0		ENST00000372172	1.98278		ENST00000394233	1.83969		ENST00000373253	2.23063		ENST00000370982	0		ENST00000545844	4.40098		ENST00000474957	0		ENST00000494120	1.53313
ENST00000425300	0		ENST00000372172	1.93968		ENST00000394233	1.08811		ENST00000373253	1.47479		ENST00000420587	0		ENST00000545844	2.81689		ENST00000474957	0		ENST00000494120	8.5476
ENST00000421030	0		ENST00000372172	0.836485		ENST00000394233	3.98326		ENST00000373253	1.48091		ENST00000370982	0		ENST00000372856	3.92944		ENST00000474957	0		ENST00000373055	5.62147
ENST00000425300	0		ENST00000372172	0.608353		ENST00000394233	1.88504		ENST00000373253	2.38996		ENST00000540432	0		ENST00000372856	3.22485		ENST00000370608	0		ENST00000373055	1.46126
ENST00000421030	0		ENST00000246337	17.4571		ENST00000394233	2.45124		ENST00000373253	1.25669		ENST00000420587	0		ENST00000372856	7.90801		ENST00000370608	0		ENST00000373055	4.67604
ENST00000425300	0		ENST00000246337	31.8661		ENST00000394233	2.47847		ENST00000251195	7.02235		ENST00000420587	0		ENST00000364587	23.0312		ENST00000370608	0		ENST00000373055	1.2989
ENST00000421030	0		ENST00000246337	29.9299		ENST00000394233	0		ENST00000251195	40.5231		ENST00000420587	0		ENST00000372856	14.7664		ENST00000370608	0		ENST00000373055	5.50122
ENST00000425300	0		ENST00000246337	17.9889		ENST00000442418	0		ENST00000207457	0		ENST00000310961	0		ENST00000372856	7.50897		ENST00000370608	0		ENST00000373055	2.92252
ENST00000421030	0		ENST00000246337	19.4755		ENST00000271227	0		ENST00000207457	0		ENST00000310961	0		ENST00000372856	4.97451		ENST00000370608	0		ENST00000373055	0.984429
ENST00000425300	0		ENST00000246337	18.5655		ENST00000271227	0		ENST00000207457	0		ENST00000310961	0		ENST00000372856	8.07374		ENST00000370608	0		ENST00000373045	1.71598
ENST00000425300	0		ENST00000246337	19.2127		ENST00000271227	0		ENST00000207457	0		ENST00000370932	0		ENST00000372856	6.50579		ENST00000370571	0		ENST00000373045	0
ENST00000421030	0		ENST00000246337	23.6447		ENST00000271227	0		ENST00000207457	0		ENST00000450461	0		ENST00000372856	2.42282		ENST00000370571	0		ENST00000373045	3.34429
ENST00000358193	0		ENST00000246337	31.7695		ENST00000271227	0		ENST00000207457	0		ENST00000370920	10.2645		ENST00000372856	9.71032		ENST00000370571	0		ENST00000373044	7.54916
ENST00000358193	0		ENST00000246337	22.8686		ENST00000370202	3.87935		ENST00000207457	0		ENST00000370920	5.1956		ENST00000372797	11.2225		ENST00000370571	0		ENST00000373044	3.29299
ENST00000302118	0.91046		ENST00000464588	8.57934		ENST00000370202	2.66344		ENST00000207457	0		ENST00000370920	7.19391		ENST00000469416	6.40553		ENST00000370571	0		ENST00000373044	0.785889
ENST00000302118	1.21892		ENST00000464588	0		ENST00000424528	0		ENST00000207457	0		ENST00000370920	5.76319		ENST00000469416	4.76263		ENST00000370571	0		ENST00000373043	5.06815
ENST00000302118	1.0315		ENST00000415578	0.35128		ENST00000424528	0		ENST00000207457	0.147724		ENST00000583678	11.5587		ENST00000469416	0		ENST00000370571	0		ENST00000373044	5.7425
ENST00000302118	0.904308		ENST00000415578	0.665859		ENST00000424528	0		ENST00000373178	0.929428		ENST00000583678	0		ENST00000372584	0		ENST00000370571	0		ENST00000373044	4.28339
ENST00000302118	0.756145		ENST00000415578	0.531102		ENST00000287474	3.1125		ENST00000373178	4.64714		ENST00000354431	0		ENST00000372584	0		ENST00000370571	0		ENST00000373043	4.53793
ENST00000302118	0.985913		ENST00000415578	0.45523		ENST00000287474	5.81903		ENST00000373178	3.23279		ENST00000370891	0		ENST00000372584	0		ENST00000370571	0		ENST00000373036	1.02097
ENST00000302118	3.39934		ENST00000415578	3.83325		ENST00000287474	5.52722		ENST00000373178	2.66705		ENST00000557284	0		ENST00000372573	4.47111		ENST00000370571	0		ENST00000373036	3.15239
ENST00000294383	6.94839		ENST00000401061	11.401		ENST00000287474	5.15927		ENST00000373178	1.7845		ENST00000370891	0		ENST00000536543	2.05863		ENST00000370571	0		ENST00000373023	2.05066
ENST00000294383	5.67796		ENST00000401061	7.58873		ENST00000287474	4.5523		ENST00000373178	1.49599		ENST00000557284	0		ENST00000536543	2.72391		ENST00000370571	0		ENST00000373023	0
ENST00000294383	5.70626		ENST00000401061	14.6752		ENST00000370152	2.81763		ENST00000480549	2.87823		ENST00000417775	2.32109		ENST00000461557	4.56199		ENST00000370566	0		ENST00000373023	0
ENST00000294383	2.37934		ENST00000401061	9.76329		ENST00000370152	2.15867		ENST00000480549	1.31097		ENST00000417775	1.96886		ENST00000461557	5.63378		ENST00000370566	0		ENST00000373023	2.22669
ENST00000294383	3.43173		ENST00000319248	20.9083		ENST00000370152	4.56664		ENST00000480549	0.708136		ENST00000417775	3.70379		ENST00000461557	5.31368		ENST00000370550	2.21621		ENST00000373023	0
ENST00000343433	0		ENST00000442598	8.74756		ENST00000370152	3.52204		ENST00000480549	5.24854		ENST00000417775	6.27656		ENST00000461557	5.05518		ENST00000260508	4.39359		ENST00000373023	1.59184
ENST00000485760	0		ENST00000442598	12.5473		ENST00000370125	2.71555		ENST00000480549	4.95695		ENST00000457880	2.72489		ENST00000461557	2.61597		ENST00000260508	2.5978		ENST00000373023	0.577289
ENST00000371218	5.01561		ENST00000442598	7.26251		ENST00000370125	4.84919		ENST00000270824	0.835682		ENST00000370859	0		ENST00000372396	3.46957		ENST00000260508	6.44971		ENST00000530275	3.13138
ENST00000371191	1.60766		ENST00000442598	11.6218		ENST00000370079	0		ENST00000480549	0.300421		ENST00000370859	0.835007		ENST00000398804	1.79848		ENST00000399794	2.88256		ENST00000545844	5.22787
ENST00000371158	0		ENST00000307089	8.63469		ENST00000370079	0		ENST00000270824	1.85886		ENST00000370859	2.25351		ENST00000361392	12.1705		ENST00000479252	0.374083		ENST00000545844	4.40098
ENST00000371158	0		ENST00000307089	6.8376		ENST00000370079	0		ENST00000270824	1.02558		ENST00000370859	2.28099		ENST00000398804	9.35208		ENST00000370447	3.81998		ENST00000545844	2.81689
ENST00000371158	0		ENST00000294445	0.0206063		ENST00000370079	0		ENST00000480549	1.23004		ENST00000370859	0		ENST00000372359	1.48446		ENST00000370445	0		ENST00000372856	3.92944
ENST00000371146	1.21042		ENST00000294445	0		ENST00000370079	0		ENST00000494120	8.22466		ENST00000370859	1.49633		ENST00000372359	0		ENST00000370399	7.86623		ENST00000372856	3.22485
ENST00000371146	4.12385		ENST00000294445	0		ENST00000370079	0		ENST00000494120	5.55178		ENST00000263187	0		ENST00000372359	1.49394		ENST00000370399	2.28099		ENST00000372856	7.90801
ENST00000371146	3.34594		ENST00000341183	1.51831		ENST00000370079	0		ENST00000494120	19.7325		ENST00000354567	0		ENST00000372343	1.88297		ENST00000370331	0.668006		ENST00000364587	23.0312
ENST00000371146	7.7214		ENST00000602433	1.90652		ENST00000370079	0		ENST00000494120	2.19406		ENST00000370794	1.6352		ENST00000372343	1.77893		ENST00000370331	0.697916		ENST00000372856	14.7664
ENST00000371146	8.92251		ENST00000602433	0		ENST00000370079	0		ENST00000494120	5.0369		ENST00000370794	2.75061		ENST00000361745	1.2989		ENST00000370225	0		ENST00000372856	7.50897
ENST00000251157	0.623952		ENST00000341183	0.816083		ENST00000370079	0		ENST00000373055	10.1171		ENST00000370794	4.58435		ENST00000361745	4.28994		ENST00000370225	0		ENST00000372856	4.97451
ENST00000251157	0.945181		ENST00000341183	1.60973		ENST00000370067	0		ENST00000373055	8.36485		ENST00000330010	0		ENST00000372257	2.95952		ENST00000370225	0		ENST00000372856	8.07374
ENST00000251157	0.501265		ENST00000602433	1.39414		ENST00000370056	0		ENST00000373055	11.1531		ENST00000330010	2.39797		ENST00000355387	0		ENST00000370225	0		ENST00000372856	6.50579
ENST00000251157	0.332929		ENST00000429328	1.1865		ENST00000370056	0		ENST00000373055	5.57657		ENST00000330010	0.631897		ENST00000447098	1.36527		ENST00000370225	0		ENST00000372856	2.42282
ENST00000251157	0		ENST00000429328	0.75775		ENST00000370056	0		ENST00000373055	15.7456		ENST00000370751	0		ENST00000447098	2.00402		ENST00000370225	0		ENST00000372856	9.71032
ENST00000251157	0.311976		ENST00000371885	0		ENST00000370056	0		ENST00000373055	6.27364		ENST00000474957	0.0555129		ENST00000447098	12.989		ENST00000370225	0		ENST00000372797	11.2225
ENST00000317868	1.31213		ENST00000335071	0		ENST00000370056	0		ENST00000373055	6.57448		ENST00000474957	0		ENST00000447098	5.26878		ENST00000370225	0		ENST00000435168	0
ENST00000317868	0.571956		ENST00000352171	12.7104		ENST00000370056	0		ENST00000373036	1.2663		ENST00000474957	0		ENST00000447098	1.49873		ENST00000370225	0		ENST00000469416	6.40553
ENST00000317868	0.587007		ENST00000428794	3.79681		ENST00000370056	0		ENST00000373036	5.51391		ENST00000474957	0		ENST00000447098	0		ENST00000370225	0		ENST00000469416	4.76263
ENST00000317868	1.49958		ENST00000428794	3.43173		ENST00000415641	0.378072		ENST00000373023	2.88321		ENST00000474957	0		ENST00000447098	0		ENST00000370225	0		ENST00000469416	0
ENST00000371088	0.426914		ENST00000428794	3.07115		ENST00000415641	0.518751		ENST00000373023	2.41149		ENST00000474957	0		ENST00000447098	0		ENST00000370225	0		ENST00000372573	4.47111
ENST00000371088	0.41694		ENST00000371626	8.00054		ENST00000415641	0		ENST00000373023	2.81024		ENST00000474957	0		ENST00000447098	0		ENST00000394233	4.82066		ENST00000536543	2.05863
ENST00000371088	0		ENST00000313334	8.43072		ENST00000415641	0.26398		ENST00000373023	3.18661		ENST00000370608	0		ENST00000447098	0		ENST00000394233	4.56199		ENST00000536543	2.72391
ENST00000371077	0		ENST00000313334	4.73163		ENST00000415641	0.874756		ENST00000373023	4.73762		ENST00000370608	0		ENST00000447098	0.713899		ENST00000394233	6.68006		ENST00000461557	4.56199
ENST00000371073	0		ENST00000371586	4.95695		ENST00000415641	0.962861		ENST00000373023	1.89841		ENST00000370608	0		ENST00000447098	0		ENST00000394233	4.61018		ENST00000461557	5.63378
ENST00000371073	0		ENST00000371586	4.50632		ENST00000415641	3.49902		ENST00000373023	2.75386		ENST00000370608	0		ENST00000447098	0		ENST00000394233	7.19391		ENST00000461557	5.31368
ENST00000371073	0		ENST00000371586	6.12329		ENST00000415641	1.48004		ENST00000545844	7.26251		ENST00000370608	0		ENST00000447098	2.87756		ENST00000394233	3.8967		ENST00000461557	5.05518
ENST00000371073	0		ENST00000371586	3.07673		ENST00000415641	0		ENST00000545844	4.94439		ENST00000370608	0		ENST00000447098	1.0277		ENST00000394233	8.90674		ENST00000461557	2.61597
ENST00000371073	0		ENST00000371586	4.27792		ENST00000415641	1.66776		ENST00000331593	0.0657033		ENST00000370608	0		ENST00000447098	0		ENST00000370192	0		ENST00000372396	3.46957
ENST00000371073	0		ENST00000371586	3.84591		ENST00000415641	2.25316		ENST00000372856	14.7251		ENST00000370571	0		ENST00000447098	0		ENST00000370192	0		ENST00000398804	1.79848
ENST00000371073	0		ENST00000371586	6.92264		ENST00000415641	2.10437		ENST00000372856	11.3718		ENST00000370571	0		ENST00000447098	0.974175		ENST00000422259	0		ENST00000361392	12.1705
ENST00000371073	0		ENST00000371586	5.35351		ENST00000415641	3.71771		ENST00000372856	13.0406		ENST00000370571	0		ENST00000447098	1.12676		ENST00000422259	0		ENST00000398804	9.35208
ENST00000371072	3.87773		ENST00000371586	3.37188		ENST00000444143	3.18661		ENST00000372856	15.8303		ENST00000370571	0		ENST00000372172	1.81594		ENST00000422259	0		ENST00000372359	1.48446
ENST00000342505	2.8742		ENST00000371586	4.29602		ENST00000444143	1.28381		ENST00000372856	18.6178		ENST00000370571	0		ENST00000372172	0		ENST00000424528	0		ENST00000372359	0
ENST00000342505	2.02784		ENST00000371586	4.11808		ENST00000444143	1.74951		ENST00000372856	9.37238		ENST00000370571	0		ENST00000372172	0.785889		ENST00000424528	0		ENST00000372359	1.49394
ENST00000342505	2.66913		ENST00000371586	4.33733		ENST00000444143	0.791939		ENST00000372856	19.4859		ENST00000370571	0		ENST00000372172	1.81594		ENST00000424528	0		ENST00000372343	1.88297
ENST00000342505	1.55625		ENST00000371586	2.40221		ENST00000444143	0.874756		ENST00000372856	19.518		ENST00000370571	0		ENST00000372172	1.46126		ENST00000370125	0		ENST00000372343	1.77893
ENST00000342505	4.31734		ENST00000371586	1.25082		ENST00000444143	0.259375		ENST00000364587	42.615		ENST00000370571	0		ENST00000372172	1.79848		ENST00000370125	0		ENST00000361745	1.2989
ENST00000342505	1.16179		ENST00000371586	3.569		ENST00000444143	0.378072		ENST00000372856	22.0715		ENST00000370571	0		ENST00000372172	1.0277		ENST00000358392	0		ENST00000361745	4.28994
ENST00000342505	1.89841		ENST00000371586	2.25569		ENST00000444143	0.62541		ENST00000372856	30.9357		ENST00000370571	0		ENST00000372172	1.15458		ENST00000358392	0		ENST00000372257	2.95952
ENST00000342505	0.892251		ENST00000371586	5.05048		ENST00000444143	0.881236		ENST00000372856	21.3571		ENST00000370571	0		ENST00000372172	1.70038		ENST00000358392	0		ENST00000447098	1.36527
ENST00000342505	1.18179		ENST00000371586	1.0707		ENST00000406462	3.18661		ENST00000372856	12.8381		ENST00000370571	0		ENST00000372172	0		ENST00000358392	0		ENST00000447098	2.00402
ENST00000580455	1.53836		ENST00000371586	2.82358		ENST00000406462	6.84397		ENST00000372856	11.6381		ENST00000370566	0		ENST00000372172	0.827618		ENST00000358392	0		ENST00000447098	12.989
ENST00000362265	0.602872		ENST00000371586	2.16566		ENST00000406462	11.7844		ENST00000372856	11.3265		ENST00000370566	0		ENST00000372172	1.62645		ENST00000358392	0		ENST00000447098	5.26878
ENST00000329654	0		ENST00000371586	2.78828		ENST00000406462	7.71338		ENST00000470018	0		ENST00000370550	2.21621		ENST00000372172	2.77099		ENST00000358392	0		ENST00000447098	1.49873
ENST00000371036	0		ENST00000371586	4.8965		ENST00000369949	3.46132		ENST00000470018	2.73138		ENST00000260508	4.39359		ENST00000372172	1.01653		ENST00000358392	0		ENST00000447098	0
ENST00000371036	0		ENST00000371586	10.4336		ENST00000369949	0.398326		ENST00000470018	3.1125		ENST00000260508	2.5978		ENST00000372172	0		ENST00000358392	0		ENST00000447098	0
ENST00000371036	0		ENST00000371568	5.80127		ENST00000369939	0.266344		ENST00000470018	10.2952		ENST00000260508	6.44971		ENST00000372172	1.27528		ENST00000358392	0		ENST00000447098	0
ENST00000371036	0		ENST00000371568	7.71601		ENST00000369939	0		ENST00000470018	8.26158		ENST00000399794	2.88256		ENST00000246337	24.3967		ENST00000358392	0		ENST00000447098	0
ENST00000371036	0		ENST00000371568	7.51897		ENST00000369939	0		ENST00000470018	5.35351		ENST00000370447	3.81998		ENST00000246337	7.51506		ENST00000358392	0		ENST00000447098	0
ENST00000371018	3.86408		ENST00000371568	9.83584		ENST00000369939	0		ENST00000447388	3.75246		ENST00000370399	7.86623		ENST00000246337	5.91904		ENST00000358392	0		ENST00000447098	0.713899
ENST00000371018	2.24668		ENST00000371568	8.11137		ENST00000369939	0		ENST00000447388	5.29301		ENST00000370399	2.28099		ENST00000246337	9.0504		ENST00000358392	0		ENST00000447098	0
ENST00000371018	5.57657		ENST00000371568	17.5937		ENST00000369939	0		ENST00000447388	2.04599		ENST00000370331	0.668006		ENST00000246337	4.74725		ENST00000358392	0		ENST00000447098	0
ENST00000371018	5.01287		ENST00000257181	17.2785		ENST00000369939	0		ENST00000372638	0.138441		ENST00000370331	0.697916		ENST00000246337	5.80874		ENST00000358392	0		ENST00000447098	2.87756
ENST00000347310	0.316401		ENST00000257181	6.17281		ENST00000369939	0		ENST00000372621	6.79529		ENST00000370225	0		ENST00000246337	6.82633		ENST00000414303	0		ENST00000447098	1.0277
ENST00000347310	0		ENST00000257181	7.74267		ENST00000369939	0		ENST00000372621	7.7734		ENST00000370225	0		ENST00000246337	1.87042		ENST00000414303	0		ENST00000447098	0
ENST00000347310	0.150718		ENST00000257181	8.92251		ENST00000369939	0		ENST00000372621	5.57657		ENST00000370225	0		ENST00000246337	5.66793		ENST00000414303	0		ENST00000447098	0
ENST00000347310	0.362704		ENST00000257181	11.7615		ENST00000369939	0		ENST00000372621	7.11902		ENST00000370225	0		ENST00000246337	5.10828		ENST00000414303	0		ENST00000447098	0.974175
ENST00000262345	0.295937		ENST00000257181	8.76318		ENST00000369939	0		ENST00000372621	10.7934		ENST00000370225	0		ENST00000464588	12.2296		ENST00000414303	0		ENST00000447098	1.12676
ENST00000420587	0		ENST00000371538	5.05743		ENST00000369939	0.250632		ENST00000372621	12.45		ENST00000370225	0		ENST00000464588	0.984429		ENST00000414303	0		ENST00000372172	1.81594
ENST00000420587	0		ENST00000371538	4.14259		ENST00000369939	0		ENST00000372621	7.43542		ENST00000370225	0		ENST00000415578	1.47277		ENST00000414303	0		ENST00000372172	0
ENST00000262340	0		ENST00000371538	12.3069		ENST00000369939	0		ENST00000372621	11.3559		ENST00000370225	0		ENST00000415578	1.39583		ENST00000414303	0		ENST00000372172	0.785889
ENST00000262340	0		ENST00000371532	3.37974		ENST00000490021	0		ENST00000372621	11.1531		ENST00000370225	0		ENST00000415578	4.45337		ENST00000414303	0		ENST00000372172	1.81594
ENST00000262340	0		ENST00000476477	2.75954		ENST00000490021	0		ENST00000372621	6.81581		ENST00000370225	0		ENST00000415578	5.72576		ENST00000414303	0		ENST00000372172	1.46126
ENST00000262340	0		ENST00000476477	11.3904		ENST00000490021	0.697071		ENST00000372621	7.67528		ENST00000370225	0		ENST00000415578	8.20658		ENST00000370079	0		ENST00000372172	1.79848
ENST00000310961	0		ENST00000476477	9.81476		ENST00000490021	0.697071		ENST00000372621	6.50702		ENST00000370225	0		ENST00000401061	15.0672		ENST00000370079	0		ENST00000372172	1.0277
ENST00000310961	0		ENST00000476477	0.954279		ENST00000490021	0		ENST00000372587	0		ENST00000394233	4.82066		ENST00000401061	5.30272		ENST00000370079	0		ENST00000372172	1.15458
ENST00000310961	0		ENST00000476477	5.57657		ENST00000490021	0		ENST00000372584	0.0819749		ENST00000394233	4.56199		ENST00000401061	16.6122		ENST00000370079	0		ENST00000372172	1.70038
ENST00000310961	0.179889		ENST00000476477	2.4246		ENST00000490021	0.446125		ENST00000372584	0		ENST00000394233	6.68006		ENST00000401061	12.0247		ENST00000370079	0		ENST00000372172	0
ENST00000310961	0.223063		ENST00000476477	0		ENST00000490021	0.446125		ENST00000372584	0		ENST00000394233	4.61018		ENST00000319248	18.6022		ENST00000370079	0		ENST00000372172	0.827618
ENST00000370952	2.83898		ENST00000476477	2.56394		ENST00000429410	0		ENST00000372573	2.48835		ENST00000394233	7.19391		ENST00000355105	4.25094		ENST00000370079	0		ENST00000372172	1.62645
ENST00000370952	3.85838		ENST00000476477	1.33172		ENST00000331565	0		ENST00000536543	2.66553		ENST00000394233	3.8967		ENST00000355105	9.43788		ENST00000370079	0		ENST00000372172	2.77099
ENST00000370952	1.73815		ENST00000476477	0		ENST00000331565	0		ENST00000536543	4.76445		ENST00000394233	8.90674		ENST00000372025	11.9876		ENST00000370079	0		ENST00000372172	1.01653
ENST00000370952	3.24455		ENST00000294360	4.80443		ENST00000331565	0		ENST00000372396	4.4763		ENST00000370192	0		ENST00000372025	7.56418		ENST00000370079	0		ENST00000372172	0
ENST00000370952	6.20696		ENST00000294360	5.79384		ENST00000331565	0		ENST00000398804	5.57657		ENST00000370192	0		ENST00000372025	3.99377		ENST00000370056	0		ENST00000372172	1.27528
ENST00000370950	54.969		ENST00000294360	7.19557		ENST00000445067	0		ENST00000361392	0.611131		ENST00000422259	0		ENST00000442598	11.0024		ENST00000370056	0		ENST00000246337	24.3967
ENST00000370859	0.611131		ENST00000294360	6.05849		ENST00000356415	5.04316		ENST00000398804	13.3838		ENST00000422259	0		ENST00000442598	8.76757		ENST00000370056	0		ENST00000246337	7.51506
ENST00000370859	0.866263		ENST00000294360	3.18661		ENST00000356415	3.53237		ENST00000372359	2.47847		ENST00000422259	0		ENST00000442598	6.52471		ENST00000370056	0		ENST00000246337	5.91904
ENST00000370859	0		ENST00000294360	4.83751		ENST00000315987	0		ENST00000372359	0.969838		ENST00000424528	0		ENST00000442598	7.073		ENST00000370056	0		ENST00000246337	9.0504
ENST00000370859	0.510831		ENST00000294360	5.69522		ENST00000361127	1.53836		ENST00000372359	0.760171		ENST00000424528	0		ENST00000429328	1.49235		ENST00000370056	0		ENST00000246337	4.74725
ENST00000370859	1.02558		ENST00000371470	8.67466		ENST00000361127	1.95263		ENST00000372343	1.79648		ENST00000424528	0		ENST00000429328	0.595674		ENST00000370056	0		ENST00000246337	5.80874
ENST00000370859	0		ENST00000371470	4.8965		ENST00000307546	0.437378		ENST00000372343	1.93968		ENST00000287474	1.37531		ENST00000371885	0		ENST00000415641	0		ENST00000246337	6.82633
ENST00000370859	0.450632		ENST00000371470	7.30024		ENST00000307546	1.0622		ENST00000372257	2.97417		ENST00000287474	0.959187		ENST00000445551	0.74578		ENST00000415641	0		ENST00000246337	1.87042
ENST00000370859	0.340554		ENST00000371429	6.78887		ENST00000307546	0.935928		ENST00000372257	1.55297		ENST00000287474	1.79848		ENST00000334793	0.94041		ENST00000415641	0		ENST00000246337	5.66793
ENST00000370859	0.398326		ENST00000371429	5.38427		ENST00000307546	0.969838		ENST00000355387	0		ENST00000370125	0		ENST00000371839	0		ENST00000415641	0		ENST00000246337	5.10828
ENST00000263187	0		ENST00000371429	3.97538		ENST00000307546	1.03202		ENST00000447098	16.2888		ENST00000370125	0		ENST00000371733	2.89987		ENST00000415641	0		ENST00000464588	12.2296
ENST00000445065	0.531102		ENST00000371429	2.97417		ENST00000369554	5.1476		ENST00000447098	0.665859		ENST00000358392	0		ENST00000428794	1.9898		ENST00000415641	0		ENST00000464588	0.984429
ENST00000354567	0		ENST00000371429	4.15476		ENST00000369554	4.54788		ENST00000447098	0		ENST00000358392	0		ENST00000428794	1.43878		ENST00000415641	0		ENST00000415578	1.47277
ENST00000330010	1.71587		ENST00000302118	1.07934		ENST00000369554	3.51717		ENST00000447098	1.57086		ENST00000358392	0		ENST00000428794	2.03306		ENST00000415641	0		ENST00000415578	1.39583
ENST00000330010	0		ENST00000302118	0.700721		ENST00000369554	3.08856		ENST00000447098	0.325639		ENST00000358392	0		ENST00000371626	14.3755		ENST00000415641	0		ENST00000415578	4.45337
ENST00000330010	0.301436		ENST00000302118	0.362704		ENST00000369554	3.80178		ENST00000447098	0.318661		ENST00000358392	0		ENST00000313334	9.57299		ENST00000444143	0		ENST00000415578	5.72576
ENST00000330010	0		ENST00000302118	1.0063		ENST00000369551	3.06859		ENST00000447098	0.495695		ENST00000358392	0		ENST00000313334	9.91887		ENST00000444143	0		ENST00000415578	8.20658
ENST00000330010	0.679379		ENST00000302118	0.316401		ENST00000369551	0.295447		ENST00000447098	0		ENST00000358392	0		ENST00000371586	2.07824		ENST00000444143	0		ENST00000401061	15.0672
ENST00000330010	0.25348		ENST00000545314	1.0375		ENST00000369551	0.156535		ENST00000447098	0.142989		ENST00000358392	0		ENST00000371586	1.88931		ENST00000444143	0		ENST00000401061	5.30272
ENST00000330010	0.237301		ENST00000545314	1.51229		ENST00000369551	0.512788		ENST00000447098	0.128197		ENST00000358392	0		ENST00000371586	0		ENST00000444143	0		ENST00000401061	16.6122
ENST00000330010	0.452919		ENST00000545314	1.07094		ENST00000369522	0		ENST00000447098	0		ENST00000358392	0		ENST00000371586	3.22485		ENST00000444143	0		ENST00000401061	12.0247
ENST00000474957	0.0970989		ENST00000371065	7.58122		ENST00000369522	0		ENST00000447098	0.713801		ENST00000358392	0		ENST00000371586	8.96775		ENST00000444143	0		ENST00000319248	18.6022
ENST00000474957	0		ENST00000349533	13.181		ENST00000369522	0		ENST00000447098	0.484919		ENST00000358392	0		ENST00000371586	3.22485		ENST00000444143	0		ENST00000355105	4.25094
ENST00000474957	0		ENST00000349533	4.75867		ENST00000369522	0		ENST00000447098	0		ENST00000358392	0		ENST00000371586	1.61243		ENST00000444143	0		ENST00000355105	9.43788
ENST00000370608	0		ENST00000371065	4.75867		ENST00000369522	0		ENST00000447098	0.340554		ENST00000358392	0		ENST00000371586	0.748166		ENST00000369939	0		ENST00000372025	11.9876
ENST00000370608	0		ENST00000371065	5.0369		ENST00000369500	0		ENST00000447098	0.91046		ENST00000358392	0		ENST00000371586	4.89353		ENST00000369939	0		ENST00000372025	7.56418
ENST00000370608	0		ENST00000370920	25.5706		ENST00000369500	0		ENST00000447098	0.368699		ENST00000358392	0		ENST00000371586	3.46373		ENST00000369939	0		ENST00000372025	3.99377
ENST00000370608	0		ENST00000370920	10.7401		ENST00000369500	0		ENST00000447098	0.686347		ENST00000533099	10.931		ENST00000371586	2.87756		ENST00000369939	0		ENST00000442598	11.0024
ENST00000370608	0		ENST00000370920	12.869		ENST00000369500	0		ENST00000447098	0		ENST00000533099	4.31634		ENST00000371586	3.8967		ENST00000369939	0		ENST00000442598	8.76757
ENST00000370608	0		ENST00000370920	10.4971		ENST00000369500	0		ENST00000447098	0		ENST00000533099	3.97961		ENST00000371586	4.31634		ENST00000369939	0		ENST00000442598	6.52471
ENST00000370608	0		ENST00000583678	10.5266		ENST00000369500	0		ENST00000447098	0.708136		ENST00000533099	2.37765		ENST00000371586	3.4961		ENST00000369939	0		ENST00000442598	7.073
ENST00000370571	0		ENST00000583678	0		ENST00000369500	0.0211634		ENST00000372172	4.11475		ENST00000533099	0		ENST00000371586	3.74083		ENST00000369939	0		ENST00000445551	0.74578
ENST00000370571	0		ENST00000370798	1.70494		ENST00000356554	2.59375		ENST00000372172	4.51138		ENST00000533099	3.37012		ENST00000371586	4.20318		ENST00000369939	0		ENST00000334793	0.94041
ENST00000370571	0		ENST00000431532	2.62427		ENST00000356554	3.87935		ENST00000372172	3.37406		ENST00000533099	1.37531		ENST00000371586	2.9409		ENST00000369939	0.925948		ENST00000371733	2.89987
ENST00000370571	0		ENST00000431532	0.841746		ENST00000336338	0		ENST00000372172	3.03192		ENST00000414303	0		ENST00000371586	0.748166		ENST00000369939	0.742228		ENST00000428794	1.9898
ENST00000370571	0		ENST00000431532	6.86347		ENST00000336338	0		ENST00000372172	4.18243		ENST00000414303	0		ENST00000371586	1.18381		ENST00000369939	0		ENST00000428794	1.43878
ENST00000370571	0		ENST00000431532	8.42843		ENST00000336338	0		ENST00000372172	3.43173		ENST00000414303	0		ENST00000371586	4.53984		ENST00000369939	0		ENST00000428794	2.03306
ENST00000370566	0.826158		ENST00000431532	8.71063		ENST00000336338	0		ENST00000372172	3.18661		ENST00000414303	0		ENST00000371586	1.2989		ENST00000369939	0		ENST00000371626	14.3755
ENST00000370566	0		ENST00000337393	6.4018		ENST00000336338	0		ENST00000372172	1.65232		ENST00000414303	0		ENST00000371586	2.28099		ENST00000469383	0		ENST00000313334	9.57299
ENST00000370566	1.2869		ENST00000370331	1.48708		ENST00000336338	0		ENST00000372172	2.43341		ENST00000414303	0		ENST00000371586	27.9054		ENST00000469383	0.084367		ENST00000313334	9.91887
ENST00000370566	0		ENST00000370321	60.13		ENST00000336338	0		ENST00000372172	2.17622		ENST00000414303	0		ENST00000371568	0.856417		ENST00000469383	0		ENST00000371586	2.07824
ENST00000370566	0.660927		ENST00000370321	18.7502		ENST00000336338	0		ENST00000372172	2.36881		ENST00000414303	0		ENST00000371538	2.24675		ENST00000469383	3.66748		ENST00000371586	1.88931
ENST00000370566	0		ENST00000370321	20.5606		ENST00000336338	0.359779		ENST00000372172	2.32761		ENST00000414303	0		ENST00000371538	1.33601		ENST00000429410	0		ENST00000371586	0
ENST00000370558	0.451773		ENST00000370321	21.9733		ENST00000336338	0		ENST00000372172	1.98278		ENST00000414303	0		ENST00000371538	18.0592		ENST00000331565	0		ENST00000371586	3.22485
ENST00000370550	2.3081		ENST00000370321	18.11		ENST00000336338	0		ENST00000372172	1.93968		ENST00000370079	0		ENST00000294360	7.19391		ENST00000331565	0		ENST00000371586	8.96775
ENST00000260508	2.99413		ENST00000383953	42.2395		ENST00000336338	0		ENST00000372172	0.836485		ENST00000370079	0		ENST00000294360	4.85822		ENST00000331565	0		ENST00000371586	3.22485
ENST00000260508	3.4079		ENST00000370321	29.7417		ENST00000361035	0		ENST00000372172	0.608353		ENST00000370079	0		ENST00000294360	9.0504		ENST00000331565	0		ENST00000371586	1.61243
ENST00000260508	5.38427		ENST00000370321	19.7715		ENST00000419144	0		ENST00000246337	17.4571		ENST00000370079	0		ENST00000294360	2.30916		ENST00000356415	0		ENST00000371586	0.748166
ENST00000399794	4.89024		ENST00000384792	57.4556		ENST00000419144	0		ENST00000246337	31.8661		ENST00000370079	0		ENST00000294360	3.34003		ENST00000356415	0.668006		ENST00000371586	4.89353
ENST00000370447	4.48472		ENST00000370321	36.7065		ENST00000361035	0		ENST00000246337	29.9299		ENST00000370079	0		ENST00000294360	9.01405		ENST00000356415	2.61597		ENST00000371586	3.46373
ENST00000370445	0		ENST00000370310	21.3383		ENST00000361035	0		ENST00000246337	17.9889		ENST00000370079	0		ENST00000294360	5.96941		ENST00000356415	0		ENST00000371586	2.87756
ENST00000370425	0.495695		ENST00000545708	13.5646		ENST00000361035	0		ENST00000246337	19.4755		ENST00000370079	0		ENST00000371470	4.08226		ENST00000356415	1.23415		ENST00000371586	3.8967
ENST00000370425	1.62227		ENST00000343253	8.13576		ENST00000361035	0		ENST00000246337	18.5655		ENST00000370079	0		ENST00000371470	3.42149		ENST00000361127	2.2574		ENST00000371586	4.31634
ENST00000370425	0		ENST00000370282	8.00908		ENST00000361035	0		ENST00000246337	19.2127		ENST00000370079	0		ENST00000371470	3.40076		ENST00000361127	1.97414		ENST00000371586	3.4961
ENST00000370425	0		ENST00000343253	4.29602		ENST00000256585	0		ENST00000246337	23.6447		ENST00000370056	0		ENST00000343433	13.6603		ENST00000369604	1.61863		ENST00000371586	3.74083
ENST00000370425	0		ENST00000343253	2.12441		ENST00000256585	0		ENST00000246337	31.7695		ENST00000370056	0		ENST00000472487	7.19391		ENST00000369604	1.49633		ENST00000371586	4.20318
ENST00000370425	0		ENST00000343253	2.25886		ENST00000256585	0		ENST00000246337	22.8686		ENST00000370056	0		ENST00000472487	8.74026		ENST00000369604	3.93772		ENST00000371586	2.9409
ENST00000234626	39.7457		ENST00000343253	3.36698		ENST00000256585	0		ENST00000464588	8.57934		ENST00000370056	0		ENST00000371222	6.05632		ENST00000369604	2.41344		ENST00000371586	0.748166
ENST00000234626	4.28482		ENST00000343253	5.22803		ENST00000471903	3.4763		ENST00000464588	0		ENST00000370056	0		ENST00000371218	13.8344		ENST00000369604	0		ENST00000371586	1.18381
ENST00000234626	3.7625		ENST00000436063	3.58662		ENST00000471903	1.79889		ENST00000415578	0.35128		ENST00000370056	0		ENST00000371146	1.44993		ENST00000369604	0.713899		ENST00000371586	4.53984
ENST00000234626	6.60927		ENST00000436063	4.50218		ENST00000471903	1.4276		ENST00000415578	0.665859		ENST00000370056	0		ENST00000371146	3.5365		ENST00000369604	1.03148		ENST00000371586	1.2989
ENST00000234626	2.87823		ENST00000436063	11.9692		ENST00000584066	1.80862		ENST00000415578	0.531102		ENST00000415641	0		ENST00000371146	4.67604		ENST00000369604	0.730631		ENST00000371586	2.28099
ENST00000234626	5.02677		ENST00000436063	13.149		ENST00000375552	1.64218		ENST00000415578	0.45523		ENST00000415641	0		ENST00000371146	6.29467		ENST00000369554	0.51385		ENST00000371586	27.9054
ENST00000234626	5.73334		ENST00000436063	6.14231		ENST00000375552	0.874756		ENST00000415578	3.83325		ENST00000415641	0		ENST00000371146	7.59856		ENST00000369554	1.36195		ENST00000371568	0.856417
ENST00000234626	7.51369		ENST00000436063	7.94853		ENST00000375552	1.0375		ENST00000401061	11.401		ENST00000415641	0		ENST00000317868	21.0083		ENST00000369554	2.32832		ENST00000371538	2.24675
ENST00000534881	2.4983		ENST00000436063	22.1334		ENST00000375552	0.874756		ENST00000401061	7.58873		ENST00000415641	0		ENST00000371065	12.8362		ENST00000369554	2.15817		ENST00000371538	1.33601
ENST00000534881	6.56067		ENST00000370225	0		ENST00000375552	0.259375		ENST00000401061	14.6752		ENST00000415641	0		ENST00000349533	22.3175		ENST00000369554	1.50777		ENST00000371538	18.0592
ENST00000534881	19.428		ENST00000370225	0.387935		ENST00000375552	0		ENST00000401061	9.76329		ENST00000415641	0		ENST00000349533	4.98777		ENST00000369551	2.96891		ENST00000294360	7.19391
ENST00000610020	8.13378		ENST00000370225	0		ENST00000375552	0.778126		ENST00000319248	20.9083		ENST00000415641	0		ENST00000371065	4.98777		ENST00000369551	0.619343		ENST00000294360	4.85822
ENST00000610020	0.99139		ENST00000370225	0		ENST00000375552	0.413079		ENST00000350030	27.1731		ENST00000415641	0		ENST00000371065	4.0224		ENST00000369551	0.328143		ENST00000294360	9.0504
ENST00000610020	3.52204		ENST00000370225	0		ENST00000375552	0.977091		ENST00000350030	32.3441		ENST00000444143	0		ENST00000370859	0		ENST00000369551	0.21499		ENST00000294360	2.30916
ENST00000610020	1.82092		ENST00000370225	0		ENST00000344859	0.544055		ENST00000350030	28.6503		ENST00000444143	0		ENST00000370580	1.56407		ENST00000369522	0		ENST00000294360	3.34003
ENST00000610020	1.37269		ENST00000370225	0		ENST00000369339	0.544055		ENST00000350030	19.1008		ENST00000444143	0		ENST00000370580	1.62362		ENST00000369522	0		ENST00000294360	9.01405
ENST00000610020	4.56265		ENST00000370225	0		ENST00000344859	1.9419		ENST00000350030	22.5886		ENST00000444143	0		ENST00000370580	7.65598		ENST00000369522	0		ENST00000294360	5.96941
ENST00000370331	5.3648		ENST00000370225	0		ENST00000369339	2.13457		ENST00000350030	28.3421		ENST00000444143	0		ENST00000535924	0		ENST00000369522	0		ENST00000371470	4.08226
ENST00000370331	2.23063		ENST00000370225	0		ENST00000369339	2.18689		ENST00000442598	8.74756		ENST00000444143	0		ENST00000451137	1.96197		ENST00000369500	1.70038		ENST00000371470	3.42149
ENST00000343253	4.01513		ENST00000370225	0		ENST00000369339	1.66776		ENST00000442598	12.5473		ENST00000444143	0		ENST00000451137	1.31719		ENST00000369500	0.365316		ENST00000371470	3.40076
ENST00000343253	2.00613		ENST00000370225	0		ENST00000369339	1.23924		ENST00000442598	7.26251		ENST00000444143	0		ENST00000451137	4.20318		ENST00000369489	2.13355		ENST00000302118	3.80166
ENST00000343253	6.37322		ENST00000287482	2.23063		ENST00000369339	1.30573		ENST00000442598	11.6218		ENST00000444143	0		ENST00000451137	4.94581		ENST00000369489	0.957551		ENST00000302118	5.62531
ENST00000394233	1.83969		ENST00000287482	10.6635		ENST00000369339	1.74951		ENST00000294445	0.0206063		ENST00000369939	0		ENST00000451137	4.28573		ENST00000349139	2.0112		ENST00000302118	2.65307
ENST00000394233	1.08811		ENST00000370141	12.3272		ENST00000369290	0.632802		ENST00000294445	0		ENST00000369939	0		ENST00000431532	1.10024		ENST00000349139	1.80592		ENST00000302118	5.24862
ENST00000394233	3.98326		ENST00000370141	3.87935		ENST00000369290	0		ENST00000294445	0		ENST00000369939	0		ENST00000431532	0.882271		ENST00000336338	2.69125		ENST00000302118	4.08834
ENST00000394233	1.88504		ENST00000370141	3.37974		ENST00000446760	2.07854		ENST00000341183	1.51831		ENST00000369939	0		ENST00000431532	2.87756		ENST00000336338	3.24725		ENST00000302118	6.48699
ENST00000394233	2.45124		ENST00000370141	4.31734		ENST00000478307	7.8072		ENST00000602433	1.90652		ENST00000369939	0		ENST00000431532	2.74165		ENST00000336338	0		ENST00000302118	1.89569
ENST00000394233	2.47847		ENST00000370141	4.52591		ENST00000478307	6.13423		ENST00000602433	0		ENST00000369939	0		ENST00000431532	8.14297		ENST00000336338	0		ENST00000302118	5.28366
ENST00000394233	0		ENST00000370141	4.20873		ENST00000478307	3.27432		ENST00000341183	0.816083		ENST00000369939	0		ENST00000370558	8.52341		ENST00000336338	0		ENST00000302118	4.13352
ENST00000442418	0		ENST00000370141	2.13713		ENST00000381475	0.114099		ENST00000341183	1.60973		ENST00000369939	0		ENST00000370500	1.76454		ENST00000235521	0.524906		ENST00000343433	13.6603
ENST00000271227	0		ENST00000370141	4.95695		ENST00000381475	0		ENST00000602433	1.39414		ENST00000369939	0		ENST00000370500	32.5591		ENST00000235521	1.5851		ENST00000472487	7.19391
ENST00000271227	0		ENST00000370141	3.01436		ENST00000464336	0.665859		ENST00000429328	1.1865		ENST00000369939	0.925948		ENST00000479252	0.374083		ENST00000235521	1.10024		ENST00000472487	8.74026
ENST00000271227	0		ENST00000370025	10.8251		ENST00000464336	0		ENST00000429328	0.75775		ENST00000369939	0.742228		ENST00000370445	0		ENST00000235521	1.16901		ENST00000371222	6.05632
ENST00000271227	0		ENST00000370025	20.3381		ENST00000464336	2.21481		ENST00000371885	0		ENST00000369939	0		ENST00000337393	7.12939		ENST00000361035	0		ENST00000371218	13.8344
ENST00000271227	0		ENST00000370025	10.9316		ENST00000464336	0.17845		ENST00000335071	0		ENST00000369939	0		ENST00000234626	57.8128		ENST00000361035	0		ENST00000371146	1.44993
ENST00000370202	3.87935		ENST00000370025	12.6402		ENST00000464336	2.24309		ENST00000352171	12.7104		ENST00000369939	0		ENST00000234626	42.7976		ENST00000361035	0		ENST00000371146	3.5365
ENST00000370202	2.66344		ENST00000370025	12.4035		ENST00000464336	1.44846		ENST00000428794	3.79681		ENST00000469383	0		ENST00000534881	3.66748		ENST00000361035	0		ENST00000371146	4.67604
ENST00000424528	0		ENST00000370025	16.9261		ENST00000464336	1.06729		ENST00000428794	3.43173		ENST00000469383	0.084367		ENST00000534881	1.18381		ENST00000361035	0		ENST00000371146	6.29467
ENST00000424528	0		ENST00000370017	0		ENST00000464336	0.874756		ENST00000428794	3.07115		ENST00000469383	0		ENST00000534881	1.73187		ENST00000361035	0		ENST00000371146	7.59856
ENST00000424528	0		ENST00000370017	0		ENST00000392933	32.2315		ENST00000371626	8.00054		ENST00000469383	3.66748		ENST00000534881	1.57178		ENST00000361035	0		ENST00000317868	21.0083
ENST00000287474	3.1125		ENST00000370017	0		ENST00000271651	7.7765		ENST00000313334	8.43072		ENST00000429410	0		ENST00000534881	0.748166		ENST00000361035	0.271075		ENST00000371065	12.8362
ENST00000287474	5.81903		ENST00000370017	0		ENST00000358595	2.22599		ENST00000313334	4.73163		ENST00000331565	0		ENST00000534881	2.75061		ENST00000493622	0.445337		ENST00000349533	22.3175
ENST00000287474	5.52722		ENST00000370017	0		ENST00000358595	1.88125		ENST00000371586	4.95695		ENST00000331565	0		ENST00000534881	22.626		ENST00000369400	0		ENST00000349533	4.98777
ENST00000287474	5.15927		ENST00000370017	0		ENST00000358595	0.275386		ENST00000371586	4.50632		ENST00000331565	0		ENST00000610020	14.4673		ENST00000369384	0		ENST00000371065	4.98777
ENST00000287474	4.5523		ENST00000370017	0		ENST00000358595	2.73138		ENST00000371586	6.12329		ENST00000331565	0		ENST00000610020	6.23472		ENST00000369384	0		ENST00000371065	4.0224
ENST00000287474	0.899447		ENST00000370008	17.2987		ENST00000358595	1.74951		ENST00000371586	3.07673		ENST00000356415	0		ENST00000610020	5.7425		ENST00000369384	0		ENST00000370920	10.2645
ENST00000370152	2.81763		ENST00000369949	3.46132		ENST00000358595	1.85886		ENST00000371586	4.27792		ENST00000356415	0.668006		ENST00000610020	0.954294		ENST00000369384	0		ENST00000370920	5.1956
ENST00000370152	2.15867		ENST00000369949	0.398326		ENST00000358595	1.85886		ENST00000371586	3.84591		ENST00000356415	2.61597		ENST00000610020	1.43878		ENST00000369384	0		ENST00000370920	7.19391
ENST00000370152	4.56664		ENST00000369939	0.266344		ENST00000358595	2.83898		ENST00000371586	6.92264		ENST00000356415	0		ENST00000370321	48.7934		ENST00000584879	0		ENST00000370920	5.76319
ENST00000370152	3.52204		ENST00000369939	0		ENST00000358595	2.36358		ENST00000371586	5.35351		ENST00000356415	1.23415		ENST00000370321	27.1075		ENST00000419275	0.380682		ENST00000583678	11.5587
ENST00000370125	2.71555		ENST00000369939	0		ENST00000358595	0.602872		ENST00000371586	3.37188		ENST00000315987	0		ENST00000370321	15.4513		ENST00000400889	0.550585		ENST00000583678	0
ENST00000370125	4.84919		ENST00000369939	0		ENST00000271715	2.66038		ENST00000371586	4.29602		ENST00000315987	0		ENST00000370321	14.6562		ENST00000400889	0.7542		ENST00000370794	1.6352
ENST00000370114	1.18967		ENST00000369939	0		ENST00000271715	5.53811		ENST00000371586	4.11808		ENST00000315987	0		ENST00000370321	9.25948		ENST00000375552	2.23734		ENST00000370794	2.75061
ENST00000370114	2.84344		ENST00000369939	0		ENST00000271715	2.0654		ENST00000371586	4.33733		ENST00000315987	0		ENST00000383953	33.8267		ENST00000375552	1.83374		ENST00000370794	4.58435
ENST00000370112	8.72125		ENST00000369939	0		ENST00000271715	3.569		ENST00000371586	2.40221		ENST00000315987	0		ENST00000370321	15.3226		ENST00000375552	0.437013		ENST00000370580	1.56407
ENST00000370112	5.3005		ENST00000369939	0		ENST00000271715	1.97651		ENST00000371586	1.25082		ENST00000315987	0		ENST00000370321	10.6274		ENST00000375552	0		ENST00000370580	1.62362
ENST00000370079	0		ENST00000369939	0		ENST00000271715	3.59779		ENST00000371586	3.569		ENST00000361127	2.2574		ENST00000384792	43.2179		ENST00000375552	1.8248		ENST00000370580	7.65598
ENST00000370079	0		ENST00000369939	0		ENST00000454109	0.0318434		ENST00000371586	2.25569		ENST00000361127	1.97414		ENST00000370321	18.349		ENST00000375552	0		ENST00000535924	0
ENST00000370079	0		ENST00000369939	0		ENST00000454109	0		ENST00000371586	5.05048		ENST00000369604	1.61863		ENST00000370310	15.0334		ENST00000453618	4.28994		ENST00000451137	1.96197
ENST00000370079	0		ENST00000369939	0		ENST00000368817	0		ENST00000371586	1.0707		ENST00000369604	1.49633		ENST00000343253	7.49666		ENST00000453618	4.67604		ENST00000451137	1.31719
ENST00000370079	0		ENST00000369939	0.250632		ENST00000368817	0		ENST00000371586	2.82358		ENST00000369604	3.93772		ENST00000370282	5.8277		ENST00000453618	1.92166		ENST00000451137	4.20318
ENST00000370079	0		ENST00000369939	0		ENST00000368817	0		ENST00000371586	2.16566		ENST00000369604	2.41344		ENST00000343253	2.77099		ENST00000453618	2.83635		ENST00000451137	4.94581
ENST00000370079	0		ENST00000369939	0		ENST00000368817	0		ENST00000371586	2.78828		ENST00000369604	0		ENST00000343253	1.67001		ENST00000369339	0		ENST00000451137	4.28573
ENST00000370079	0		ENST00000271308	6.08353		ENST00000368817	0		ENST00000371586	4.8965		ENST00000369604	0.713899		ENST00000436063	1.75874		ENST00000369339	0		ENST00000431532	1.10024
ENST00000370079	0		ENST00000271308	23.672		ENST00000368817	0		ENST00000371586	10.4336		ENST00000369604	1.03148		ENST00000436063	3.43196		ENST00000369339	1.63118		ENST00000431532	0.882271
ENST00000370079	0		ENST00000469383	0		ENST00000368801	0		ENST00000371568	5.80127		ENST00000369604	0.730631		ENST00000436063	2.28099		ENST00000369339	1.73187		ENST00000431532	2.87756
ENST00000370067	0		ENST00000469383	0.48295		ENST00000368801	0		ENST00000371568	7.71601		ENST00000369554	0.51385		ENST00000436063	4.92215		ENST00000369339	1.05475		ENST00000431532	2.74165
ENST00000370056	0		ENST00000469383	2.85978		ENST00000368801	0		ENST00000371568	7.51897		ENST00000369554	1.36195		ENST00000436063	4.06612		ENST00000369290	1.21456		ENST00000431532	8.14297
ENST00000370056	0		ENST00000469383	3.49902		ENST00000368744	0		ENST00000371568	9.83584		ENST00000369554	2.32832		ENST00000436063	1.87746		ENST00000369290	0.663268		ENST00000370558	8.52341
ENST00000370056	0		ENST00000469383	44.6125		ENST00000368744	0		ENST00000371568	8.11137		ENST00000369554	2.15817		ENST00000436063	10.8745		ENST00000446760	1.0096		ENST00000370500	1.76454
ENST00000370056	0		ENST00000369851	8.2543		ENST00000304760	0		ENST00000371568	17.5937		ENST00000369554	1.50777		ENST00000442418	4.00803		ENST00000478307	2.33802		ENST00000370500	32.5591
ENST00000370056	0		ENST00000315987	0.0951227		ENST00000304760	0		ENST00000257181	17.2785		ENST00000369551	2.96891		ENST00000271227	5.11442		ENST00000478307	2.33802		ENST00000337393	7.12939
ENST00000370056	0		ENST00000315987	0		ENST00000304760	0		ENST00000257181	6.17281		ENST00000369551	0.619343		ENST00000271227	2.62208		ENST00000478307	1.71598		ENST00000234626	57.8128
ENST00000370056	0		ENST00000315987	0		ENST00000454449	0		ENST00000257181	7.74267		ENST00000369551	0.328143		ENST00000370205	0		ENST00000381475	0		ENST00000234626	42.7976
ENST00000565488	0.221953		ENST00000315987	0		ENST00000454449	0		ENST00000257181	8.92251		ENST00000369551	0.21499		ENST00000370205	7.19391		ENST00000381475	0		ENST00000534881	3.66748
ENST00000415641	0.378072		ENST00000315987	0		ENST00000454449	0		ENST00000257181	11.7615		ENST00000339438	1.69597		ENST00000370152	18.3625		ENST00000310701	1.83374		ENST00000534881	1.18381
ENST00000415641	0.518751		ENST00000315987	0.275386		ENST00000454449	1.12943		ENST00000257181	8.76318		ENST00000339438	20.9616		ENST00000370152	1.96886		ENST00000310701	2.73719		ENST00000534881	1.73187
ENST00000415641	0		ENST00000490715	4.40618		ENST00000454449	0		ENST00000371538	5.05743		ENST00000369522	0		ENST00000287482	0		ENST00000310701	2.5978		ENST00000534881	1.57178
ENST00000415641	0.26398		ENST00000490715	2.17622		ENST00000361835	0		ENST00000371538	4.14259		ENST00000369522	0		ENST00000287482	5.47439		ENST00000310701	0.437013		ENST00000534881	0.748166
ENST00000415641	0.874756		ENST00000490715	6.78887		ENST00000361835	0		ENST00000371538	12.3069		ENST00000369522	0		ENST00000370141	11.6901		ENST00000310701	1.07495		ENST00000534881	2.75061
ENST00000415641	0.962861		ENST00000263168	13.9493		ENST00000361835	0		ENST00000371532	3.37974		ENST00000369522	0		ENST00000370141	6.09918		ENST00000369202	0.800606		ENST00000534881	22.626
ENST00000415641	3.49902		ENST00000490715	22.1458		ENST00000361835	0		ENST00000371486	6.49762		ENST00000369500	1.70038		ENST00000370141	0		ENST00000369202	0.865933		ENST00000610020	14.4673
ENST00000415641	1.48004		ENST00000413052	4.19434		ENST00000361835	0		ENST00000371486	1.67297		ENST00000369500	0.365316		ENST00000370141	0		ENST00000369202	1.08745		ENST00000610020	6.23472
ENST00000415641	0		ENST00000413052	7.70793		ENST00000361284	1.18524		ENST00000371486	1.26262		ENST00000369489	2.13355		ENST00000370141	1.35537		ENST00000369202	3.66748		ENST00000610020	5.7425
ENST00000415641	1.66776		ENST00000413052	12.6603		ENST00000368046	0		ENST00000371486	3.6949		ENST00000369489	0.957551		ENST00000370141	0.882271		ENST00000369202	0		ENST00000610020	0.954294
ENST00000415641	2.25316		ENST00000413052	8.92251		ENST00000368046	0		ENST00000371486	4.20783		ENST00000349139	2.0112		ENST00000370141	1.68001		ENST00000369202	1.83374		ENST00000610020	1.43878
ENST00000415641	2.10437		ENST00000413052	9.63225		ENST00000368046	0		ENST00000294360	4.80443		ENST00000349139	1.80592		ENST00000370141	1.2989		ENST00000369202	1.08745		ENST00000370321	48.7934
ENST00000415641	3.71771		ENST00000413052	9.58617		ENST00000368026	5.16757		ENST00000294360	5.79384		ENST00000336338	2.69125		ENST00000370141	2.52759		ENST00000369202	2.5978		ENST00000370321	27.1075
ENST00000444143	3.18661		ENST00000413052	16.6283		ENST00000368026	2.78828		ENST00000294360	7.19557		ENST00000336338	3.24725		ENST00000370114	0		ENST00000369202	2.1749		ENST00000370321	15.4513
ENST00000444143	1.28381		ENST00000369642	12.6479		ENST00000368026	11.1531		ENST00000294360	6.05849		ENST00000336338	0		ENST00000370114	5.6181		ENST00000369202	1.83374		ENST00000370321	14.6562
ENST00000444143	1.74951		ENST00000369642	20.5904		ENST00000368026	5.42022		ENST00000294360	3.18661		ENST00000336338	0		ENST00000370112	10.1959		ENST00000369202	1.08745		ENST00000370321	9.25948
ENST00000444143	0.791939		ENST00000369642	11.5249		ENST00000368026	3.9364		ENST00000294360	4.83751		ENST00000336338	0		ENST00000370112	15.7411		ENST00000369202	0		ENST00000383953	33.8267
ENST00000444143	0.874756		ENST00000369642	6.88465		ENST00000367962	0.520769		ENST00000294360	5.69522		ENST00000235521	0.524906		ENST00000370025	8.42375		ENST00000369202	0.543725		ENST00000370321	15.3226
ENST00000444143	0.259375		ENST00000369642	0.751897		ENST00000367962	0.8782		ENST00000371470	8.67466		ENST00000235521	1.5851		ENST00000370025	4.12592		ENST00000369202	2.5978		ENST00000370321	10.6274
ENST00000444143	0.378072		ENST00000309276	0.847074		ENST00000367962	0.789603		ENST00000371470	4.8965		ENST00000235521	1.10024		ENST00000370025	5.57409		ENST00000369202	2.71863		ENST00000384792	43.2179
ENST00000444143	0.62541		ENST00000309276	0.886342		ENST00000367962	0		ENST00000371470	7.30024		ENST00000235521	1.16901		ENST00000370025	4.67604		ENST00000369202	3.66748		ENST00000370321	18.349
ENST00000444143	0.881236		ENST00000309276	0.41694		ENST00000367962	0		ENST00000371429	6.78887		ENST00000361035	0		ENST00000370017	0		ENST00000369202	0.543725		ENST00000370310	15.0334
ENST00000406462	3.18661		ENST00000309276	0.708136		ENST00000367962	0.418005		ENST00000371429	5.38427		ENST00000361035	0		ENST00000370017	0		ENST00000369202	3.66748		ENST00000343253	7.49666
ENST00000406462	6.84397		ENST00000309276	0.378072		ENST00000384996	0.474602		ENST00000371429	3.97538		ENST00000361035	0		ENST00000370017	0		ENST00000369202	2.1749		ENST00000370282	5.8277
ENST00000406462	11.7844		ENST00000309276	0		ENST00000361897	0		ENST00000371429	2.97417		ENST00000361035	0		ENST00000370008	12.4058		ENST00000369202	1.73187		ENST00000343253	2.77099
ENST00000406462	7.71338		ENST00000309276	0.398326		ENST00000361897	0		ENST00000371429	4.15476		ENST00000361035	0		ENST00000370008	0		ENST00000369202	1.63118		ENST00000343253	1.67001
ENST00000342115	0.501265		ENST00000309276	0.466333		ENST00000361897	0		ENST00000302118	1.07934		ENST00000361035	0		ENST00000370008	2.30916		ENST00000369202	0		ENST00000436063	1.75874
ENST00000342115	0.691667		ENST00000309276	0.782676		ENST00000367926	8.30553		ENST00000302118	0.700721		ENST00000361035	0		ENST00000370008	2.46107		ENST00000369202	1.63118		ENST00000436063	3.43196
ENST00000342115	1.37977		ENST00000309276	0		ENST00000367926	6.08353		ENST00000302118	0.362704		ENST00000361035	0.271075		ENST00000369971	6.11818		ENST00000464336	0.748166		ENST00000436063	2.28099
ENST00000342115	2.04332		ENST00000307546	0.437378		ENST00000367926	7.72443		ENST00000302118	1.0063		ENST00000493622	0.445337		ENST00000369971	0.925948		ENST00000464336	2.61231		ENST00000436063	4.92215
ENST00000342115	1.09479		ENST00000307546	1.0622		ENST00000524691	0		ENST00000302118	0.316401		ENST00000369400	0		ENST00000369971	0.724967		ENST00000464336	0.607278		ENST00000436063	4.06612
ENST00000342115	1.41627		ENST00000307546	0.935928		ENST00000420696	0		ENST00000302118	0.91046		ENST00000369384	0		ENST00000357393	15.967		ENST00000464336	0		ENST00000436063	1.87746
ENST00000342115	1.36848		ENST00000307546	0.969838		ENST00000420696	0		ENST00000302118	1.21892		ENST00000369384	0		ENST00000369971	15.3433		ENST00000464336	0.91687		ENST00000436063	10.8745
ENST00000342115	1.85886		ENST00000307546	1.03202		ENST00000420696	0		ENST00000302118	1.0315		ENST00000369384	0		ENST00000461096	2.39797		ENST00000464336	0		ENST00000442418	4.00803
ENST00000342115	1.28938		ENST00000369535	5.08292		ENST00000367868	0		ENST00000302118	0.904308		ENST00000369384	0		ENST00000461096	50.5012		ENST00000464336	1.2989		ENST00000271227	5.11442
ENST00000342115	2.02784		ENST00000369535	5.87007		ENST00000367868	0		ENST00000302118	0.756145		ENST00000369384	0		ENST00000271308	5.66793		ENST00000464336	0		ENST00000271227	2.62208
ENST00000342115	1.5703		ENST00000369535	3.98974		ENST00000367868	0		ENST00000302118	0.985913		ENST00000584879	0		ENST00000271308	32.446		ENST00000464336	0		ENST00000370205	0
ENST00000490021	0		ENST00000369535	5.89222		ENST00000367868	0		ENST00000302118	3.39934		ENST00000419275	0.380682		ENST00000342115	0		ENST00000464336	1.14749		ENST00000370205	7.19391
ENST00000490021	0		ENST00000369535	4.01012		ENST00000367868	0		ENST00000294383	6.94839		ENST00000400889	0.550585		ENST00000342115	2.1749		ENST00000464336	1.83374		ENST00000287474	1.37531
ENST00000490021	0.697071		ENST00000369535	8.43072		ENST00000367843	6.46559		ENST00000294383	5.67796		ENST00000400889	0.7542		ENST00000342115	0.964132		ENST00000464336	2.1749		ENST00000287474	0.959187
ENST00000490021	0.697071		ENST00000369535	34.4046		ENST00000367843	6.00554		ENST00000294383	5.70626		ENST00000375552	2.23734		ENST00000342115	2.8556		ENST00000492131	0		ENST00000287474	1.79848
ENST00000490021	0		ENST00000369500	0		ENST00000367843	11.1531		ENST00000294383	2.37934		ENST00000375552	1.83374		ENST00000342115	2.29499		ENST00000492131	0		ENST00000370152	18.3625
ENST00000490021	0		ENST00000369500	0		ENST00000367843	3.39905		ENST00000294383	3.43173		ENST00000375552	0.437013		ENST00000342115	4.45337		ENST00000369173	0.14821		ENST00000370152	1.96886
ENST00000490021	0.446125		ENST00000369500	0.0211634		ENST00000367843	4.34783		ENST00000371218	5.01561		ENST00000375552	0		ENST00000342115	4.58998		ENST00000545683	5.48831		ENST00000287482	0
ENST00000490021	0.446125		ENST00000369489	4.35244		ENST00000367797	0		ENST00000371146	1.21042		ENST00000375552	1.8248		ENST00000342115	0.77934		ENST00000331491	4.10579		ENST00000287482	5.47439
ENST00000429410	0		ENST00000585049	3.07673		ENST00000367797	0		ENST00000371146	4.12385		ENST00000375552	0		ENST00000342115	1.62175		ENST00000392933	33.4616		ENST00000370141	11.6901
ENST00000369799	3.54873		ENST00000369489	2.62427		ENST00000367797	0		ENST00000371146	3.34594		ENST00000453618	4.28994		ENST00000342115	2.55057		ENST00000401000	0.663268		ENST00000370141	6.09918
ENST00000369799	1.91197		ENST00000369486	1.00675		ENST00000367797	0.450632		ENST00000371146	7.7214		ENST00000453618	4.67604		ENST00000342115	2.61656		ENST00000401000	3.27505		ENST00000370141	0
ENST00000369799	5.69522		ENST00000369466	25.1338		ENST00000367797	0		ENST00000371146	8.92251		ENST00000453618	1.92166		ENST00000369799	4.25094		ENST00000401000	1.40281		ENST00000370141	0
ENST00000369799	3.64184		ENST00000369466	7.8728		ENST00000367797	0		ENST00000580455	1.53836		ENST00000453618	2.83635		ENST00000369799	0		ENST00000358595	0.850189		ENST00000370141	1.35537
ENST00000369799	3.9364		ENST00000369466	2.075		ENST00000367797	0		ENST00000362265	0.602872		ENST00000369339	0		ENST00000369799	4.97451		ENST00000358595	1.85803		ENST00000370141	0.882271
ENST00000369799	4.00369		ENST00000344859	0.544055		ENST00000367797	0		ENST00000371065	7.58122		ENST00000369339	0		ENST00000369799	0.954294		ENST00000358595	3.79138		ENST00000370141	1.68001
ENST00000369799	3.34594		ENST00000369339	0.544055		ENST00000367797	0		ENST00000349533	13.181		ENST00000369339	1.63118		ENST00000369799	5.50122		ENST00000358595	2.09375		ENST00000370141	1.2989
ENST00000369799	4.58897		ENST00000344859	1.9419		ENST00000441535	0		ENST00000349533	4.75867		ENST00000369339	1.73187		ENST00000369799	1.19898		ENST00000358595	0		ENST00000370141	2.52759
ENST00000331565	0		ENST00000369339	2.13457		ENST00000367750	0		ENST00000371065	4.75867		ENST00000369339	1.05475		ENST00000369799	2.33802		ENST00000358595	1.10024		ENST00000370114	0
ENST00000331565	0		ENST00000369339	2.18689		ENST00000367742	8.13878		ENST00000371065	5.0369		ENST00000369290	1.21456		ENST00000369799	2.99484		ENST00000358595	1.43878		ENST00000370114	5.6181
ENST00000331565	0		ENST00000369339	1.66776		ENST00000476386	1.67716		ENST00000370952	6.20696		ENST00000369290	0.663268		ENST00000369763	5.10485		ENST00000358595	0		ENST00000370112	10.1959
ENST00000331565	0		ENST00000369339	1.23924		ENST00000358155	0.299413		ENST00000370950	54.969		ENST00000446760	1.0096		ENST00000235090	2.93227		ENST00000358595	3.07345		ENST00000370112	15.7411
ENST00000445067	0		ENST00000369339	1.30573		ENST00000358155	0.219766		ENST00000370920	25.5706		ENST00000478307	2.33802		ENST00000235090	0		ENST00000271636	0		ENST00000533099	10.931
ENST00000235090	5.26779		ENST00000369339	1.74951		ENST00000281834	0		ENST00000370920	10.7401		ENST00000478307	2.33802		ENST00000235090	1.73187		ENST00000271636	0.105554		ENST00000533099	4.31634
ENST00000235090	1.9682		ENST00000369294	5.77883		ENST00000251507	3.24455		ENST00000370920	12.869		ENST00000478307	1.71598		ENST00000235090	2.63439		ENST00000271636	0		ENST00000533099	3.97961
ENST00000235090	5.78311		ENST00000369291	2.19406		ENST00000239462	0		ENST00000370920	10.4971		ENST00000381475	0		ENST00000235090	3.46373		ENST00000271636	0		ENST00000533099	2.37765
ENST00000235090	5.02677		ENST00000364272	0		ENST00000239462	0		ENST00000583678	10.5266		ENST00000381475	0		ENST00000235090	2.67202		ENST00000271636	0		ENST00000533099	0
ENST00000235090	4.13079		ENST00000431239	6.37322		ENST00000239462	0		ENST00000583678	0		ENST00000310701	1.83374		ENST00000235090	0		ENST00000271636	0		ENST00000533099	3.37012
ENST00000235090	3.18661		ENST00000527849	1.50591		ENST00000239462	0		ENST00000370798	1.70494		ENST00000310701	2.73719		ENST00000235090	2.65307		ENST00000271636	0		ENST00000533099	1.37531
ENST00000235090	6.37322		ENST00000431239	3.18661		ENST00000239462	0		ENST00000431532	2.62427		ENST00000310701	2.5978		ENST00000235090	4.54966		ENST00000271636	0		ENST00000370025	8.42375
ENST00000235090	6.01162		ENST00000431239	4.6296		ENST00000239462	0		ENST00000431532	0.841746		ENST00000310701	0.437013		ENST00000369722	9.42457		ENST00000271636	0		ENST00000370025	4.12592
ENST00000235090	4.58183		ENST00000431239	2.34803		ENST00000367674	0		ENST00000431532	6.86347		ENST00000310701	1.07495		ENST00000235090	8.15758		ENST00000271636	0		ENST00000370025	5.57409
ENST00000369722	8.64584		ENST00000431239	1.43911		ENST00000367674	0		ENST00000431532	8.42843		ENST00000369202	0.800606		ENST00000369722	5.1956		ENST00000368814	0.278336		ENST00000370025	4.67604
ENST00000235090	5.83716		ENST00000314136	8.92251		ENST00000367674	0		ENST00000431532	8.71063		ENST00000369202	0.865933		ENST00000369722	4.5148		ENST00000368814	0		ENST00000370017	0
ENST00000369722	14.8708		ENST00000314136	5.48515		ENST00000367674	0		ENST00000370558	0.451773		ENST00000369202	1.08745		ENST00000369722	2.29499		ENST00000368489	1.34886		ENST00000370017	0
ENST00000369722	8.92251		ENST00000314136	5.68885		ENST00000367669	3.46132		ENST00000337393	6.4018		ENST00000369202	3.66748		ENST00000369722	2.99266		ENST00000368489	0		ENST00000370017	0
ENST00000369722	6.29502		ENST00000314136	10.8631		ENST00000367662	0		ENST00000234626	39.7457		ENST00000369202	0		ENST00000309276	0		ENST00000368489	0.566793		ENST00000370008	12.4058
ENST00000369722	10.707		ENST00000369016	9.13751		ENST00000367657	0.330463		ENST00000234626	4.28482		ENST00000369202	1.83374		ENST00000309276	0		ENST00000368489	0		ENST00000370008	0
ENST00000356415	5.04316		ENST00000369016	21.8317		ENST00000367657	0.295447		ENST00000234626	3.7625		ENST00000369202	1.08745		ENST00000309276	0.874026		ENST00000368489	0		ENST00000370008	2.30916
ENST00000356415	3.53237		ENST00000369016	8.56561		ENST00000367657	0		ENST00000234626	6.60927		ENST00000369202	2.5978		ENST00000309276	0		ENST00000368489	2.28099		ENST00000370008	2.46107
ENST00000315987	0		ENST00000369016	22.3063		ENST00000367657	0		ENST00000234626	2.87823		ENST00000369202	2.1749		ENST00000309276	0		ENST00000368489	1.68506		ENST00000369971	6.11818
ENST00000361127	1.53836		ENST00000271640	8.02023		ENST00000528461	0		ENST00000234626	5.02677		ENST00000369202	1.83374		ENST00000309276	0		ENST00000368489	0.890674		ENST00000369971	0.925948
ENST00000361127	1.95263		ENST00000271640	5.94834		ENST00000528461	0		ENST00000234626	5.73334		ENST00000369202	1.08745		ENST00000309276	0		ENST00000368489	1.94835		ENST00000369971	0.724967
ENST00000369554	5.1476		ENST00000271640	5.90895		ENST00000528461	0		ENST00000234626	7.51369		ENST00000369202	0		ENST00000309276	0		ENST00000368489	1.02209		ENST00000357393	15.967
ENST00000369554	4.54788		ENST00000368926	4.77418		ENST00000528461	0		ENST00000534881	2.4983		ENST00000369202	0.543725		ENST00000309276	0		ENST00000368489	2.09688		ENST00000369971	15.3433
ENST00000369554	3.51717		ENST00000368926	12.9022		ENST00000528461	0		ENST00000534881	6.56067		ENST00000369202	2.5978		ENST00000309276	0.373336		ENST00000368489	0		ENST00000461096	2.39797
ENST00000369554	3.08856		ENST00000439374	10.6797		ENST00000528461	0		ENST00000534881	19.428		ENST00000369202	2.71863		ENST00000369630	0		ENST00000368489	0.381717		ENST00000461096	50.5012
ENST00000369554	3.80178		ENST00000439374	10.4096		ENST00000528461	0		ENST00000610020	8.13378		ENST00000369202	3.66748		ENST00000369630	0		ENST00000368489	2.03306		ENST00000271308	5.66793
ENST00000369551	3.06859		ENST00000439374	12.5726		ENST00000528461	0		ENST00000610020	0.99139		ENST00000369202	0.543725		ENST00000369630	0		ENST00000368489	0		ENST00000271308	32.446
ENST00000369551	0.295447		ENST00000439374	12.0002		ENST00000448150	0		ENST00000610020	3.52204		ENST00000369202	3.66748		ENST00000369630	0		ENST00000368489	2.31243		ENST00000342115	0
ENST00000369551	0.156535		ENST00000368921	5.92174		ENST00000419909	0		ENST00000610020	1.82092		ENST00000369202	2.1749		ENST00000369630	0		ENST00000304760	0		ENST00000342115	2.1749
ENST00000369551	0.512788		ENST00000439374	5.6145		ENST00000419909	0		ENST00000610020	1.37269		ENST00000369202	1.73187		ENST00000361127	9.43788		ENST00000304760	0		ENST00000342115	0.964132
ENST00000369541	4.46764		ENST00000439374	1.98769		ENST00000419909	0		ENST00000610020	4.56265		ENST00000369202	1.63118		ENST00000307546	0.719391		ENST00000304760	0		ENST00000342115	2.8556
ENST00000369541	5.57657		ENST00000368910	0.494322		ENST00000419909	0		ENST00000370331	1.48708		ENST00000369202	0		ENST00000261441	0.994902		ENST00000255039	0		ENST00000342115	2.29499
ENST00000369541	8.92251		ENST00000368908	0.946964		ENST00000419909	0		ENST00000370321	60.13		ENST00000369202	1.63118		ENST00000261441	2.4418		ENST00000255039	0		ENST00000342115	4.45337
ENST00000369541	3.32516		ENST00000368908	0.490248		ENST00000419909	0		ENST00000370321	18.7502		ENST00000464336	0.748166		ENST00000359785	0.323042		ENST00000255039	0		ENST00000342115	4.58998
ENST00000369541	2.54929		ENST00000368908	1.69953		ENST00000419909	0		ENST00000370321	20.5606		ENST00000464336	2.61231		ENST00000369541	1.01653		ENST00000255039	0		ENST00000342115	0.77934
ENST00000369541	5.33411		ENST00000602841	3.18661		ENST00000419909	0		ENST00000370321	21.9733		ENST00000464336	0.607278		ENST00000369541	7.34806		ENST00000255039	0.806214		ENST00000342115	1.62175
ENST00000369541	11.7905		ENST00000602841	1.01392		ENST00000419909	0		ENST00000370321	18.11		ENST00000464336	0		ENST00000393276	0.638482		ENST00000255039	0		ENST00000342115	2.55057
ENST00000393276	0.256486		ENST00000602841	3.21946		ENST00000419909	0		ENST00000383953	42.2395		ENST00000464336	0.91687		ENST00000393276	0		ENST00000255039	0		ENST00000342115	2.61656
ENST00000369528	4.71259		ENST00000602841	2.02784		ENST00000367635	0.320954		ENST00000370321	29.7417		ENST00000464336	0		ENST00000393276	0		ENST00000368194	0		ENST00000369799	4.25094
ENST00000369528	10.1972		ENST00000602841	1.83969		ENST00000367618	0		ENST00000370321	19.7715		ENST00000464336	1.2989		ENST00000393276	0		ENST00000368194	1.53313		ENST00000369799	0
ENST00000369528	8.27491		ENST00000602841	3.33835		ENST00000367618	0		ENST00000384792	57.4556		ENST00000464336	0		ENST00000393276	0		ENST00000368194	1.49633		ENST00000369799	4.97451
ENST00000369522	0		ENST00000295314	5.76886		ENST00000367618	0		ENST00000370321	36.7065		ENST00000464336	0		ENST00000369528	1.31719		ENST00000368194	2.07824		ENST00000369799	0.954294
ENST00000369522	0		ENST00000491094	5.76886		ENST00000367618	0		ENST00000370310	21.3383		ENST00000464336	1.14749		ENST00000369528	2.67202		ENST00000368194	1.68001		ENST00000369799	5.50122
ENST00000369522	0		ENST00000295314	2.78828		ENST00000367618	0		ENST00000545708	13.5646		ENST00000464336	1.83374		ENST00000369528	6.0336		ENST00000368194	1.24694		ENST00000369799	1.19898
ENST00000369522	0		ENST00000491094	2.78828		ENST00000367614	0		ENST00000343253	8.13576		ENST00000464336	2.1749		ENST00000295598	13.1569		ENST00000368194	0.525398		ENST00000369799	2.33802
ENST00000369522	0		ENST00000295314	2.80778		ENST00000367614	0		ENST00000370282	8.00908		ENST00000492131	0		ENST00000295598	27.206		ENST00000368194	0.799323		ENST00000369799	2.99484
ENST00000369500	0		ENST00000491094	2.80778		ENST00000367614	0.109613		ENST00000343253	4.29602		ENST00000492131	0		ENST00000295598	3.1702		ENST00000368194	2.99266		ENST00000369763	5.10485
ENST00000369500	0		ENST00000295314	1.66776		ENST00000367614	0		ENST00000343253	2.12441		ENST00000369173	0.14821		ENST00000585049	2.1499		ENST00000368194	0		ENST00000235090	2.93227
ENST00000369500	0		ENST00000491094	1.66776		ENST00000367614	0		ENST00000343253	2.25886		ENST00000545683	5.48831		ENST00000369489	6.87653		ENST00000368194	0.640553		ENST00000235090	0
ENST00000369500	0		ENST00000295314	2.40221		ENST00000367614	0.405569		ENST00000343253	3.36698		ENST00000331491	4.10579		ENST00000369486	0.787477		ENST00000368194	1.50033		ENST00000235090	1.73187
ENST00000356554	2.59375		ENST00000491094	2.40221		ENST00000367614	0		ENST00000343253	5.22803		ENST00000392933	33.4616		ENST00000369466	18.4407		ENST00000368194	3.97961		ENST00000235090	2.63439
ENST00000356554	3.87935		ENST00000295314	1.50379		ENST00000367614	0		ENST00000436063	3.58662		ENST00000401000	0.663268		ENST00000369466	0		ENST00000368194	1.56739		ENST00000235090	3.46373
ENST00000336338	0		ENST00000491094	1.50379		ENST00000367612	2.19779		ENST00000436063	4.50218		ENST00000401000	3.27505		ENST00000369466	2.1749		ENST00000368194	0		ENST00000235090	2.67202
ENST00000336338	0		ENST00000295314	2.69214		ENST00000367612	4.41708		ENST00000436063	11.9692		ENST00000401000	1.40281		ENST00000369294	17.4443		ENST00000368194	3.22485		ENST00000235090	0
ENST00000336338	0		ENST00000491094	2.69214		ENST00000367602	5.94834		ENST00000436063	13.149		ENST00000358595	0.850189		ENST00000369291	10.1186		ENST00000368194	2.92252		ENST00000235090	2.65307
ENST00000336338	0		ENST00000295314	2.5738		ENST00000367602	2.18689		ENST00000436063	6.14231		ENST00000358595	1.85803		ENST00000314136	2.15265		ENST00000368194	1.2989		ENST00000235090	4.54966
ENST00000336338	0		ENST00000491094	2.29822		ENST00000367602	4.95695		ENST00000436063	7.94853		ENST00000358595	3.79138		ENST00000314136	8.65933		ENST00000368194	4.06612		ENST00000369722	9.42457
ENST00000336338	0		ENST00000295314	0.816083		ENST00000367602	3.3844		ENST00000436063	22.1334		ENST00000358595	2.09375		ENST00000314136	4.00089		ENST00000368194	0		ENST00000235090	8.15758
ENST00000336338	0		ENST00000295314	1.93968		ENST00000367602	0.998788		ENST00000370225	0		ENST00000358595	0		ENST00000314136	4.53434		ENST00000368194	0.974175		ENST00000369722	5.1956
ENST00000336338	0		ENST00000336715	4.18243		ENST00000367602	3.80417		ENST00000370225	0.387935		ENST00000358595	1.10024		ENST00000314136	0.766564		ENST00000454449	0		ENST00000369722	4.5148
ENST00000336338	0.359779		ENST00000290524	2.44332		ENST00000367602	0.365677		ENST00000370225	0		ENST00000358595	1.43878		ENST00000314136	1.88297		ENST00000454449	0		ENST00000369722	2.29499
ENST00000336338	0		ENST00000290524	2.23063		ENST00000367602	0.91046		ENST00000370225	0		ENST00000358595	0		ENST00000314136	5.08505		ENST00000454449	0		ENST00000369722	2.99266
ENST00000336338	0		ENST00000290524	1.77562		ENST00000367590	3.225		ENST00000370225	0		ENST00000358595	3.07345		ENST00000369016	2.25351		ENST00000454449	0		ENST00000315987	0
ENST00000336338	0		ENST00000290524	2.20309		ENST00000367590	2.56763		ENST00000370225	0		ENST00000368910	0.25906		ENST00000369016	7.95922		ENST00000454449	0		ENST00000315987	0
ENST00000361035	0		ENST00000290524	1.49958		ENST00000367590	3.83547		ENST00000370225	0		ENST00000368908	0.514658		ENST00000369016	2.99266		ENST00000361835	0		ENST00000315987	0
ENST00000419144	0		ENST00000290524	1.12469		ENST00000367563	0.108546		ENST00000370225	0		ENST00000368908	0.256925		ENST00000369016	12.9206		ENST00000361835	0		ENST00000315987	0
ENST00000419144	0		ENST00000290524	2.17622		ENST00000367563	0		ENST00000370225	0		ENST00000368908	2.44935		ENST00000271640	3.15239		ENST00000361835	0		ENST00000315987	0
ENST00000361035	0		ENST00000290524	0		ENST00000367563	0.381304		ENST00000370225	0		ENST00000602841	6.68006		ENST00000271640	1.73187		ENST00000361835	0		ENST00000315987	0
ENST00000361035	0		ENST00000290524	1.04561		ENST00000367563	0		ENST00000370225	0		ENST00000602841	2.12547		ENST00000271640	3.09671		ENST00000361835	0		ENST00000361127	9.43788
ENST00000361035	0		ENST00000290524	3.59779		ENST00000488956	0		ENST00000370225	0		ENST00000602841	3.85653		ENST00000368926	5.13019		ENST00000361835	0		ENST00000307546	0.719391
ENST00000361035	0		ENST00000290524	25.6522		ENST00000488956	0		ENST00000287474	0.899447		ENST00000602841	0		ENST00000368926	4.66652		ENST00000361835	0		ENST00000261441	0.994902
ENST00000361035	0		ENST00000478109	9.28842		ENST00000287713	0		ENST00000287482	2.23063		ENST00000602841	0		ENST00000439374	3.61222		ENST00000368184	0		ENST00000261441	2.4418
ENST00000256585	0		ENST00000478109	3.22854		ENST00000287713	0		ENST00000287482	10.6635		ENST00000602841	0.636196		ENST00000439374	0		ENST00000368184	0		ENST00000359785	0.323042
ENST00000256585	0		ENST00000432386	0.0375211		ENST00000287713	0		ENST00000370141	12.3272		ENST00000295314	4.03107		ENST00000439374	1.70038		ENST00000368131	0.2232		ENST00000369541	1.01653
ENST00000256585	0		ENST00000368685	1.73066		ENST00000287713	0		ENST00000370141	3.87935		ENST00000491094	4.03107		ENST00000439374	0.887855		ENST00000368131	0		ENST00000369541	7.34806
ENST00000256585	0		ENST00000368685	6.78887		ENST00000287713	0		ENST00000370141	3.37974		ENST00000295314	0.64945		ENST00000368921	0.803041		ENST00000368131	0		ENST00000393276	0.638482
ENST00000471903	3.4763		ENST00000368685	2.26843		ENST00000304685	0		ENST00000370141	4.31734		ENST00000491094	0.64945		ENST00000439374	2.54478		ENST00000411768	0		ENST00000393276	0
ENST00000471903	1.79889		ENST00000368685	25.7053		ENST00000304685	0		ENST00000370141	4.52591		ENST00000295314	3.26996		ENST00000439374	0		ENST00000411768	0		ENST00000393276	0
ENST00000471903	1.4276		ENST00000361891	16.2149		ENST00000304685	0		ENST00000370141	4.20873		ENST00000491094	3.26996		ENST00000290541	15.506		ENST00000368097	0.336406		ENST00000393276	0
ENST00000584066	1.80862		ENST00000361891	20.3235		ENST00000304685	0		ENST00000370141	2.13713		ENST00000295314	4.37013		ENST00000290541	7.71773		ENST00000368097	0		ENST00000393276	0
ENST00000375552	1.64218		ENST00000361891	12.9142		ENST00000304685	0.35128		ENST00000370141	4.95695		ENST00000491094	4.37013		ENST00000290541	4.48387		ENST00000368097	1.07495		ENST00000339438	1.69597
ENST00000375552	0.874756		ENST00000361891	18.2838		ENST00000318130	2.12491		ENST00000370141	3.01436		ENST00000295314	3.59695		ENST00000290541	8.08204		ENST00000368061	0		ENST00000339438	20.9616
ENST00000375552	1.0375		ENST00000361891	12.3069		ENST00000367511	2.77343		ENST00000370114	1.18967		ENST00000491094	3.59695		ENST00000290541	6.44971		ENST00000368026	3.16376		ENST00000369528	1.31719
ENST00000375552	0.874756		ENST00000361891	17.1587		ENST00000367511	5.22489		ENST00000370114	2.84344		ENST00000295314	3.15239		ENST00000290541	12.7528		ENST00000368026	3.8967		ENST00000369528	2.67202
ENST00000375552	0.259375		ENST00000361891	13.4607		ENST00000367511	2.50164		ENST00000370112	8.72125		ENST00000491094	3.15239		ENST00000290541	7.36384		ENST00000368026	7.7934		ENST00000369528	6.0336
ENST00000375552	0		ENST00000361891	14.4133		ENST00000367511	1.21671		ENST00000370112	5.3005		ENST00000295314	1.61243		ENST00000271715	4.15092		ENST00000368026	1.74805		ENST00000295598	13.1569
ENST00000375552	0.778126		ENST00000361891	10.4971		ENST00000367511	1.10839		ENST00000565488	0.221953		ENST00000491094	1.61243		ENST00000271715	0		ENST00000368026	0		ENST00000295598	27.206
ENST00000375552	0.413079		ENST00000361891	15.064		ENST00000367500	0		ENST00000370025	10.8251		ENST00000295314	1.19898		ENST00000271715	0.835007		ENST00000367926	1.49235		ENST00000295598	3.1702
ENST00000375552	0.977091		ENST00000361891	15.8718		ENST00000367500	0.769182		ENST00000370025	20.3381		ENST00000491094	1.38156		ENST00000271715	0		ENST00000367926	2.83396		ENST00000585049	2.1499
ENST00000369290	0.632802		ENST00000361891	7.43542		ENST00000367500	1.38473		ENST00000370025	10.9316		ENST00000295314	0.570249		ENST00000271715	1.33601		ENST00000367926	1.48708		ENST00000369489	6.87653
ENST00000369290	0		ENST00000361891	15.879		ENST00000367500	0		ENST00000370025	12.6402		ENST00000295314	0		ENST00000271715	1.63118		ENST00000420696	0		ENST00000369486	0.787477
ENST00000446760	2.07854		ENST00000361891	18.5314		ENST00000367483	0		ENST00000370025	12.4035		ENST00000368814	0.278336		ENST00000271715	1.39583		ENST00000420696	0		ENST00000369466	18.4407
ENST00000609196	0		ENST00000271857	0		ENST00000367483	0		ENST00000370025	16.9261		ENST00000368814	0		ENST00000271715	1.28111		ENST00000420696	0		ENST00000369466	0
ENST00000478307	7.8072		ENST00000271857	0.459923		ENST00000367483	0		ENST00000271308	6.08353		ENST00000432386	0.078655		ENST00000271715	0		ENST00000367868	0		ENST00000369466	2.1749
ENST00000478307	6.13423		ENST00000271857	1.98278		ENST00000367483	0.837869		ENST00000271308	23.672		ENST00000478109	3.30073		ENST00000271636	0		ENST00000367868	0		ENST00000369294	17.4443
ENST00000478307	3.27432		ENST00000271857	0.450632		ENST00000367483	3.4763		ENST00000469383	0		ENST00000271850	6.77687		ENST00000271636	0.105554		ENST00000367868	0		ENST00000369291	10.1186
ENST00000381475	0.114099		ENST00000271857	0.919846		ENST00000367483	4.59247		ENST00000469383	0.48295		ENST00000271850	4.5252		ENST00000271636	0		ENST00000367868	0		ENST00000314136	2.15265
ENST00000381475	0		ENST00000271857	0		ENST00000367483	3.14576		ENST00000469383	2.85978		ENST00000271850	1.24694		ENST00000271636	0		ENST00000367868	0		ENST00000314136	8.65933
ENST00000464336	0.665859		ENST00000271857	0		ENST00000367478	4.792		ENST00000469383	3.49902		ENST00000271850	5.34404		ENST00000271636	0		ENST00000545172	0		ENST00000314136	4.00089
ENST00000464336	0		ENST00000368575	5.86336		ENST00000367483	3.39689		ENST00000469383	44.6125		ENST00000271850	6.39458		ENST00000271636	0		ENST00000545172	0		ENST00000314136	4.53434
ENST00000464336	2.21481		ENST00000368575	5.05048		ENST00000367483	7.85181		ENST00000369851	8.2543		ENST00000271850	6.32847		ENST00000271636	0		ENST00000545172	0		ENST00000314136	0.766564
ENST00000464336	0.17845		ENST00000368575	4.11808		ENST00000367483	3.19023		ENST00000342115	0.501265		ENST00000304760	0		ENST00000271636	0		ENST00000367843	1.38696		ENST00000314136	1.88297
ENST00000464336	2.24309		ENST00000368575	1.00253		ENST00000367478	10.8009		ENST00000342115	0.691667		ENST00000304760	0		ENST00000271636	0		ENST00000367835	0.180542		ENST00000314136	5.08505
ENST00000464336	1.44846		ENST00000368575	3.4763		ENST00000367478	7.93952		ENST00000342115	1.37977		ENST00000304760	0		ENST00000271636	0		ENST00000367835	0.785889		ENST00000369016	2.25351
ENST00000464336	1.06729		ENST00000368575	0.743542		ENST00000367478	4.86162		ENST00000342115	2.04332		ENST00000368301	4.79594		ENST00000368685	9.67456		ENST00000367835	0		ENST00000369016	7.95922
ENST00000464336	0.874756		ENST00000368575	1.48708		ENST00000367478	7.51369		ENST00000342115	1.09479		ENST00000368301	3.74083		ENST00000368685	4.06612		ENST00000367811	3.97192		ENST00000369016	2.99266
ENST00000545683	12.7764		ENST00000368575	1.67997		ENST00000367478	7.15484		ENST00000342115	1.41627		ENST00000368301	7.70171		ENST00000368685	3.1702		ENST00000329281	6.7878		ENST00000369016	12.9206
ENST00000331491	11.6428		ENST00000368567	83.0001		ENST00000367470	10.6106		ENST00000342115	1.36848		ENST00000368301	1.49633		ENST00000368685	15.2899		ENST00000329281	0		ENST00000271640	3.15239
ENST00000392933	32.2315		ENST00000368567	18.5886		ENST00000367470	8.51694		ENST00000342115	1.85886		ENST00000368301	6.80151		ENST00000361891	9.71177		ENST00000367759	0		ENST00000271640	1.73187
ENST00000271651	7.7765		ENST00000368567	14.6005		ENST00000367455	13.2017		ENST00000342115	1.28938		ENST00000368301	6.31897		ENST00000361891	6.23472		ENST00000367759	0		ENST00000271640	3.09671
ENST00000358595	2.22599		ENST00000368567	17.845		ENST00000367455	12.6336		ENST00000342115	2.02784		ENST00000368301	2.62208		ENST00000361891	6.56286		ENST00000367759	0		ENST00000368926	5.13019
ENST00000358595	1.88125		ENST00000368559	18.5588		ENST00000367455	16.6204		ENST00000342115	1.5703		ENST00000368301	5.50122		ENST00000361891	10.7319		ENST00000367759	0		ENST00000368926	4.66652
ENST00000358595	0.275386		ENST00000368559	27.7321		ENST00000367455	16.2871		ENST00000369799	3.54873		ENST00000368301	3.98904		ENST00000361891	5.37476		ENST00000367759	0		ENST00000439374	3.61222
ENST00000358595	2.73138		ENST00000368559	21.4483		ENST00000367455	9.26568		ENST00000369799	1.91197		ENST00000368194	0		ENST00000361891	9.59187		ENST00000367759	0		ENST00000439374	0
ENST00000358595	1.74951		ENST00000271850	0		ENST00000367455	9.50759		ENST00000369799	5.69522		ENST00000368194	1.53313		ENST00000361891	3.22485		ENST00000367759	0		ENST00000439374	1.70038
ENST00000358595	1.85886		ENST00000271850	0		ENST00000367455	7.49491		ENST00000369799	3.64184		ENST00000368194	1.49633		ENST00000361891	12.949		ENST00000367750	0		ENST00000439374	0.887855
ENST00000358595	1.85886		ENST00000401119	0		ENST00000367435	4.69606		ENST00000369799	3.9364		ENST00000368194	2.07824		ENST00000361891	8.25183		ENST00000367742	3.45113		ENST00000368921	0.803041
ENST00000358595	2.83898		ENST00000368489	1.71587		ENST00000367433	0		ENST00000369799	4.00369		ENST00000368194	1.68001		ENST00000361891	7.28733		ENST00000476386	1.40633		ENST00000439374	2.54478
ENST00000358595	2.36358		ENST00000368489	0		ENST00000367433	0		ENST00000369799	3.34594		ENST00000368194	1.24694		ENST00000361891	4.49619		ENST00000358155	0		ENST00000439374	0
ENST00000358595	0.602872		ENST00000368489	1.62227		ENST00000367429	1.92919		ENST00000369799	4.58897		ENST00000368194	0.525398		ENST00000361891	6.68006		ENST00000358155	0		ENST00000368910	0.25906
ENST00000271715	2.66038		ENST00000368489	2.13571		ENST00000367429	4.24881		ENST00000235090	5.26779		ENST00000368194	0.799323		ENST00000361891	3.1702		ENST00000484368	0		ENST00000368908	0.514658
ENST00000271715	5.53811		ENST00000368489	0.387935		ENST00000367429	5.28306		ENST00000235090	1.9682		ENST00000368194	2.99266		ENST00000361891	17.2654		ENST00000367727	0		ENST00000368908	0.256925
ENST00000271715	2.0654		ENST00000368489	1.36014		ENST00000367429	6.30649		ENST00000235090	5.78311		ENST00000368194	0		ENST00000271857	1.5084		ENST00000251507	2.68738		ENST00000368908	2.44935
ENST00000271715	3.569		ENST00000368489	0.401915		ENST00000367429	2.88669		ENST00000235090	5.02677		ENST00000368194	0.640553		ENST00000271857	0.482066		ENST00000251507	1.19135		ENST00000602841	6.68006
ENST00000271715	1.97651		ENST00000368489	0.424881		ENST00000367429	4.38389		ENST00000235090	4.13079		ENST00000368194	1.50033		ENST00000271857	1.03912		ENST00000251507	0.850189		ENST00000602841	2.12547
ENST00000271715	3.59779		ENST00000368489	1.54905		ENST00000367429	1.37977		ENST00000235090	3.18661		ENST00000368194	3.97961		ENST00000271857	0.944654		ENST00000251507	0		ENST00000602841	3.85653
ENST00000454109	0.0318434		ENST00000368489	2.68163		ENST00000367429	1.2674		ENST00000235090	6.37322		ENST00000368194	1.56739		ENST00000271857	0.964132		ENST00000239462	0		ENST00000602841	0
ENST00000454109	0		ENST00000368489	1.40039		ENST00000367409	4.94032		ENST00000235090	6.01162		ENST00000368194	0		ENST00000271857	0		ENST00000239462	0		ENST00000602841	0
ENST00000368817	0		ENST00000368489	1.6125		ENST00000367409	5.27959		ENST00000235090	4.58183		ENST00000368194	3.22485		ENST00000271857	0.28254		ENST00000444639	0.217097		ENST00000602841	0.636196
ENST00000368817	0		ENST00000368489	2.00301		ENST00000367409	2.78828		ENST00000369722	8.64584		ENST00000368194	2.92252		ENST00000368567	78.2965		ENST00000367674	0		ENST00000295314	4.03107
ENST00000368817	0		ENST00000368489	1.6164		ENST00000367409	5.50415		ENST00000235090	5.83716		ENST00000368194	1.2989		ENST00000368567	14.7209		ENST00000367674	0		ENST00000491094	4.03107
ENST00000368817	0		ENST00000368489	1.02952		ENST00000367409	5.34421		ENST00000369722	14.8708		ENST00000368194	4.06612		ENST00000368567	8.50189		ENST00000367674	0		ENST00000295314	0.64945
ENST00000368817	0		ENST00000368489	1.77221		ENST00000367409	4.4379		ENST00000369722	8.92251		ENST00000368194	0		ENST00000368567	13.2029		ENST00000367674	0		ENST00000491094	0.64945
ENST00000368817	0		ENST00000368482	1.80733		ENST00000367409	6.58709		ENST00000369722	6.29502		ENST00000368194	0.974175		ENST00000368559	11.5966		ENST00000367669	2.07824		ENST00000295314	3.26996
ENST00000368801	0		ENST00000292211	2.57017		ENST00000367409	6.19026		ENST00000369722	10.707		ENST00000454449	0		ENST00000368559	26.5397		ENST00000367669	0.820358		ENST00000491094	3.26996
ENST00000368801	0		ENST00000292211	3.37974		ENST00000367409	5.11185		ENST00000315987	0.0951227		ENST00000454449	0		ENST00000368559	11.6901		ENST00000367657	0		ENST00000295314	4.37013
ENST00000368801	0		ENST00000292211	2.81763		ENST00000367409	7.25626		ENST00000315987	0		ENST00000454449	0		ENST00000368559	0		ENST00000367657	0		ENST00000491094	4.37013
ENST00000368744	0		ENST00000292211	1.85886		ENST00000294737	0.20654		ENST00000315987	0		ENST00000454449	0		ENST00000368559	0.374083		ENST00000367657	0		ENST00000295314	3.59695
ENST00000368744	0		ENST00000292211	0.769182		ENST00000294737	1.08811		ENST00000315987	0		ENST00000454449	0		ENST00000368489	1.34886		ENST00000367657	0		ENST00000491094	3.59695
ENST00000304760	0		ENST00000292211	2.47847		ENST00000367376	0.935928		ENST00000315987	0		ENST00000361835	0		ENST00000368489	0		ENST00000367657	0		ENST00000295314	3.15239
ENST00000304760	0		ENST00000292211	2.23063		ENST00000367376	2.41149		ENST00000315987	0.275386		ENST00000361835	0		ENST00000368489	0.566793		ENST00000367657	0		ENST00000491094	3.15239
ENST00000304760	0		ENST00000292211	2.65551		ENST00000367376	1.71587		ENST00000490715	4.40618		ENST00000361835	0		ENST00000368489	0		ENST00000367657	0		ENST00000295314	1.61243
ENST00000447866	19.2685		ENST00000292211	3.82393		ENST00000367376	2.86503		ENST00000490715	2.17622		ENST00000361835	0		ENST00000368489	0		ENST00000367657	0		ENST00000491094	1.61243
ENST00000368354	6.10488		ENST00000441613	3.54068		ENST00000367376	2.78828		ENST00000490715	6.78887		ENST00000361835	0		ENST00000368489	2.28099		ENST00000367657	0		ENST00000295314	1.19898
ENST00000443642	8.92251		ENST00000441613	1.94496		ENST00000367376	1.6282		ENST00000263168	13.9493		ENST00000361835	0		ENST00000368489	1.68506		ENST00000528461	2.00402		ENST00000491094	1.38156
ENST00000368354	1.82534		ENST00000292211	3.569		ENST00000367376	1.87448		ENST00000490715	22.1458		ENST00000361835	0		ENST00000368489	0.890674		ENST00000528461	0		ENST00000295314	0.570249
ENST00000443642	2.06965		ENST00000292211	4.71863		ENST00000367376	2.82358		ENST00000413052	4.19434		ENST00000368184	0		ENST00000368489	1.94835		ENST00000528461	0		ENST00000295314	0
ENST00000443642	4.95695		ENST00000292211	2.14483		ENST00000367376	3.43173		ENST00000413052	7.70793		ENST00000368184	0		ENST00000368489	1.02209		ENST00000528461	0.799323		ENST00000290541	15.506
ENST00000368354	2.27615		ENST00000292211	0.769182		ENST00000367376	2.45574		ENST00000413052	12.6603		ENST00000368131	0.2232		ENST00000368489	2.09688		ENST00000528461	3.46373		ENST00000290541	7.71773
ENST00000368354	4.69606		ENST00000368467	1.46752		ENST00000367376	1.48708		ENST00000413052	8.92251		ENST00000368131	0		ENST00000368489	0		ENST00000528461	0		ENST00000290541	4.48387
ENST00000368354	1.79476		ENST00000368467	1.41627		ENST00000367376	1.17401		ENST00000413052	9.63225		ENST00000368131	0		ENST00000368489	0.381717		ENST00000528461	0		ENST00000290541	8.08204
ENST00000368354	2.97417		ENST00000368467	2.89982		ENST00000367376	0		ENST00000413052	9.58617		ENST00000411768	0		ENST00000368489	2.03306		ENST00000528461	0.692747		ENST00000290541	6.44971
ENST00000368354	2.90951		ENST00000368465	1.19995		ENST00000367376	5.979		ENST00000413052	16.6283		ENST00000411768	0		ENST00000368489	0		ENST00000448150	0.736384		ENST00000290541	12.7528
ENST00000368354	3.24108		ENST00000368465	0.978504		ENST00000367376	3.9259		ENST00000369642	12.6479		ENST00000368097	0.336406		ENST00000368489	2.31243		ENST00000448150	0		ENST00000290541	7.36384
ENST00000368354	1.7845		ENST00000295542	0.314173		ENST00000367376	2.84156		ENST00000369642	20.5904		ENST00000368097	0		ENST00000368482	3.58928		ENST00000419909	0		ENST00000271715	4.15092
ENST00000368354	3.64955		ENST00000295542	0		ENST00000367376	0.99139		ENST00000369642	11.5249		ENST00000368097	1.07495		ENST00000292211	3.46007		ENST00000419909	0		ENST00000271715	0
ENST00000368346	2.17403		ENST00000295542	0.855193		ENST00000367376	3.29354		ENST00000369642	6.88465		ENST00000368061	0		ENST00000292211	2.83396		ENST00000419909	0		ENST00000271715	0.835007
ENST00000368346	3.85358		ENST00000527418	0.560398		ENST00000367376	4.95695		ENST00000369642	0.751897		ENST00000368026	3.16376		ENST00000292211	0.984429		ENST00000419909	0		ENST00000271715	0
ENST00000368346	7.8072		ENST00000527418	0.587007		ENST00000367376	2.0126		ENST00000309276	0.847074		ENST00000368026	3.8967		ENST00000292211	5.84505		ENST00000419909	0		ENST00000271715	1.33601
ENST00000313146	2.3286		ENST00000527418	1.14391		ENST00000367376	5.32687		ENST00000309276	0.886342		ENST00000368026	7.7934		ENST00000292211	3.22485		ENST00000419909	0		ENST00000271715	1.63118
ENST00000313146	4.23819		ENST00000527418	2.34803		ENST00000367350	3.28641		ENST00000309276	0.41694		ENST00000368026	1.74805		ENST00000292211	3.11736		ENST00000367618	0		ENST00000271715	1.39583
ENST00000313146	4.34746		ENST00000527418	0.697071		ENST00000367350	3.55607		ENST00000309276	0.708136		ENST00000368026	0		ENST00000292211	1.55868		ENST00000367618	0		ENST00000271715	1.28111
ENST00000368218	5.65592		ENST00000527418	1.43911		ENST00000367350	3.01436		ENST00000309276	0.378072		ENST00000367926	1.49235		ENST00000292211	2.22669		ENST00000367614	0		ENST00000271715	0
ENST00000337428	0		ENST00000527418	0.656067		ENST00000367350	6.2165		ENST00000309276	0		ENST00000367926	2.83396		ENST00000292211	3.34003		ENST00000367614	0		ENST00000432386	0.078655
ENST00000337428	0		ENST00000527418	0.527959		ENST00000367350	3.27159		ENST00000309276	0.398326		ENST00000367926	1.48708		ENST00000441613	7.42228		ENST00000367614	0		ENST00000478109	3.30073
ENST00000337428	0		ENST00000527418	0.531102		ENST00000358823	0.479705		ENST00000309276	0.466333		ENST00000420696	0		ENST00000441613	1.52895		ENST00000367614	0		ENST00000368685	9.67456
ENST00000337428	0		ENST00000527418	1.20574		ENST00000358823	0		ENST00000309276	0.782676		ENST00000420696	0		ENST00000292211	0		ENST00000367614	0		ENST00000368685	4.06612
ENST00000337428	0.579384		ENST00000527418	1.79476		ENST00000358823	0.544055		ENST00000309276	0		ENST00000420696	0		ENST00000292211	2.69771		ENST00000367614	0		ENST00000368685	3.1702
ENST00000337428	0.656067		ENST00000527418	0		ENST00000358823	0.646559		ENST00000369541	4.46764		ENST00000367868	0		ENST00000292211	3.59695		ENST00000367612	1.25403		ENST00000368685	15.2899
ENST00000337428	0.280582		ENST00000527418	0.733759		ENST00000358823	0.28364		ENST00000369541	5.57657		ENST00000367868	0		ENST00000292211	1.15173		ENST00000367612	0		ENST00000361891	9.71177
ENST00000337428	0		ENST00000527418	1.37269		ENST00000358823	0.656067		ENST00000369541	8.92251		ENST00000367868	0		ENST00000368467	0.615268		ENST00000367607	1.2524		ENST00000361891	6.23472
ENST00000337428	0		ENST00000527418	3.4763		ENST00000358823	0.608353		ENST00000369541	3.32516		ENST00000367868	0		ENST00000368467	1.48446		ENST00000367602	2.07824		ENST00000361891	6.56286
ENST00000337428	0.299413		ENST00000527418	1.23924		ENST00000358823	0.619619		ENST00000369541	2.54929		ENST00000367868	0		ENST00000368467	6.54645		ENST00000367602	0		ENST00000361891	10.7319
ENST00000337428	0.479705		ENST00000527418	0.646559		ENST00000358823	0.387935		ENST00000369541	5.33411		ENST00000545172	0		ENST00000368465	4.67155		ENST00000367602	2.07824		ENST00000361891	5.37476
ENST00000337428	0.506961		ENST00000527418	0		ENST00000358823	0.378072		ENST00000369541	11.7905		ENST00000545172	0		ENST00000368465	1.74734		ENST00000367602	0.644971		ENST00000361891	9.59187
ENST00000337428	5.62681		ENST00000527418	0.628346		ENST00000358823	0.241966		ENST00000393276	0.256486		ENST00000545172	0		ENST00000505139	5.67698		ENST00000367602	0.697916		ENST00000361891	3.22485
ENST00000337428	5.16178		ENST00000527418	0.628346		ENST00000362061	0		ENST00000369535	5.08292		ENST00000367843	1.38696		ENST00000505139	2.87756		ENST00000367602	0.724967		ENST00000361891	12.949
ENST00000337428	2.5916		ENST00000527418	1.43911		ENST00000449188	0		ENST00000369535	5.87007		ENST00000367835	0.180542		ENST00000505139	1.21456		ENST00000367602	1.53313		ENST00000361891	8.25183
ENST00000368194	1.20871		ENST00000527418	1.84115		ENST00000449188	0		ENST00000369535	3.98974		ENST00000367835	0.785889		ENST00000505139	0		ENST00000367602	1.90859		ENST00000361891	7.28733
ENST00000390226	2.36881		ENST00000368409	0.652867		ENST00000335211	0		ENST00000369535	5.89222		ENST00000367835	0		ENST00000447866	12.7363		ENST00000367590	0		ENST00000361891	4.49619
ENST00000368194	1.65232		ENST00000505139	0.711902		ENST00000335211	0		ENST00000369535	4.01012		ENST00000367811	3.97192		ENST00000368354	3.93772		ENST00000367590	1.34562		ENST00000361891	6.68006
ENST00000368194	0.361235		ENST00000368409	0.467964		ENST00000335211	0		ENST00000369535	8.43072		ENST00000329281	6.7878		ENST00000443642	8.01607		ENST00000367590	0		ENST00000361891	3.1702
ENST00000368194	0.939212		ENST00000368409	0		ENST00000335211	0		ENST00000369535	34.4046		ENST00000329281	0		ENST00000368354	2.39963		ENST00000339948	0		ENST00000361891	17.2654
ENST00000368194	1.60211		ENST00000368321	11.8144		ENST00000335211	0		ENST00000369528	4.71259		ENST00000367797	1.76454		ENST00000443642	1.4462		ENST00000367563	0		ENST00000271857	1.5084
ENST00000454449	0		ENST00000368321	8.60944		ENST00000335211	0		ENST00000369528	10.1972		ENST00000367797	4.98777		ENST00000443642	3.11736		ENST00000367563	0		ENST00000271857	0.482066
ENST00000454449	0		ENST00000368321	13.3838		ENST00000441932	0.252048		ENST00000369528	8.27491		ENST00000367797	5.68117		ENST00000368354	1.90859		ENST00000367563	0		ENST00000271857	1.03912
ENST00000454449	0		ENST00000368321	13.1089		ENST00000441932	0		ENST00000369489	4.35244		ENST00000367797	4.72327		ENST00000368354	2.46107		ENST00000367563	0		ENST00000271857	0.944654
ENST00000454449	1.12943		ENST00000516999	45.3096		ENST00000608999	2.1414		ENST00000585049	3.07673		ENST00000367797	7.92549		ENST00000368354	1.61243		ENST00000367559	0		ENST00000271857	0.964132
ENST00000454449	0		ENST00000368321	13.6848		ENST00000608999	0.980496		ENST00000369489	2.62427		ENST00000367797	5.10113		ENST00000368354	1.78135		ENST00000367559	0		ENST00000271857	0
ENST00000361835	0		ENST00000368321	17.1587		ENST00000367265	4.72516		ENST00000369486	1.00675		ENST00000367797	3.38537		ENST00000368354	0		ENST00000367559	0		ENST00000271857	0.28254
ENST00000361835	0		ENST00000368321	15.812		ENST00000367265	4.46125		ENST00000369466	25.1338		ENST00000367797	8.50189		ENST00000368354	2.79763		ENST00000367559	0		ENST00000368567	78.2965
ENST00000361835	0		ENST00000368321	12.1987		ENST00000367222	0		ENST00000369466	7.8728		ENST00000367797	4.49619		ENST00000368354	2.2445		ENST00000367559	0		ENST00000368567	14.7209
ENST00000361835	0		ENST00000368321	7.22889		ENST00000367222	0		ENST00000369466	2.075		ENST00000367759	0		ENST00000368354	2.90191		ENST00000367558	0		ENST00000368567	8.50189
ENST00000361835	0		ENST00000368321	21.2092		ENST00000367222	0		ENST00000369294	5.77883		ENST00000367759	0		ENST00000368346	2.18454		ENST00000488956	0		ENST00000368567	13.2029
ENST00000361284	1.18524		ENST00000532414	0.700391		ENST00000367222	0		ENST00000369291	2.19406		ENST00000367759	0		ENST00000368346	2.4856		ENST00000488956	0		ENST00000368559	11.5966
ENST00000368131	0		ENST00000532414	0.295447		ENST00000367222	0		ENST00000364272	0		ENST00000367759	0		ENST00000368346	0		ENST00000488956	0		ENST00000368559	26.5397
ENST00000368109	0		ENST00000368301	1.04971		ENST00000367222	0		ENST00000431239	6.37322		ENST00000367759	0		ENST00000452804	3.04323		ENST00000488956	0		ENST00000368559	11.6901
ENST00000368109	0.166465		ENST00000368301	0.189036		ENST00000367222	0		ENST00000527849	1.50591		ENST00000367759	0		ENST00000437809	0.828432		ENST00000264144	0		ENST00000368559	0
ENST00000368109	0.571956		ENST00000413555	19.0533		ENST00000367222	0		ENST00000431239	3.18661		ENST00000367759	0		ENST00000437809	7.33496		ENST00000264144	0		ENST00000368559	0.374083
ENST00000368088	0		ENST00000413555	5.75646		ENST00000357681	2.51066		ENST00000431239	4.6296		ENST00000367750	0		ENST00000437809	2.98312		ENST00000264144	0		ENST00000271850	6.77687
ENST00000368088	0.0463266		ENST00000413555	22.3063		ENST00000357681	0.498464		ENST00000431239	2.34803		ENST00000367742	3.45113		ENST00000437809	0		ENST00000264144	0		ENST00000271850	4.5252
ENST00000368088	0.173985		ENST00000413555	13.8957		ENST00000357681	2.05115		ENST00000431239	1.43911		ENST00000476386	1.40633		ENST00000437809	1.65524		ENST00000264144	0		ENST00000271850	1.24694
ENST00000314485	1.16525		ENST00000368255	2.65777		ENST00000357681	2.52524		ENST00000609196	0		ENST00000358155	0		ENST00000437809	0		ENST00000264144	0		ENST00000271850	5.34404
ENST00000314485	1.02952		ENST00000368255	1.13663		ENST00000357681	1.86859		ENST00000545683	12.7764		ENST00000358155	0		ENST00000437809	0.653991		ENST00000264144	0		ENST00000271850	6.39458
ENST00000314485	0.108021		ENST00000368255	0		ENST00000357681	2.30393		ENST00000331491	11.6428		ENST00000484368	0		ENST00000437809	0.653991		ENST00000264144	0		ENST00000271850	6.32847
ENST00000314485	0.657679		ENST00000368255	0		ENST00000357681	1.48004		ENST00000314136	8.92251		ENST00000367727	0		ENST00000368323	2.44819		ENST00000264144	0		ENST00000368482	3.58928
ENST00000314485	0.483867		ENST00000255039	0.185114		ENST00000357681	2.50164		ENST00000314136	5.48515		ENST00000251507	2.68738		ENST00000368323	1.28111		ENST00000264144	0		ENST00000292211	3.46007
ENST00000314485	0.355007		ENST00000255039	0.318661		ENST00000357681	3.29525		ENST00000314136	5.68885		ENST00000251507	1.19135		ENST00000368323	5.01004		ENST00000264144	0		ENST00000292211	2.83396
ENST00000314485	0		ENST00000255039	0		ENST00000367199	0.0373953		ENST00000314136	10.8631		ENST00000251507	0.850189		ENST00000368323	6.31897		ENST00000264144	0		ENST00000292211	0.984429
ENST00000368061	0		ENST00000255039	0		ENST00000367199	0		ENST00000369016	9.13751		ENST00000251507	0		ENST00000368323	16.8454		ENST00000304685	0		ENST00000292211	5.84505
ENST00000368046	0		ENST00000255039	1.92295		ENST00000367199	0		ENST00000369016	21.8317		ENST00000239462	0		ENST00000368321	5.2729		ENST00000304685	0.368192		ENST00000292211	3.22485
ENST00000368046	0		ENST00000255039	0.735372		ENST00000367199	0		ENST00000369016	8.56561		ENST00000239462	0		ENST00000368321	5.1385		ENST00000304685	1.64072		ENST00000292211	3.11736
ENST00000368046	0		ENST00000255039	0.285978		ENST00000367199	0		ENST00000369016	22.3063		ENST00000444639	0.217097		ENST00000368321	5.84505		ENST00000304685	0.539691		ENST00000292211	1.55868
ENST00000367962	0.520769		ENST00000368090	1.65193		ENST00000367199	0		ENST00000271640	8.02023		ENST00000367674	0		ENST00000368321	4.86524		ENST00000546159	0.149156		ENST00000292211	2.22669
ENST00000367962	0.8782		ENST00000368026	5.16757		ENST00000367172	0		ENST00000271640	5.94834		ENST00000367674	0		ENST00000295702	3.64367		ENST00000318130	0		ENST00000292211	3.34003
ENST00000367962	0.789603		ENST00000368026	2.78828		ENST00000367172	0		ENST00000271640	5.90895		ENST00000367674	0		ENST00000295702	5.1956		ENST00000318130	2.83396		ENST00000441613	7.42228
ENST00000367962	0		ENST00000368026	11.1531		ENST00000367172	0		ENST00000368926	4.77418		ENST00000367674	0		ENST00000295702	7.63435		ENST00000318130	0.979275		ENST00000441613	1.52895
ENST00000367962	0		ENST00000368026	5.42022		ENST00000367172	0		ENST00000368926	12.9022		ENST00000367669	2.07824		ENST00000295702	3.64367		ENST00000318130	0		ENST00000292211	0
ENST00000367962	0.418005		ENST00000368026	3.9364		ENST00000367172	0		ENST00000439374	10.6797		ENST00000367669	0.820358		ENST00000295702	7.90316		ENST00000318130	1.21456		ENST00000292211	2.69771
ENST00000384996	0.474602		ENST00000495483	6.4891		ENST00000367172	0		ENST00000439374	10.4096		ENST00000367657	0		ENST00000413555	10.7159		ENST00000318130	0.566793		ENST00000292211	3.59695
ENST00000361897	0		ENST00000495483	5.09002		ENST00000367172	0		ENST00000439374	12.5726		ENST00000367657	0		ENST00000413555	1.5084		ENST00000318130	1.5084		ENST00000292211	1.15173
ENST00000361897	0		ENST00000367998	5.28231		ENST00000367172	0		ENST00000439374	12.0002		ENST00000367657	0		ENST00000413555	13.0929		ENST00000318130	0		ENST00000368467	0.615268
ENST00000361897	0		ENST00000367998	4.71863		ENST00000367172	0		ENST00000368921	5.92174		ENST00000367657	0		ENST00000413555	9.19877		ENST00000318130	1.12676		ENST00000368467	1.48446
ENST00000367926	8.30553		ENST00000367998	5.48515		ENST00000367172	0		ENST00000439374	5.6145		ENST00000367657	0		ENST00000368255	3.18369		ENST00000318130	2.2445		ENST00000368467	6.54645
ENST00000367926	6.08353		ENST00000367998	4.22645		ENST00000367172	0		ENST00000439374	1.98769		ENST00000367657	0		ENST00000368255	2.38269		ENST00000367500	0		ENST00000368465	4.67155
ENST00000367926	7.72443		ENST00000367998	3.79681		ENST00000367172	0		ENST00000368910	0.494322		ENST00000367657	0		ENST00000368255	0		ENST00000367500	0		ENST00000368465	1.74734
ENST00000524691	0		ENST00000367998	2.798		ENST00000331830	0		ENST00000368908	0.946964		ENST00000367657	0		ENST00000368255	0		ENST00000367500	0.504836		ENST00000505139	5.67698
ENST00000420696	0		ENST00000367998	3.61723		ENST00000331830	0		ENST00000368908	0.490248		ENST00000367657	0		ENST00000348159	4.64869		ENST00000367500	0		ENST00000505139	2.87756
ENST00000420696	0		ENST00000495483	6.82219		ENST00000331830	0.345834		ENST00000368908	1.69953		ENST00000528461	2.00402		ENST00000255039	0		ENST00000367483	0		ENST00000505139	1.21456
ENST00000420696	0		ENST00000367998	32.5551		ENST00000331830	0		ENST00000602841	3.18661		ENST00000528461	0		ENST00000255039	0		ENST00000367483	0		ENST00000505139	0
ENST00000367868	0		ENST00000484291	1.77034		ENST00000331830	0		ENST00000602841	1.01392		ENST00000528461	0		ENST00000255039	0		ENST00000391997	0.19898		ENST00000447866	12.7363
ENST00000367868	0		ENST00000484291	3.253		ENST00000331830	0		ENST00000602841	3.21946		ENST00000528461	0.799323		ENST00000255039	0		ENST00000391997	0		ENST00000368354	3.93772
ENST00000367868	0		ENST00000484291	3.83764		ENST00000331830	0		ENST00000602841	2.02784		ENST00000528461	3.46373		ENST00000255039	0.806214		ENST00000391997	0		ENST00000443642	8.01607
ENST00000367868	0		ENST00000484291	2.36881		ENST00000331830	0.282358		ENST00000602841	1.83969		ENST00000528461	0		ENST00000255039	0		ENST00000367455	0.954294		ENST00000368354	2.39963
ENST00000367868	0		ENST00000367942	15.3732		ENST00000331830	0.299413		ENST00000602841	3.33835		ENST00000528461	0		ENST00000255039	0		ENST00000367455	0.827618		ENST00000443642	1.4462
ENST00000367843	6.46559		ENST00000367935	0.189438		ENST00000331830	0		ENST00000295314	5.76886		ENST00000528461	0.692747		ENST00000313146	1.90494		ENST00000367455	0.91687		ENST00000443642	3.11736
ENST00000367843	6.00554		ENST00000367935	0.394801		ENST00000331830	0.190652		ENST00000491094	5.76886		ENST00000448150	0.736384		ENST00000313146	0.467604		ENST00000367455	2.96891		ENST00000368354	1.90859
ENST00000367843	11.1531		ENST00000367935	0		ENST00000331830	0		ENST00000295314	2.78828		ENST00000448150	0		ENST00000313146	4.40386		ENST00000367455	0.719391		ENST00000368354	2.46107
ENST00000367843	3.39905		ENST00000420220	0.545719		ENST00000331830	0.239852		ENST00000491094	2.78828		ENST00000419909	0		ENST00000368218	5.08134		ENST00000367455	1.53313		ENST00000368354	1.61243
ENST00000367843	4.34783		ENST00000420220	0.686347		ENST00000331830	0		ENST00000295314	2.80778		ENST00000419909	0		ENST00000465180	4.84923		ENST00000367455	3.74083		ENST00000368354	1.78135
ENST00000367811	2.75599		ENST00000367874	8.28137		ENST00000331830	0.265551		ENST00000491094	2.80778		ENST00000419909	0		ENST00000368088	0		ENST00000420807	0		ENST00000368354	0
ENST00000329281	10.1937		ENST00000367866	16.9459		ENST00000331830	1.00408		ENST00000295314	1.66776		ENST00000419909	0		ENST00000368088	0.097114		ENST00000367433	0		ENST00000368354	2.79763
ENST00000329281	1.73815		ENST00000466652	0		ENST00000367145	0.171587		ENST00000491094	1.66776		ENST00000419909	0		ENST00000368088	0.60787		ENST00000367433	0		ENST00000368354	2.2445
ENST00000367797	0		ENST00000466652	5.08244		ENST00000367145	0		ENST00000295314	2.40221		ENST00000419909	0		ENST00000314485	2.09375		ENST00000367429	0		ENST00000368354	2.90191
ENST00000367797	0		ENST00000367854	4.36274		ENST00000367145	0.113663		ENST00000491094	2.40221		ENST00000367618	0		ENST00000314485	2.87756		ENST00000367429	0		ENST00000368346	2.18454
ENST00000367797	0		ENST00000367771	1.87623		ENST00000367145	0		ENST00000295314	1.50379		ENST00000367618	0		ENST00000314485	0.679328		ENST00000367412	0		ENST00000368346	2.4856
ENST00000367797	0.450632		ENST00000367771	15.2336		ENST00000470041	0.826158		ENST00000491094	1.50379		ENST00000367614	0		ENST00000314485	1.37868		ENST00000367412	0		ENST00000368346	0
ENST00000367797	0		ENST00000356198	10.5535		ENST00000358184	0		ENST00000295314	2.69214		ENST00000367614	0		ENST00000314485	1.21719		ENST00000367412	0		ENST00000452804	3.04323
ENST00000367797	0		ENST00000356198	14.79		ENST00000411990	0.99139		ENST00000491094	2.69214		ENST00000367614	0		ENST00000314485	0.496131		ENST00000367412	0		ENST00000437809	0.828432
ENST00000367797	0		ENST00000361951	22.437		ENST00000367078	0		ENST00000295314	2.5738		ENST00000367614	0		ENST00000314485	2.33802		ENST00000367405	0		ENST00000437809	7.33496
ENST00000367797	0		ENST00000361951	5.85821		ENST00000367078	0		ENST00000491094	2.29822		ENST00000367614	0		ENST00000467540	0.43498		ENST00000367405	0		ENST00000437809	2.98312
ENST00000367797	0		ENST00000361951	1.3519		ENST00000367078	0		ENST00000295314	0.816083		ENST00000367614	0		ENST00000467540	0		ENST00000367405	1.76454		ENST00000437809	0
ENST00000441535	0		ENST00000361951	5.3005		ENST00000367078	0		ENST00000295314	1.93968		ENST00000367612	1.25403		ENST00000467540	20.2468		ENST00000367405	0.984429		ENST00000437809	1.65524
ENST00000367750	0		ENST00000361951	5.16566		ENST00000367078	0		ENST00000336715	4.18243		ENST00000367612	0		ENST00000467540	1.39583		ENST00000535699	0		ENST00000437809	0
ENST00000367742	8.13878		ENST00000361951	3.98974		ENST00000367052	0		ENST00000290524	2.44332		ENST00000367607	1.2524		ENST00000467540	0		ENST00000294737	0		ENST00000437809	0.653991
ENST00000476386	1.67716		ENST00000361951	3.87935		ENST00000367052	0		ENST00000290524	2.23063		ENST00000367602	2.07824		ENST00000467540	3.69161		ENST00000294737	0		ENST00000437809	0.653991
ENST00000358155	0.299413		ENST00000361951	3.36698		ENST00000367052	0		ENST00000290524	1.77562		ENST00000367602	0		ENST00000467540	1.19898		ENST00000367376	0		ENST00000368323	2.44819
ENST00000358155	0.219766		ENST00000361951	5.81903		ENST00000367052	0.450632		ENST00000290524	2.20309		ENST00000367602	2.07824		ENST00000368002	2.62208		ENST00000367376	0		ENST00000368323	1.28111
ENST00000281834	0		ENST00000361951	3.98771		ENST00000508064	5.26832		ENST00000290524	1.49958		ENST00000367602	0.644971		ENST00000368002	3.34003		ENST00000367376	0		ENST00000368323	5.01004
ENST00000251507	3.24455		ENST00000361951	6.13934		ENST00000508064	3.54873		ENST00000290524	1.12469		ENST00000367602	0.697916		ENST00000368002	1.35756		ENST00000367376	0		ENST00000368323	6.31897
ENST00000239462	0		ENST00000361951	16.2227		ENST00000508064	2.62427		ENST00000290524	2.17622		ENST00000367602	0.724967		ENST00000368002	0		ENST00000367376	0		ENST00000368323	16.8454
ENST00000239462	0		ENST00000361951	10.1122		ENST00000508064	6.8231		ENST00000290524	0		ENST00000367602	1.53313		ENST00000368002	1.55868		ENST00000367376	0		ENST00000368321	5.2729
ENST00000239462	0		ENST00000361951	12.7588		ENST00000508064	1.80253		ENST00000290524	1.04561		ENST00000367602	1.90859		ENST00000368002	1.68506		ENST00000367376	0		ENST00000368321	5.1385
ENST00000239462	0		ENST00000602767	44.9344		ENST00000422431	0		ENST00000290524	3.59779		ENST00000367590	0		ENST00000368002	1.81008		ENST00000367376	0		ENST00000368321	5.84505
ENST00000239462	0		ENST00000430245	45.6381		ENST00000413764	0		ENST00000290524	25.6522		ENST00000367590	1.34562		ENST00000368002	0		ENST00000367376	0		ENST00000368321	4.86524
ENST00000239462	0		ENST00000430245	55.0538		ENST00000413764	0		ENST00000478109	9.28842		ENST00000367590	0		ENST00000368002	2.72391		ENST00000367376	0		ENST00000295702	3.64367
ENST00000367674	0		ENST00000430245	107.476		ENST00000367005	3.06967		ENST00000478109	3.22854		ENST00000339948	0		ENST00000368002	0		ENST00000367376	0		ENST00000295702	5.1956
ENST00000367674	0		ENST00000430245	89.2251		ENST00000367005	2.31753		ENST00000432386	0.0375211		ENST00000367563	0		ENST00000368002	2.39797		ENST00000367376	0		ENST00000295702	7.63435
ENST00000367674	0		ENST00000430245	36.1951		ENST00000367005	3.13071		ENST00000368685	1.73066		ENST00000367563	0		ENST00000368002	2.62208		ENST00000358823	1.0056		ENST00000295702	3.64367
ENST00000367674	0		ENST00000430245	77.1677		ENST00000367002	0		ENST00000368685	6.78887		ENST00000367563	0		ENST00000368002	8.20358		ENST00000358823	0		ENST00000295702	7.90316
ENST00000367669	3.46132		ENST00000430245	39.7896		ENST00000367002	0		ENST00000368685	2.26843		ENST00000367563	0		ENST00000368002	2.0957		ENST00000358823	0		ENST00000368301	4.79594
ENST00000367662	0		ENST00000430245	73.8415		ENST00000367002	0		ENST00000368685	25.7053		ENST00000367559	0		ENST00000495483	9.99459		ENST00000358823	0		ENST00000368301	3.74083
ENST00000367657	0.330463		ENST00000430245	46.9004		ENST00000261455	1.4942		ENST00000361891	16.2149		ENST00000367559	0		ENST00000495483	0.994902		ENST00000358823	0.552121		ENST00000368301	7.70171
ENST00000367657	0.295447		ENST00000430245	71.3801		ENST00000366960	2.71555		ENST00000361891	20.3235		ENST00000367559	0		ENST00000495483	2.79167		ENST00000358823	1.37531		ENST00000368301	1.49633
ENST00000367657	0		ENST00000430245	66.9188		ENST00000366960	3.39443		ENST00000361891	12.9142		ENST00000367559	0		ENST00000495483	0		ENST00000358823	2.12547		ENST00000368301	6.80151
ENST00000367657	0		ENST00000430245	74.8853		ENST00000366960	6.64442		ENST00000361891	18.2838		ENST00000367559	0		ENST00000495483	1.72124		ENST00000358823	0		ENST00000368301	6.31897
ENST00000528461	0		ENST00000430245	5.57657		ENST00000366960	3.37974		ENST00000361891	12.3069		ENST00000367558	0		ENST00000495483	0.984429		ENST00000358823	2.43967		ENST00000368301	2.62208
ENST00000528461	0		ENST00000367701	6.52867		ENST00000366960	3.44034		ENST00000361891	17.1587		ENST00000488956	0		ENST00000495483	6.23472		ENST00000358823	0		ENST00000368301	5.50122
ENST00000528461	0		ENST00000476371	7.84785		ENST00000366960	7.51897		ENST00000361891	13.4607		ENST00000488956	0		ENST00000495483	4.75529		ENST00000358823	0.665741		ENST00000368301	3.98904
ENST00000528461	0		ENST00000476371	5.08244		ENST00000491455	1.88062		ENST00000361891	14.4133		ENST00000488956	0		ENST00000484291	9.42457		ENST00000362061	0		ENST00000413555	10.7159
ENST00000528461	0		ENST00000476371	27.7914		ENST00000307340	0.13898		ENST00000361891	10.4971		ENST00000488956	0		ENST00000484291	0		ENST00000362061	0		ENST00000413555	1.5084
ENST00000528461	0		ENST00000263733	3.65614		ENST00000307340	0		ENST00000361891	15.064		ENST00000264144	0		ENST00000484291	0.974175		ENST00000362061	0		ENST00000413555	13.0929
ENST00000528461	0		ENST00000352445	1.0375		ENST00000484239	0		ENST00000361891	15.8718		ENST00000264144	0		ENST00000484291	1.0056		ENST00000362061	0		ENST00000413555	9.19877
ENST00000528461	0		ENST00000352445	3.55321		ENST00000484239	0		ENST00000361891	7.43542		ENST00000264144	0		ENST00000484291	2.27595		ENST00000362061	0		ENST00000368255	3.18369
ENST00000448150	0		ENST00000352445	5.21883		ENST00000358951	0.459923		ENST00000361891	15.879		ENST00000264144	0		ENST00000531954	17.38		ENST00000362061	0		ENST00000368255	2.38269
ENST00000419909	0		ENST00000352445	4.51138		ENST00000358951	2.30393		ENST00000361891	18.5314		ENST00000264144	0		ENST00000534289	1.31719		ENST00000362061	0		ENST00000368255	0
ENST00000419909	0		ENST00000367595	6.506		ENST00000358951	3.86408		ENST00000271857	0		ENST00000264144	0		ENST00000534289	0		ENST00000362061	0		ENST00000368255	0
ENST00000419909	0		ENST00000367595	3.48536		ENST00000358951	2.97417		ENST00000271857	0.459923		ENST00000264144	0		ENST00000534289	2.46107		ENST00000362061	0		ENST00000348159	4.64869
ENST00000419909	0		ENST00000367595	6.96918		ENST00000358951	3.48536		ENST00000271857	1.98278		ENST00000264144	0		ENST00000534289	4.59938		ENST00000362061	0		ENST00000313146	1.90494
ENST00000419909	0		ENST00000488424	0.261402		ENST00000358951	1.63217		ENST00000271857	0.450632		ENST00000264144	0		ENST00000354775	1.39583		ENST00000362061	0		ENST00000313146	0.467604
ENST00000419909	0		ENST00000488424	2.47847		ENST00000358951	3.74371		ENST00000271857	0.919846		ENST00000264144	0		ENST00000354775	0		ENST00000335211	0		ENST00000313146	4.40386
ENST00000419909	0		ENST00000488424	2.6875		ENST00000358951	4.33733		ENST00000271857	0		ENST00000264144	0		ENST00000354775	0.644971		ENST00000335211	0		ENST00000368218	5.08134
ENST00000419909	0		ENST00000367534	5.57657		ENST00000358951	4.49335		ENST00000271857	0		ENST00000264144	0		ENST00000354775	4.24218		ENST00000335211	0		ENST00000465180	4.84923
ENST00000419909	0		ENST00000367534	12.7078		ENST00000358951	4.01012		ENST00000368575	5.86336		ENST00000304685	0		ENST00000367876	5.72576		ENST00000335211	0		ENST00000368088	0
ENST00000419909	0		ENST00000304685	0		ENST00000358951	0		ENST00000368575	5.05048		ENST00000304685	0.368192		ENST00000367876	1.40633		ENST00000335211	0		ENST00000368088	0.097114
ENST00000367635	0.320954		ENST00000308641	0.0185499		ENST00000358951	3.61723		ENST00000368575	4.11808		ENST00000304685	1.64072		ENST00000367876	2.96891		ENST00000335211	0		ENST00000368088	0.60787
ENST00000367618	0		ENST00000304685	0		ENST00000366910	0		ENST00000368575	1.00253		ENST00000304685	0.539691		ENST00000367876	1.90859		ENST00000509001	0		ENST00000314485	2.09375
ENST00000367618	0		ENST00000304685	0		ENST00000366910	0		ENST00000368575	3.4763		ENST00000546159	0.149156		ENST00000367876	1.51145		ENST00000509001	0		ENST00000314485	2.87756
ENST00000367618	0		ENST00000304685	0		ENST00000366910	0		ENST00000368575	0.743542		ENST00000318130	0		ENST00000367874	7.84007		ENST00000509001	0		ENST00000314485	0.679328
ENST00000367618	0		ENST00000304685	0		ENST00000366910	0		ENST00000368575	1.48708		ENST00000318130	2.83396		ENST00000367866	13.0494		ENST00000509001	2.69125		ENST00000314485	1.37868
ENST00000367618	0		ENST00000304685	0.35128		ENST00000366910	0		ENST00000368575	1.67997		ENST00000318130	0.979275		ENST00000466652	1.18381		ENST00000391967	5.49601		ENST00000314485	1.21719
ENST00000367614	0		ENST00000367511	2.77343		ENST00000343410	0.0711524		ENST00000368567	83.0001		ENST00000318130	0		ENST00000367854	0		ENST00000391967	7.58277		ENST00000314485	0.496131
ENST00000367614	0		ENST00000367511	5.22489		ENST00000343410	0		ENST00000368567	18.5886		ENST00000318130	1.21456		ENST00000367816	3.96274		ENST00000391967	6.52471		ENST00000314485	2.33802
ENST00000367614	0.109613		ENST00000367511	2.50164		ENST00000340934	3.00759		ENST00000368567	14.6005		ENST00000318130	0.566793		ENST00000367816	10.9046		ENST00000391967	4.0958		ENST00000467540	0.43498
ENST00000367614	0		ENST00000367511	1.21671		ENST00000340934	3.14912		ENST00000368567	17.845		ENST00000318130	1.5084		ENST00000367816	6.57568		ENST00000391967	2.5978		ENST00000467540	0
ENST00000367614	0		ENST00000367511	1.10839		ENST00000340934	8.26158		ENST00000368559	18.5588		ENST00000318130	0		ENST00000367797	7.19391		ENST00000391967	6.52471		ENST00000467540	20.2468
ENST00000367614	0.405569		ENST00000367511	6.83579		ENST00000340934	4.16384		ENST00000368559	27.7321		ENST00000318130	1.12676		ENST00000367797	10.4201		ENST00000391967	4.49619		ENST00000467540	1.39583
ENST00000367614	0		ENST00000367500	0		ENST00000340934	3.92815		ENST00000368559	21.4483		ENST00000318130	2.2445		ENST00000367793	0		ENST00000391967	1.77501		ENST00000467540	0
ENST00000367614	0		ENST00000367500	0.769182		ENST00000340934	3.82195		ENST00000271850	0		ENST00000367500	0		ENST00000367793	0		ENST00000391967	3.92395		ENST00000467540	3.69161
ENST00000367612	2.19779		ENST00000367500	1.38473		ENST00000391880	5.47135		ENST00000271850	0		ENST00000367500	0		ENST00000367793	0		ENST00000441932	0		ENST00000467540	1.19898
ENST00000367612	4.41708		ENST00000367500	0		ENST00000391880	2.18383		ENST00000401119	0		ENST00000367500	0.504836		ENST00000367793	0		ENST00000608999	1.49633		ENST00000368002	2.62208
ENST00000367602	5.94834		ENST00000367455	8.07275		ENST00000366872	0		ENST00000368489	1.71587		ENST00000367500	0		ENST00000367793	0		ENST00000608999	0		ENST00000368002	3.34003
ENST00000367602	2.18689		ENST00000367455	7.78949		ENST00000366872	0		ENST00000368489	0		ENST00000367483	0		ENST00000367793	0		ENST00000367265	2.21289		ENST00000368002	1.35756
ENST00000367602	4.95695		ENST00000367455	12.9104		ENST00000445597	0		ENST00000368489	1.62227		ENST00000367483	0		ENST00000367793	0		ENST00000367265	1.46126		ENST00000368002	0
ENST00000367602	3.3844		ENST00000432079	9.69838		ENST00000445597	0		ENST00000368489	2.13571		ENST00000391997	0.19898		ENST00000367771	0.437013		ENST00000367222	0		ENST00000368002	1.55868
ENST00000367602	0.998788		ENST00000367409	6.65859		ENST00000445597	0		ENST00000368489	0.387935		ENST00000391997	0		ENST00000367771	12.5455		ENST00000367222	0		ENST00000368002	1.68506
ENST00000367602	3.80417		ENST00000367409	6.73741		ENST00000445597	0		ENST00000368489	1.36014		ENST00000391997	0		ENST00000209884	10.9439		ENST00000367222	0		ENST00000368002	1.81008
ENST00000367602	0.365677		ENST00000367409	10.0837		ENST00000445597	0		ENST00000368489	0.401915		ENST00000367455	0.954294		ENST00000209884	4.45337		ENST00000367222	0		ENST00000368002	0
ENST00000367602	0.91046		ENST00000367409	9.0083		ENST00000366769	6.60927		ENST00000368489	0.424881		ENST00000367455	0.827618		ENST00000356198	2.0112		ENST00000367222	0		ENST00000368002	2.72391
ENST00000263726	0		ENST00000367409	13.0912		ENST00000366769	4.8143		ENST00000368489	1.54905		ENST00000367455	0.91687		ENST00000356198	7.62398		ENST00000367222	0		ENST00000368002	0
ENST00000367590	3.225		ENST00000367409	11.2311		ENST00000366769	9.18494		ENST00000368489	2.68163		ENST00000367455	2.96891		ENST00000361951	9.6481		ENST00000367222	0		ENST00000368002	2.39797
ENST00000367590	2.56763		ENST00000367409	9.92286		ENST00000366769	5.94834		ENST00000368489	1.40039		ENST00000367455	0.719391		ENST00000361951	2.83396		ENST00000367222	0		ENST00000368002	2.62208
ENST00000367590	3.83547		ENST00000413035	5.7967		ENST00000366769	6.45001		ENST00000368489	1.6125		ENST00000367455	1.53313		ENST00000361951	0		ENST00000507825	2.12547		ENST00000368002	8.20358
ENST00000367563	0.108546		ENST00000361565	9.84952		ENST00000258243	1.21671		ENST00000368489	2.00301		ENST00000367455	3.74083		ENST00000361951	1.8519		ENST00000507825	0		ENST00000368002	2.0957
ENST00000367563	0		ENST00000295640	0.456161		ENST00000258243	1.84349		ENST00000368489	1.6164		ENST00000367435	13.9983		ENST00000361951	0.984429		ENST00000507825	0		ENST00000495483	9.99459
ENST00000367563	0.381304		ENST00000295640	3.18661		ENST00000258243	3.07673		ENST00000368489	1.02952		ENST00000367435	0.890674		ENST00000361951	2.28099		ENST00000367172	0		ENST00000495483	0.994902
ENST00000367563	0		ENST00000295640	2.11005		ENST00000258243	5.77716		ENST00000368489	1.77221		ENST00000367435	0		ENST00000361951	4.06612		ENST00000367172	0		ENST00000495483	2.79167
ENST00000367559	0		ENST00000272217	0.613231		ENST00000258243	1.9485		ENST00000368482	1.80733		ENST00000367435	7.542		ENST00000361951	0.882271		ENST00000367172	0		ENST00000495483	0
ENST00000367559	0.217622		ENST00000309017	9.10244		ENST00000354537	0		ENST00000292211	2.57017		ENST00000367435	3.59695		ENST00000361951	1.35537		ENST00000367172	0		ENST00000495483	1.72124
ENST00000367559	0		ENST00000309017	9.47523		ENST00000354537	0		ENST00000292211	3.37974		ENST00000408753	1.16901		ENST00000361951	2.08985		ENST00000367172	0		ENST00000495483	0.984429
ENST00000367559	1.24904		ENST00000309017	5.39897		ENST00000354537	0		ENST00000292211	2.81763		ENST00000367435	2.12547		ENST00000361951	1.28698		ENST00000367172	0		ENST00000495483	6.23472
ENST00000367559	12.0304		ENST00000309017	6.89467		ENST00000354537	0		ENST00000292211	1.85886		ENST00000420807	0		ENST00000361951	3.40076		ENST00000367172	0		ENST00000495483	4.75529
ENST00000367558	0.141627		ENST00000309017	8.14098		ENST00000354537	0		ENST00000292211	0.769182		ENST00000367433	0		ENST00000361951	3.74083		ENST00000367172	0		ENST00000484291	9.42457
ENST00000488956	0		ENST00000309017	9.39212		ENST00000354537	0		ENST00000292211	2.47847		ENST00000367433	0		ENST00000361951	3.18407		ENST00000367172	0		ENST00000484291	0
ENST00000488956	0		ENST00000309017	10.622		ENST00000354537	0		ENST00000292211	2.23063		ENST00000367429	0		ENST00000602767	21.5921		ENST00000367172	0		ENST00000484291	0.974175
ENST00000287713	0		ENST00000309017	10.4827		ENST00000354537	0		ENST00000292211	2.65551		ENST00000367429	0		ENST00000430245	27.4113		ENST00000367172	0		ENST00000484291	1.0056
ENST00000287713	0		ENST00000309017	9.79929		ENST00000354537	0		ENST00000292211	3.82393		ENST00000367412	0		ENST00000430245	27.8573		ENST00000367172	0		ENST00000484291	2.27595
ENST00000287713	0		ENST00000367274	6.62563		ENST00000414259	0.863469		ENST00000441613	3.54068		ENST00000367412	0		ENST00000430245	72.2661		ENST00000331830	0		ENST00000531954	17.38
ENST00000287713	0		ENST00000367274	6.45001		ENST00000414259	0		ENST00000441613	1.94496		ENST00000367412	0		ENST00000430245	74.1717		ENST00000331830	0		ENST00000534289	1.31719
ENST00000287713	0		ENST00000367274	5.00753		ENST00000414259	0.571956		ENST00000292211	3.569		ENST00000367412	0		ENST00000430245	19.41		ENST00000331830	0		ENST00000534289	0
ENST00000361641	6.32802		ENST00000367274	8.49763		ENST00000414259	0		ENST00000292211	4.71863		ENST00000367405	0		ENST00000430245	22.7483		ENST00000331830	0.405521		ENST00000534289	2.46107
ENST00000361641	8.63261		ENST00000367274	9.69838		ENST00000414259	0.660927		ENST00000292211	2.14483		ENST00000367405	0		ENST00000430245	27.8035		ENST00000367167	1.34853		ENST00000534289	4.59938
ENST00000318130	2.12491		ENST00000367274	7.26251		ENST00000448058	0		ENST00000292211	0.769182		ENST00000367405	1.76454		ENST00000430245	29.0237		ENST00000264515	0.909667		ENST00000354775	1.39583
ENST00000367483	0		ENST00000367274	41.9883		ENST00000602634	0		ENST00000368467	1.46752		ENST00000367405	0.984429		ENST00000430245	23.9797		ENST00000358024	0		ENST00000354775	0
ENST00000367483	0		ENST00000608999	5.94163		ENST00000258229	0		ENST00000368467	1.41627		ENST00000535699	0		ENST00000430245	58.7845		ENST00000360066	0.623472		ENST00000354775	0.644971
ENST00000367483	0		ENST00000367242	1.12233		ENST00000258229	0		ENST00000368467	2.89982		ENST00000294737	0		ENST00000430245	19.7832		ENST00000360066	3.29299		ENST00000354775	4.24218
ENST00000367483	0.837869		ENST00000367242	3.96556		ENST00000258229	0		ENST00000368465	1.19995		ENST00000294737	0		ENST00000430245	43.4204		ENST00000360066	0.748166		ENST00000367876	5.72576
ENST00000367483	3.4763		ENST00000367242	3.34594		ENST00000258229	0		ENST00000368465	0.978504		ENST00000367376	0		ENST00000430245	4.38379		ENST00000360066	1.67001		ENST00000367876	1.40633
ENST00000367483	4.59247		ENST00000367242	2.30258		ENST00000258229	0		ENST00000295542	0.314173		ENST00000367376	0		ENST00000367701	3.42149		ENST00000360066	0.820358		ENST00000367876	2.96891
ENST00000367483	3.14576		ENST00000367242	3.02192		ENST00000258229	0		ENST00000295542	0		ENST00000367376	0		ENST00000367696	6.97916		ENST00000360066	2.98471		ENST00000367876	1.90859
ENST00000367478	4.792		ENST00000367240	0.70256		ENST00000258229	0		ENST00000295542	0.855193		ENST00000367376	0		ENST00000367681	23.3357		ENST00000360066	6.0336		ENST00000367876	1.51145
ENST00000367483	3.39689		ENST00000332127	5.99273		ENST00000258229	0		ENST00000527418	0.560398		ENST00000367376	0		ENST00000367681	3.41628		ENST00000360066	0		ENST00000367874	7.84007
ENST00000367483	7.85181		ENST00000332127	4.11704		ENST00000258229	0		ENST00000527418	0.587007		ENST00000367376	0		ENST00000367681	3.8967		ENST00000360066	0.77934		ENST00000367866	13.0494
ENST00000367483	3.19023		ENST00000414487	40.9707		ENST00000258229	0		ENST00000527418	1.14391		ENST00000367376	0		ENST00000367681	4.72327		ENST00000360066	0		ENST00000466652	1.18381
ENST00000367478	10.8009		ENST00000414487	25.738		ENST00000583284	0		ENST00000527418	2.34803		ENST00000367376	0		ENST00000367681	3.85653		ENST00000360066	0.890674		ENST00000367854	0
ENST00000367478	7.93952		ENST00000414487	16.5498		ENST00000366618	0		ENST00000527418	0.697071		ENST00000367376	0		ENST00000476371	4.59452		ENST00000360066	0		ENST00000367816	3.96274
ENST00000367478	4.86162		ENST00000414487	14.8708		ENST00000366618	0		ENST00000527418	1.43911		ENST00000367376	0		ENST00000476371	1.77571		ENST00000360066	1.03912		ENST00000367816	10.9046
ENST00000367478	7.51369		ENST00000414487	10.1422		ENST00000366618	0		ENST00000527418	0.656067		ENST00000367376	0		ENST00000476371	22.9969		ENST00000360066	2.42911		ENST00000367816	6.57568
ENST00000367478	7.15484		ENST00000507825	15.1596		ENST00000366618	0.501265		ENST00000527418	0.527959		ENST00000367376	0		ENST00000263733	0.925948		ENST00000360066	1.22629		ENST00000367797	1.76454
ENST00000367470	10.6106		ENST00000507825	7.16987		ENST00000366578	0.413079		ENST00000527418	0.531102		ENST00000358823	1.0056		ENST00000367595	2.92252		ENST00000470041	4.04102		ENST00000367797	4.98777
ENST00000367470	8.51694		ENST00000507825	4.82298		ENST00000366578	0		ENST00000527418	1.20574		ENST00000358823	0		ENST00000367595	2.92252		ENST00000470041	1.21456		ENST00000367797	5.68117
ENST00000367455	13.2017		ENST00000507825	6.03779		ENST00000366578	0		ENST00000527418	1.79476		ENST00000358823	0		ENST00000367595	8.95083		ENST00000470041	0		ENST00000367797	4.72327
ENST00000367455	12.6336		ENST00000358024	0		ENST00000366578	0.332929		ENST00000527418	0		ENST00000358823	0		ENST00000488424	0		ENST00000367126	0.0666102		ENST00000367797	7.92549
ENST00000367455	16.6204		ENST00000367157	0.49986		ENST00000366578	0		ENST00000527418	0.733759		ENST00000358823	0.552121		ENST00000488424	0		ENST00000358184	0.0863534		ENST00000367797	5.10113
ENST00000367455	16.2871		ENST00000367156	0.0594834		ENST00000366578	0.611131		ENST00000527418	1.37269		ENST00000358823	1.37531		ENST00000488424	0		ENST00000367103	0		ENST00000367797	3.38537
ENST00000367455	9.26568		ENST00000367156	0		ENST00000366578	0.686347		ENST00000527418	3.4763		ENST00000358823	2.12547		ENST00000367549	37.6233		ENST00000367103	0		ENST00000367797	8.50189
ENST00000367455	9.50759		ENST00000367156	0		ENST00000366578	0.282358		ENST00000527418	1.23924		ENST00000358823	0		ENST00000367534	7.75538		ENST00000367103	0		ENST00000367797	4.49619
ENST00000367455	7.49491		ENST00000367156	0		ENST00000366578	0.123353		ENST00000527418	0.646559		ENST00000358823	2.43967		ENST00000367534	2.65684		ENST00000367103	3.71114		ENST00000367797	7.19391
ENST00000367435	4.69606		ENST00000367142	11.7475		ENST00000366574	0		ENST00000527418	0		ENST00000358823	0		ENST00000367534	3.8967		ENST00000367103	0		ENST00000367797	10.4201
ENST00000367433	0		ENST00000295713	1.23924		ENST00000366574	0		ENST00000527418	0.628346		ENST00000358823	0.665741		ENST00000367534	10.2023		ENST00000367103	0		ENST00000367793	0
ENST00000367433	0		ENST00000295713	1.5642		ENST00000366574	0		ENST00000527418	0.628346		ENST00000362061	0		ENST00000304685	1.12405		ENST00000367103	0		ENST00000367793	0
ENST00000367429	1.92919		ENST00000367120	1.0707		ENST00000366574	0		ENST00000527418	1.43911		ENST00000362061	0		ENST00000361641	13.611		ENST00000367103	0		ENST00000367793	0
ENST00000367429	4.24881		ENST00000367120	1.00253		ENST00000366574	0		ENST00000527418	1.84115		ENST00000362061	0		ENST00000361641	0		ENST00000367103	1.31411		ENST00000367793	0
ENST00000367429	5.28306		ENST00000367120	0		ENST00000366574	0		ENST00000368409	0.652867		ENST00000362061	0		ENST00000361641	1.38549		ENST00000356495	0		ENST00000367793	0
ENST00000367429	6.30649		ENST00000367120	0.318661		ENST00000366574	0		ENST00000505139	0.711902		ENST00000362061	0		ENST00000318130	4.15648		ENST00000356495	0		ENST00000367793	0
ENST00000367429	2.88669		ENST00000367120	0		ENST00000366574	0.0554882		ENST00000368409	0.467964		ENST00000362061	0		ENST00000318130	9.04328		ENST00000356495	0		ENST00000367793	0
ENST00000367429	4.38389		ENST00000367120	0		ENST00000366574	0		ENST00000368409	0		ENST00000362061	0		ENST00000235382	8.68407		ENST00000356495	0		ENST00000367771	0.437013
ENST00000367429	1.37977		ENST00000472709	11.1531		ENST00000366574	0		ENST00000447866	19.2685		ENST00000362061	0		ENST00000235382	0		ENST00000356495	0		ENST00000367771	12.5455
ENST00000367429	1.2674		ENST00000411990	0.99139		ENST00000366574	0		ENST00000368354	6.10488		ENST00000362061	0		ENST00000235382	1.53313		ENST00000356495	0		ENST00000209884	10.9439
ENST00000367409	4.94032		ENST00000367078	0		ENST00000366574	0		ENST00000443642	8.92251		ENST00000362061	0		ENST00000235382	0		ENST00000356495	0		ENST00000209884	4.45337
ENST00000367409	5.27959		ENST00000367078	0		ENST00000319653	0		ENST00000368354	1.82534		ENST00000362061	0		ENST00000235382	0.536859		ENST00000367052	0		ENST00000356198	2.0112
ENST00000367409	2.78828		ENST00000367078	0		ENST00000319653	0		ENST00000443642	2.06965		ENST00000335211	0		ENST00000367405	1.35537		ENST00000367052	0		ENST00000356198	7.62398
ENST00000367409	5.50415		ENST00000367078	0		ENST00000319653	0		ENST00000443642	4.95695		ENST00000335211	0		ENST00000367405	1.96803		ENST00000367052	0		ENST00000361951	9.6481
ENST00000367409	5.34421		ENST00000367078	0		ENST00000319653	0		ENST00000368354	2.27615		ENST00000335211	0		ENST00000535699	3.71114		ENST00000367052	0		ENST00000361951	2.83396
ENST00000367409	4.4379		ENST00000367052	0.336275		ENST00000366560	5.95644		ENST00000368354	4.69606		ENST00000335211	0		ENST00000362061	0		ENST00000367052	0		ENST00000361951	0
ENST00000367409	6.58709		ENST00000367052	0.25348		ENST00000366560	9.33073		ENST00000368354	1.79476		ENST00000335211	0		ENST00000449188	0		ENST00000367052	0		ENST00000361951	1.8519
ENST00000367409	6.19026		ENST00000367052	0.437378		ENST00000366560	6.67432		ENST00000368354	2.97417		ENST00000335211	0		ENST00000449188	0.935208		ENST00000367052	0		ENST00000361951	0.984429
ENST00000367409	5.11185		ENST00000367052	0		ENST00000366560	3.73603		ENST00000368354	2.90951		ENST00000509001	0		ENST00000413035	6.46032		ENST00000367052	0		ENST00000361951	2.28099
ENST00000367409	7.25626		ENST00000367052	0.409289		ENST00000366560	7.84099		ENST00000368354	3.24108		ENST00000509001	0		ENST00000361565	15.3844		ENST00000367052	0		ENST00000361951	4.06612
ENST00000294737	0.20654		ENST00000367052	0		ENST00000366560	9.31471		ENST00000368354	1.7845		ENST00000509001	0		ENST00000295640	3.25123		ENST00000367052	0		ENST00000361951	0.882271
ENST00000294737	1.08811		ENST00000367052	0		ENST00000366560	9.12529		ENST00000368354	3.64955		ENST00000509001	2.69125		ENST00000295640	1.33601		ENST00000367052	0		ENST00000361951	1.35537
ENST00000367390	0		ENST00000367052	0		ENST00000366560	9.32808		ENST00000368346	2.17403		ENST00000391967	5.49601		ENST00000295640	1.26379		ENST00000508064	0		ENST00000361951	2.08985
ENST00000367390	0.220854		ENST00000367052	0		ENST00000463155	0.710957		ENST00000368346	3.85358		ENST00000391967	7.58277		ENST00000272217	0.321377		ENST00000508064	0		ENST00000361951	1.28698
ENST00000367390	0.172223		ENST00000367052	0		ENST00000366548	6.30885		ENST00000368346	7.8072		ENST00000391967	6.52471		ENST00000309017	0.055469		ENST00000508064	0		ENST00000361951	3.40076
ENST00000367376	0.935928		ENST00000367052	0.450632		ENST00000366548	5.74221		ENST00000368321	11.8144		ENST00000391967	4.0958		ENST00000309017	0		ENST00000508064	0		ENST00000361951	3.74083
ENST00000367376	2.41149		ENST00000508064	5.26832		ENST00000366548	10.1707		ENST00000368321	8.60944		ENST00000391967	2.5978		ENST00000309017	0		ENST00000413764	0		ENST00000361951	3.18407
ENST00000367376	1.71587		ENST00000508064	3.54873		ENST00000366548	5.92952		ENST00000368321	13.3838		ENST00000391967	6.52471		ENST00000309017	0		ENST00000261455	1.74805		ENST00000602767	21.5921
ENST00000367376	2.86503		ENST00000508064	2.62427		ENST00000355875	0.969838		ENST00000368321	13.1089		ENST00000391967	4.49619		ENST00000309017	0		ENST00000261455	0.64945		ENST00000430245	27.4113
ENST00000367376	2.78828		ENST00000508064	6.8231		ENST00000355875	2.64153		ENST00000516999	45.3096		ENST00000391967	1.77501		ENST00000309017	0		ENST00000261455	0		ENST00000430245	27.8573
ENST00000367376	1.6282		ENST00000508064	1.80253		ENST00000366534	0		ENST00000368321	13.6848		ENST00000391967	3.92395		ENST00000309017	0		ENST00000261455	0.619343		ENST00000430245	72.2661
ENST00000367376	1.87448		ENST00000367025	0.99139		ENST00000366534	0		ENST00000368321	17.1587		ENST00000441932	0		ENST00000309017	0		ENST00000366960	2.0112		ENST00000430245	74.1717
ENST00000367376	2.82358		ENST00000367025	2.87823		ENST00000366534	0		ENST00000368321	15.812		ENST00000608999	1.49633		ENST00000309017	0		ENST00000366960	0		ENST00000430245	19.41
ENST00000367376	3.43173		ENST00000367025	0.756145		ENST00000366522	0.619619		ENST00000368321	12.1987		ENST00000608999	0		ENST00000367274	1.2346		ENST00000366960	2.12547		ENST00000430245	22.7483
ENST00000367376	2.45574		ENST00000367025	0.9841		ENST00000407071	0		ENST00000368321	7.22889		ENST00000367265	2.21289		ENST00000367274	1.12676		ENST00000366960	0.938139		ENST00000430245	27.8035
ENST00000367376	1.48708		ENST00000367025	1.97401		ENST00000407071	0.0393409		ENST00000368321	21.2092		ENST00000367265	1.46126		ENST00000367274	1.90859		ENST00000366960	3.15239		ENST00000430245	29.0237
ENST00000367376	1.17401		ENST00000367025	2.75599		ENST00000326225	5.22803		ENST00000532414	0.700391		ENST00000367222	0		ENST00000367274	2.67202		ENST00000491455	2.4092		ENST00000430245	23.9797
ENST00000367376	0		ENST00000294811	1.85752		ENST00000326225	5.11947		ENST00000532414	0.295447		ENST00000367222	0		ENST00000367274	8.13224		ENST00000366955	4.63739		ENST00000430245	58.7845
ENST00000367376	5.979		ENST00000294811	26.8661		ENST00000326225	4.19013		ENST00000368301	1.04971		ENST00000367222	0		ENST00000367274	1.08745		ENST00000366955	5.1385		ENST00000430245	19.7832
ENST00000367376	3.9259		ENST00000367021	0.0604301		ENST00000326225	5.74556		ENST00000368301	0.189036		ENST00000367222	0		ENST00000367274	18.7042		ENST00000366955	0.964132		ENST00000430245	43.4204
ENST00000367376	2.84156		ENST00000367021	0.378072		ENST00000326225	7.73284		ENST00000368301	4.28967		ENST00000367222	0		ENST00000608999	4.01105		ENST00000366955	3.24082		ENST00000430245	4.38379
ENST00000367376	0.99139		ENST00000367021	0		ENST00000326225	12.2153		ENST00000368301	5.71041		ENST00000367222	0		ENST00000367242	5.47196		ENST00000366955	1.49633		ENST00000367701	3.42149
ENST00000367376	3.29354		ENST00000367021	0.282358		ENST00000326225	4.61509		ENST00000368301	7.34795		ENST00000367222	0		ENST00000367242	2.10159		ENST00000366955	2.19189		ENST00000367696	6.97916
ENST00000367376	4.95695		ENST00000367021	0		ENST00000326225	6.46559		ENST00000368301	1.0707		ENST00000367222	0		ENST00000367242	1.12001		ENST00000366955	1.53313		ENST00000367681	23.3357
ENST00000367376	2.0126		ENST00000367021	0		ENST00000326225	5.45264		ENST00000368301	2.83898		ENST00000507825	2.12547		ENST00000367242	1.17636		ENST00000307340	0		ENST00000367681	3.41628
ENST00000367376	5.32687		ENST00000491415	7.11611		ENST00000326225	4.23202		ENST00000368301	4.01915		ENST00000507825	0		ENST00000367242	1.03912		ENST00000307340	0		ENST00000367681	3.8967
ENST00000367350	3.28641		ENST00000491415	4.57565		ENST00000320065	0		ENST00000368301	3.33552		ENST00000507825	0		ENST00000367242	2.33802		ENST00000366933	0		ENST00000367681	4.72327
ENST00000367350	3.55607		ENST00000491415	2.97417		ENST00000366473	0		ENST00000368301	3.74895		ENST00000367172	0		ENST00000332127	12.7528		ENST00000484239	0		ENST00000367681	3.85653
ENST00000367350	3.01436		ENST00000491415	2.06301		ENST00000328570	0		ENST00000368301	1.9029		ENST00000367172	0		ENST00000332127	6.44971		ENST00000484239	0		ENST00000476371	4.59452
ENST00000367350	6.2165		ENST00000491415	4.56265		ENST00000328782	0		ENST00000355014	0		ENST00000367172	0		ENST00000550078	3.52161		ENST00000484239	0		ENST00000476371	1.77571
ENST00000367350	3.27159		ENST00000367005	1.18023		ENST00000317450	0		ENST00000413555	19.0533		ENST00000367172	0		ENST00000332127	0		ENST00000358951	0		ENST00000476371	22.9969
ENST00000358823	0.479705		ENST00000366999	3.9259		ENST00000590317	0		ENST00000413555	5.75646		ENST00000367172	0		ENST00000332127	2.59387		ENST00000358951	1.24694		ENST00000263733	0.925948
ENST00000358823	0		ENST00000366999	3.46307		ENST00000280886	0		ENST00000413555	22.3063		ENST00000367172	0		ENST00000414487	27.6745		ENST00000358951	0		ENST00000367595	2.92252
ENST00000358823	0.544055		ENST00000366999	2.83254		ENST00000280886	0		ENST00000413555	13.8957		ENST00000367172	0		ENST00000414487	21.5817		ENST00000358951	0		ENST00000367595	2.92252
ENST00000358823	0.646559		ENST00000366999	2.72028		ENST00000280886	0		ENST00000368255	2.65777		ENST00000367172	0		ENST00000414487	6.0336		ENST00000358951	0		ENST00000367595	8.95083
ENST00000358823	0.28364		ENST00000366999	1.67297		ENST00000280886	0		ENST00000368255	1.13663		ENST00000367172	0		ENST00000414487	5.99492		ENST00000366918	0		ENST00000488424	0
ENST00000358823	0.656067		ENST00000366999	3.49499		ENST00000358220	1.17401		ENST00000368255	0		ENST00000367172	0		ENST00000414487	3.75195		ENST00000366918	0		ENST00000488424	0
ENST00000358823	0.608353		ENST00000366999	7.62608		ENST00000358220	1.33456		ENST00000368255	0		ENST00000367172	0		ENST00000367204	1.74805		ENST00000366918	0		ENST00000488424	0
ENST00000358823	0.619619		ENST00000366994	20.7291		ENST00000358220	1.89841		ENST00000255039	0.185114		ENST00000367172	0		ENST00000308302	0.525398		ENST00000366881	0		ENST00000367549	37.6233
ENST00000358823	0.387935		ENST00000366991	12.2226		ENST00000381312	0		ENST00000255039	0.318661		ENST00000331830	0		ENST00000308302	1.0277		ENST00000366881	0		ENST00000367534	7.75538
ENST00000358823	0.378072		ENST00000366991	4.99661		ENST00000381312	0		ENST00000255039	0		ENST00000331830	0		ENST00000308302	2.22669		ENST00000366872	0		ENST00000367534	2.65684
ENST00000358823	0.241966		ENST00000366991	10.0151		ENST00000436383	0		ENST00000255039	0		ENST00000331830	0		ENST00000367188	5.36961		ENST00000366872	0		ENST00000367534	3.8967
ENST00000362061	0		ENST00000366978	6.60927		ENST00000436383	0		ENST00000255039	1.92295		ENST00000331830	0.405521		ENST00000367188	4.10857		ENST00000433674	0		ENST00000367534	10.2023
ENST00000449188	0		ENST00000366978	6.17712		ENST00000358415	0		ENST00000255039	0.735372		ENST00000367167	1.34853		ENST00000367157	2.35767		ENST00000445597	0		ENST00000304685	1.12405
ENST00000449188	0		ENST00000366978	4.57565		ENST00000358415	0		ENST00000255039	0.285978		ENST00000264515	0.909667		ENST00000367156	0		ENST00000445597	0		ENST00000361641	13.611
ENST00000335211	0		ENST00000366978	7.8728		ENST00000358415	0		ENST00000313146	2.3286		ENST00000358024	0		ENST00000367156	0		ENST00000445597	0		ENST00000361641	0
ENST00000335211	0		ENST00000366974	15.432		ENST00000358415	0		ENST00000313146	4.23819		ENST00000367126	0.0666102		ENST00000367156	0		ENST00000445597	0		ENST00000361641	1.38549
ENST00000335211	0		ENST00000366974	5.57657		ENST00000358415	0		ENST00000313146	4.34746		ENST00000358184	0.0863534		ENST00000367156	0		ENST00000445597	0		ENST00000318130	4.15648
ENST00000335211	0		ENST00000366974	2.44452		ENST00000358415	0.394801		ENST00000368218	5.65592		ENST00000367103	0		ENST00000360066	0.623472		ENST00000366769	0		ENST00000318130	9.04328
ENST00000335211	0		ENST00000366962	2.73697		ENST00000358415	0.675948		ENST00000337428	0		ENST00000367103	0		ENST00000360066	3.29299		ENST00000366769	0		ENST00000235382	8.68407
ENST00000335211	0		ENST00000366962	7.04409		ENST00000358415	1.29688		ENST00000337428	0		ENST00000367103	0		ENST00000360066	0.748166		ENST00000366769	0.772899		ENST00000235382	0
ENST00000441932	0.252048		ENST00000366962	4.24881		ENST00000358415	1.20574		ENST00000337428	0		ENST00000367103	3.71114		ENST00000360066	1.67001		ENST00000366769	2.10949		ENST00000235382	1.53313
ENST00000441932	0		ENST00000366962	4.02679		ENST00000355358	0		ENST00000337428	0		ENST00000367103	0		ENST00000360066	0.820358		ENST00000295012	0		ENST00000235382	0
ENST00000367302	0.437378		ENST00000366962	1.29312		ENST00000355358	0		ENST00000337428	0.579384		ENST00000367103	0		ENST00000360066	2.98471		ENST00000570156	0		ENST00000235382	0.536859
ENST00000367302	0.611131		ENST00000366962	3.83389		ENST00000379328	0		ENST00000337428	0.656067		ENST00000367103	0		ENST00000360066	6.0336		ENST00000258243	0.850189		ENST00000367435	13.9983
ENST00000577455	0		ENST00000366962	3.29447		ENST00000379328	0		ENST00000337428	0.280582		ENST00000367103	0		ENST00000360066	0		ENST00000258243	0.386449		ENST00000367435	0.890674
ENST00000608999	2.1414		ENST00000366962	9.00629		ENST00000379328	0		ENST00000337428	0		ENST00000367103	1.31411		ENST00000360066	0.77934		ENST00000258243	3.22485		ENST00000367435	0
ENST00000608999	0.980496		ENST00000366862	3.03192		ENST00000379328	0		ENST00000337428	0		ENST00000356495	0		ENST00000360066	0		ENST00000258243	3.36406		ENST00000367435	7.542
ENST00000367265	4.72516		ENST00000281701	7.33357		ENST00000379261	0		ENST00000337428	0.299413		ENST00000356495	0		ENST00000360066	0.890674		ENST00000258243	0.850962		ENST00000367435	3.59695
ENST00000367265	4.46125		ENST00000281701	4.23537		ENST00000379261	0.332929		ENST00000337428	0.479705		ENST00000356495	0		ENST00000360066	0		ENST00000391860	0		ENST00000408753	1.16901
ENST00000367222	0		ENST00000445597	0		ENST00000609104	2.34803		ENST00000337428	0.506961		ENST00000356495	0		ENST00000360066	1.03912		ENST00000354537	0		ENST00000367435	2.12547
ENST00000367222	0		ENST00000445597	0.699256		ENST00000609104	1.80253		ENST00000337428	5.62681		ENST00000356495	0		ENST00000360066	2.42911		ENST00000354537	0		ENST00000367405	1.35537
ENST00000367222	0		ENST00000304786	26.0849		ENST00000609104	0.686347		ENST00000337428	5.16178		ENST00000356495	0		ENST00000360066	1.22629		ENST00000354537	0		ENST00000367405	1.96803
ENST00000367222	0		ENST00000366816	0.917954		ENST00000609104	1.4238		ENST00000337428	2.5916		ENST00000356495	0		ENST00000367142	5.27703		ENST00000354537	0		ENST00000535699	3.71114
ENST00000367222	0		ENST00000366816	5.87007		ENST00000609104	2.97417		ENST00000368194	1.20871		ENST00000411990	0		ENST00000470041	4.04102		ENST00000354537	0		ENST00000362061	0
ENST00000367222	0		ENST00000366816	14.5734		ENST00000609104	5.57657		ENST00000390226	2.36881		ENST00000367078	19.7832		ENST00000470041	1.21456		ENST00000354537	0		ENST00000449188	0
ENST00000367222	0		ENST00000366816	6.41488		ENST00000609104	0.818579		ENST00000368194	1.65232		ENST00000367078	10.4883		ENST00000470041	0		ENST00000354537	0		ENST00000449188	0.935208
ENST00000367222	0		ENST00000366816	8.55938		ENST00000379215	1.2656		ENST00000368194	0.361235		ENST00000367078	5.40583		ENST00000472709	0		ENST00000354537	0		ENST00000413035	6.46032
ENST00000357681	2.51066		ENST00000366794	7.84099		ENST00000397053	3.14912		ENST00000368194	0.939212		ENST00000367078	4.78231		ENST00000367025	0		ENST00000354537	0		ENST00000361565	15.3844
ENST00000357681	0.498464		ENST00000366794	8.48147		ENST00000397053	1.73253		ENST00000368194	1.60211		ENST00000367078	3.0168		ENST00000367025	0		ENST00000448058	1.07495		ENST00000295640	3.25123
ENST00000357681	2.05115		ENST00000366714	0.0855466		ENST00000397053	6.28767		ENST00000368131	0		ENST00000367052	0		ENST00000367025	0		ENST00000439617	1.49127		ENST00000295640	1.33601
ENST00000357681	2.52524		ENST00000366713	1.09883		ENST00000397053	5.66149		ENST00000368109	0		ENST00000367052	0		ENST00000367025	0		ENST00000258229	0		ENST00000295640	1.26379
ENST00000357681	1.86859		ENST00000366713	7.04409		ENST00000281141	1.85886		ENST00000368109	0.166465		ENST00000367052	0		ENST00000367025	0		ENST00000583284	0		ENST00000272217	0.321377
ENST00000357681	2.30393		ENST00000366711	0.65223		ENST00000281141	8.92251		ENST00000368109	0.571956		ENST00000367052	0		ENST00000367025	1.80542		ENST00000366618	0		ENST00000309017	0.055469
ENST00000357681	1.48004		ENST00000570156	0		ENST00000281141	7.31353		ENST00000368090	1.65193		ENST00000367052	0		ENST00000294811	0.671362		ENST00000366618	0		ENST00000309017	0
ENST00000357681	2.50164		ENST00000570156	0		ENST00000281141	4.77992		ENST00000368088	0		ENST00000367052	0		ENST00000294811	14.4673		ENST00000366618	0		ENST00000309017	0
ENST00000357681	3.29525		ENST00000570156	0		ENST00000281141	4.18243		ENST00000368088	0.0463266		ENST00000367052	0		ENST00000367021	0		ENST00000366618	0		ENST00000309017	0
ENST00000367199	0.0373953		ENST00000570156	0		ENST00000357447	0		ENST00000368088	0.173985		ENST00000367052	0		ENST00000367021	0		ENST00000389794	0		ENST00000309017	0
ENST00000367199	0		ENST00000570156	0		ENST00000467536	0		ENST00000314485	1.16525		ENST00000367052	0		ENST00000367021	0		ENST00000389794	0		ENST00000309017	0
ENST00000367199	0		ENST00000570156	0		ENST00000467536	0		ENST00000314485	1.02952		ENST00000367052	0		ENST00000367021	0		ENST00000389794	0.584505		ENST00000309017	0
ENST00000367199	0		ENST00000570156	0		ENST00000324631	3.6836		ENST00000314485	0.108021		ENST00000367052	0		ENST00000367021	0		ENST00000389794	0.540583		ENST00000309017	0
ENST00000367199	0		ENST00000570156	0		ENST00000324631	3.84082		ENST00000314485	0.657679		ENST00000508064	0		ENST00000367021	0		ENST00000389794	0.64945		ENST00000309017	0
ENST00000367199	0		ENST00000570156	0		ENST00000324631	3.28724		ENST00000314485	0.483867		ENST00000508064	0		ENST00000491415	8.60621		ENST00000389794	0		ENST00000367274	1.2346
ENST00000367188	9.52934		ENST00000570156	0		ENST00000324631	2.65264		ENST00000314485	0.355007		ENST00000508064	0		ENST00000491415	0		ENST00000389794	0		ENST00000367274	1.12676
ENST00000367172	0		ENST00000570156	0		ENST00000324631	2.10825		ENST00000314485	0		ENST00000508064	0		ENST00000491415	0.77934		ENST00000264187	6.68006		ENST00000367274	1.90859
ENST00000367172	0		ENST00000570156	0		ENST00000377304	2.11005		ENST00000368061	0		ENST00000413764	0		ENST00000491415	1.08117		ENST00000264187	3.04133		ENST00000367274	2.67202
ENST00000367172	0		ENST00000570156	0		ENST00000377072	5.93252		ENST00000495483	6.4891		ENST00000261455	1.74805		ENST00000491415	0		ENST00000264187	2.38269		ENST00000367274	8.13224
ENST00000367172	0		ENST00000570156	0		ENST00000377072	4.56265		ENST00000495483	5.09002		ENST00000261455	0.64945		ENST00000413764	2.12547		ENST00000264187	3.28143		ENST00000367274	1.08745
ENST00000367172	0		ENST00000570156	0		ENST00000377072	4.81964		ENST00000367998	5.28231		ENST00000261455	0		ENST00000367005	7.42228		ENST00000264187	2.96891		ENST00000367274	18.7042
ENST00000367172	0		ENST00000570156	0		ENST00000377072	6.97071		ENST00000367998	4.71863		ENST00000261455	0.619343		ENST00000366999	3.74083		ENST00000264187	3.80608		ENST00000608999	4.01105
ENST00000367172	0		ENST00000570156	0		ENST00000377072	3.26433		ENST00000367998	5.48515		ENST00000366960	2.0112		ENST00000366999	0.427036		ENST00000264187	5.35582		ENST00000367242	5.47196
ENST00000367172	0		ENST00000570156	0		ENST00000377072	3.64076		ENST00000367998	4.22645		ENST00000366960	0		ENST00000366999	1.48446		ENST00000366574	0		ENST00000367242	2.10159
ENST00000367172	0		ENST00000570156	0		ENST00000376573	5.87007		ENST00000367998	3.79681		ENST00000366960	2.12547		ENST00000366999	2.28099		ENST00000366574	0		ENST00000367242	1.12001
ENST00000367172	0		ENST00000570156	0		ENST00000376500	0		ENST00000367998	2.798		ENST00000366960	0.938139		ENST00000366999	0.77934		ENST00000366574	0		ENST00000367242	1.17636
ENST00000367172	0		ENST00000344517	3.75452		ENST00000376500	0		ENST00000367998	3.61723		ENST00000366960	3.15239		ENST00000366999	1.29291		ENST00000366574	0		ENST00000367242	1.03912
ENST00000367172	0		ENST00000344517	2.67675		ENST00000376351	0		ENST00000495483	6.82219		ENST00000491455	2.4092		ENST00000366999	7.59357		ENST00000366574	0		ENST00000367242	2.33802
ENST00000331830	0		ENST00000344517	0.239423		ENST00000265944	0		ENST00000367998	32.5551		ENST00000366955	4.63739		ENST00000366994	13.2252		ENST00000366574	0		ENST00000332127	12.7528
ENST00000331830	0		ENST00000040877	0.143911		ENST00000265944	0		ENST00000484291	1.77034		ENST00000366955	5.1385		ENST00000366991	3.5871		ENST00000366574	0		ENST00000332127	6.44971
ENST00000331830	0.345834		ENST00000366610	5.17969		ENST00000265944	0		ENST00000484291	3.253		ENST00000366955	0.964132		ENST00000366991	2.2445		ENST00000366574	0		ENST00000550078	3.52161
ENST00000331830	0		ENST00000366610	0.736324		ENST00000376261	0		ENST00000484291	3.83764		ENST00000366955	3.24082		ENST00000366991	3.81717		ENST00000366574	0		ENST00000332127	0
ENST00000331830	0		ENST00000366600	0.656067		ENST00000376261	0		ENST00000484291	2.36881		ENST00000366955	1.49633		ENST00000366978	3.46373		ENST00000366574	0		ENST00000332127	2.59387
ENST00000331830	0		ENST00000526589	0		ENST00000376261	0		ENST00000367942	15.3732		ENST00000366955	2.19189		ENST00000366978	2.87756		ENST00000366574	0		ENST00000414487	27.6745
ENST00000331830	0		ENST00000526589	0		ENST00000376261	0		ENST00000367935	0.189438		ENST00000366955	1.53313		ENST00000366978	2.39797		ENST00000366574	0		ENST00000414487	21.5817
ENST00000331830	0.282358		ENST00000487567	2.26318		ENST00000376236	0		ENST00000367935	0.394801		ENST00000307340	0		ENST00000366978	7.33496		ENST00000319653	0		ENST00000414487	6.0336
ENST00000331830	0.299413		ENST00000526589	0.569522		ENST00000376236	0		ENST00000367935	0		ENST00000307340	0		ENST00000366974	5.88181		ENST00000319653	0		ENST00000414487	5.99492
ENST00000331830	0		ENST00000526589	6.86347		ENST00000375790	0		ENST00000420220	0.545719		ENST00000366933	0		ENST00000366974	0		ENST00000366560	0.50965		ENST00000414487	3.75195
ENST00000331830	0.190652		ENST00000526589	2.42789		ENST00000375790	0		ENST00000420220	0.686347		ENST00000484239	0		ENST00000366974	0		ENST00000366560	1.22249		ENST00000367204	1.74805
ENST00000331830	0		ENST00000366582	5.09858		ENST00000441595	0.378072		ENST00000367874	8.28137		ENST00000484239	0		ENST00000366962	1.35537		ENST00000366560	1.47277		ENST00000308302	0.525398
ENST00000331830	0.239852		ENST00000366582	6.62563		ENST00000375664	5.72729		ENST00000367866	16.9459		ENST00000484239	0		ENST00000366962	2.19189		ENST00000366560	0.921387		ENST00000308302	1.0277
ENST00000331830	0		ENST00000366582	5.37882		ENST00000375664	7.56145		ENST00000466652	0		ENST00000358951	0		ENST00000366962	2.58981		ENST00000366560	2.26717		ENST00000308302	2.22669
ENST00000331830	0.265551		ENST00000366582	5.78311		ENST00000375664	5.90113		ENST00000466652	5.08244		ENST00000358951	1.24694		ENST00000366962	8.78129		ENST00000366560	1.54155		ENST00000367188	5.36961
ENST00000331830	1.00408		ENST00000366582	5.93115		ENST00000375664	6.32304		ENST00000367854	4.36274		ENST00000358951	0		ENST00000366958	4.50285		ENST00000366560	3.71958		ENST00000367188	4.10857
ENST00000360066	0		ENST00000366582	33.7314		ENST00000375664	5.06649		ENST00000367811	2.75599		ENST00000358951	0		ENST00000366955	6.68006		ENST00000366560	0.850189		ENST00000367157	2.35767
ENST00000360066	0		ENST00000366578	0.413079		ENST00000375400	0		ENST00000329281	10.1937		ENST00000358951	0		ENST00000366955	2.31487		ENST00000366544	1.02996		ENST00000367156	0
ENST00000360066	0		ENST00000366578	0		ENST00000384880	0		ENST00000329281	1.73815		ENST00000366918	0		ENST00000366955	2.38573		ENST00000355875	1.35537		ENST00000367156	0
ENST00000360066	0		ENST00000366578	0		ENST00000488625	1.43911		ENST00000367771	1.87623		ENST00000366918	0		ENST00000259154	3.23343		ENST00000355875	0.615268		ENST00000367156	0
ENST00000360066	0		ENST00000366578	0.332929		ENST00000488625	0.83129		ENST00000367771	15.2336		ENST00000366918	0		ENST00000259154	1.76454		ENST00000366534	0.19606		ENST00000367156	0
ENST00000360066	0		ENST00000366578	0		ENST00000488625	0		ENST00000356198	10.5535		ENST00000474863	3.23673		ENST00000259154	0		ENST00000366534	0.211585		ENST00000367142	5.27703
ENST00000360066	0		ENST00000366578	0.611131		ENST00000488625	0		ENST00000356198	14.79		ENST00000340934	7.69323		ENST00000259154	3.84332		ENST00000366534	0		ENST00000472709	0
ENST00000360066	0		ENST00000366578	0.686347		ENST00000488625	0.740604		ENST00000361951	22.437		ENST00000340934	1.61243		ENST00000366932	17.2568		ENST00000366534	0		ENST00000411990	0
ENST00000360066	0.371771		ENST00000366578	0.282358		ENST00000375250	0.670585		ENST00000361951	5.85821		ENST00000340934	1.76454		ENST00000366928	15.0179		ENST00000366534	0		ENST00000367078	19.7832
ENST00000360066	0		ENST00000366578	0.123353		ENST00000375250	1.31213		ENST00000361951	1.3519		ENST00000340934	1.94835		ENST00000358951	12.1456		ENST00000366534	1.18381		ENST00000367078	10.4883
ENST00000360066	0		ENST00000366535	1.43046		ENST00000375250	0.665859		ENST00000361951	5.3005		ENST00000340934	0.984429		ENST00000344922	2.1417		ENST00000366534	0		ENST00000367078	5.40583
ENST00000360066	0		ENST00000366534	0		ENST00000375250	0		ENST00000361951	5.16566		ENST00000340934	1.2989		ENST00000344922	0		ENST00000407071	0		ENST00000367078	4.78231
ENST00000360066	0.495695		ENST00000366534	0		ENST00000375250	0.45523		ENST00000361951	3.98974		ENST00000340934	0		ENST00000344922	2.12547		ENST00000407071	0		ENST00000367078	3.0168
ENST00000360066	0		ENST00000326225	4.91792		ENST00000265371	0		ENST00000361951	3.87935		ENST00000366872	0		ENST00000344922	2.42911		ENST00000465049	1.92826		ENST00000367025	0
ENST00000360066	0.061577		ENST00000326225	0.384591		ENST00000265371	0		ENST00000361951	3.36698		ENST00000366872	0		ENST00000344922	3.40076		ENST00000479214	1.92826		ENST00000367025	0
ENST00000367145	0.171587		ENST00000355029	4.53687		ENST00000265371	0		ENST00000361951	5.81903		ENST00000433674	0		ENST00000344922	1.31719		ENST00000465049	0.570249		ENST00000367025	0
ENST00000367145	0		ENST00000380127	12.9251		ENST00000265371	0		ENST00000361951	3.98771		ENST00000445597	0		ENST00000344922	0.899238		ENST00000320002	0		ENST00000367025	0
ENST00000367145	0.113663		ENST00000380127	4.35244		ENST00000321660	0		ENST00000361951	6.13934		ENST00000445597	0		ENST00000344922	0.766564		ENST00000366474	0		ENST00000367025	0
ENST00000367145	0		ENST00000380127	4.84919		ENST00000321660	0		ENST00000361951	16.2227		ENST00000445597	0		ENST00000344922	1.68506		ENST00000366473	0		ENST00000367025	1.80542
ENST00000470041	0.826158		ENST00000380094	1.17401		ENST00000302609	1.41627		ENST00000361951	10.1122		ENST00000445597	0		ENST00000344922	6.80151		ENST00000590317	0		ENST00000294811	0.671362
ENST00000358184	0		ENST00000380094	1.14391		ENST00000302609	1.40882		ENST00000361951	12.7588		ENST00000445597	0		ENST00000344922	3.11736		ENST00000397962	0		ENST00000294811	14.4673
ENST00000422431	0		ENST00000380094	2.21677		ENST00000302609	0.354068		ENST00000602767	44.9344		ENST00000366769	0		ENST00000344922	1.35537		ENST00000397962	1.01653		ENST00000367021	0
ENST00000413764	0		ENST00000380094	1.23924		ENST00000374518	4.71064		ENST00000430245	45.6381		ENST00000366769	0		ENST00000366881	0		ENST00000397962	1.07495		ENST00000367021	0
ENST00000413764	0		ENST00000380094	0		ENST00000374518	3.8136		ENST00000430245	55.0538		ENST00000366769	0.772899		ENST00000366881	0		ENST00000397962	0		ENST00000367021	0
ENST00000367007	0		ENST00000380094	1.01392		ENST00000355710	0		ENST00000430245	107.476		ENST00000366769	2.10949		ENST00000366862	6.96109		ENST00000397962	0		ENST00000367021	0
ENST00000367005	3.06967		ENST00000380094	0.520566		ENST00000355710	0		ENST00000430245	89.2251		ENST00000295012	0		ENST00000465271	13.0798		ENST00000397962	0		ENST00000367021	0
ENST00000367005	2.31753		ENST00000397269	0.527959		ENST00000355710	0		ENST00000430245	36.1951		ENST00000570156	0		ENST00000465271	2.75061		ENST00000280886	0		ENST00000367021	0
ENST00000367005	3.13071		ENST00000446108	3.2121		ENST00000355710	0		ENST00000430245	77.1677		ENST00000258243	0.850189		ENST00000445597	0.954294		ENST00000316157	2.6509		ENST00000491415	8.60621
ENST00000367002	0		ENST00000446108	4.77992		ENST00000355710	0		ENST00000430245	39.7896		ENST00000258243	0.386449		ENST00000445597	5.5702		ENST00000358220	0		ENST00000491415	0
ENST00000367002	0		ENST00000378839	0		ENST00000355710	0		ENST00000430245	73.8415		ENST00000258243	3.22485		ENST00000304786	13.2871		ENST00000358220	0.799323		ENST00000491415	0.77934
ENST00000367002	0		ENST00000378839	0		ENST00000355710	0		ENST00000430245	46.9004		ENST00000258243	3.36406		ENST00000304786	4.12592		ENST00000358220	1.9898		ENST00000491415	1.08117
ENST00000261455	1.4942		ENST00000378839	0.305565		ENST00000355710	0		ENST00000430245	71.3801		ENST00000258243	0.850962		ENST00000304786	4.50059		ENST00000381312	0		ENST00000491415	0
ENST00000366960	2.71555		ENST00000378757	0.335433		ENST00000355710	0		ENST00000430245	66.9188		ENST00000391860	0		ENST00000272167	2.52759		ENST00000430998	1.23596		ENST00000413764	2.12547
ENST00000366960	3.39443		ENST00000378572	8.52595		ENST00000458063	0		ENST00000430245	74.8853		ENST00000354537	0		ENST00000272091	2.18801		ENST00000417883	0		ENST00000367005	7.42228
ENST00000366960	6.64442		ENST00000378572	4.05569		ENST00000458063	0		ENST00000430245	5.57657		ENST00000354537	0		ENST00000272091	3.42149		ENST00000417883	0.77934		ENST00000366999	3.74083
ENST00000366960	3.37974		ENST00000378372	6.37322		ENST00000458063	0		ENST00000367701	6.52867		ENST00000354537	0		ENST00000272091	2.33802		ENST00000355029	2.83396		ENST00000366999	0.427036
ENST00000366960	3.44034		ENST00000378372	3.14173		ENST00000458063	0.0513378		ENST00000476371	7.84785		ENST00000354537	0		ENST00000272091	0.553377		ENST00000355029	3.1702		ENST00000366999	1.48446
ENST00000366960	7.51897		ENST00000378331	2.25316		ENST00000395795	0		ENST00000476371	5.08244		ENST00000354537	0		ENST00000272091	0.84253		ENST00000479033	0.47666		ENST00000366999	2.28099
ENST00000491455	1.88062		ENST00000378289	0.874756		ENST00000395795	0		ENST00000476371	27.7914		ENST00000354537	0		ENST00000272091	2.39797		ENST00000479033	0.489638		ENST00000366999	0.77934
ENST00000307340	0.13898		ENST00000378289	10.3535		ENST00000395795	0		ENST00000263733	3.65614		ENST00000354537	0		ENST00000272091	16.2645		ENST00000397269	0		ENST00000366999	1.29291
ENST00000307340	0		ENST00000377113	0.217159		ENST00000336378	0.697071		ENST00000352445	1.0375		ENST00000354537	0		ENST00000366794	1.13359		ENST00000397269	0.982361		ENST00000366999	7.59357
ENST00000484239	0		ENST00000410139	0.564716		ENST00000336378	0.557657		ENST00000352445	3.55321		ENST00000354537	0		ENST00000366794	9.60099		ENST00000379328	0		ENST00000366994	13.2252
ENST00000484239	0		ENST00000377113	0.174268		ENST00000336378	1.46271		ENST00000352445	5.21883		ENST00000448058	1.07495		ENST00000366783	5.43725		ENST00000379328	0		ENST00000366991	3.5871
ENST00000358951	0.459923		ENST00000376836	3.67939		ENST00000336378	1.05218		ENST00000352445	4.51138		ENST00000439617	1.49127		ENST00000366783	1.31719		ENST00000379261	0		ENST00000366991	2.2445
ENST00000358951	2.30393		ENST00000602390	9.1046		ENST00000336378	0.50369		ENST00000263726	0		ENST00000258229	0		ENST00000366760	13.7744		ENST00000609104	1.8458		ENST00000366991	3.81717
ENST00000358951	3.86408		ENST00000376836	4.01915		ENST00000336378	0.756145		ENST00000367595	6.506		ENST00000583284	0		ENST00000366758	3.77354		ENST00000609104	2.83396		ENST00000366978	3.46373
ENST00000358951	2.97417		ENST00000602390	4.01915		ENST00000336378	0.701054		ENST00000367595	3.48536		ENST00000366618	0		ENST00000366758	1.28111		ENST00000609104	1.43878		ENST00000366978	2.87756
ENST00000358951	3.48536		ENST00000376836	2.83254		ENST00000374325	0.969838		ENST00000367595	6.96918		ENST00000366618	0		ENST00000366758	0.70053		ENST00000609104	0		ENST00000366978	2.39797
ENST00000358951	1.63217		ENST00000602390	2.83254		ENST00000374325	0		ENST00000367559	0		ENST00000366618	0		ENST00000366758	1.49633		ENST00000281141	3.8967		ENST00000366978	7.33496
ENST00000358951	3.74371		ENST00000376836	6.56067		ENST00000374325	0		ENST00000367559	0.217622		ENST00000366618	0		ENST00000366758	4.53434		ENST00000281141	2.49389		ENST00000366974	5.88181
ENST00000358951	4.33733		ENST00000602390	6.56067		ENST00000374325	0		ENST00000367559	0		ENST00000389794	0		ENST00000366758	6.32847		ENST00000281141	6.89907		ENST00000366974	0
ENST00000358951	4.49335		ENST00000376836	6.69188		ENST00000374325	0		ENST00000367559	1.24904		ENST00000389794	0		ENST00000540651	3.55786		ENST00000281141	13.3601		ENST00000366974	0
ENST00000358951	4.01012		ENST00000376836	3.18661		ENST00000374325	0		ENST00000367559	12.0304		ENST00000389794	0.584505		ENST00000584469	1.19898		ENST00000281141	2.19189		ENST00000366962	1.35537
ENST00000358951	0		ENST00000376836	2.26843		ENST00000374325	0		ENST00000367558	0.141627		ENST00000389794	0.540583		ENST00000540651	5.95132		ENST00000408404	0		ENST00000366962	2.19189
ENST00000358951	3.61723		ENST00000602390	2.26843		ENST00000374325	0		ENST00000488424	0.261402		ENST00000389794	0.64945		ENST00000540651	2.2626		ENST00000357447	0		ENST00000366962	2.58981
ENST00000366910	0		ENST00000376836	8.38765		ENST00000358140	0		ENST00000488424	2.47847		ENST00000389794	0		ENST00000540651	5.98698		ENST00000378289	2.06296		ENST00000366962	8.78129
ENST00000366910	0		ENST00000496261	0.892251		ENST00000358140	0		ENST00000488424	2.6875		ENST00000389794	0		ENST00000472617	7.3596		ENST00000378289	2.77784		ENST00000366958	4.50285
ENST00000366910	0		ENST00000524413	11.2383		ENST00000358140	0		ENST00000367534	5.57657		ENST00000264187	6.68006		ENST00000472617	11.1667		ENST00000378289	0.668006		ENST00000366955	6.68006
ENST00000366910	0		ENST00000524413	1.075		ENST00000358140	0		ENST00000367534	12.7078		ENST00000264187	3.04133		ENST00000472617	1.04492		ENST00000378289	2.5978		ENST00000366955	2.31487
ENST00000366910	0		ENST00000524413	0.524402		ENST00000358140	0		ENST00000304685	0		ENST00000264187	2.38269		ENST00000472617	1.10024		ENST00000378289	0.925948		ENST00000366955	2.38573
ENST00000343410	0.0711524		ENST00000488290	6.22501		ENST00000358140	0		ENST00000308641	0.0185499		ENST00000264187	3.28143		ENST00000472617	0		ENST00000378289	1.70038		ENST00000259154	3.23343
ENST00000343410	0		ENST00000302418	7.36324		ENST00000358140	0		ENST00000361641	6.32802		ENST00000264187	2.96891		ENST00000472617	0		ENST00000378289	0		ENST00000259154	1.76454
ENST00000340934	3.00759		ENST00000302418	11.1531		ENST00000503031	0		ENST00000361641	8.63261		ENST00000264187	3.80608		ENST00000472617	0		ENST00000378289	0		ENST00000259154	0
ENST00000340934	3.14912		ENST00000302418	11.7888		ENST00000358140	0		ENST00000367511	6.83579		ENST00000264187	5.35582		ENST00000472617	0.623472		ENST00000298943	0.12249		ENST00000259154	3.84332
ENST00000340934	8.26158		ENST00000302418	14.4689		ENST00000424375	0		ENST00000367455	8.07275		ENST00000366574	0		ENST00000472617	3.9429		ENST00000377304	0.631897		ENST00000366932	17.2568
ENST00000340934	4.16384		ENST00000302418	7.99949		ENST00000407470	0		ENST00000367455	7.78949		ENST00000366574	0		ENST00000430433	0.785889		ENST00000377266	2.12547		ENST00000366928	15.0179
ENST00000340934	3.92815		ENST00000302418	9.43727		ENST00000407470	0		ENST00000367455	12.9104		ENST00000366574	0		ENST00000430433	1.86111		ENST00000377252	1.17883		ENST00000358951	12.1456
ENST00000340934	3.82195		ENST00000302418	7.55535		ENST00000407470	0		ENST00000432079	9.69838		ENST00000366574	0		ENST00000430433	0		ENST00000377072	4.21265		ENST00000344922	2.1417
ENST00000391880	5.47135		ENST00000302418	10.2558		ENST00000407470	0		ENST00000367409	6.65859		ENST00000366574	0		ENST00000430433	1.12676		ENST00000377072	2.5978		ENST00000344922	0
ENST00000391880	2.18383		ENST00000302418	8.11137		ENST00000407470	0		ENST00000367409	6.73741		ENST00000366574	0		ENST00000430433	4.25094		ENST00000377072	1.21456		ENST00000344922	2.12547
ENST00000366881	0.544055		ENST00000302418	7.43542		ENST00000407470	0.479705		ENST00000367409	10.0837		ENST00000366574	0		ENST00000430433	23.5236		ENST00000377072	2.98471		ENST00000344922	2.42911
ENST00000366881	0.735372		ENST00000302418	5.57657		ENST00000407470	0		ENST00000367409	9.0083		ENST00000366574	0		ENST00000344517	1.8519		ENST00000377072	3.18821		ENST00000344922	3.40076
ENST00000366872	0		ENST00000302418	12.8337		ENST00000407470	0.217622		ENST00000367409	13.0912		ENST00000366574	0		ENST00000344517	1.87042		ENST00000377072	1.55436		ENST00000344922	1.31719
ENST00000366872	0		ENST00000302418	8.20461		ENST00000407470	0		ENST00000367409	11.2311		ENST00000366574	0		ENST00000344517	3.0114		ENST00000377072	4.87087		ENST00000344922	0.899238
ENST00000433674	0.374895		ENST00000395771	1.36802		ENST00000325239	0		ENST00000367409	9.92286		ENST00000366574	0		ENST00000543760	0		ENST00000377072	2.28099		ENST00000344922	0.766564
ENST00000445597	0		ENST00000395771	1.21395		ENST00000325239	0		ENST00000367390	0		ENST00000366574	0		ENST00000366651	0		ENST00000422359	0		ENST00000344922	1.68506
ENST00000445597	0		ENST00000395771	1.73493		ENST00000325239	0		ENST00000367390	0.220854		ENST00000319653	0		ENST00000366651	1.08745		ENST00000376573	1.19208		ENST00000344922	6.80151
ENST00000445597	0		ENST00000395771	0.506961		ENST00000325239	0		ENST00000367390	0.172223		ENST00000319653	0		ENST00000366651	0.984429		ENST00000376573	0		ENST00000344922	3.11736
ENST00000445597	0		ENST00000374325	0.969838		ENST00000325239	0		ENST00000367302	0.437378		ENST00000366560	0.50965		ENST00000366651	1.67001		ENST00000376573	1.15458		ENST00000344922	1.35537
ENST00000445597	0		ENST00000374325	0		ENST00000325239	0		ENST00000367302	0.611131		ENST00000366560	1.22249		ENST00000366651	3.67302		ENST00000376573	0.827618		ENST00000474863	3.23673
ENST00000272091	4.68108		ENST00000374325	0		ENST00000325239	0		ENST00000577455	0		ENST00000366560	1.47277		ENST00000366651	9.71644		ENST00000376500	0		ENST00000340934	7.69323
ENST00000272091	8.61421		ENST00000374325	0		ENST00000325239	0		ENST00000413035	5.7967		ENST00000366560	0.921387		ENST00000366647	15.2066		ENST00000376500	0		ENST00000340934	1.61243
ENST00000272091	12.6402		ENST00000374325	0		ENST00000374153	3.82062		ENST00000361565	9.84952		ENST00000366560	2.26717		ENST00000366645	1.37558		ENST00000396432	2.67202		ENST00000340934	1.76454
ENST00000366783	0		ENST00000374325	0		ENST00000374153	1.93968		ENST00000295640	0.456161		ENST00000366560	1.54155		ENST00000295050	4.70968		ENST00000396432	2.28099		ENST00000340934	1.94835
ENST00000366783	3.14173		ENST00000374325	0		ENST00000374153	1.71587		ENST00000295640	3.18661		ENST00000366560	3.71958		ENST00000295050	0.944654		ENST00000396432	0.748166		ENST00000340934	0.984429
ENST00000366783	1.20574		ENST00000374325	0		ENST00000374153	1.48708		ENST00000295640	2.11005		ENST00000366560	0.850189		ENST00000040877	2.11176		ENST00000396432	0		ENST00000340934	1.2989
ENST00000366783	1.9518		ENST00000407470	0		ENST00000374153	1.27464		ENST00000272217	0.613231		ENST00000366544	1.02996		ENST00000366610	20.6722		ENST00000396432	1.28111		ENST00000340934	0
ENST00000366769	6.60927		ENST00000374153	3.82062		ENST00000374153	1.68349		ENST00000309017	9.10244		ENST00000355875	1.35537		ENST00000366610	5.26622		ENST00000396432	2.39797		ENST00000366862	6.96109
ENST00000366769	4.8143		ENST00000374153	1.93968		ENST00000374139	0		ENST00000309017	9.47523		ENST00000355875	0.615268		ENST00000366600	7.15159		ENST00000396432	1.81008		ENST00000465271	13.0798
ENST00000366769	9.18494		ENST00000374153	1.71587		ENST00000402038	0.743542		ENST00000309017	5.39897		ENST00000366534	0.19606		ENST00000410899	0		ENST00000396432	0		ENST00000465271	2.75061
ENST00000366769	5.94834		ENST00000374153	1.48708		ENST00000402038	0		ENST00000309017	6.89467		ENST00000366534	0.211585		ENST00000366582	0.668006		ENST00000396432	2.06296		ENST00000445597	0.954294
ENST00000366769	6.45001		ENST00000374153	1.27464		ENST00000402038	0.852469		ENST00000309017	8.14098		ENST00000366534	0		ENST00000366582	4.62974		ENST00000396432	2.92252		ENST00000445597	5.5702
ENST00000366760	5.53334		ENST00000374153	1.68349		ENST00000402038	0.537501		ENST00000309017	9.39212		ENST00000366534	0		ENST00000366582	1.32654		ENST00000396432	1.64649		ENST00000304786	13.2871
ENST00000366758	3.81022		ENST00000260867	22.0166		ENST00000402038	0.731353		ENST00000309017	10.622		ENST00000366534	0		ENST00000366582	2.5978		ENST00000396432	0		ENST00000304786	4.12592
ENST00000366758	1.22226		ENST00000260867	11.3559		ENST00000260867	22.0166		ENST00000309017	10.4827		ENST00000366534	1.18381		ENST00000366582	3.78408		ENST00000396432	0		ENST00000304786	4.50059
ENST00000366758	2.33923		ENST00000395284	28.4597		ENST00000260867	11.3559		ENST00000309017	9.79929		ENST00000366534	0		ENST00000366582	38.7769		ENST00000396432	0.91687		ENST00000272167	2.52759
ENST00000366758	3.2121		ENST00000395284	16.0898		ENST00000351071	1.43911		ENST00000367274	6.62563		ENST00000366522	0		ENST00000366548	8.64932		ENST00000396432	2.36761		ENST00000272091	2.18801
ENST00000366758	3.78531		ENST00000395284	18.8745		ENST00000351071	2.06301		ENST00000367274	6.45001		ENST00000407071	0		ENST00000366548	1.89569		ENST00000376261	0		ENST00000272091	3.42149
ENST00000366758	1.0063		ENST00000395284	14.1454		ENST00000351071	1.43911		ENST00000367274	5.00753		ENST00000407071	0		ENST00000366548	4.49619		ENST00000376261	0		ENST00000272091	2.33802
ENST00000272164	0		ENST00000395284	11.5468		ENST00000351071	0.731353		ENST00000367274	8.49763		ENST00000465049	1.92826		ENST00000366548	1.05673		ENST00000376261	0		ENST00000272091	0.553377
ENST00000261396	3.78072		ENST00000279873	0		ENST00000351071	0.949203		ENST00000367274	9.69838		ENST00000479214	1.92826		ENST00000366548	2.35767		ENST00000376261	0		ENST00000272091	0.84253
ENST00000261396	6.70005		ENST00000279873	0		ENST00000395526	0		ENST00000367274	7.26251		ENST00000465049	0.570249		ENST00000366548	0.760332		ENST00000376261	0		ENST00000272091	2.39797
ENST00000344517	4.63697		ENST00000373758	0.99369		ENST00000395526	0		ENST00000367274	41.9883		ENST00000320002	0		ENST00000366535	3.74833		ENST00000376261	0		ENST00000272091	16.2645
ENST00000344517	6.56067		ENST00000265866	49.675		ENST00000395526	0		ENST00000608999	5.94163		ENST00000366474	0		ENST00000366534	0		ENST00000412114	0		ENST00000366794	1.13359
ENST00000344517	4.15		ENST00000358769	20.2784		ENST00000395526	0		ENST00000367242	1.12233		ENST00000366473	0		ENST00000366534	0		ENST00000412114	0		ENST00000366794	9.60099
ENST00000258243	1.21671		ENST00000265866	23.638		ENST00000395526	0		ENST00000367242	3.96556		ENST00000590317	0		ENST00000411948	13.7911		ENST00000412114	0		ENST00000366783	5.43725
ENST00000258243	1.84349		ENST00000265866	18.7502		ENST00000395526	0		ENST00000367242	3.34594		ENST00000397962	0		ENST00000411948	18.8682		ENST00000376087	2.86288		ENST00000366783	1.31719
ENST00000258243	3.07673		ENST00000265866	21.3364		ENST00000483649	0.506961		ENST00000367242	2.30258		ENST00000397962	1.01653		ENST00000411948	29.6891		ENST00000376087	4.0224		ENST00000366760	13.7744
ENST00000258243	5.77716		ENST00000265866	30.0875		ENST00000373985	0		ENST00000367242	3.02192		ENST00000397962	1.07495		ENST00000411948	16.7929		ENST00000376087	0		ENST00000366758	3.77354
ENST00000258243	1.9485		ENST00000265866	18.6209		ENST00000452247	0		ENST00000367240	0.70256		ENST00000397962	0		ENST00000475997	14.7942		ENST00000376087	2.1749		ENST00000366758	1.28111
ENST00000354537	0		ENST00000466493	18.9788		ENST00000373985	0		ENST00000332127	5.99273		ENST00000397962	0		ENST00000475997	16.9133		ENST00000376087	1.8519		ENST00000366758	0.70053
ENST00000354537	0		ENST00000265866	23.4629		ENST00000373880	0		ENST00000332127	4.11704		ENST00000397962	0		ENST00000408893	1.78174		ENST00000376087	1.55868		ENST00000366758	1.49633
ENST00000354537	0		ENST00000265866	20.6627		ENST00000373880	0		ENST00000414487	40.9707		ENST00000280886	0		ENST00000472531	2.95952		ENST00000376087	2.5978		ENST00000366758	4.53434
ENST00000354537	0		ENST00000265866	21.8214		ENST00000373880	0		ENST00000414487	25.738		ENST00000316157	2.6509		ENST00000583893	3.0168		ENST00000438700	0		ENST00000366758	6.32847
ENST00000354537	0		ENST00000265866	17.6384		ENST00000263102	2.23063		ENST00000414487	16.5498		ENST00000381312	0		ENST00000358220	0		ENST00000438700	0		ENST00000540651	3.55786
ENST00000354537	0		ENST00000466493	23.2668		ENST00000263102	4.76445		ENST00000414487	14.8708		ENST00000430998	1.23596		ENST00000358220	0.799323		ENST00000375790	0		ENST00000584469	1.19898
ENST00000354537	0		ENST00000466493	17.3815		ENST00000373827	0.47209		ENST00000414487	10.1422		ENST00000417883	0		ENST00000358220	1.9898		ENST00000375790	0		ENST00000540651	5.95132
ENST00000354537	0		ENST00000399180	9.23018		ENST00000373827	0.99139		ENST00000367188	9.52934		ENST00000417883	0.77934		ENST00000598280	1.33601		ENST00000375790	0		ENST00000540651	2.2626
ENST00000354537	0		ENST00000399180	4.14434		ENST00000373827	0.579384		ENST00000507825	15.1596		ENST00000407674	11.4985		ENST00000380989	1.83374		ENST00000375790	0		ENST00000540651	5.98698
ENST00000414259	0.863469		ENST00000399180	8.82446		ENST00000373827	0.935928		ENST00000507825	7.16987		ENST00000407674	27.9348		ENST00000380989	14.9235		ENST00000494304	0		ENST00000472617	7.3596
ENST00000414259	0		ENST00000399180	7.27818		ENST00000373827	0.340554		ENST00000507825	4.82298		ENST00000407674	15.3181		ENST00000380127	7.86623		ENST00000494304	0		ENST00000472617	11.1667
ENST00000414259	0.571956		ENST00000265872	49.8611		ENST00000373827	1.20574		ENST00000507825	6.03779		ENST00000407674	15.6801		ENST00000380127	4.56199		ENST00000494304	0		ENST00000472617	1.04492
ENST00000414259	0		ENST00000265872	7.67921		ENST00000373827	1.36569		ENST00000358024	0		ENST00000407674	11.4224		ENST00000380127	6.09918		ENST00000375400	0.742228		ENST00000472617	1.10024
ENST00000414259	0.660927		ENST00000265872	14.7844		ENST00000399251	6.66227		ENST00000367157	0.49986		ENST00000407674	0		ENST00000380094	0.984429		ENST00000488625	1.5084		ENST00000472617	0
ENST00000366651	5.1476		ENST00000265872	14.1949		ENST00000399251	9.53551		ENST00000367156	0.0594834		ENST00000355029	2.83396		ENST00000380094	2.39797		ENST00000488625	1.16175		ENST00000472617	0
ENST00000366651	9.85626		ENST00000354185	28.3678		ENST00000399251	5.57657		ENST00000367156	0		ENST00000355029	3.1702		ENST00000380094	3.48525		ENST00000488625	0		ENST00000472617	0
ENST00000366651	2.34803		ENST00000354185	23.7665		ENST00000399251	11.5543		ENST00000367156	0		ENST00000479033	0.47666		ENST00000380094	3.46373		ENST00000375250	2.88958		ENST00000472617	0.623472
ENST00000366651	3.98326		ENST00000354185	14.276		ENST00000361320	0		ENST00000367156	0		ENST00000479033	0.489638		ENST00000380094	2.22669		ENST00000375250	3.66748		ENST00000472617	3.9429
ENST00000366651	3.09997		ENST00000354185	17.7949		ENST00000361320	0		ENST00000360066	0		ENST00000479033	0.697916		ENST00000380094	1.27528		ENST00000375250	2.09375		ENST00000430433	0.785889
ENST00000366651	15.064		ENST00000354185	20.2091		ENST00000354393	0		ENST00000360066	0		ENST00000479033	0		ENST00000380094	4.2559		ENST00000375250	4.85822		ENST00000430433	1.86111
ENST00000366647	9.61165		ENST00000354185	19.0508		ENST00000354393	0		ENST00000360066	0		ENST00000479033	19.5741		ENST00000397269	2.76689		ENST00000375250	2.86288		ENST00000430433	0
ENST00000448058	0		ENST00000354185	23.0755		ENST00000354393	0		ENST00000360066	0		ENST00000358415	24.7886		ENST00000397269	0		ENST00000302418	5.74709		ENST00000430433	1.12676
ENST00000602634	0		ENST00000354624	0		ENST00000354393	0		ENST00000360066	0		ENST00000358415	36.65		ENST00000397269	0.982361		ENST00000302418	5.61125		ENST00000430433	4.25094
ENST00000258229	0		ENST00000354624	0		ENST00000373290	0		ENST00000360066	0		ENST00000358415	43.8379		ENST00000446108	1.49633		ENST00000302418	6.4945		ENST00000430433	23.5236
ENST00000258229	0		ENST00000360289	9.99763		ENST00000373290	0		ENST00000360066	0		ENST00000358415	28.7756		ENST00000446108	1.33601		ENST00000302418	2.69771		ENST00000344517	1.8519
ENST00000258229	0		ENST00000373306	5.87399		ENST00000373290	0.159331		ENST00000360066	0		ENST00000358415	28.7756		ENST00000344293	5.04155		ENST00000302418	13.1719		ENST00000344517	1.87042
ENST00000258229	0		ENST00000373306	4.32469		ENST00000398974	0		ENST00000360066	0.371771		ENST00000358415	17.896		ENST00000344293	1.15935		ENST00000302418	9.35208		ENST00000344517	3.0114
ENST00000258229	0		ENST00000373306	2.62427		ENST00000398974	0		ENST00000360066	0		ENST00000379328	0		ENST00000263035	12.6144		ENST00000302418	7.40759		ENST00000543760	0
ENST00000258229	0		ENST00000373306	0		ENST00000398974	0		ENST00000360066	0		ENST00000379328	0		ENST00000491614	8.98222		ENST00000374706	0		ENST00000366651	0
ENST00000258229	0		ENST00000373306	0.143142		ENST00000398974	0		ENST00000360066	0		ENST00000379261	0		ENST00000281141	12.4518		ENST00000374706	0		ENST00000366651	1.08745
ENST00000258229	0		ENST00000263563	0		ENST00000398974	0		ENST00000360066	0.495695		ENST00000609104	1.8458		ENST00000281141	2.63439		ENST00000374706	0		ENST00000366651	0.984429
ENST00000258229	0		ENST00000263563	0		ENST00000398974	0		ENST00000360066	0		ENST00000609104	2.83396		ENST00000378839	0		ENST00000321660	0		ENST00000366651	1.67001
ENST00000258229	0		ENST00000263563	0		ENST00000398974	0		ENST00000360066	0.061577		ENST00000609104	1.43878		ENST00000378839	0		ENST00000321660	0		ENST00000366651	3.67302
ENST00000583284	0		ENST00000444643	7.86716		ENST00000373255	0		ENST00000367142	11.7475		ENST00000609104	0		ENST00000378839	0.640553		ENST00000423687	0		ENST00000366651	9.71644
ENST00000366618	0		ENST00000398761	1.93394		ENST00000373255	0		ENST00000295713	1.23924		ENST00000281141	3.8967		ENST00000378757	2.81265		ENST00000423687	0.760332		ENST00000366647	15.2066
ENST00000366618	0		ENST00000412021	14.3704		ENST00000373255	0		ENST00000295713	1.5642		ENST00000281141	2.49389		ENST00000378714	5.39543		ENST00000423687	0		ENST00000366645	1.37558
ENST00000366618	0		ENST00000360663	0.91046		ENST00000373248	0.0319574		ENST00000367120	1.0707		ENST00000281141	6.89907		ENST00000378714	1.15458		ENST00000423687	0.451791		ENST00000295050	4.70968
ENST00000366618	0.501265		ENST00000339859	3.19047		ENST00000373255	0.501265		ENST00000367120	1.00253		ENST00000281141	13.3601		ENST00000327347	3.46373		ENST00000423687	0		ENST00000295050	0.944654
ENST00000366574	0		ENST00000339859	1.95028		ENST00000373255	2.05115		ENST00000367120	0		ENST00000281141	2.19189		ENST00000378572	11.2225		ENST00000429940	0.555019		ENST00000040877	2.11176
ENST00000366574	0		ENST00000339859	1.59331		ENST00000414871	0		ENST00000367120	0.318661		ENST00000408404	0		ENST00000378572	1.21456		ENST00000429940	0		ENST00000366610	20.6722
ENST00000366574	0		ENST00000339859	1.89036		ENST00000335350	0		ENST00000367120	0		ENST00000357447	0		ENST00000378442	0.736384		ENST00000395810	0		ENST00000366610	5.26622
ENST00000366574	0		ENST00000359322	0		ENST00000335350	0		ENST00000367120	0		ENST00000378289	2.06296		ENST00000378442	0		ENST00000431662	0.742228		ENST00000366600	7.15159
ENST00000366574	0		ENST00000394810	0.0223174		ENST00000335350	0		ENST00000472709	11.1531		ENST00000378289	2.77784		ENST00000378442	4.3498		ENST00000431662	0		ENST00000366582	0.668006
ENST00000366574	0		ENST00000394810	0		ENST00000335350	0		ENST00000367052	0.336275		ENST00000378289	0.668006		ENST00000378372	7.60847		ENST00000431662	0.222669		ENST00000366582	4.62974
ENST00000366574	0		ENST00000394810	0		ENST00000335350	0		ENST00000367052	0.25348		ENST00000378289	2.5978		ENST00000378442	1.85803		ENST00000431662	0		ENST00000366582	1.32654
ENST00000366574	0.0554882		ENST00000394810	0		ENST00000335350	0		ENST00000367052	0.437378		ENST00000378289	0.925948		ENST00000378372	3.50703		ENST00000431662	0.35695		ENST00000366582	2.5978
ENST00000366574	0		ENST00000423381	1.89841		ENST00000335350	0		ENST00000367052	0		ENST00000378289	1.70038		ENST00000378372	2.28099		ENST00000395795	0		ENST00000366582	3.78408
ENST00000366574	0		ENST00000423381	0.711902		ENST00000335350	0		ENST00000367052	0.409289		ENST00000378289	0		ENST00000378372	0		ENST00000395795	0		ENST00000366582	38.7769
ENST00000366574	0		ENST00000355264	6.9526		ENST00000335350	0.142684		ENST00000367052	0		ENST00000378289	0		ENST00000378372	3.07345		ENST00000395795	0		ENST00000366548	8.64932
ENST00000366574	0		ENST00000539909	10.7576		ENST00000317376	0.0461112		ENST00000367052	0		ENST00000298943	0.12249		ENST00000378331	6.61258		ENST00000374391	0.927479		ENST00000366548	1.89569
ENST00000319653	0		ENST00000543351	16.1782		ENST00000317376	0		ENST00000367025	0.99139		ENST00000377304	0.631897		ENST00000378289	0		ENST00000395771	0.55762		ENST00000366548	4.49619
ENST00000319653	0		ENST00000372538	15.8584		ENST00000317376	0		ENST00000367025	2.87823		ENST00000377266	2.12547		ENST00000378289	13.587		ENST00000395771	1.27239		ENST00000366548	1.05673
ENST00000319653	0		ENST00000372538	3.01889		ENST00000317376	0		ENST00000367025	0.756145		ENST00000377072	4.21265		ENST00000378165	3.4455		ENST00000395771	0		ENST00000366548	2.35767
ENST00000319653	0		ENST00000372538	0.826158		ENST00000317376	0		ENST00000367025	0.9841		ENST00000377072	2.5978		ENST00000345264	2.52759		ENST00000395771	1.06274		ENST00000366548	0.760332
ENST00000366560	5.95644		ENST00000372538	0.756145		ENST00000317376	0		ENST00000367025	1.97401		ENST00000377072	1.21456		ENST00000345264	12.2938		ENST00000336378	0.730631		ENST00000366535	3.74833
ENST00000366560	9.33073		ENST00000372538	2.12441		ENST00000398761	9.02873		ENST00000367025	2.75599		ENST00000377072	2.98471		ENST00000377833	0		ENST00000336378	0		ENST00000366534	0
ENST00000366560	6.67432		ENST00000372538	2.10768		ENST00000398761	2.49387		ENST00000294811	1.85752		ENST00000377072	3.18821		ENST00000377252	1.17883		ENST00000336378	1.53313		ENST00000366534	0
ENST00000366560	3.73603		ENST00000372538	0		ENST00000373053	2.58623		ENST00000294811	26.8661		ENST00000377072	1.55436		ENST00000376215	3.10014		ENST00000336378	0.882271		ENST00000411948	13.7911
ENST00000366560	7.84099		ENST00000440692	16.1101		ENST00000242505	1.19285		ENST00000367021	0.0604301		ENST00000377072	4.87087		ENST00000376016	16.6065		ENST00000336378	0		ENST00000411948	18.8682
ENST00000366560	9.31471		ENST00000440692	21.9631		ENST00000242505	7.55535		ENST00000367021	0.378072		ENST00000377072	2.28099		ENST00000375946	7.5956		ENST00000336378	0.528366		ENST00000411948	29.6891
ENST00000366560	9.12529		ENST00000440692	23.9072		ENST00000359322	0		ENST00000367021	0		ENST00000422359	0		ENST00000375946	3.41317		ENST00000336378	0.534404		ENST00000411948	16.7929
ENST00000366560	9.32808		ENST00000440692	46.2348		ENST00000394810	0.0223174		ENST00000367021	0.282358		ENST00000376573	1.19208		ENST00000375946	0.672811		ENST00000503031	0		ENST00000475997	14.7942
ENST00000463155	0.710957		ENST00000412298	0		ENST00000394810	0		ENST00000367021	0		ENST00000376573	0		ENST00000375946	1.06274		ENST00000358140	0		ENST00000475997	16.9133
ENST00000366548	6.30885		ENST00000412298	0		ENST00000394810	0		ENST00000367021	0		ENST00000376573	1.15458		ENST00000375946	7.05817		ENST00000358140	0		ENST00000366522	0
ENST00000366548	5.74221		ENST00000412298	0		ENST00000394810	0		ENST00000491415	7.11611		ENST00000376573	0.827618		ENST00000375946	2.49389		ENST00000358140	0		ENST00000408893	1.78174
ENST00000366548	10.1707		ENST00000412298	0		ENST00000372725	0.193128		ENST00000491415	4.57565		ENST00000376500	0		ENST00000375946	2.71863		ENST00000358140	0		ENST00000472531	2.95952
ENST00000366548	5.92952		ENST00000359452	0		ENST00000372725	1.12233		ENST00000491415	2.97417		ENST00000376500	0		ENST00000375946	3.48525		ENST00000358140	0		ENST00000583893	3.0168
ENST00000355875	0.969838		ENST00000359452	0		ENST00000372725	0.637322		ENST00000491415	2.06301		ENST00000396432	2.67202		ENST00000375905	2.5978		ENST00000358140	0		ENST00000598280	1.33601
ENST00000355875	2.64153		ENST00000359452	0		ENST00000372725	2.14631		ENST00000491415	4.56265		ENST00000396432	2.28099		ENST00000375905	1.55868		ENST00000358140	0		ENST00000380989	1.83374
ENST00000336199	0		ENST00000359452	0.0307249		ENST00000372725	0.903041		ENST00000367007	0		ENST00000396432	0.748166		ENST00000375905	5.66793		ENST00000358140	0		ENST00000380989	14.9235
ENST00000366534	0		ENST00000359204	4.52919		ENST00000338487	0		ENST00000367005	1.18023		ENST00000396432	0		ENST00000375905	14.4891		ENST00000479781	0		ENST00000407674	11.4985
ENST00000366534	0		ENST00000414986	1.15377		ENST00000593699	0		ENST00000366999	3.9259		ENST00000396432	1.28111		ENST00000527986	2.57791		ENST00000460425	0		ENST00000407674	27.9348
ENST00000366534	0		ENST00000414986	4.3		ENST00000593699	0		ENST00000366999	3.46307		ENST00000396432	2.39797		ENST00000527986	0		ENST00000460425	0		ENST00000407674	15.3181
ENST00000366522	0.619619		ENST00000414986	3.50666		ENST00000372443	0		ENST00000366999	2.83254		ENST00000396432	1.81008		ENST00000527986	3.107		ENST00000325239	0		ENST00000407674	15.6801
ENST00000407071	0		ENST00000414986	6.6033		ENST00000372443	0		ENST00000366999	2.72028		ENST00000396432	0		ENST00000375664	7.27788		ENST00000325239	0		ENST00000407674	11.4224
ENST00000407071	0		ENST00000337540	3.34594		ENST00000372443	0		ENST00000366999	1.67297		ENST00000396432	2.06296		ENST00000375664	2.5978		ENST00000325239	0		ENST00000407674	0
ENST00000407071	0		ENST00000337540	2.075		ENST00000334512	2.54929		ENST00000366999	3.49499		ENST00000396432	2.92252		ENST00000375664	3.83675		ENST00000325239	0		ENST00000479033	0.697916
ENST00000407071	0.0393409		ENST00000337540	2.63838		ENST00000520547	1.29261		ENST00000366999	7.62608		ENST00000396432	1.64649		ENST00000375400	8.82271		ENST00000325239	0		ENST00000479033	0
ENST00000326225	5.22803		ENST00000337540	2.34803		ENST00000412298	0		ENST00000366994	20.7291		ENST00000396432	0		ENST00000488625	3.30073		ENST00000325239	0		ENST00000479033	19.5741
ENST00000326225	5.11947		ENST00000337540	1.59331		ENST00000412298	0		ENST00000366991	12.2226		ENST00000396432	0		ENST00000488625	3.82585		ENST00000325239	0		ENST00000380127	7.86623
ENST00000326225	4.19013		ENST00000468709	0.719557		ENST00000412298	0		ENST00000366991	4.99661		ENST00000396432	0.91687		ENST00000605946	3.18821		ENST00000325239	0		ENST00000380127	4.56199
ENST00000326225	5.74556		ENST00000468709	1.59331		ENST00000412298	0		ENST00000366991	10.0151		ENST00000396432	2.36761		ENST00000475184	5.81203		ENST00000325239	0		ENST00000380127	6.09918
ENST00000326225	7.73284		ENST00000468709	6.95792		ENST00000372270	0		ENST00000366978	6.60927		ENST00000376261	0		ENST00000265371	0.537476		ENST00000325239	0		ENST00000380094	0.984429
ENST00000326225	12.2153		ENST00000441611	1.97375		ENST00000372213	0.151376		ENST00000366978	6.17712		ENST00000376261	0		ENST00000265371	0.882271		ENST00000325239	0		ENST00000380094	2.39797
ENST00000326225	4.61509		ENST00000441611	1.2869		ENST00000372213	0		ENST00000366978	4.57565		ENST00000376261	0		ENST00000265371	1.39583		ENST00000374139	0		ENST00000380094	3.48525
ENST00000326225	6.46559		ENST00000477267	1.7845		ENST00000372213	0		ENST00000366978	7.8728		ENST00000376261	0		ENST00000302609	0.944654		ENST00000402038	2.25351		ENST00000380094	3.46373
ENST00000326225	5.45264		ENST00000477267	0.557657		ENST00000372213	0		ENST00000366974	15.432		ENST00000376261	0		ENST00000302609	2.94554		ENST00000402038	0		ENST00000380094	2.22669
ENST00000326225	4.23202		ENST00000477267	0.91046		ENST00000339284	0.20654		ENST00000366974	5.57657		ENST00000376261	0		ENST00000374518	48.3728		ENST00000260867	5.10113		ENST00000380094	1.27528
ENST00000294753	1.76102		ENST00000477267	0.762608		ENST00000339284	0.359779		ENST00000366974	2.44452		ENST00000412114	0		ENST00000374518	3.14733		ENST00000260867	1.61243		ENST00000380094	4.2559
ENST00000294753	3.41298		ENST00000477267	1.11184		ENST00000372113	0.0204457		ENST00000366962	2.73697		ENST00000412114	0		ENST00000374518	2.46107		ENST00000260867	1.11334		ENST00000397269	2.76689
ENST00000294753	1.46614		ENST00000425280	7.00313		ENST00000372113	0		ENST00000366962	7.04409		ENST00000412114	0		ENST00000374518	0		ENST00000260867	2.0112		ENST00000446108	1.49633
ENST00000294753	3.49142		ENST00000425280	7.8728		ENST00000372113	0		ENST00000366962	4.24881		ENST00000376087	2.86288		ENST00000374518	1.49235		ENST00000351071	3.0168		ENST00000446108	1.33601
ENST00000294753	2.43863		ENST00000425280	11.8967		ENST00000372105	0		ENST00000366962	4.02679		ENST00000376087	4.0224		ENST00000374518	2.63439		ENST00000351071	1.62175		ENST00000358415	24.7886
ENST00000320065	0		ENST00000425280	5.06961		ENST00000372105	0		ENST00000366962	1.29312		ENST00000376087	0		ENST00000374518	2.3187		ENST00000351071	3.0168		ENST00000358415	36.65
ENST00000366478	0.231153		ENST00000425280	9.18494		ENST00000372105	0		ENST00000366962	3.83389		ENST00000376087	2.1749		ENST00000374518	4.501		ENST00000351071	3.06626		ENST00000358415	43.8379
ENST00000366473	0		ENST00000425280	0.72936		ENST00000359452	0		ENST00000366962	3.29447		ENST00000376087	1.8519		ENST00000374518	2.01843		ENST00000351071	0		ENST00000358415	28.7756
ENST00000328570	0		ENST00000405356	13.2325		ENST00000359452	0		ENST00000366962	9.00629		ENST00000376087	1.55868		ENST00000395810	0		ENST00000483649	0		ENST00000358415	28.7756
ENST00000328782	0		ENST00000405356	7.30024		ENST00000359452	0		ENST00000366881	0.544055		ENST00000376087	2.5978		ENST00000453284	0.94945		ENST00000452247	0		ENST00000358415	17.896
ENST00000317450	0		ENST00000405356	7.70289		ENST00000359452	0.0307249		ENST00000366881	0.735372		ENST00000438700	0		ENST00000418966	0.790316		ENST00000452247	0		ENST00000344293	5.04155
ENST00000590317	0		ENST00000405356	7.19557		ENST00000429277	0		ENST00000433674	0.374895		ENST00000438700	0		ENST00000374433	0.677687		ENST00000373957	0		ENST00000344293	1.15935
ENST00000280886	0		ENST00000405356	9.19289		ENST00000429277	0		ENST00000366862	3.03192		ENST00000375790	0		ENST00000418966	1.92826		ENST00000583084	0		ENST00000263035	12.6144
ENST00000280886	0		ENST00000405356	10.1532		ENST00000429277	0		ENST00000281701	7.33357		ENST00000375790	0		ENST00000418966	0.831296		ENST00000373880	7.95116		ENST00000491614	8.98222
ENST00000280886	0		ENST00000405356	11.2358		ENST00000429277	0		ENST00000281701	4.23537		ENST00000375790	0		ENST00000374433	0		ENST00000373867	7.39088		ENST00000281141	12.4518
ENST00000280886	0		ENST00000405356	12.5473		ENST00000381689	1.12785		ENST00000445597	0		ENST00000375790	0		ENST00000395795	0		ENST00000373867	10.1854		ENST00000281141	2.63439
ENST00000358220	1.17401		ENST00000405356	11.3559		ENST00000381689	1.085		ENST00000445597	0.699256		ENST00000494304	0		ENST00000395795	0		ENST00000373867	8.1115		ENST00000378839	0
ENST00000358220	1.33456		ENST00000405356	9.88297		ENST00000381689	1.39414		ENST00000304786	26.0849		ENST00000494304	0		ENST00000395795	0		ENST00000373867	6.891		ENST00000378839	0
ENST00000358220	1.89841		ENST00000405356	11.7844		ENST00000381689	0		ENST00000272091	4.68108		ENST00000494304	0		ENST00000424375	0		ENST00000263102	0.935208		ENST00000378839	0.640553
ENST00000381312	0		ENST00000405356	8.24362		ENST00000381689	0.817507		ENST00000272091	8.61421		ENST00000375400	0.742228		ENST00000424375	0		ENST00000263102	0.599492		ENST00000378757	2.81265
ENST00000381312	0		ENST00000405356	7.58337		ENST00000381689	1.92295		ENST00000272091	12.6402		ENST00000488290	2.71863		ENST00000424375	0		ENST00000263102	1.16901		ENST00000378714	5.39543
ENST00000436383	0		ENST00000369902	0.718246		ENST00000381689	0.822007		ENST00000366816	0.917954		ENST00000488625	1.5084		ENST00000424375	0		ENST00000263102	1.81594		ENST00000378714	1.15458
ENST00000436383	0		ENST00000302424	0.581061		ENST00000412718	2.57259		ENST00000366816	5.87007		ENST00000488625	1.16175		ENST00000424375	0		ENST00000263102	0.730631		ENST00000378572	11.2225
ENST00000358415	0		ENST00000299353	0.0341597		ENST00000412718	0.893527		ENST00000366816	14.5734		ENST00000488625	0		ENST00000424375	0		ENST00000373827	0		ENST00000378572	1.21456
ENST00000358415	0		ENST00000369880	0.0341597		ENST00000412718	0.893527		ENST00000366816	6.41488		ENST00000375250	2.88958		ENST00000424375	0		ENST00000373827	0		ENST00000378442	0.736384
ENST00000358415	0		ENST00000369878	0.345451		ENST00000412718	2.78828		ENST00000366816	8.55938		ENST00000375250	3.66748		ENST00000424375	0		ENST00000373827	0		ENST00000378442	0
ENST00000358415	0		ENST00000369774	1.59331		ENST00000412718	2.78828		ENST00000366794	7.84099		ENST00000375250	2.09375		ENST00000424375	0		ENST00000373827	0		ENST00000378442	4.3498
ENST00000358415	0		ENST00000450629	0.168987		ENST00000412718	0.641907		ENST00000366794	8.48147		ENST00000375250	4.85822		ENST00000424375	0		ENST00000373827	0		ENST00000378372	7.60847
ENST00000358415	0.394801		ENST00000450629	0.413079		ENST00000412718	0.641907		ENST00000366783	0		ENST00000375250	2.86288		ENST00000374189	9.28069		ENST00000373827	0		ENST00000378442	1.85803
ENST00000358415	0.675948		ENST00000450629	0.200957		ENST00000412718	0.233574		ENST00000366783	3.14173		ENST00000302418	5.74709		ENST00000374139	0		ENST00000277746	4.67604		ENST00000378372	3.50703
ENST00000358415	1.29688		ENST00000369603	4.12385		ENST00000412718	0.233574		ENST00000366783	1.20574		ENST00000302418	5.61125		ENST00000355832	0.429981		ENST00000277746	1.73187		ENST00000378372	2.28099
ENST00000358415	1.20574		ENST00000369603	3.29649		ENST00000412718	0.769182		ENST00000366783	1.9518		ENST00000302418	6.4945		ENST00000515869	0.429981		ENST00000399251	4.44844		ENST00000378372	0
ENST00000355358	0		ENST00000361804	7.01054		ENST00000412718	0.769182		ENST00000366760	5.53334		ENST00000302418	2.69771		ENST00000603152	0.429981		ENST00000399251	1.4278		ENST00000378372	3.07345
ENST00000355358	0		ENST00000361804	2.37934		ENST00000412718	0.557491		ENST00000366758	3.81022		ENST00000302418	13.1719		ENST00000355832	43.8379		ENST00000433211	0		ENST00000378331	6.61258
ENST00000379328	0		ENST00000361804	4.69606		ENST00000447936	0		ENST00000366758	1.22226		ENST00000302418	9.35208		ENST00000603152	35.9695		ENST00000354624	12.949		ENST00000378289	0
ENST00000379328	0		ENST00000361804	5.32687		ENST00000404743	0		ENST00000366758	2.33923		ENST00000302418	7.40759		ENST00000515869	1.76454		ENST00000354624	0.577289		ENST00000378289	13.587
ENST00000379328	0		ENST00000361804	4.39842		ENST00000371930	0		ENST00000366758	3.2121		ENST00000375110	4.87405		ENST00000419399	0.813224		ENST00000360289	0.105316		ENST00000378165	3.4455
ENST00000379328	0		ENST00000361804	0.564716		ENST00000371930	0		ENST00000366758	3.78531		ENST00000374706	0		ENST00000419399	0		ENST00000373306	0		ENST00000345264	2.52759
ENST00000379261	0		ENST00000361804	4.57565		ENST00000371930	0		ENST00000366758	1.0063		ENST00000374706	0		ENST00000419399	0		ENST00000373306	0		ENST00000345264	12.2938
ENST00000379261	0.332929		ENST00000325980	0		ENST00000371930	0		ENST00000272164	0		ENST00000374706	0		ENST00000419399	0.668006		ENST00000373306	0		ENST00000377833	0
ENST00000609104	2.34803		ENST00000325980	0.278828		ENST00000371930	0		ENST00000366714	0.0855466		ENST00000321660	0		ENST00000395284	12.8994		ENST00000373306	0		ENST00000376215	3.10014
ENST00000609104	1.80253		ENST00000325980	0.0670194		ENST00000371927	0		ENST00000366713	1.09883		ENST00000321660	0		ENST00000395284	10.7319		ENST00000373306	0.100022		ENST00000376016	16.6065
ENST00000609104	0.686347		ENST00000553459	0.233982		ENST00000371927	0		ENST00000366713	7.04409		ENST00000423687	0		ENST00000395284	6.59441		ENST00000373290	0		ENST00000375946	7.5956
ENST00000609104	1.4238		ENST00000553459	0		ENST00000437930	0.141179		ENST00000366711	0.65223		ENST00000423687	0.760332		ENST00000395284	3.04133		ENST00000373290	0		ENST00000375946	3.41317
ENST00000609104	2.97417		ENST00000329962	0		ENST00000437930	0		ENST00000570156	0		ENST00000423687	0		ENST00000395284	3.85086		ENST00000373290	0		ENST00000375946	0.672811
ENST00000609104	5.57657		ENST00000329962	1.29939		ENST00000437930	0		ENST00000570156	0		ENST00000423687	0.451791		ENST00000279873	0.869961		ENST00000373279	0		ENST00000375946	1.06274
ENST00000609104	0.818579		ENST00000329962	0.969838		ENST00000458208	0		ENST00000570156	0		ENST00000423687	0		ENST00000279873	8.83661		ENST00000373279	1.39583		ENST00000375946	7.05817
ENST00000379215	1.2656		ENST00000329962	0.469606		ENST00000458208	0		ENST00000570156	0		ENST00000429940	0.555019		ENST00000395265	0.954294		ENST00000373279	0		ENST00000375946	2.49389
ENST00000397053	3.14912		ENST00000329962	0.99139		ENST00000437930	0		ENST00000570156	0		ENST00000429940	0		ENST00000395265	5.39543		ENST00000373279	0.464123		ENST00000375946	2.71863
ENST00000397053	1.73253		ENST00000329962	0.446125		ENST00000458208	0		ENST00000570156	0		ENST00000355710	0		ENST00000493899	0		ENST00000263563	0		ENST00000375946	3.48525
ENST00000397053	6.28767		ENST00000329962	0		ENST00000355740	0		ENST00000570156	0		ENST00000355710	0		ENST00000493899	0		ENST00000263563	0		ENST00000375905	2.5978
ENST00000397053	5.66149		ENST00000329962	0.571956		ENST00000355740	0		ENST00000570156	0		ENST00000355710	0		ENST00000373758	1.5189		ENST00000263563	0		ENST00000375905	1.55868
ENST00000281141	1.85886		ENST00000329962	0		ENST00000355740	0		ENST00000570156	0		ENST00000374466	11.5458		ENST00000265866	24.5409		ENST00000373208	0.0449403		ENST00000375905	5.66793
ENST00000281141	8.92251		ENST00000329962	0.665859		ENST00000355740	0.731353		ENST00000570156	0		ENST00000431662	0.742228		ENST00000358769	9.15588		ENST00000299290	0		ENST00000375905	14.4891
ENST00000281141	7.31353		ENST00000329962	1.22787		ENST00000355740	0		ENST00000570156	0		ENST00000431662	0		ENST00000265866	9.07291		ENST00000299290	0		ENST00000527986	2.57791
ENST00000281141	4.77992		ENST00000329962	0.892251		ENST00000355740	0		ENST00000570156	0		ENST00000431662	0.222669		ENST00000265866	7.45455		ENST00000299290	0		ENST00000527986	0
ENST00000281141	4.18243		ENST00000329962	1.33838		ENST00000355740	0		ENST00000570156	0		ENST00000431662	0		ENST00000265866	10.1653		ENST00000299290	0		ENST00000527986	3.107
ENST00000327347	3.89818		ENST00000329962	0		ENST00000355740	0		ENST00000570156	0		ENST00000431662	0.35695		ENST00000265866	15.2243		ENST00000299290	0		ENST00000375664	7.27788
ENST00000327347	2.80894		ENST00000329962	0.472925		ENST00000371837	0		ENST00000570156	0		ENST00000374391	0.927479		ENST00000265866	8.94547		ENST00000299290	0		ENST00000375664	2.5978
ENST00000327347	0.300421		ENST00000414822	1.27101		ENST00000371837	0		ENST00000570156	0		ENST00000395771	0.55762		ENST00000609923	1.01653		ENST00000299290	0		ENST00000375664	3.83675
ENST00000357447	0		ENST00000414822	0		ENST00000371837	0		ENST00000570156	0		ENST00000395771	1.27239		ENST00000609923	10.6647		ENST00000299290	0		ENST00000375400	8.82271
ENST00000378442	1.05384		ENST00000414822	0.184197		ENST00000371837	0		ENST00000570156	0		ENST00000395771	0		ENST00000265872	22.0049		ENST00000299290	0		ENST00000488290	2.71863
ENST00000378442	0		ENST00000533594	0.0521784		ENST00000371837	0		ENST00000570156	0		ENST00000395771	1.06274		ENST00000265872	3.06626		ENST00000299290	0		ENST00000488625	3.30073
ENST00000378442	3.1125		ENST00000359918	0		ENST00000371837	0		ENST00000570156	0		ENST00000336378	0.730631		ENST00000354185	8.64051		ENST00000299290	0		ENST00000488625	3.82585
ENST00000378372	5.44424		ENST00000359918	0.0611969		ENST00000371837	0		ENST00000261396	3.78072		ENST00000336378	0		ENST00000354185	7.17767		ENST00000335350	0		ENST00000605946	3.18821
ENST00000378442	3.84082		ENST00000359918	0		ENST00000371837	0.340554		ENST00000261396	6.70005		ENST00000336378	1.53313		ENST00000354185	8.72861		ENST00000335350	0		ENST00000375110	4.87405
ENST00000378372	3.34594		ENST00000359918	1.29312		ENST00000371837	0.297417		ENST00000344517	4.63697		ENST00000336378	0.882271		ENST00000354185	3.15239		ENST00000335350	0		ENST00000475184	5.81203
ENST00000378372	3.80839		ENST00000250693	0		ENST00000371795	1.02794		ENST00000344517	6.56067		ENST00000336378	0		ENST00000354185	4.79594		ENST00000335350	0		ENST00000265371	0.537476
ENST00000467536	0		ENST00000528216	6.37322		ENST00000371795	0.0117525		ENST00000344517	4.15		ENST00000336378	0.528366		ENST00000354185	6.57173		ENST00000335350	0		ENST00000265371	0.882271
ENST00000467536	0		ENST00000528216	0.256394		ENST00000307534	0.272582		ENST00000344517	3.75452		ENST00000336378	0.534404		ENST00000354185	5.80474		ENST00000335350	0		ENST00000265371	1.39583
ENST00000378165	1.17401		ENST00000300737	3.07912		ENST00000307534	0		ENST00000344517	2.67675		ENST00000503031	0		ENST00000373382	13.7531		ENST00000335350	0		ENST00000302609	0.944654
ENST00000345264	2.8134		ENST00000532170	11.9223		ENST00000362127	1.0375		ENST00000344517	0.239423		ENST00000358140	0		ENST00000373382	11.6147		ENST00000335350	0		ENST00000302609	2.94554
ENST00000345264	3.97952		ENST00000532170	3.54873		ENST00000307534	0.362704		ENST00000366651	5.1476		ENST00000358140	0		ENST00000373382	5.02125		ENST00000335350	0		ENST00000374518	48.3728
ENST00000377833	0		ENST00000532170	0		ENST00000307534	0.25348		ENST00000366651	9.85626		ENST00000358140	0		ENST00000373290	0		ENST00000335350	0		ENST00000374518	3.14733
ENST00000324631	3.6836		ENST00000532170	5.29301		ENST00000307534	0.176334		ENST00000366651	2.34803		ENST00000358140	0		ENST00000373290	0		ENST00000335350	0		ENST00000374518	2.46107
ENST00000324631	3.84082		ENST00000532170	3.569		ENST00000371721	0.0784052		ENST00000366651	3.98326		ENST00000358140	0		ENST00000373290	0		ENST00000335350	0		ENST00000374518	0
ENST00000324631	3.28724		ENST00000533626	0		ENST00000371721	0		ENST00000366651	3.09997		ENST00000358140	0		ENST00000373242	1.43878		ENST00000335350	0		ENST00000374518	1.49235
ENST00000324631	2.65264		ENST00000533626	0.981694		ENST00000371721	0		ENST00000366651	15.064		ENST00000358140	0		ENST00000373242	0.785889		ENST00000335350	0		ENST00000374518	2.63439
ENST00000324631	2.10825		ENST00000533626	1.27464		ENST00000336126	0		ENST00000366647	9.61165		ENST00000358140	0		ENST00000373242	2.56221		ENST00000224721	0		ENST00000374518	2.3187
ENST00000377304	2.11005		ENST00000533626	3.95301		ENST00000336126	0.544594		ENST00000040877	0.143911		ENST00000479781	0		ENST00000373242	6.77687		ENST00000224721	0		ENST00000374518	4.501
ENST00000377072	5.93252		ENST00000533626	3.25639		ENST00000265990	2.17622		ENST00000366610	5.17969		ENST00000460425	0		ENST00000373242	13.603		ENST00000224721	0		ENST00000374518	2.01843
ENST00000377072	4.56265		ENST00000533626	3.92198		ENST00000265990	7.43542		ENST00000366610	0.736324		ENST00000460425	0		ENST00000373218	0.560005		ENST00000224721	0		ENST00000355710	0
ENST00000377072	4.81964		ENST00000533626	5.57657		ENST00000265990	3.36122		ENST00000366600	0.656067		ENST00000325239	0		ENST00000373218	4.04414		ENST00000224721	0		ENST00000355710	0
ENST00000377072	6.97071		ENST00000533626	5.52722		ENST00000265997	1.01681		ENST00000526589	0		ENST00000325239	0		ENST00000444643	10.2571		ENST00000398786	0		ENST00000355710	0
ENST00000377072	3.26433		ENST00000534127	1.37269		ENST00000265986	5.11947		ENST00000526589	0		ENST00000325239	0		ENST00000398761	1.38208		ENST00000224721	0		ENST00000374466	11.5458
ENST00000377072	3.64076		ENST00000299576	3.71771		ENST00000265986	2.46025		ENST00000487567	2.26318		ENST00000325239	0		ENST00000412021	17.0855		ENST00000317376	0.682633		ENST00000453284	0.94945
ENST00000376573	5.87007		ENST00000299576	0.393062		ENST00000265986	2.13713		ENST00000526589	0.569522		ENST00000325239	0		ENST00000372979	0.799323		ENST00000317376	1.5084		ENST00000418966	0.790316
ENST00000376510	0.202784		ENST00000299576	1.2869		ENST00000265986	0.80383		ENST00000526589	6.86347		ENST00000325239	0		ENST00000372979	2.58583		ENST00000317376	0.857989		ENST00000374433	0.677687
ENST00000376510	0		ENST00000299576	1.67297		ENST00000265986	0		ENST00000526589	2.42789		ENST00000325239	0		ENST00000372979	17.9289		ENST00000317376	0		ENST00000418966	1.92826
ENST00000376510	0.587007		ENST00000299576	1.43333		ENST00000265986	2.23063		ENST00000366582	5.09858		ENST00000325239	0		ENST00000242505	5.10113		ENST00000317376	0		ENST00000418966	0.831296
ENST00000376500	0		ENST00000326053	0.47714		ENST00000265986	0.811137		ENST00000366582	6.62563		ENST00000325239	0		ENST00000242505	0		ENST00000317376	2.46107		ENST00000374433	0
ENST00000376500	0		ENST00000326053	0.201867		ENST00000265986	4.02752		ENST00000366582	5.37882		ENST00000325239	0		ENST00000242505	0.724967		ENST00000317376	1.64072		ENST00000424375	0
ENST00000376351	0		ENST00000326053	0.692741		ENST00000260731	2.87823		ENST00000366582	5.78311		ENST00000325239	0		ENST00000242505	8.17172		ENST00000317376	2.07824		ENST00000424375	0
ENST00000265944	0		ENST00000326053	0.190652		ENST00000260731	4.42106		ENST00000366582	5.93115		ENST00000402038	2.25351		ENST00000242505	0.835007		ENST00000317376	11.6901		ENST00000424375	0
ENST00000265944	0		ENST00000318950	0.929428		ENST00000260731	6.20439		ENST00000366582	33.7314		ENST00000402038	0		ENST00000242505	2.28099		ENST00000317126	1.43144		ENST00000424375	0
ENST00000265944	0		ENST00000318950	0.199736		ENST00000260731	4.2305		ENST00000336199	0		ENST00000260867	5.10113		ENST00000242505	1.49633		ENST00000373053	0.460693		ENST00000424375	0
ENST00000376261	0		ENST00000498905	0.211434		ENST00000260731	3.43372		ENST00000366535	1.43046		ENST00000260867	1.61243		ENST00000242505	3.8967		ENST00000373053	2.41864		ENST00000424375	0
ENST00000376261	0		ENST00000361367	9.96663		ENST00000371501	0		ENST00000366534	0		ENST00000260867	1.11334		ENST00000242505	3.10159		ENST00000373053	1.15162		ENST00000424375	0
ENST00000376261	0		ENST00000361367	1.82092		ENST00000371501	0		ENST00000366534	0		ENST00000260867	2.0112		ENST00000469143	2.1749		ENST00000412021	4.29432		ENST00000424375	0
ENST00000376261	0		ENST00000361367	4.10659		ENST00000371501	0		ENST00000407071	0		ENST00000351071	3.0168		ENST00000469143	11.0957		ENST00000412021	3.913		ENST00000424375	0
ENST00000376236	0		ENST00000361367	3.43173		ENST00000371501	0		ENST00000407071	0		ENST00000351071	1.62175		ENST00000416782	14.7664		ENST00000412021	5.46107		ENST00000424375	0
ENST00000376236	0		ENST00000361367	3.00759		ENST00000371501	0		ENST00000326225	4.91792		ENST00000351071	3.0168		ENST00000416782	22.339		ENST00000394810	0		ENST00000374189	9.28069
ENST00000376087	8.92251		ENST00000418988	15.812		ENST00000371501	0		ENST00000326225	0.384591		ENST00000351071	3.06626		ENST00000440197	44.7273		ENST00000394810	0		ENST00000355832	0.429981
ENST00000376087	0.637322		ENST00000418988	8.30001		ENST00000371501	0		ENST00000294753	1.76102		ENST00000351071	0		ENST00000440197	6.55241		ENST00000394810	0		ENST00000515869	0.429981
ENST00000376087	2.94611		ENST00000418988	7.64787		ENST00000371501	0		ENST00000294753	3.41298		ENST00000395526	1.21456		ENST00000372921	17.0038		ENST00000372755	1.96886		ENST00000603152	0.429981
ENST00000376087	1.54726		ENST00000418988	8.61833		ENST00000371501	0		ENST00000294753	1.46614		ENST00000395526	0.736384		ENST00000299432	0.392615		ENST00000372755	1.87981		ENST00000355832	43.8379
ENST00000376087	2.34803		ENST00000418988	5.19758		ENST00000371501	0		ENST00000294753	3.49142		ENST00000395526	0		ENST00000299432	0		ENST00000372755	3.65316		ENST00000603152	35.9695
ENST00000376087	13.4824		ENST00000418988	7.06733		ENST00000371485	1.48708		ENST00000294753	2.43863		ENST00000395526	1.25531		ENST00000299432	1.15662		ENST00000372755	1.88297		ENST00000515869	1.76454
ENST00000375790	0		ENST00000418988	10.1392		ENST00000371485	3.42077		ENST00000366478	0.231153		ENST00000395526	2.41864		ENST00000299432	1.5084		ENST00000372755	2.5978		ENST00000419399	0.813224
ENST00000375790	0		ENST00000525634	12.7464		ENST00000371485	0.628346		ENST00000355029	4.53687		ENST00000395526	0.742228		ENST00000299432	2.41344		ENST00000372755	1.54836		ENST00000419399	0
ENST00000441595	0.378072		ENST00000525634	32.121		ENST00000371485	1.4276		ENST00000380127	12.9251		ENST00000483649	0		ENST00000299432	1.18381		ENST00000372755	3.0168		ENST00000419399	0
ENST00000375664	5.72729		ENST00000525634	22.1743		ENST00000371485	0.74224		ENST00000380127	4.35244		ENST00000452247	0		ENST00000372702	0		ENST00000372755	6.06621		ENST00000419399	0.668006
ENST00000375664	7.56145		ENST00000525634	23.4502		ENST00000260766	0		ENST00000380127	4.84919		ENST00000452247	0		ENST00000372702	0		ENST00000593699	0.556671		ENST00000487519	0.984429
ENST00000375664	5.90113		ENST00000525634	29.7417		ENST00000260766	0		ENST00000380094	1.17401		ENST00000373957	0		ENST00000372702	0		ENST00000372443	0		ENST00000487519	6.68006
ENST00000375664	6.32304		ENST00000525634	14.6053		ENST00000260766	0		ENST00000380094	1.14391		ENST00000583084	0		ENST00000372702	1.29291		ENST00000372443	0		ENST00000487519	3.46373
ENST00000375664	5.06649		ENST00000531428	11.8502		ENST00000260766	0		ENST00000380094	2.21677		ENST00000487519	0.984429		ENST00000372702	0.441136		ENST00000372443	0		ENST00000395284	12.8994
ENST00000375400	0		ENST00000531428	15.4905		ENST00000260766	0		ENST00000380094	1.23924		ENST00000487519	6.68006		ENST00000542569	9.67456		ENST00000372443	0		ENST00000395284	10.7319
ENST00000384880	0		ENST00000528644	2.77807		ENST00000260766	0		ENST00000380094	0		ENST00000487519	3.46373		ENST00000543351	5.65235		ENST00000520547	0.659113		ENST00000395284	6.59441
ENST00000436087	1.71587		ENST00000524803	3.55321		ENST00000260766	0		ENST00000380094	1.01392		ENST00000373880	7.95116		ENST00000372538	5.47973		ENST00000372321	1.0508		ENST00000395284	3.04133
ENST00000488625	1.04971		ENST00000524803	3.15197		ENST00000260766	0		ENST00000380094	0.520566		ENST00000373867	7.39088		ENST00000372538	2.81265		ENST00000372321	0.668961		ENST00000395284	3.85086
ENST00000488625	2.23063		ENST00000536719	2.12441		ENST00000260766	0		ENST00000397269	0.527959		ENST00000373867	10.1854		ENST00000372538	1.73187		ENST00000372321	0.730631		ENST00000279873	0.869961
ENST00000605946	0		ENST00000536719	5.83005		ENST00000348459	3.65677		ENST00000446108	3.2121		ENST00000373867	8.1115		ENST00000372538	3.1702		ENST00000372321	0.672811		ENST00000279873	8.83661
ENST00000488625	1.43911		ENST00000396197	2.24768		ENST00000348459	10.3565		ENST00000446108	4.77992		ENST00000373867	6.891		ENST00000372538	2.67202		ENST00000412298	0		ENST00000395265	0.954294
ENST00000488625	0.83129		ENST00000396197	1.81352		ENST00000348459	4.95695		ENST00000378839	0		ENST00000263102	0.935208		ENST00000372538	4.4183		ENST00000412298	0		ENST00000395265	5.39543
ENST00000488625	0		ENST00000396197	1.41627		ENST00000348459	7.66778		ENST00000378839	0		ENST00000263102	0.599492		ENST00000372538	3.71958		ENST00000412298	0		ENST00000493899	0
ENST00000488625	0		ENST00000419348	1.84786		ENST00000306402	0		ENST00000378839	0.305565		ENST00000263102	1.16901		ENST00000372524	4.30107		ENST00000412298	0		ENST00000493899	0
ENST00000488625	0.740604		ENST00000419348	7.32103		ENST00000371224	2.15867		ENST00000378757	0.335433		ENST00000263102	1.81594		ENST00000372524	3.3859		ENST00000372199	0.60336		ENST00000373758	1.5189
ENST00000375250	0.670585		ENST00000419348	1.25082		ENST00000371224	1.1061		ENST00000327347	3.89818		ENST00000263102	0.730631		ENST00000466942	3.65512		ENST00000372199	0		ENST00000265866	24.5409
ENST00000375250	1.31213		ENST00000278193	6.40372		ENST00000371224	0.915129		ENST00000327347	2.80894		ENST00000373827	0		ENST00000466942	2.18124		ENST00000372199	0		ENST00000358769	9.15588
ENST00000375250	0.665859		ENST00000278193	1.88504		ENST00000371224	1.6282		ENST00000327347	0.300421		ENST00000373827	0		ENST00000440692	18.1846		ENST00000339284	0		ENST00000265866	9.07291
ENST00000375250	0		ENST00000278193	3.02458		ENST00000371224	1.82506		ENST00000378572	8.52595		ENST00000373827	0		ENST00000440692	33.092		ENST00000339284	0		ENST00000265866	7.45455
ENST00000375250	0.45523		ENST00000278193	12.5228		ENST00000371224	0.479705		ENST00000378572	4.05569		ENST00000373827	0		ENST00000440692	10.7392		ENST00000339284	0		ENST00000265866	10.1653
ENST00000375110	3.05167		ENST00000502161	32.0047		ENST00000371224	1.83339		ENST00000378442	1.05384		ENST00000373827	0		ENST00000440692	23.8053		ENST00000332904	0		ENST00000265866	15.2243
ENST00000277657	10.4154		ENST00000465995	19.8278		ENST00000371224	1.85886		ENST00000378442	0		ENST00000373827	0		ENST00000456353	0		ENST00000332904	0		ENST00000265866	8.94547
ENST00000277657	0.949203		ENST00000465995	1.55988		ENST00000371224	2.51845		ENST00000378442	3.1125		ENST00000277746	4.67604		ENST00000456353	0		ENST00000332904	0		ENST00000609923	1.01653
ENST00000277657	0.969838		ENST00000435224	0		ENST00000371198	0.464714		ENST00000378372	5.44424		ENST00000277746	1.73187		ENST00000456353	0.737837		ENST00000332904	0		ENST00000609923	10.6647
ENST00000277657	0.537501		ENST00000263401	1.28381		ENST00000371198	0		ENST00000378442	3.84082		ENST00000399251	4.44844		ENST00000334512	2.78573		ENST00000332904	0		ENST00000265872	22.0049
ENST00000265371	0		ENST00000263401	0.713801		ENST00000427367	0		ENST00000378372	3.34594		ENST00000399251	1.4278		ENST00000372187	8.72861		ENST00000372113	0		ENST00000265872	3.06626
ENST00000265371	0		ENST00000263401	8.65617		ENST00000427367	0		ENST00000378372	3.80839		ENST00000433211	0		ENST00000224756	8.38462		ENST00000372113	0		ENST00000354185	8.64051
ENST00000265371	0		ENST00000530639	0		ENST00000427367	0		ENST00000378372	6.37322		ENST00000354624	12.949		ENST00000371996	2.90094		ENST00000372113	0		ENST00000354185	7.17767
ENST00000265371	0		ENST00000526995	2.37934		ENST00000427367	0		ENST00000378372	3.14173		ENST00000354624	0.577289		ENST00000371996	2.37362		ENST00000429277	0		ENST00000354185	8.72861
ENST00000321660	0		ENST00000526995	2.25174		ENST00000419175	0		ENST00000378331	2.25316		ENST00000360289	0.105316		ENST00000308448	3.76233		ENST00000429277	0		ENST00000354185	3.15239
ENST00000321660	0		ENST00000526995	6.57238		ENST00000419175	0		ENST00000378289	0.874756		ENST00000373306	0		ENST00000308448	11.7862		ENST00000429277	0		ENST00000354185	4.79594
ENST00000302609	1.41627		ENST00000534663	1.99758		ENST00000419175	0		ENST00000378289	10.3535		ENST00000373306	0		ENST00000371852	0		ENST00000429277	0		ENST00000354185	6.57173
ENST00000302609	1.40882		ENST00000227155	0		ENST00000393871	0		ENST00000378165	1.17401		ENST00000373306	0		ENST00000371837	1.88044		ENST00000372037	0.64945		ENST00000354185	5.80474
ENST00000302609	0.354068		ENST00000227155	0		ENST00000393871	0		ENST00000345264	2.8134		ENST00000373306	0		ENST00000371837	1.31719		ENST00000372037	2.43544		ENST00000373382	13.7531
ENST00000429940	0.794289		ENST00000227155	0		ENST00000393871	0		ENST00000345264	3.97952		ENST00000373306	0.100022		ENST00000371804	0.383506		ENST00000372037	1.25954		ENST00000373382	11.6147
ENST00000429940	0.246478		ENST00000227155	0.20371		ENST00000357947	0		ENST00000377833	0		ENST00000263563	0		ENST00000371837	0		ENST00000372037	1.06881		ENST00000373382	5.02125
ENST00000429940	0		ENST00000443527	1.64126		ENST00000357947	0		ENST00000377113	0.217159		ENST00000263563	0		ENST00000371837	3.74083		ENST00000372037	1.43878		ENST00000373242	1.43878
ENST00000429940	0.510831		ENST00000257821	4.29139		ENST00000357947	0		ENST00000410139	0.564716		ENST00000263563	0		ENST00000371795	9.91234		ENST00000343959	0		ENST00000373242	0.785889
ENST00000374518	4.71064		ENST00000534300	2.73263		ENST00000357947	0		ENST00000377113	0.174268		ENST00000373208	0.0449403		ENST00000413330	9.67456		ENST00000343959	0		ENST00000373242	2.56221
ENST00000374518	3.8136		ENST00000534300	1.3519		ENST00000357947	0		ENST00000376836	3.67939		ENST00000299290	0		ENST00000413330	6.80151		ENST00000343959	0		ENST00000373242	6.77687
ENST00000355710	0		ENST00000534300	4.15		ENST00000357947	0.334594		ENST00000602390	9.1046		ENST00000299290	0		ENST00000413330	0		ENST00000298786	2.18595		ENST00000373242	13.603
ENST00000355710	0		ENST00000534300	1.46271		ENST00000371142	4.51304		ENST00000376836	4.01915		ENST00000299290	0		ENST00000413330	0		ENST00000451940	4.59938		ENST00000373218	0.560005
ENST00000355710	0		ENST00000534300	1.53836		ENST00000371142	4.69606		ENST00000602390	4.01915		ENST00000299290	0		ENST00000413330	1.31719		ENST00000451940	0		ENST00000373218	4.04414
ENST00000355710	0		ENST00000534300	3.16152		ENST00000371142	1.6125		ENST00000376836	2.83254		ENST00000299290	0		ENST00000260731	2.25351		ENST00000447936	0		ENST00000444643	10.2571
ENST00000355710	0		ENST00000298852	12.1671		ENST00000371142	6.11131		ENST00000602390	2.83254		ENST00000299290	0		ENST00000285949	0		ENST00000404743	0		ENST00000398761	1.38208
ENST00000355710	0		ENST00000298852	8.81236		ENST00000371142	6.98751		ENST00000376836	6.56067		ENST00000299290	0		ENST00000285949	0		ENST00000404743	0		ENST00000412021	17.0855
ENST00000355710	0		ENST00000298852	5.23044		ENST00000371142	10.5572		ENST00000602390	6.56067		ENST00000299290	0		ENST00000285949	0		ENST00000404743	0		ENST00000372979	0.799323
ENST00000355710	0		ENST00000298852	8.36485		ENST00000371142	6.37322		ENST00000376836	6.69188		ENST00000299290	0		ENST00000285949	0		ENST00000404743	0		ENST00000372979	2.58583
ENST00000355710	0		ENST00000298852	8.44021		ENST00000371142	8.08602		ENST00000376836	3.18661		ENST00000299290	0		ENST00000285949	0.284258		ENST00000404743	0		ENST00000372979	17.9289
ENST00000395810	1.2739		ENST00000298852	4.99161		ENST00000371142	10.6046		ENST00000376836	2.26843		ENST00000299290	0		ENST00000285949	0.496131		ENST00000404743	0		ENST00000242505	5.10113
ENST00000395810	2.47847		ENST00000298852	7.81534		ENST00000339364	0		ENST00000602390	2.26843		ENST00000335350	0		ENST00000371531	0		ENST00000404743	0		ENST00000242505	0
ENST00000395810	0.362704		ENST00000298852	4.31734		ENST00000339364	0		ENST00000376836	8.38765		ENST00000335350	0		ENST00000371531	0		ENST00000371930	0.105554		ENST00000242505	0.724967
ENST00000395810	0		ENST00000298852	8.15037		ENST00000266058	0		ENST00000376510	0.202784		ENST00000335350	0		ENST00000371531	0		ENST00000371930	0		ENST00000242505	8.17172
ENST00000395810	0.564716		ENST00000298852	9.99321		ENST00000453547	0		ENST00000376510	0		ENST00000335350	0		ENST00000371531	0		ENST00000371930	0		ENST00000242505	0.835007
ENST00000395810	0.874756		ENST00000298852	6.98751		ENST00000266058	0		ENST00000376510	0.587007		ENST00000335350	0		ENST00000371531	0		ENST00000371930	0		ENST00000242505	2.28099
ENST00000395810	0		ENST00000298852	6.15345		ENST00000453547	0		ENST00000496261	0.892251		ENST00000335350	0		ENST00000371531	0		ENST00000371852	0		ENST00000242505	1.49633
ENST00000395810	0		ENST00000298854	0		ENST00000266058	0		ENST00000524413	11.2383		ENST00000335350	0		ENST00000371531	0		ENST00000371837	1.88044		ENST00000242505	3.8967
ENST00000395810	0.201867		ENST00000302503	2.87823		ENST00000453547	0		ENST00000524413	1.075		ENST00000335350	0		ENST00000359204	4.74725		ENST00000371837	1.31719		ENST00000242505	3.10159
ENST00000395810	0		ENST00000302503	2.26843		ENST00000266058	0		ENST00000524413	0.524402		ENST00000335350	0		ENST00000494992	3.13227		ENST00000307534	1.2698		ENST00000469143	2.1749
ENST00000395810	2.19406		ENST00000302503	7.8728		ENST00000453547	0		ENST00000376087	8.92251		ENST00000335350	0		ENST00000494992	0		ENST00000307534	3.74083		ENST00000469143	11.0957
ENST00000395810	0.219766		ENST00000302503	6.26141		ENST00000266058	0		ENST00000376087	0.637322		ENST00000335350	0		ENST00000348459	13.1622		ENST00000362127	1.08745		ENST00000416782	14.7664
ENST00000458063	0		ENST00000302503	9.35424		ENST00000453547	0		ENST00000376087	2.94611		ENST00000335350	0		ENST00000348459	10.0477		ENST00000307534	3.04133		ENST00000416782	22.339
ENST00000458063	0		ENST00000302503	3.43173		ENST00000266058	0		ENST00000376087	1.54726		ENST00000335350	0		ENST00000348459	4.59938		ENST00000307534	2.65684		ENST00000440197	44.7273
ENST00000458063	0		ENST00000302503	2.52524		ENST00000453547	0		ENST00000376087	2.34803		ENST00000335350	0		ENST00000348459	0		ENST00000307534	1.47859		ENST00000440197	6.55241
ENST00000458063	0.0513378		ENST00000302503	3.18661		ENST00000358531	1.82092		ENST00000376087	13.4824		ENST00000224721	0		ENST00000371142	5.75512		ENST00000416354	1.31719		ENST00000372921	17.0038
ENST00000395795	0		ENST00000302503	6.76502		ENST00000453547	1.82092		ENST00000488290	6.22501		ENST00000224721	0		ENST00000371142	7.64635		ENST00000416354	0.769718		ENST00000299432	0.392615
ENST00000395795	0		ENST00000524669	1.22662		ENST00000358531	1.40144		ENST00000436087	1.71587		ENST00000224721	0		ENST00000385241	0		ENST00000265997	0.399661		ENST00000299432	0
ENST00000395795	0		ENST00000524669	0		ENST00000453547	1.40144		ENST00000488625	1.04971		ENST00000224721	0		ENST00000540664	9.41936		ENST00000265986	1.24476		ENST00000299432	1.15662
ENST00000336378	0.697071		ENST00000524669	1.0375		ENST00000358531	2.74539		ENST00000488625	2.23063		ENST00000224721	0		ENST00000540664	12.8111		ENST00000265986	1.39583		ENST00000299432	1.5084
ENST00000336378	0.557657		ENST00000524669	0.0793535		ENST00000453547	2.74539		ENST00000605946	0		ENST00000398786	0		ENST00000334828	4.25094		ENST00000265986	1.2989		ENST00000299432	2.41344
ENST00000336378	1.46271		ENST00000529773	0.167088		ENST00000370664	0		ENST00000302418	7.36324		ENST00000224721	0		ENST00000334828	3.75448		ENST00000371501	0.954294		ENST00000299432	1.18381
ENST00000336378	1.05218		ENST00000524669	0.874756		ENST00000370597	0.328033		ENST00000302418	11.1531		ENST00000317376	0.682633		ENST00000334828	4.15648		ENST00000371501	0		ENST00000360663	1.90859
ENST00000336378	0.50369		ENST00000529773	0.901264		ENST00000370597	0		ENST00000302418	11.7888		ENST00000317376	1.5084		ENST00000334828	7.23365		ENST00000371501	0		ENST00000339859	2.60725
ENST00000336378	0.756145		ENST00000300151	7.61678		ENST00000370597	0		ENST00000302418	14.4689		ENST00000317376	0.857989		ENST00000370902	4.34449		ENST00000371501	0		ENST00000423381	0.994902
ENST00000336378	0.701054		ENST00000300151	6.33016		ENST00000370597	0		ENST00000302418	7.99949		ENST00000317376	0		ENST00000370902	3.34003		ENST00000371501	0		ENST00000423381	3.48216
ENST00000358140	0		ENST00000300151	6.17712		ENST00000370552	0		ENST00000302418	9.43727		ENST00000317376	0		ENST00000370902	1.87042		ENST00000371501	0		ENST00000372702	0
ENST00000358140	0		ENST00000300151	2.99637		ENST00000356713	0		ENST00000302418	7.55535		ENST00000317376	2.46107		ENST00000370902	2.83396		ENST00000371501	0.644971		ENST00000372702	0
ENST00000358140	0		ENST00000337911	0		ENST00000356713	0		ENST00000302418	10.2558		ENST00000317376	1.64072		ENST00000298999	85.5047		ENST00000371501	0		ENST00000372702	0
ENST00000358140	0		ENST00000337911	0		ENST00000356713	0		ENST00000302418	8.11137		ENST00000317376	2.07824		ENST00000370508	7.23365		ENST00000371501	0		ENST00000372702	1.29291
ENST00000358140	0		ENST00000337911	0		ENST00000370449	0		ENST00000302418	7.43542		ENST00000317376	11.6901		ENST00000370508	16.1243		ENST00000371501	0		ENST00000372702	0.441136
ENST00000358140	0		ENST00000394888	6.60927		ENST00000370449	0		ENST00000302418	5.57657		ENST00000317126	1.43144		ENST00000441611	1.7037		ENST00000371501	0		ENST00000542569	9.67456
ENST00000358140	0		ENST00000394888	1.14391		ENST00000370449	0		ENST00000302418	12.8337		ENST00000373053	0.460693		ENST00000441611	1.79848		ENST00000371485	0.623472		ENST00000543351	5.65235
ENST00000503031	0		ENST00000301761	13.0973		ENST00000370449	0		ENST00000302418	8.20461		ENST00000373053	2.41864		ENST00000441611	0		ENST00000371485	0.597577		ENST00000372538	5.47973
ENST00000358140	0		ENST00000301761	3.2009		ENST00000370449	0		ENST00000375110	3.05167		ENST00000373053	1.15162		ENST00000441611	3.59695		ENST00000371485	1.31719		ENST00000372538	2.81265
ENST00000424375	0		ENST00000301761	3.6836		ENST00000370449	0		ENST00000277657	10.4154		ENST00000412021	4.29432		ENST00000338519	0		ENST00000371485	1.49633		ENST00000372538	1.73187
ENST00000407470	0		ENST00000257215	0		ENST00000370449	0		ENST00000277657	0.949203		ENST00000412021	3.913		ENST00000338519	0		ENST00000371485	1.14649		ENST00000372538	3.1702
ENST00000407470	0		ENST00000257215	0		ENST00000370449	0		ENST00000277657	0.969838		ENST00000412021	5.46107		ENST00000338519	0		ENST00000260766	0		ENST00000372538	2.67202
ENST00000407470	0		ENST00000257215	0		ENST00000370449	0		ENST00000277657	0.537501		ENST00000360663	1.90859		ENST00000529568	2.41344		ENST00000260766	0		ENST00000372538	4.4183
ENST00000407470	0		ENST00000257215	0		ENST00000370449	0		ENST00000429940	0.794289		ENST00000339859	2.60725		ENST00000529568	1.88931		ENST00000260766	0		ENST00000372538	3.71958
ENST00000407470	0		ENST00000257215	0		ENST00000370449	0		ENST00000429940	0.246478		ENST00000394810	0		ENST00000529568	5.93783		ENST00000260766	0		ENST00000372524	4.30107
ENST00000407470	0.479705		ENST00000257215	0		ENST00000370187	0.579384		ENST00000429940	0		ENST00000394810	0		ENST00000529568	18.884		ENST00000260766	0		ENST00000372524	3.3859
ENST00000407470	0		ENST00000257215	0		ENST00000370187	3.00759		ENST00000429940	0.510831		ENST00000394810	0		ENST00000299163	13.5537		ENST00000260766	0		ENST00000466942	3.65512
ENST00000407470	0.217622		ENST00000257215	0.227615		ENST00000355657	0		ENST00000395810	1.2739		ENST00000423381	0.994902		ENST00000299163	4.489		ENST00000260766	0		ENST00000466942	2.18124
ENST00000460425	0		ENST00000257215	0.345834		ENST00000370033	0		ENST00000395810	2.47847		ENST00000423381	3.48216		ENST00000470165	0.494819		ENST00000260766	0		ENST00000593699	1.34562
ENST00000460425	0.118023		ENST00000257215	0		ENST00000370033	0		ENST00000395810	0.362704		ENST00000372755	1.96886		ENST00000370162	1.40331		ENST00000543788	0		ENST00000593699	0.799323
ENST00000325239	0		ENST00000257215	0.0643017		ENST00000370033	0		ENST00000395810	0		ENST00000372755	1.87981		ENST00000470165	1.1313		ENST00000260766	2.68481		ENST00000440692	18.1846
ENST00000325239	0		ENST00000527697	0.232357		ENST00000370033	0		ENST00000395810	0.564716		ENST00000372755	3.65316		ENST00000370162	2.22669		ENST00000260766	1.77571		ENST00000440692	33.092
ENST00000325239	0		ENST00000301773	0.758287		ENST00000370033	0		ENST00000395810	0.874756		ENST00000372755	1.88297		ENST00000370162	2.92252		ENST00000260766	1.71598		ENST00000440692	10.7392
ENST00000325239	0		ENST00000301773	1.3519		ENST00000370033	0		ENST00000395810	0		ENST00000372755	2.5978		ENST00000370162	2.70291		ENST00000260766	0.441136		ENST00000440692	23.8053
ENST00000325239	0		ENST00000394818	7.7485		ENST00000370033	0		ENST00000395810	0		ENST00000372755	1.54836		ENST00000370162	1.18007		ENST00000260766	1.76454		ENST00000456353	0
ENST00000325239	0		ENST00000394818	2.67675		ENST00000370033	0		ENST00000395810	0.201867		ENST00000372755	3.0168		ENST00000370162	1.73187		ENST00000306402	1.90859		ENST00000456353	0
ENST00000325239	0		ENST00000394818	3.15841		ENST00000370033	1.99163		ENST00000395810	0		ENST00000372755	6.06621		ENST00000370162	1.27239		ENST00000371224	5.5308		ENST00000456353	0.737837
ENST00000325239	0		ENST00000394818	3.20239		ENST00000369878	0		ENST00000395810	2.19406		ENST00000593699	1.34562		ENST00000370162	5.26054		ENST00000371224	3.86449		ENST00000334512	2.78573
ENST00000374139	0		ENST00000378019	22.3063		ENST00000369878	0.484919		ENST00000395810	0.219766		ENST00000593699	0.799323		ENST00000470165	5.16689		ENST00000371224	6.23472		ENST00000372213	3.34003
ENST00000402038	0.743542		ENST00000496634	22.3063		ENST00000369878	1.28956		ENST00000395771	1.36802		ENST00000593699	0.556671		ENST00000370162	6.4713		ENST00000371224	4.0958		ENST00000372213	0
ENST00000402038	0		ENST00000378019	17.9834		ENST00000343289	1.08986		ENST00000395771	1.21395		ENST00000372443	0		ENST00000370110	0.913884		ENST00000371224	4.67604		ENST00000372213	2.42911
ENST00000402038	0.852469		ENST00000496634	17.9834		ENST00000369847	2.27615		ENST00000395771	1.73493		ENST00000372443	0		ENST00000370110	0.736384		ENST00000371224	4.0224		ENST00000372213	4.26306
ENST00000402038	0.537501		ENST00000378019	13.103		ENST00000369847	1.65232		ENST00000395771	0.506961		ENST00000372443	0		ENST00000370110	2.0112		ENST00000371224	10.2489		ENST00000372187	8.72861
ENST00000402038	0.731353		ENST00000496634	13.103		ENST00000369780	0		ENST00000460425	0		ENST00000372443	0		ENST00000370110	1.57178		ENST00000371224	5.1956		ENST00000224756	8.38462
ENST00000351071	1.43911		ENST00000378019	10.3677		ENST00000369780	0		ENST00000460425	0.118023		ENST00000520547	0.659113		ENST00000370110	1.10024		ENST00000371224	8.2962		ENST00000371996	2.90094
ENST00000351071	2.06301		ENST00000496634	10.3677		ENST00000369780	0.305565		ENST00000395284	28.4597		ENST00000372321	1.0508		ENST00000370110	24.0482		ENST00000265993	2.0479		ENST00000371996	2.37362
ENST00000351071	1.43911		ENST00000378019	7.78949		ENST00000369780	0.221402		ENST00000395284	16.0898		ENST00000372321	0.668961		ENST00000439817	5.14713		ENST00000265993	1.83374		ENST00000308448	3.76233
ENST00000351071	0.731353		ENST00000496634	7.78949		ENST00000224950	0.447618		ENST00000395284	18.8745		ENST00000372321	0.730631		ENST00000439817	3.52909		ENST00000265993	3.97961		ENST00000308448	11.7862
ENST00000351071	0.949203		ENST00000378019	20.3298		ENST00000224950	0		ENST00000395284	14.1454		ENST00000372321	0.672811		ENST00000439817	1.94835		ENST00000265993	2.62208		ENST00000371804	0.383506
ENST00000395526	0		ENST00000496634	9.84778		ENST00000224950	0.731353		ENST00000395284	11.5468		ENST00000412298	0		ENST00000439817	3.30073		ENST00000265993	0.748166		ENST00000371837	0
ENST00000395526	0		ENST00000378019	6.01915		ENST00000224950	0		ENST00000279873	0		ENST00000412298	0		ENST00000439817	3.59695		ENST00000265993	3.50703		ENST00000371837	3.74083
ENST00000395526	0		ENST00000476907	3.99126		ENST00000224950	0.725407		ENST00000279873	0		ENST00000412298	0		ENST00000439817	3.30073		ENST00000265993	5.34404		ENST00000371795	9.91234
ENST00000395526	0		ENST00000476907	4.84919		ENST00000224950	0.554193		ENST00000395265	0		ENST00000412298	0		ENST00000439817	0.537476		ENST00000265993	1.62645		ENST00000413330	9.67456
ENST00000395526	0		ENST00000496634	4.84919		ENST00000353479	1.77739		ENST00000395265	0		ENST00000372213	3.34003		ENST00000439817	3.50894		ENST00000265993	0.865933		ENST00000413330	6.80151
ENST00000395526	0		ENST00000476907	5.27239		ENST00000353479	1.67297		ENST00000373758	0.99369		ENST00000372213	0		ENST00000439817	3.85653		ENST00000265993	3.68192		ENST00000413330	0
ENST00000483649	0.506961		ENST00000496634	5.27239		ENST00000353479	5.0369		ENST00000265866	49.675		ENST00000372213	2.42911		ENST00000439817	9.1687		ENST00000371198	0		ENST00000413330	0
ENST00000373985	0		ENST00000476907	3.6836		ENST00000353479	2.60511		ENST00000358769	20.2784		ENST00000372213	4.26306		ENST00000439817	3.93925		ENST00000371198	0.954294		ENST00000413330	1.31719
ENST00000452247	0		ENST00000496634	3.6836		ENST00000353479	1.14685		ENST00000265866	23.638		ENST00000372199	0.60336		ENST00000412353	15.4034		ENST00000419175	0		ENST00000260731	2.25351
ENST00000373985	0		ENST00000476907	3.51954		ENST00000353479	1.52783		ENST00000265866	18.7502		ENST00000372199	0		ENST00000355657	0.393496		ENST00000419175	0		ENST00000285949	0
ENST00000373880	0		ENST00000496634	3.51954		ENST00000353479	2.02784		ENST00000265866	21.3364		ENST00000372199	0		ENST00000355657	1.5084		ENST00000419175	0		ENST00000285949	0
ENST00000373880	0		ENST00000476907	2.67675		ENST00000353479	0.501265		ENST00000265866	30.0875		ENST00000339284	0		ENST00000412353	2.36761		ENST00000393871	0		ENST00000285949	0
ENST00000373880	0		ENST00000496634	2.67675		ENST00000353479	0.955983		ENST00000265866	18.6209		ENST00000339284	0		ENST00000355657	1.79848		ENST00000393871	0		ENST00000285949	0
ENST00000263102	2.23063		ENST00000476907	0.849763		ENST00000353479	0		ENST00000466493	18.9788		ENST00000339284	0		ENST00000355657	0.874026		ENST00000393871	0		ENST00000285949	0.284258
ENST00000263102	4.76445		ENST00000496634	0.849763		ENST00000353479	0.976917		ENST00000265866	23.4629		ENST00000332904	0		ENST00000412353	0.469168		ENST00000266058	0		ENST00000285949	0.496131
ENST00000373827	0.47209		ENST00000377892	27.4539		ENST00000353479	0		ENST00000265866	20.6627		ENST00000332904	0		ENST00000355657	1.33601		ENST00000453547	0		ENST00000371531	0
ENST00000373827	0.99139		ENST00000377892	26.8987		ENST00000353479	0		ENST00000265866	21.8214		ENST00000332904	0		ENST00000355657	0		ENST00000266058	0		ENST00000371531	0
ENST00000373827	0.579384		ENST00000377892	24.6138		ENST00000353479	0		ENST00000265866	17.6384		ENST00000332904	0		ENST00000355657	3.46373		ENST00000453547	0		ENST00000371531	0
ENST00000373827	0.935928		ENST00000377892	16.8536		ENST00000353479	1.39414		ENST00000466493	23.2668		ENST00000332904	0		ENST00000355657	0		ENST00000266058	0		ENST00000371531	0
ENST00000373827	0.340554		ENST00000377892	17.7826		ENST00000353479	1.71587		ENST00000466493	17.3815		ENST00000372113	0		ENST00000355657	1.90859		ENST00000453547	0		ENST00000371531	0
ENST00000373827	1.20574		ENST00000377892	24.725		ENST00000353479	0		ENST00000399180	9.23018		ENST00000372113	0		ENST00000425280	0.543725		ENST00000266058	0		ENST00000371531	0
ENST00000373827	1.36569		ENST00000377892	15.846		ENST00000353479	0		ENST00000399180	4.14434		ENST00000372113	0		ENST00000425280	1.83374		ENST00000453547	0		ENST00000371531	0
ENST00000395265	0		ENST00000255681	2.94149		ENST00000353479	0		ENST00000399180	8.82446		ENST00000429277	0		ENST00000425280	1.24694		ENST00000266058	0		ENST00000359204	4.74725
ENST00000395265	0		ENST00000342711	0.641907		ENST00000353479	0.841746		ENST00000399180	7.27818		ENST00000429277	0		ENST00000425280	2.12547		ENST00000453547	0		ENST00000494992	3.13227
ENST00000399251	6.66227		ENST00000342711	0		ENST00000353479	0		ENST00000265872	49.8611		ENST00000429277	0		ENST00000425280	3.66748		ENST00000266058	0		ENST00000494992	0
ENST00000399251	9.53551		ENST00000342711	0.424881		ENST00000353479	0		ENST00000265872	7.67921		ENST00000429277	0		ENST00000425280	1.52895		ENST00000453547	0		ENST00000348459	13.1622
ENST00000399251	5.57657		ENST00000342711	0.756145		ENST00000353479	0		ENST00000265872	14.7844		ENST00000372037	0.64945		ENST00000369983	1.65524		ENST00000358531	0.489638		ENST00000348459	10.0477
ENST00000399251	11.5543		ENST00000342711	0		ENST00000353479	0		ENST00000265872	14.1949		ENST00000372037	2.43544		ENST00000369983	3.63692		ENST00000453547	0.489638		ENST00000348459	4.59938
ENST00000361320	0		ENST00000342711	0.857934		ENST00000353479	0		ENST00000354185	28.3678		ENST00000372037	1.25954		ENST00000369983	1.46126		ENST00000358531	1.43878		ENST00000348459	0
ENST00000361320	0		ENST00000342711	0		ENST00000353479	0		ENST00000354185	23.7665		ENST00000372037	1.06881		ENST00000369983	2.77345		ENST00000453547	1.43878		ENST00000371142	5.75512
ENST00000354393	0		ENST00000342711	0		ENST00000353479	0		ENST00000354185	14.276		ENST00000372037	1.43878		ENST00000428099	7.30631		ENST00000358531	0		ENST00000371142	7.64635
ENST00000354393	0		ENST00000342711	0.391338		ENST00000401264	0		ENST00000354185	17.7949		ENST00000343959	0		ENST00000428099	2.03306		ENST00000453547	0		ENST00000385241	0
ENST00000354393	0		ENST00000342711	0		ENST00000353479	0		ENST00000354185	20.2091		ENST00000343959	0		ENST00000428099	1.15458		ENST00000358531	0.827618		ENST00000540664	9.41936
ENST00000354393	0		ENST00000342711	1.23924		ENST00000353479	0		ENST00000354185	19.0508		ENST00000343959	0		ENST00000428099	0		ENST00000453547	0.827618		ENST00000540664	12.8111
ENST00000373290	0		ENST00000342711	1.47479		ENST00000450629	0.168987		ENST00000354185	23.0755		ENST00000298786	2.18595		ENST00000428099	1.90859		ENST00000370664	0		ENST00000266058	2.31543
ENST00000373290	0		ENST00000342711	1.00253		ENST00000450629	0.413079		ENST00000359655	8.41746		ENST00000451940	4.59938		ENST00000428099	0.619343		ENST00000370597	0		ENST00000453547	2.31543
ENST00000373290	0.159331		ENST00000342711	0.747696		ENST00000450629	0.200957		ENST00000359655	11.0083		ENST00000451940	0		ENST00000428099	0.882271		ENST00000370597	0		ENST00000266058	0.443226
ENST00000398974	0		ENST00000342711	0.433132		ENST00000263054	0.450632		ENST00000359655	7.08797		ENST00000447936	0		ENST00000428099	0.591904		ENST00000370597	0		ENST00000453547	0.443226
ENST00000398974	0		ENST00000342711	0.557657		ENST00000263054	0		ENST00000359655	5.47873		ENST00000404743	0		ENST00000428099	0.899238		ENST00000370597	0		ENST00000266058	0.64945
ENST00000398974	0		ENST00000342711	1.37977		ENST00000263054	0.249232		ENST00000359655	3.71771		ENST00000404743	0		ENST00000428099	1.10024		ENST00000370597	0		ENST00000453547	0.64945
ENST00000398974	0		ENST00000342711	1.12943		ENST00000263054	0		ENST00000359655	6.83255		ENST00000404743	0		ENST00000428099	2.03306		ENST00000370597	0		ENST00000266058	1.21456
ENST00000398974	0		ENST00000342711	0.539668		ENST00000263054	0		ENST00000359655	6.9526		ENST00000404743	0		ENST00000428099	0		ENST00000370552	0		ENST00000453547	1.21456
ENST00000398974	0		ENST00000342711	0.892251		ENST00000502935	0.735372		ENST00000359655	9.31471		ENST00000404743	0		ENST00000428099	1.78987		ENST00000370552	0		ENST00000266058	0.719391
ENST00000398974	0		ENST00000342711	0.95941		ENST00000502935	0		ENST00000359655	9.4182		ENST00000404743	0		ENST00000428099	7.95922		ENST00000370552	0		ENST00000453547	0.719391
ENST00000373255	0		ENST00000342711	0.904308		ENST00000502935	0.587007		ENST00000359655	5.75646		ENST00000404743	0		ENST00000428099	1.64072		ENST00000370187	1.61941		ENST00000266058	0
ENST00000373255	0		ENST00000342711	0.939212		ENST00000360162	0.323279		ENST00000354624	0		ENST00000371930	0.105554		ENST00000369905	2.92252		ENST00000370187	1.0056		ENST00000453547	0
ENST00000373255	0		ENST00000342711	2.15		ENST00000360162	1.77268		ENST00000354624	0		ENST00000371930	0		ENST00000369905	16.0081		ENST00000369902	0		ENST00000414986	0
ENST00000373248	0.0319574		ENST00000342711	1.47074		ENST00000360162	1.67297		ENST00000360289	9.99763		ENST00000371930	0		ENST00000369902	5.39025		ENST00000369902	1.10024		ENST00000414986	0
ENST00000373255	0.501265		ENST00000342711	0		ENST00000360162	1.49707		ENST00000373306	5.87399		ENST00000371930	0		ENST00000369902	1.39583		ENST00000369902	1.2989		ENST00000414986	1.22516
ENST00000373255	2.05115		ENST00000246747	5.33106		ENST00000360162	2.80778		ENST00000373306	4.32469		ENST00000307534	1.2698		ENST00000260746	1.30798		ENST00000369902	0.611247		ENST00000414986	7.42764
ENST00000373242	8.23616		ENST00000246747	3.24455		ENST00000360162	1.36569		ENST00000373306	2.62427		ENST00000307534	3.74083		ENST00000260746	2.79167		ENST00000369902	3.37012		ENST00000334828	4.25094
ENST00000373242	6.37322		ENST00000246747	2.20309		ENST00000360162	2.94149		ENST00000373306	0		ENST00000362127	1.08745		ENST00000369893	15.9184		ENST00000369878	2.87756		ENST00000334828	3.75448
ENST00000373242	6.72244		ENST00000246747	0.557657		ENST00000360162	2.08308		ENST00000373306	0.143142		ENST00000307534	3.04133		ENST00000299353	0.50126		ENST00000369878	0.508265		ENST00000334828	4.15648
ENST00000373242	8.40526		ENST00000246747	2.69795		ENST00000360162	1.49958		ENST00000373242	8.23616		ENST00000307534	2.65684		ENST00000369880	0.50126		ENST00000369878	3.65613		ENST00000334828	7.23365
ENST00000373242	15.8172		ENST00000528416	4.8965		ENST00000360162	1.55625		ENST00000373242	6.37322		ENST00000307534	1.47859		ENST00000369878	2.43113		ENST00000343289	3.28892		ENST00000370902	4.34449
ENST00000358141	0		ENST00000528416	1.9518		ENST00000361804	3.9036		ENST00000373242	6.72244		ENST00000416354	1.31719		ENST00000369847	11.2571		ENST00000369774	10.0201		ENST00000370902	3.34003
ENST00000358141	5.21445		ENST00000528416	1.66776		ENST00000361804	1.58201		ENST00000373242	8.40526		ENST00000416354	0.769718		ENST00000369847	3.1702		ENST00000224950	0.312779		ENST00000370902	1.87042
ENST00000414871	0		ENST00000528416	2.46327		ENST00000361804	3.86642		ENST00000373242	15.8172		ENST00000265997	0.399661		ENST00000369847	8.50189		ENST00000224950	2.5978		ENST00000370902	2.83396
ENST00000373202	0.571956		ENST00000309100	1.47074		ENST00000361804	7.04409		ENST00000358141	0		ENST00000265986	1.24476		ENST00000369847	0.974175		ENST00000385298	0		ENST00000298999	85.5047
ENST00000373202	2.58623		ENST00000309100	1.98278		ENST00000361804	8.56797		ENST00000358141	5.21445		ENST00000265986	1.39583		ENST00000369847	0		ENST00000369701	0		ENST00000370575	4.92215
ENST00000335350	0		ENST00000309100	0.394801		ENST00000361804	5.64716		ENST00000263563	0		ENST00000265986	1.2989		ENST00000369847	1.97116		ENST00000263054	0		ENST00000370575	22.445
ENST00000447119	0.108546		ENST00000309100	0.183591		ENST00000361804	5.00328		ENST00000263563	0		ENST00000371501	0.954294		ENST00000369701	0		ENST00000502935	1.88412		ENST00000325103	0.489638
ENST00000447119	0		ENST00000309100	2.29436		ENST00000361804	4.13079		ENST00000263563	0		ENST00000371501	0		ENST00000369603	3.92944		ENST00000502935	0.954294		ENST00000325103	1.1405
ENST00000335350	0		ENST00000309100	2.11005		ENST00000361804	5.96038		ENST00000373202	0.571956		ENST00000371501	0		ENST00000369603	3.22485		ENST00000502935	0		ENST00000325103	1.65524
ENST00000335350	0		ENST00000309100	0		ENST00000361804	5.26091		ENST00000373202	2.58623		ENST00000371501	0		ENST00000361804	15.3641		ENST00000360162	0		ENST00000325103	3.24725
ENST00000335350	0		ENST00000309100	1.23924		ENST00000361804	4.20432		ENST00000335350	0		ENST00000371501	0		ENST00000361804	7.48166		ENST00000360162	0.619343		ENST00000325103	2.87756
ENST00000335350	0		ENST00000355703	2.45337		ENST00000361804	3.52868		ENST00000447119	0.108546		ENST00000371501	0		ENST00000361804	0		ENST00000360162	1.16901		ENST00000325103	2.79167
ENST00000335350	0		ENST00000355703	3.57855		ENST00000361804	0.420873		ENST00000447119	0		ENST00000371501	0.644971		ENST00000361804	4.1875		ENST00000360162	0		ENST00000325103	3.06626
ENST00000335350	0		ENST00000355703	1.3519		ENST00000361804	3.52494		ENST00000224721	0		ENST00000371501	0		ENST00000361804	2.63439		ENST00000360162	1.96197		ENST00000325103	1.56739
ENST00000335350	0		ENST00000355703	4.57565		ENST00000369422	0		ENST00000224721	0		ENST00000371501	0		ENST00000361804	4.73523		ENST00000360162	0		ENST00000325103	1.12001
ENST00000335350	0		ENST00000355703	3.75685		ENST00000369422	0		ENST00000224721	0		ENST00000371501	0		ENST00000361804	3.59695		ENST00000360162	1.54155		ENST00000325103	3.81717
ENST00000335350	0.142684		ENST00000355703	1.42507		ENST00000355995	0.3569		ENST00000224721	0.293504		ENST00000371501	0		ENST00000448814	1.01653		ENST00000360162	1.81947		ENST00000325103	4.06612
ENST00000224721	0		ENST00000355703	1.08811		ENST00000355995	0.561164		ENST00000224721	0		ENST00000371485	0.623472		ENST00000448814	6.11247		ENST00000360162	0		ENST00000325103	0.954294
ENST00000224721	0		ENST00000355703	2.25569		ENST00000355995	0		ENST00000398786	0.0963138		ENST00000371485	0.597577		ENST00000265277	13.9461		ENST00000360162	0		ENST00000370508	7.23365
ENST00000224721	0		ENST00000355703	5.45264		ENST00000355995	0		ENST00000224721	0		ENST00000371485	1.31719		ENST00000355995	5.24793		ENST00000361804	1.16901		ENST00000370508	16.1243
ENST00000224721	0.293504		ENST00000355703	1.32185		ENST00000355995	0.892251		ENST00000444643	7.86716		ENST00000371485	1.49633		ENST00000355995	2.83396		ENST00000361804	5.96941		ENST00000370449	10.3912
ENST00000224721	0		ENST00000355703	3.31829		ENST00000355995	0.619619		ENST00000398761	1.93394		ENST00000371485	1.14649		ENST00000355995	9.0504		ENST00000361804	1.87042		ENST00000370449	18.0114
ENST00000398786	0.0963138		ENST00000530101	3.0864		ENST00000355995	0.210139		ENST00000412021	14.3704		ENST00000260766	0		ENST00000369331	3.22485		ENST00000361804	6.76795		ENST00000370449	11.53
ENST00000224721	0		ENST00000530101	7.34795		ENST00000369360	0		ENST00000360663	0.91046		ENST00000260766	0		ENST00000251864	0		ENST00000361804	6.81277		ENST00000370449	11.5383
ENST00000317376	0.0461112		ENST00000530101	5.8165		ENST00000369360	0		ENST00000339859	3.19047		ENST00000260766	0		ENST00000392982	0		ENST00000361804	4.73523		ENST00000370449	15.6874
ENST00000317376	0		ENST00000527752	37.1771		ENST00000369360	0		ENST00000339859	1.95028		ENST00000260766	0		ENST00000392982	0		ENST00000361804	0.874026		ENST00000370449	11.7488
ENST00000317376	0		ENST00000533035	4.46125		ENST00000369360	0		ENST00000339859	1.59331		ENST00000260766	0		ENST00000369250	1.7273		ENST00000361804	1.73187		ENST00000370449	14.8446
ENST00000317376	0		ENST00000533035	3.45834		ENST00000369360	0		ENST00000339859	1.89036		ENST00000260766	0		ENST00000369151	1.54034		ENST00000361804	3.40764		ENST00000370449	10.1854
ENST00000317376	0		ENST00000533035	2.09941		ENST00000369360	0		ENST00000423381	1.89841		ENST00000260766	0		ENST00000425699	6.73204		ENST00000361804	3.08795		ENST00000370449	11.1179
ENST00000317376	0		ENST00000533035	1.82092		ENST00000369360	0		ENST00000423381	0.711902		ENST00000260766	0		ENST00000369144	4.53155		ENST00000361804	2.44819		ENST00000370449	10.6543
ENST00000398761	9.02873		ENST00000533035	5.9046		ENST00000369360	0		ENST00000355264	6.9526		ENST00000543788	0		ENST00000369144	7.38322		ENST00000361804	3.69856		ENST00000370449	10.1408
ENST00000398761	2.49387		ENST00000533035	3.14912		ENST00000369360	0		ENST00000539909	10.7576		ENST00000260766	2.68481		ENST00000369144	12.5625		ENST00000361804	1.76454		ENST00000441611	1.7037
ENST00000373053	2.58623		ENST00000533035	4.77992		ENST00000369360	0		ENST00000372702	1.4067		ENST00000260766	1.77571		ENST00000356951	0.907969		ENST00000361804	1.15458		ENST00000441611	1.79848
ENST00000242505	1.19285		ENST00000533035	4.84919		ENST00000251864	0		ENST00000372702	1.21671		ENST00000260766	1.71598		ENST00000356951	4.84923		ENST00000355995	2.37877		ENST00000441611	0
ENST00000242505	7.55535		ENST00000533035	4.05569		ENST00000251864	0		ENST00000372702	2.32088		ENST00000260766	0.441136		ENST00000356951	1.76454		ENST00000361048	0		ENST00000441611	3.59695
ENST00000372725	0.193128		ENST00000533035	4.59923		ENST00000251864	0		ENST00000372702	0.949203		ENST00000260766	1.76454		ENST00000356951	7.44856		ENST00000251864	0		ENST00000338519	0
ENST00000372725	1.12233		ENST00000533035	3.84591		ENST00000251864	0		ENST00000372702	1.75813		ENST00000306402	1.90859		ENST00000356951	32.3726		ENST00000392982	0		ENST00000338519	0
ENST00000372725	0.637322		ENST00000533035	2.81763		ENST00000392982	0.373327		ENST00000372702	0.431039		ENST00000371224	5.5308		ENST00000369093	3.06626		ENST00000392982	0		ENST00000338519	0
ENST00000372725	2.14631		ENST00000533035	3.48536		ENST00000392982	0		ENST00000372702	0.616763		ENST00000371224	3.86449		ENST00000369043	1.14515		ENST00000533213	5.96941		ENST00000529568	2.41344
ENST00000372725	0.903041		ENST00000533035	3.03192		ENST00000392982	0		ENST00000372702	5.05048		ENST00000371224	6.23472		ENST00000369043	0.907969		ENST00000533213	1.79848		ENST00000529568	1.88931
ENST00000338487	0		ENST00000533035	4.83751		ENST00000392982	0		ENST00000543351	16.1782		ENST00000371224	4.0958		ENST00000369043	7.542		ENST00000533213	4.3498		ENST00000529568	5.93783
ENST00000372702	1.4067		ENST00000533035	6.19073		ENST00000392982	0		ENST00000372538	15.8584		ENST00000371224	4.67604		ENST00000369043	5.93783		ENST00000533213	2.67202		ENST00000529568	18.884
ENST00000372702	1.21671		ENST00000307998	2.6824		ENST00000392982	0		ENST00000372538	3.01889		ENST00000371224	4.0224		ENST00000369043	22.8931		ENST00000355044	0		ENST00000299163	13.5537
ENST00000372702	2.32088		ENST00000307998	7.54982		ENST00000392982	0		ENST00000372538	0.826158		ENST00000371224	10.2489		ENST00000437593	10.4557		ENST00000355044	0		ENST00000299163	4.489
ENST00000372702	0.949203		ENST00000307998	12.3924		ENST00000392982	0		ENST00000372538	0.756145		ENST00000371224	5.1956		ENST00000528446	0		ENST00000355044	0		ENST00000470165	0.494819
ENST00000372702	1.75813		ENST00000307998	7.8728		ENST00000392982	0.0809665		ENST00000372538	2.12441		ENST00000371224	8.2962		ENST00000528446	0		ENST00000355044	0		ENST00000370162	1.40331
ENST00000372702	0.431039		ENST00000307998	9.37238		ENST00000533213	0		ENST00000372538	2.10768		ENST00000265993	2.0479		ENST00000368984	0		ENST00000333254	0		ENST00000470165	1.1313
ENST00000372702	0.616763		ENST00000307998	4.2305		ENST00000533213	0		ENST00000372538	0		ENST00000265993	1.83374		ENST00000368886	2.49389		ENST00000333254	0		ENST00000370162	2.22669
ENST00000372702	5.05048		ENST00000307998	9.87327		ENST00000533213	0		ENST00000372524	0		ENST00000265993	3.97961		ENST00000368886	13.686		ENST00000526223	0		ENST00000370162	2.92252
ENST00000372524	0		ENST00000307998	1.94909		ENST00000533213	0		ENST00000372524	0		ENST00000265993	2.62208		ENST00000358776	45.9102		ENST00000526223	0		ENST00000370162	2.70291
ENST00000372524	0		ENST00000307998	1.85886		ENST00000533213	0		ENST00000466942	0		ENST00000265993	0.748166		ENST00000368842	0		ENST00000526223	0		ENST00000370162	1.18007
ENST00000466942	0		ENST00000307998	0.762608		ENST00000533213	0		ENST00000466942	0.130066		ENST00000265993	3.50703		ENST00000466270	16.8857		ENST00000526223	0		ENST00000370162	1.73187
ENST00000466942	0.130066		ENST00000307998	0		ENST00000369250	1.52261		ENST00000440692	16.1101		ENST00000265993	5.34404		ENST00000298492	19.3491		ENST00000526223	0		ENST00000370162	1.27239
ENST00000593699	0		ENST00000307886	1.01392		ENST00000369250	0.45523		ENST00000440692	21.9631		ENST00000265993	1.62645		ENST00000298492	1.03912		ENST00000526223	0		ENST00000370162	5.26054
ENST00000593699	0		ENST00000307886	2.12441		ENST00000369250	0.391338		ENST00000440692	23.9072		ENST00000265993	0.865933		ENST00000481600	3.97463		ENST00000526223	0		ENST00000470165	5.16689
ENST00000372443	0		ENST00000307886	1.97401		ENST00000369250	0		ENST00000440692	46.2348		ENST00000265993	3.68192		ENST00000481600	1.79848		ENST00000526223	0		ENST00000370162	6.4713
ENST00000372443	0		ENST00000307886	1.73815		ENST00000369250	1.16179		ENST00000372037	0.509858		ENST00000371198	0		ENST00000544758	0		ENST00000526223	0		ENST00000370110	0.913884
ENST00000372443	0		ENST00000307886	1.39414		ENST00000369250	0.791939		ENST00000372037	0.343173		ENST00000371198	0.954294		ENST00000544758	0		ENST00000526223	0		ENST00000370110	0.736384
ENST00000334512	2.54929		ENST00000307886	1.11531		ENST00000369250	1.55988		ENST00000372037	0.772177		ENST00000419175	0		ENST00000481034	1.86182		ENST00000526223	0		ENST00000370110	2.0112
ENST00000520547	1.29261		ENST00000307886	1.0707		ENST00000369250	1.48708		ENST00000277865	2.55636		ENST00000419175	0		ENST00000392630	1.17531		ENST00000526223	0		ENST00000370110	1.57178
ENST00000372270	0		ENST00000307886	3.48536		ENST00000369250	1.2479		ENST00000298786	0		ENST00000419175	0		ENST00000460848	5.01004		ENST00000334549	0		ENST00000370110	1.10024
ENST00000372213	0.151376		ENST00000307886	1.06729		ENST00000355044	0		ENST00000298786	5.67796		ENST00000393871	0		ENST00000460848	1.89816		ENST00000450314	0		ENST00000370110	24.0482
ENST00000372213	0		ENST00000307886	0.57441		ENST00000355044	0		ENST00000308448	4.1023		ENST00000393871	0		ENST00000541506	2.3766		ENST00000392870	0		ENST00000439817	5.14713
ENST00000372213	0		ENST00000357519	2.55974		ENST00000369230	0		ENST00000308448	8.55583		ENST00000393871	0		ENST00000329962	2.49389		ENST00000392870	0		ENST00000439817	3.52909
ENST00000372213	0		ENST00000357519	0		ENST00000526223	0		ENST00000413330	4.99968		ENST00000266058	2.31543		ENST00000329962	1.81594		ENST00000392870	1.36527		ENST00000439817	1.94835
ENST00000339284	0.20654		ENST00000357519	1.55625		ENST00000526223	0.413079		ENST00000413330	0.811137		ENST00000453547	2.31543		ENST00000329962	4.06612		ENST00000392870	0		ENST00000439817	3.30073
ENST00000339284	0.359779		ENST00000357519	0		ENST00000526223	0		ENST00000413330	0.796653		ENST00000266058	0.443226		ENST00000329962	1.96886		ENST00000392870	1.4278		ENST00000439817	3.59695
ENST00000372113	0.0204457		ENST00000357519	1.65232		ENST00000526223	0		ENST00000413330	1.20574		ENST00000453547	0.443226		ENST00000329962	3.11736		ENST00000392870	0.575512		ENST00000439817	3.30073
ENST00000372113	0		ENST00000357519	1.0063		ENST00000334549	0		ENST00000413330	1.25669		ENST00000266058	0.64945		ENST00000329962	2.80562		ENST00000369075	2.09822		ENST00000439817	0.537476
ENST00000372113	0		ENST00000357519	1.7845		ENST00000450314	0		ENST00000413330	1.00253		ENST00000453547	0.64945		ENST00000329962	1.39583		ENST00000580643	0		ENST00000439817	3.50894
ENST00000372105	0		ENST00000357519	1.0622		ENST00000369103	1.87186		ENST00000371531	0.745614		ENST00000266058	1.21456		ENST00000329962	0		ENST00000369043	1.33445		ENST00000439817	3.85653
ENST00000372105	0		ENST00000357519	0.901264		ENST00000369103	3.1125		ENST00000371531	0.597489		ENST00000453547	1.21456		ENST00000329962	2.83396		ENST00000513429	1.49633		ENST00000439817	9.1687
ENST00000372105	0		ENST00000357519	6.31104		ENST00000369103	2.26843		ENST00000371531	0.461509		ENST00000266058	0.719391		ENST00000329962	0.697916		ENST00000513429	1.35048		ENST00000439817	3.93925
ENST00000429277	0		ENST00000312579	5.91207		ENST00000369075	3.28724		ENST00000371531	0		ENST00000453547	0.719391		ENST00000329962	2.57397		ENST00000528446	0		ENST00000412353	15.4034
ENST00000429277	0		ENST00000349459	0.689885		ENST00000369075	2.10216		ENST00000371531	0		ENST00000266058	0		ENST00000329962	2.80562		ENST00000528446	0		ENST00000355657	0.393496
ENST00000429277	0		ENST00000349459	0.949203		ENST00000369075	2.01476		ENST00000371531	0		ENST00000453547	0		ENST00000329962	0		ENST00000368984	0		ENST00000355657	1.5084
ENST00000429277	0		ENST00000349459	2.2951		ENST00000369075	1.74951		ENST00000371531	0.193757		ENST00000266058	0		ENST00000329962	0.516119		ENST00000338354	0		ENST00000412353	2.36761
ENST00000372037	0.509858		ENST00000532677	3.94801		ENST00000369075	2.41149		ENST00000359204	4.52919		ENST00000453547	0		ENST00000329962	1.98277		ENST00000338354	0		ENST00000355657	1.79848
ENST00000372037	0.343173		ENST00000532677	2.11665		ENST00000369075	2.47847		ENST00000385241	0.469606		ENST00000266058	0		ENST00000176183	2.75963		ENST00000338354	0		ENST00000355657	0.874026
ENST00000372037	0.772177		ENST00000532677	2.00506		ENST00000369075	1.76683		ENST00000540664	4.49335		ENST00000453547	0		ENST00000382409	4.66493		ENST00000338354	0		ENST00000412353	0.469168
ENST00000277865	2.55636		ENST00000532677	1.6282		ENST00000369043	1.94815		ENST00000540664	3.05565		ENST00000266058	0		ENST00000382409	1.0508		ENST00000338354	0		ENST00000355657	1.33601
ENST00000298786	0		ENST00000532677	1.80862		ENST00000369043	0.91046		ENST00000414986	1.15377		ENST00000453547	0		ENST00000321153	5.72576		ENST00000338354	0		ENST00000355657	0
ENST00000298786	5.67796		ENST00000532677	0.95941		ENST00000369043	0		ENST00000414986	4.3		ENST00000266058	0		ENST00000321153	22.0496		ENST00000338354	0		ENST00000355657	3.46373
ENST00000381689	1.12785		ENST00000532677	0.686347		ENST00000513429	0		ENST00000414986	3.50666		ENST00000453547	0		ENST00000321153	17.5351		ENST00000338354	0		ENST00000355657	0
ENST00000381689	1.085		ENST00000532677	1.37269		ENST00000260723	0		ENST00000414986	6.6033		ENST00000266058	0		ENST00000362915	19.6886		ENST00000338354	0		ENST00000355657	1.90859
ENST00000381689	1.39414		ENST00000532677	3.84591		ENST00000260723	0		ENST00000370626	1.4417		ENST00000453547	0		ENST00000321153	11.4515		ENST00000338354	0		ENST00000425280	0.543725
ENST00000381689	0		ENST00000310046	3.48041		ENST00000260723	0		ENST00000337540	3.34594		ENST00000266058	0		ENST00000321153	24.3967		ENST00000338354	0		ENST00000425280	1.83374
ENST00000381689	0.817507		ENST00000310046	3.97819		ENST00000368984	0		ENST00000337540	2.075		ENST00000453547	0		ENST00000336615	5.01004		ENST00000338354	0		ENST00000425280	1.24694
ENST00000381689	1.92295		ENST00000533211	1.56352		ENST00000368984	0		ENST00000337540	2.63838		ENST00000358531	0.489638		ENST00000336615	5.08572		ENST00000338354	0		ENST00000425280	2.12547
ENST00000381689	0.822007		ENST00000533211	4.24881		ENST00000368984	0		ENST00000337540	2.34803		ENST00000453547	0.489638		ENST00000534030	10.7249		ENST00000338354	0		ENST00000425280	3.66748
ENST00000412718	2.57259		ENST00000533211	1.28938		ENST00000338354	0		ENST00000337540	1.59331		ENST00000358531	1.43878		ENST00000534030	25.2099		ENST00000338354	0		ENST00000425280	1.52895
ENST00000412718	0.893527		ENST00000533211	1.62227		ENST00000338354	0		ENST00000370575	0		ENST00000453547	1.43878		ENST00000397397	2.62208		ENST00000338354	0		ENST00000369983	1.65524
ENST00000412718	0.893527		ENST00000533211	1.7845		ENST00000338354	0		ENST00000370575	0		ENST00000358531	0		ENST00000397397	0.944654		ENST00000338354	0		ENST00000369983	3.63692
ENST00000412718	2.78828		ENST00000533211	0.594834		ENST00000338354	0		ENST00000370575	4.69606		ENST00000453547	0		ENST00000397397	1.18381		ENST00000338354	0		ENST00000369983	1.46126
ENST00000412718	2.78828		ENST00000533211	1.57086		ENST00000338354	0		ENST00000370575	3.569		ENST00000358531	0.827618		ENST00000447027	0		ENST00000338354	0		ENST00000369983	2.77345
ENST00000412718	0.641907		ENST00000533211	2.27615		ENST00000338354	0		ENST00000325103	1.05108		ENST00000453547	0.827618		ENST00000447027	0		ENST00000338354	0		ENST00000428099	7.30631
ENST00000412718	0.641907		ENST00000533211	0.531102		ENST00000338354	0		ENST00000325103	2.17622		ENST00000414986	0		ENST00000447027	0		ENST00000338354	0		ENST00000428099	2.03306
ENST00000412718	0.233574		ENST00000533211	2.26296		ENST00000338354	0		ENST00000325103	1.1844		ENST00000414986	0		ENST00000447027	0		ENST00000338354	0		ENST00000428099	1.15458
ENST00000412718	0.233574		ENST00000533211	1.27987		ENST00000338354	0		ENST00000370495	3.34196		ENST00000414986	1.22516		ENST00000447027	0		ENST00000338354	0		ENST00000428099	0
ENST00000412718	0.769182		ENST00000533211	0.715709		ENST00000338354	0		ENST00000370495	3.98326		ENST00000414986	7.42764		ENST00000447027	0		ENST00000338354	0		ENST00000428099	1.90859
ENST00000412718	0.769182		ENST00000360962	3.43173		ENST00000338354	0		ENST00000370495	1.76102		ENST00000370664	0		ENST00000447027	0		ENST00000338354	0		ENST00000428099	0.619343
ENST00000412718	0.557491		ENST00000533277	2.95678		ENST00000338354	0		ENST00000370495	0.279702		ENST00000370597	0		ENST00000447027	0		ENST00000338354	0		ENST00000428099	0.882271
ENST00000447936	0		ENST00000360962	2.02784		ENST00000338354	0		ENST00000468709	0.719557		ENST00000370597	0		ENST00000447027	0		ENST00000338354	0		ENST00000428099	0.591904
ENST00000308448	4.1023		ENST00000360962	4.11413		ENST00000338354	0		ENST00000468709	1.59331		ENST00000370597	0		ENST00000447027	0		ENST00000338354	0		ENST00000428099	0.899238
ENST00000308448	8.55583		ENST00000533277	6.98751		ENST00000338354	0		ENST00000468709	6.95792		ENST00000370597	0		ENST00000447027	0		ENST00000338354	0		ENST00000428099	1.10024
ENST00000404743	0		ENST00000533277	4.57565		ENST00000338354	0		ENST00000441611	1.97375		ENST00000370597	0		ENST00000447027	0.935208		ENST00000338354	0		ENST00000428099	2.03306
ENST00000371930	0		ENST00000533277	3.73997		ENST00000338354	0		ENST00000441611	1.2869		ENST00000370597	0		ENST00000447027	0		ENST00000338354	0		ENST00000428099	0
ENST00000371930	0		ENST00000533277	2.49305		ENST00000338354	0		ENST00000529568	3.45387		ENST00000370575	4.92215		ENST00000447027	0.677687		ENST00000338354	0		ENST00000428099	1.78987
ENST00000371930	0		ENST00000393958	3.15587		ENST00000338354	0		ENST00000529568	4.95695		ENST00000370575	22.445		ENST00000447027	0		ENST00000338354	0		ENST00000428099	7.95922
ENST00000371930	0		ENST00000393958	3.18661		ENST00000338354	0		ENST00000529568	5.66509		ENST00000325103	0.489638		ENST00000447027	0		ENST00000338354	0		ENST00000428099	1.64072
ENST00000371930	0		ENST00000393958	3.4179		ENST00000338354	0		ENST00000529568	11.5821		ENST00000325103	1.1405		ENST00000447027	0		ENST00000338354	0		ENST00000369905	2.92252
ENST00000371927	0		ENST00000393958	1.24616		ENST00000338354	0		ENST00000299163	2.74787		ENST00000325103	1.65524		ENST00000447027	0		ENST00000338354	0		ENST00000369905	16.0081
ENST00000371927	0		ENST00000393958	2.3769		ENST00000338354	0		ENST00000299163	2.67675		ENST00000325103	3.24725		ENST00000447027	0		ENST00000338354	0		ENST00000369902	5.39025
ENST00000437930	0.141179		ENST00000393958	1.79167		ENST00000338354	0		ENST00000477267	1.7845		ENST00000325103	2.87756		ENST00000447027	0		ENST00000338354	0		ENST00000369902	1.39583
ENST00000437930	0		ENST00000393958	0.929428		ENST00000338354	0		ENST00000477267	0.557657		ENST00000325103	2.79167		ENST00000447027	0		ENST00000539214	1.75571		ENST00000260746	1.30798
ENST00000437930	0		ENST00000393958	1.71587		ENST00000338354	0		ENST00000477267	0.91046		ENST00000325103	3.06626		ENST00000447027	0		ENST00000539214	1.94835		ENST00000260746	2.79167
ENST00000458208	0		ENST00000529006	8.75829		ENST00000338354	0		ENST00000477267	0.762608		ENST00000325103	1.56739		ENST00000308219	0.196472		ENST00000539214	0		ENST00000369893	15.9184
ENST00000458208	0		ENST00000529006	9.60017		ENST00000338354	0		ENST00000477267	1.11184		ENST00000325103	1.12001		ENST00000436964	0.890674		ENST00000539214	2.19189		ENST00000299353	0.50126
ENST00000437930	0		ENST00000529006	3.9425		ENST00000338354	0		ENST00000470165	0.708136		ENST00000325103	3.81717		ENST00000436964	0		ENST00000539214	1.53313		ENST00000369880	0.50126
ENST00000458208	0		ENST00000529006	5.67897		ENST00000338354	0		ENST00000370162	1.33885		ENST00000325103	4.06612		ENST00000436964	0		ENST00000539214	2.94554		ENST00000369878	2.43113
ENST00000355740	0		ENST00000308595	0.665859		ENST00000338354	0		ENST00000470165	1.43911		ENST00000325103	0.954294		ENST00000381911	0		ENST00000539214	0		ENST00000369847	11.2571
ENST00000355740	0		ENST00000307980	1.0622		ENST00000338354	0		ENST00000370162	2.12441		ENST00000370552	0		ENST00000381911	0		ENST00000539214	3.34003		ENST00000369847	3.1702
ENST00000355740	0		ENST00000307980	1.27464		ENST00000338354	0		ENST00000370162	1.74268		ENST00000370552	0		ENST00000381911	0		ENST00000368842	0		ENST00000369847	8.50189
ENST00000355740	0.731353		ENST00000307980	3.48536		ENST00000338354	0		ENST00000370162	1.28938		ENST00000370552	0		ENST00000381911	0		ENST00000284690	0.591904		ENST00000369847	0.974175
ENST00000355740	0		ENST00000307980	2.34803		ENST00000338354	0		ENST00000370162	1.40734		ENST00000370449	10.3912		ENST00000381911	0		ENST00000284690	1.88931		ENST00000369847	0
ENST00000355740	0		ENST00000307980	2.25316		ENST00000338354	0		ENST00000370162	2.75386		ENST00000370449	18.0114		ENST00000381911	0		ENST00000368759	0.984429		ENST00000369847	1.97116
ENST00000355740	0		ENST00000307980	4.50218		ENST00000338354	0		ENST00000370162	1.0622		ENST00000370449	11.53		ENST00000381911	1.06274		ENST00000284690	0.386449		ENST00000369603	3.92944
ENST00000355740	0		ENST00000307980	4.50218		ENST00000338354	0		ENST00000370162	2.23063		ENST00000370449	11.5383		ENST00000381911	1.68506		ENST00000284690	1.257		ENST00000369603	3.22485
ENST00000371837	0		ENST00000307980	8.36485		ENST00000338354	0		ENST00000470165	1.97183		ENST00000370449	15.6874		ENST00000397297	11.9388		ENST00000284690	0.484564		ENST00000361804	15.3641
ENST00000371837	0		ENST00000307980	5.21022		ENST00000338354	0		ENST00000370162	1.39414		ENST00000370449	11.7488		ENST00000397297	8.4322		ENST00000544758	0		ENST00000361804	7.48166
ENST00000371837	0		ENST00000307980	1.0776		ENST00000338354	0		ENST00000425280	7.00313		ENST00000370449	14.8446		ENST00000397297	5.70249		ENST00000544758	0		ENST00000361804	0
ENST00000371837	0		ENST00000307980	5.52346		ENST00000338354	0		ENST00000425280	7.8728		ENST00000370449	10.1854		ENST00000397297	5.12443		ENST00000280333	1.12676		ENST00000361804	4.1875
ENST00000371837	0		ENST00000546202	11.8502		ENST00000358776	0.280582		ENST00000425280	11.8967		ENST00000370449	11.1179		ENST00000356578	0.427036		ENST00000522781	2.2445		ENST00000361804	2.63439
ENST00000371837	0		ENST00000546202	7.15163		ENST00000358776	0.446125		ENST00000425280	5.06961		ENST00000370449	10.6543		ENST00000300632	0.19606		ENST00000522781	0		ENST00000361804	4.73523
ENST00000371837	0		ENST00000356404	1.13422		ENST00000358776	0.649697		ENST00000425280	9.18494		ENST00000370449	10.1408		ENST00000381330	0		ENST00000254667	0		ENST00000361804	3.59695
ENST00000371837	0.340554		ENST00000356404	0		ENST00000358776	1.04971		ENST00000425280	0.72936		ENST00000370187	1.61941		ENST00000356578	0		ENST00000254667	0		ENST00000448814	1.01653
ENST00000371837	0.297417		ENST00000525402	3.03365		ENST00000358776	0.713801		ENST00000405356	13.2325		ENST00000370187	1.0056		ENST00000381330	0		ENST00000254667	0		ENST00000448814	6.11247
ENST00000371795	1.02794		ENST00000525402	4.39366		ENST00000358776	0		ENST00000405356	7.30024		ENST00000369902	0		ENST00000356578	0		ENST00000254667	0		ENST00000265277	13.9461
ENST00000371795	0.0117525		ENST00000525402	1.60386		ENST00000358776	0.501265		ENST00000405356	7.70289		ENST00000369902	1.10024		ENST00000381330	0		ENST00000254667	0		ENST00000355995	5.24793
ENST00000307534	0.272582		ENST00000353903	0		ENST00000539214	3.51764		ENST00000405356	7.19557		ENST00000369902	1.2989		ENST00000352909	0		ENST00000254667	0		ENST00000355995	2.83396
ENST00000307534	0		ENST00000353903	0		ENST00000539214	6.506		ENST00000405356	9.19289		ENST00000369902	0.611247		ENST00000352909	0		ENST00000481034	1.86182		ENST00000355995	9.0504
ENST00000362127	1.0375		ENST00000353903	0		ENST00000359653	0		ENST00000405356	10.1532		ENST00000369902	3.37012		ENST00000352909	0		ENST00000298622	0		ENST00000369331	3.22485
ENST00000307534	0.362704		ENST00000353903	0		ENST00000359653	0		ENST00000405356	11.2358		ENST00000369878	2.87756		ENST00000352909	0		ENST00000298622	0		ENST00000369250	1.7273
ENST00000307534	0.25348		ENST00000353903	0		ENST00000359653	0		ENST00000405356	12.5473		ENST00000369878	0.508265		ENST00000352909	0		ENST00000298622	0		ENST00000369151	1.54034
ENST00000307534	0.176334		ENST00000301490	4.15225		ENST00000359653	0		ENST00000405356	11.3559		ENST00000369878	3.65613		ENST00000352909	0		ENST00000298622	0		ENST00000425699	6.73204
ENST00000371721	0.0784052		ENST00000301490	3.37974		ENST00000445458	0		ENST00000405356	9.88297		ENST00000343289	3.28892		ENST00000352909	0		ENST00000298622	0		ENST00000369144	4.53155
ENST00000371721	0		ENST00000301490	1.05218		ENST00000445458	0		ENST00000405356	11.7844		ENST00000369774	10.0201		ENST00000352909	0		ENST00000298622	0		ENST00000369144	7.38322
ENST00000371721	0		ENST00000335385	2.34008		ENST00000445458	0		ENST00000405356	8.24362		ENST00000224950	0.312779		ENST00000352909	0		ENST00000298622	0		ENST00000369144	12.5625
ENST00000413330	4.99968		ENST00000335385	0.949203		ENST00000368695	0		ENST00000405356	7.58337		ENST00000224950	2.5978		ENST00000352909	0		ENST00000298622	0		ENST00000356951	0.907969
ENST00000413330	0.811137		ENST00000530331	0		ENST00000368695	0		ENST00000369983	1.1844		ENST00000385298	0		ENST00000352909	0		ENST00000338492	0		ENST00000356951	4.84923
ENST00000413330	0.796653		ENST00000530331	0.163416		ENST00000368679	0		ENST00000369983	1.98278		ENST00000263054	0		ENST00000533594	1.18681		ENST00000338492	0		ENST00000356951	1.76454
ENST00000413330	1.20574		ENST00000530331	1.47074		ENST00000544758	0		ENST00000369983	1.04561		ENST00000502935	1.88412		ENST00000347936	1.10024		ENST00000338492	0		ENST00000356951	7.44856
ENST00000413330	1.25669		ENST00000530331	0.362704		ENST00000544758	0		ENST00000369983	1.90516		ENST00000502935	0.954294		ENST00000533594	5.23716		ENST00000338492	0.77934		ENST00000356951	32.3726
ENST00000413330	1.00253		ENST00000530331	0.95941		ENST00000280333	0		ENST00000428099	0		ENST00000502935	0		ENST00000347936	4.42098		ENST00000338492	0.599492		ENST00000369093	3.06626
ENST00000336126	0		ENST00000530331	1.3519		ENST00000280333	0		ENST00000428099	1.93968		ENST00000360162	0		ENST00000533594	1.33126		ENST00000338492	0.663268		ENST00000369043	1.14515
ENST00000336126	0.544594		ENST00000530331	1.10839		ENST00000254667	0		ENST00000428099	1.65232		ENST00000360162	0.619343		ENST00000347936	1.92826		ENST00000338492	0		ENST00000369043	0.907969
ENST00000265990	2.17622		ENST00000530331	0.291585		ENST00000254667	0.459923		ENST00000428099	1.11531		ENST00000360162	1.16901		ENST00000263650	0		ENST00000338492	1.56739		ENST00000369043	7.542
ENST00000265990	7.43542		ENST00000530331	0.316401		ENST00000254667	0		ENST00000428099	0		ENST00000360162	0		ENST00000263650	0		ENST00000338492	0		ENST00000369043	5.93783
ENST00000265990	3.36122		ENST00000530331	0		ENST00000254667	0		ENST00000428099	0.886342		ENST00000360162	1.96197		ENST00000263650	0		ENST00000338492	0.499044		ENST00000369043	22.8931
ENST00000265997	1.01681		ENST00000539229	0		ENST00000254667	0		ENST00000428099	1.26262		ENST00000360162	0		ENST00000263650	0		ENST00000368625	0.174805		ENST00000437593	10.4557
ENST00000265986	5.11947		ENST00000393799	7.36721		ENST00000254667	0		ENST00000428099	0.847074		ENST00000360162	1.54155		ENST00000263650	0		ENST00000368625	0		ENST00000368886	2.49389
ENST00000265986	2.46025		ENST00000565125	6.03779		ENST00000254667	0		ENST00000428099	1.2869		ENST00000360162	1.81947		ENST00000263650	0		ENST00000368594	0		ENST00000368886	13.686
ENST00000265986	2.13713		ENST00000565125	5.47393		ENST00000254667	0		ENST00000428099	1.04971		ENST00000360162	0		ENST00000263650	0		ENST00000368594	2.1499		ENST00000358776	45.9102
ENST00000265986	0.80383		ENST00000565125	7.34795		ENST00000254667	0		ENST00000428099	1.6164		ENST00000360162	0		ENST00000263650	0		ENST00000460848	5.01004		ENST00000466270	16.8857
ENST00000265986	0		ENST00000565125	2.54929		ENST00000254667	0		ENST00000428099	0.3569		ENST00000361804	1.16901		ENST00000263650	0		ENST00000460848	1.89816		ENST00000298492	19.3491
ENST00000265986	2.23063		ENST00000565125	8.76318		ENST00000254667	0		ENST00000428099	0		ENST00000361804	5.96941		ENST00000263650	0		ENST00000541506	2.3766		ENST00000298492	1.03912
ENST00000265986	0.811137		ENST00000255078	0.91046		ENST00000254667	0		ENST00000428099	0		ENST00000361804	1.87042		ENST00000263650	0		ENST00000410108	0		ENST00000481600	3.97463
ENST00000265986	4.02752		ENST00000255078	1.84786		ENST00000306010	0		ENST00000428099	1.17401		ENST00000361804	6.76795		ENST00000263650	0		ENST00000410108	2.57397		ENST00000481600	1.79848
ENST00000260731	2.87823		ENST00000255078	1.16179		ENST00000306010	0		ENST00000369905	0		ENST00000361804	6.81277		ENST00000263650	0		ENST00000441003	0		ENST00000481034	4.96571
ENST00000260731	4.42106		ENST00000255078	2.29962		ENST00000306010	0		ENST00000369905	20.0957		ENST00000361804	4.73523		ENST00000263650	0		ENST00000441003	0		ENST00000481034	4.32967
ENST00000260731	6.20439		ENST00000255078	1.64218		ENST00000368648	0		ENST00000369902	0.257133		ENST00000361804	0.874026		ENST00000359918	0		ENST00000441003	0		ENST00000392630	1.17531
ENST00000260731	4.2305		ENST00000538554	6.86347		ENST00000368648	0		ENST00000369902	1.33172		ENST00000361804	1.73187		ENST00000359918	0		ENST00000441003	0		ENST00000329962	2.49389
ENST00000260731	3.43372		ENST00000538554	2.54929		ENST00000368648	0		ENST00000369902	0.718246		ENST00000361804	3.40764		ENST00000359918	0		ENST00000441003	0		ENST00000329962	1.81594
ENST00000371531	0.745614		ENST00000538554	5.52346		ENST00000368648	0		ENST00000302424	0.581061		ENST00000361804	3.08795		ENST00000359918	2.03306		ENST00000441003	0		ENST00000329962	4.06612
ENST00000371531	0.597489		ENST00000538554	6.9526		ENST00000368648	0		ENST00000260746	0.935928		ENST00000361804	2.44819		ENST00000250693	0		ENST00000441003	0		ENST00000329962	1.96886
ENST00000371531	0.461509		ENST00000301838	1.37977		ENST00000579857	0		ENST00000260746	1.66465		ENST00000361804	3.69856		ENST00000351018	4.20318		ENST00000441003	0		ENST00000329962	3.11736
ENST00000371531	0		ENST00000301838	4.11699		ENST00000368648	0		ENST00000369893	6.64442		ENST00000361804	1.76454		ENST00000533626	0		ENST00000441003	0		ENST00000329962	2.80562
ENST00000371531	0		ENST00000338508	0.044568		ENST00000298622	0		ENST00000299353	0.0341597		ENST00000361804	1.15458		ENST00000533626	1.48627		ENST00000441003	0		ENST00000329962	1.39583
ENST00000371531	0		ENST00000311172	2.12441		ENST00000338492	0		ENST00000369880	0.0341597		ENST00000355995	2.37877		ENST00000533626	4.00803		ENST00000441003	0		ENST00000329962	0
ENST00000371531	0.193757		ENST00000528481	4.05569		ENST00000338492	0		ENST00000369878	0.345451		ENST00000361048	0		ENST00000533626	1.18381		ENST00000441003	0		ENST00000329962	2.83396
ENST00000371501	0		ENST00000529024	18.1755		ENST00000338492	0		ENST00000369774	1.59331		ENST00000533213	5.96941		ENST00000533626	0		ENST00000441003	0		ENST00000329962	0.697916
ENST00000371501	0		ENST00000529024	3.9364		ENST00000338492	0		ENST00000369603	4.12385		ENST00000533213	1.79848		ENST00000533626	3.0831		ENST00000441003	0		ENST00000329962	2.57397
ENST00000371501	0		ENST00000356136	1.40088		ENST00000368594	0.446125		ENST00000369603	3.29649		ENST00000533213	4.3498		ENST00000533626	1.37531		ENST00000441003	0		ENST00000329962	2.80562
ENST00000371501	0		ENST00000260045	0.689885		ENST00000368594	1.02558		ENST00000361804	7.01054		ENST00000533213	2.67202		ENST00000533626	3.31047		ENST00000441003	0		ENST00000329962	0
ENST00000371501	0		ENST00000409709	0		ENST00000460848	3.18661		ENST00000361804	2.37934		ENST00000355044	0		ENST00000358872	2.57988		ENST00000441003	0		ENST00000329962	0.516119
ENST00000371501	0		ENST00000409709	0.374895		ENST00000460848	1.42788		ENST00000361804	4.69606		ENST00000355044	0		ENST00000525069	2.0554		ENST00000441003	0		ENST00000329962	1.98277
ENST00000371501	0		ENST00000409709	0		ENST00000541506	1.19261		ENST00000361804	5.32687		ENST00000355044	0		ENST00000525069	5.41029		ENST00000441003	0		ENST00000176183	2.75963
ENST00000371501	0		ENST00000409709	0.393062		ENST00000441003	0		ENST00000361804	4.39842		ENST00000355044	0		ENST00000532599	7.48166		ENST00000441003	0		ENST00000382409	4.66493
ENST00000371501	0		ENST00000409709	0		ENST00000441003	0		ENST00000361804	0.564716		ENST00000333254	0		ENST00000532599	3.34003		ENST00000441003	0		ENST00000382409	1.0508
ENST00000371501	0		ENST00000409709	0		ENST00000441003	0		ENST00000361804	4.57565		ENST00000333254	0		ENST00000532599	2.43967		ENST00000441003	0		ENST00000321153	5.72576
ENST00000371485	1.48708		ENST00000409709	0		ENST00000441003	0		ENST00000448814	3.39443		ENST00000526223	0		ENST00000532599	2.77784		ENST00000441003	0.0504699		ENST00000321153	22.0496
ENST00000371485	3.42077		ENST00000409709	0		ENST00000441003	0		ENST00000448814	6.99805		ENST00000526223	0		ENST00000532599	0		ENST00000441003	0		ENST00000321153	17.5351
ENST00000371485	0.628346		ENST00000409709	0		ENST00000441003	0		ENST00000265277	11.7401		ENST00000526223	0		ENST00000396602	8.4253		ENST00000441003	0		ENST00000362915	19.6886
ENST00000371485	1.4276		ENST00000409709	0		ENST00000441003	0		ENST00000369360	0		ENST00000526223	0		ENST00000318950	0		ENST00000441003	0		ENST00000321153	11.4515
ENST00000371485	0.74224		ENST00000409709	0		ENST00000441003	0		ENST00000369360	0		ENST00000526223	0		ENST00000318950	1.07667		ENST00000441003	0		ENST00000321153	24.3967
ENST00000260766	0		ENST00000409709	0		ENST00000441003	0		ENST00000369360	0.189841		ENST00000526223	0		ENST00000498905	4.87549		ENST00000441003	0		ENST00000336615	5.01004
ENST00000260766	0		ENST00000409709	0		ENST00000441003	0		ENST00000369331	0		ENST00000526223	0		ENST00000361367	9.75004		ENST00000441003	0		ENST00000336615	5.08572
ENST00000260766	0		ENST00000409709	0		ENST00000441003	0		ENST00000369250	0		ENST00000526223	0		ENST00000361367	0		ENST00000441003	0		ENST00000534030	10.7249
ENST00000260766	0		ENST00000409709	0		ENST00000441003	0		ENST00000425699	5.7381		ENST00000526223	0		ENST00000361367	2.3478		ENST00000441003	0		ENST00000534030	25.2099
ENST00000260766	0		ENST00000409709	0		ENST00000441003	0		ENST00000369144	5.76454		ENST00000526223	0		ENST00000361367	0		ENST00000441003	0		ENST00000397397	2.62208
ENST00000260766	0		ENST00000409709	0		ENST00000441003	0		ENST00000369144	10.8009		ENST00000526223	0		ENST00000361367	1.0508		ENST00000441003	0		ENST00000397397	0.944654
ENST00000260766	0		ENST00000308488	3.10189		ENST00000441003	0		ENST00000369144	14.8708		ENST00000526223	0		ENST00000529816	0		ENST00000534821	0		ENST00000397397	1.18381
ENST00000260766	0		ENST00000532481	8.79684		ENST00000441003	0		ENST00000392870	0		ENST00000334549	0		ENST00000529816	1.03912		ENST00000534821	0		ENST00000308219	0.196472
ENST00000260766	0		ENST00000534064	3.97075		ENST00000441003	0		ENST00000369085	2.75954		ENST00000450314	0		ENST00000529816	0		ENST00000534821	0		ENST00000436964	0.890674
ENST00000348459	3.65677		ENST00000534064	25.348		ENST00000441003	0		ENST00000368842	0		ENST00000392870	0		ENST00000418988	3.55142		ENST00000534821	0		ENST00000436964	0
ENST00000348459	10.3565		ENST00000529689	2.99916		ENST00000441003	0		ENST00000337318	0		ENST00000392870	0		ENST00000418988	7.24967		ENST00000447027	0		ENST00000436964	0
ENST00000348459	4.95695		ENST00000529689	20.3848		ENST00000441003	0		ENST00000466270	2.58793		ENST00000392870	1.36527		ENST00000418988	5.34404		ENST00000447027	0		ENST00000381911	0
ENST00000348459	7.66778		ENST00000280245	0		ENST00000441003	0		ENST00000581038	0		ENST00000392870	0		ENST00000418988	3.18821		ENST00000447027	0		ENST00000381911	0
ENST00000306402	0		ENST00000278483	11.5468		ENST00000441003	0		ENST00000337195	1.41179		ENST00000392870	1.4278		ENST00000418988	6.35578		ENST00000447027	0		ENST00000381911	0
ENST00000371224	2.15867		ENST00000278483	3.38829		ENST00000441003	0		ENST00000337195	0.919846		ENST00000392870	0.575512		ENST00000418988	1.8519		ENST00000447027	0		ENST00000381911	0
ENST00000371224	1.1061		ENST00000358780	10.2444		ENST00000534821	0		ENST00000481600	0.78072		ENST00000369075	2.09822		ENST00000418988	2.12547		ENST00000447027	0		ENST00000381911	0
ENST00000371224	0.915129		ENST00000358780	5.57657		ENST00000534821	0		ENST00000481600	1.93035		ENST00000580643	0		ENST00000523376	0		ENST00000447027	0		ENST00000381911	0
ENST00000371224	1.6282		ENST00000358780	12.3396		ENST00000534821	0		ENST00000481600	1.3519		ENST00000369043	1.33445		ENST00000523376	0		ENST00000447027	0		ENST00000381911	1.06274
ENST00000371224	1.82506		ENST00000358780	6.27714		ENST00000534821	0		ENST00000481600	1.0707		ENST00000513429	1.49633		ENST00000523376	0		ENST00000447027	0		ENST00000381911	1.68506
ENST00000371224	0.479705		ENST00000358780	10.0738		ENST00000399676	0		ENST00000481600	2.51845		ENST00000513429	1.35048		ENST00000523376	0		ENST00000447027	0		ENST00000397297	11.9388
ENST00000371224	1.83339		ENST00000358780	10.7401		ENST00000436964	0		ENST00000481600	2.85978		ENST00000338354	0		ENST00000527893	0		ENST00000447027	0		ENST00000397297	8.4322
ENST00000371224	1.85886		ENST00000358780	12.5473		ENST00000436964	0		ENST00000481600	2.20854		ENST00000338354	0		ENST00000527893	6.76054		ENST00000447027	0.935208		ENST00000397297	5.70249
ENST00000371224	2.51845		ENST00000358780	2.23622		ENST00000436964	0		ENST00000481600	0		ENST00000338354	0		ENST00000527893	1.73187		ENST00000447027	0		ENST00000397297	5.12443
ENST00000371198	0.464714		ENST00000325542	14.8708		ENST00000381911	0		ENST00000481600	4.56664		ENST00000338354	0		ENST00000525634	13.3601		ENST00000447027	0.677687		ENST00000155858	0
ENST00000371198	0		ENST00000278612	29.2181		ENST00000381911	0		ENST00000392630	0.293679		ENST00000338354	0		ENST00000525634	11.2225		ENST00000447027	0		ENST00000155858	0
ENST00000427367	0		ENST00000278616	6.8053		ENST00000381911	0		ENST00000325980	0		ENST00000338354	0		ENST00000525634	14.9412		ENST00000447027	0		ENST00000155858	0
ENST00000427367	0		ENST00000278616	3.09196		ENST00000381911	0		ENST00000325980	0.278828		ENST00000338354	0		ENST00000525634	19.1837		ENST00000447027	0		ENST00000155858	0
ENST00000427367	0		ENST00000278616	1.19498		ENST00000381911	0		ENST00000325980	0.0670194		ENST00000338354	0		ENST00000525634	7.7934		ENST00000447027	0		ENST00000533594	1.18681
ENST00000427367	0		ENST00000531398	0		ENST00000381911	0		ENST00000553459	0.233982		ENST00000338354	0		ENST00000525634	13.9168		ENST00000447027	0		ENST00000347936	1.10024
ENST00000419175	0		ENST00000003302	0		ENST00000381911	0		ENST00000553459	0		ENST00000338354	0		ENST00000531428	6.81922		ENST00000447027	0		ENST00000533594	5.23716
ENST00000419175	0		ENST00000532119	0		ENST00000381911	0		ENST00000329962	0		ENST00000338354	0		ENST00000531428	25.978		ENST00000447027	0		ENST00000347936	4.42098
ENST00000419175	0		ENST00000532917	0		ENST00000428066	0.177034		ENST00000329962	1.29939		ENST00000338354	0		ENST00000528644	9.93444		ENST00000447027	0		ENST00000533594	1.33126
ENST00000393871	0		ENST00000532917	0		ENST00000356578	0		ENST00000329962	0.969838		ENST00000338354	0		ENST00000338965	6.57335		ENST00000412090	0		ENST00000347936	1.92826
ENST00000393871	0		ENST00000532917	0		ENST00000300632	0		ENST00000329962	0.469606		ENST00000338354	0		ENST00000338965	2.93922		ENST00000424148	0.0483062		ENST00000359918	0
ENST00000393871	0		ENST00000532917	0		ENST00000381330	0		ENST00000329962	0.99139		ENST00000338354	0		ENST00000338965	3.59695		ENST00000399685	0		ENST00000359918	0
ENST00000357947	0		ENST00000532917	0.0873899		ENST00000356578	0		ENST00000329962	0.446125		ENST00000338354	0		ENST00000265969	0		ENST00000356578	0.427036		ENST00000359918	0
ENST00000357947	0		ENST00000252108	14.0354		ENST00000381330	0		ENST00000329962	0		ENST00000338354	0		ENST00000524803	1.65524		ENST00000300632	0.19606		ENST00000359918	2.03306
ENST00000357947	0		ENST00000252108	2.49387		ENST00000356578	0		ENST00000329962	0.571956		ENST00000338354	0		ENST00000524803	3.04959		ENST00000381330	0		ENST00000250693	0
ENST00000357947	0		ENST00000252108	2.32088		ENST00000381330	0		ENST00000329962	0		ENST00000338354	0		ENST00000396253	0.703164		ENST00000356578	0		ENST00000351018	4.20318
ENST00000357947	0		ENST00000534182	12.9142		ENST00000352909	0		ENST00000329962	0.665859		ENST00000338354	0		ENST00000396253	1.46126		ENST00000381330	0		ENST00000533626	0
ENST00000357947	0.334594		ENST00000534182	9.49816		ENST00000352909	0		ENST00000329962	1.22787		ENST00000338354	0		ENST00000396253	2.92252		ENST00000356578	0		ENST00000533626	1.48627
ENST00000371142	4.51304		ENST00000361417	0.769182		ENST00000352909	0		ENST00000329962	0.892251		ENST00000338354	0		ENST00000396253	2.55057		ENST00000381330	0		ENST00000533626	4.00803
ENST00000371142	4.69606		ENST00000361417	1.31213		ENST00000352909	0		ENST00000329962	1.33838		ENST00000338354	0		ENST00000396253	15.1766		ENST00000352909	0		ENST00000533626	1.18381
ENST00000371142	1.6125		ENST00000361417	0.524854		ENST00000352909	0		ENST00000329962	0		ENST00000338354	0		ENST00000265963	11.6901		ENST00000352909	0		ENST00000533626	0
ENST00000371142	6.11131		ENST00000361417	0		ENST00000352909	0		ENST00000329962	0.472925		ENST00000338354	0		ENST00000536719	5.56671		ENST00000352909	0		ENST00000533626	3.0831
ENST00000371142	6.98751		ENST00000361417	1.55548		ENST00000352909	0		ENST00000397420	0.249232		ENST00000338354	0		ENST00000536719	17.0038		ENST00000352909	0		ENST00000533626	1.37531
[truncated: 15,104 more rows]
