# Supplementary material for: Pervasive RNA-binding protein enrichment on TAD boundaries regulates TAD organization
Source: Nucleic Acids Res. 2025 Jan 7;53(1):gkae1271. doi: 10.1093/nar/gkae1271 (PMC11705077; doi:10.1093/nar/gkae1271)
Supplement: gkae1271_Supplemental_Files [file gkae1271_supplemental_files.zip › Table S7. baRBP ChIP-seq peaks at promoter containing boundaries.xlsx]

## Sheet: Sheet1
Table S7.baRBP ChIP-seq peaks at promoter containing boundaries
K562					HepG2
RBP	No. of boundary-located peaks	No. of boundary-located peaks overlapped with promoter	% of promoter binding peaks		RBP	No. of boundary-located peaks	No. of boundary-located peaks overlapped with promoter	% of promoter binding peaks
RBM34	201	152	75.6219		U2AF2	604	445	73.6755
SRSF3	316	229	72.4684		NONO	4568	3354	73.4238
U2AF1	847	598	70.6021		CHD2	1543	1122	72.7155
FIP1L1	2174	1515	69.6872		FIP1L1	527	371	70.3985
HNRNPLL	2983	2060	69.058		U2AF1	1212	852	70.297
RBM14	489	334	68.3027		SRSF1	2705	1833	67.7634
PCBP1	1937	1312	67.7336		PTBP1	758	494	65.1715
SAFB	861	580	67.3635		HNRNPLL	5971	3877	64.9305
GTF2F1	3188	2097	65.7779		HNRNPH1	494	320	64.7773
YBX3	236	146	61.8644		PCBP1	2188	1410	64.4424
SNIP1	364	225	61.8132		GTF2F1	1276	817	64.0282
TARDBP	1454	850	58.4594		CCAR2	490	297	60.6122
RBM39	586	310	52.901		HNRNPUL1	497	292	58.7525
RBM22	1996	999	50.0501		AGO1	2990	1731	57.893
KHSRP	508	254	50		POLR2G	8798	4583	52.0914
ZC3H11A	516	258	50		SRSF4	519	264	50.8671
RBFox2	10001	4875	48.7451		RBFOX2	10188	5086	49.9215
ILF3	332	160	48.1928		HNRNPL	3859	1773	45.9445
CSDE1	150	72	48		PRPF4	658	293	44.5289
LARP7	771	368	47.7302		AGO2	8450	3548	41.9882
TOE1	2730	1295	47.4359		TOE1	340	126	37.0588
SNRNP70	175	82	46.8571		PCBP2	472	161	34.1102
AGO1	2340	1081	46.1966		ZFP36	421	107	25.4157
HLTF	1197	551	46.0317
NUFIP1	360	165	45.8333
TAF15	143	62	43.3566
POLR2G	10031	4212	41.9898
CCAR2	70	29	41.4286
HNRNPUL1	186	69	37.0968
EWSR1	117	25	21.3675
ZFP36	2506	518	20.6704
RBM25	5228	1034	19.7781
CBX8	270	29	10.7407
