# Supplementary material for: Pervasive RNA-binding protein enrichment on TAD boundaries regulates TAD organization
Source: Nucleic Acids Res. 2025 Jan 7;53(1):gkae1271. doi: 10.1093/nar/gkae1271 (PMC11705077; doi:10.1093/nar/gkae1271)
Supplement: gkae1271_Supplemental_Files [file gkae1271_supplemental_files.zip › Table S8. Analysis of TAD and TAD boundary in C2C12 MB and MT cells.xlsx]

## Sheet: TAD list
Table S8. Analysis of TAD and TAD boundary in C2C12 MB and MT cells
MB				MT
Chr	Start	End		Chr	Start	End
chr10	81430000	82080000		chr10	81460000	82080000
chr10	100080000	101870000		chr10	100080000	101870000
chr10	122650000	125010000		chr10	105280000	106020000
chr10	105290000	106020000		chr10	128450000	129590000
chr10	108020000	109100000		chr10	108010000	109100000
chr10	111610000	112230000		chr10	54460000	55240000
chr10	25290000	25970000		chr10	65300000	66270000
chr10	69770000	70430000		chr10	111610000	112230000
chr10	85430000	85800000		chr10	89530000	90160000
chr10	90180000	90710000		chr10	40720000	41130000
chr10	62110000	62860000		chr10	57720000	57950000
chr10	106360000	106790000		chr10	5970000	6250000
chr10	38850000	39610000		chr10	115630000	115760000
chr10	87050000	87610000		chr10	87830000	88250000
chr10	122230000	122620000		chr10	44880000	45040000
chr10	95570000	96790000		chr10	10350000	10850000
chr10	56750000	57140000		chr10	79280000	79620000
chr10	32650000	32970000		chr10	106420000	106850000
chr10	13260000	13940000		chr10	87970000	88190000
chr10	40280000	41130000		chr10	38850000	39550000
chr10	5160000	5780000		chr10	121640000	121930000
chr10	22270000	22470000		chr10	117820000	117980000
chr10	63550000	64110000		chr10	53060000	53200000
chr10	63040000	63530000		chr10	22310000	22470000
chr10	89600000	90160000		chr10	83990000	84590000
chr10	125150000	125780000		chr10	63110000	63530000
chr10	57710000	57960000		chr10	101930000	102250000
chr10	117820000	117990000		chr10	88780000	89110000
chr10	129040000	129380000		chr10	8800000	9300000
chr10	45100000	45670000		chr10	116500000	116650000
chr10	13250000	14110000		chr10	59750000	60210000
chr10	117310000	117570000		chr10	26430000	26610000
chr10	59740000	60560000		chr10	107360000	107670000
chr10	126330000	126490000		chr10	118010000	118520000
chr10	106950000	107160000		chr10	12390000	12610000
chr10	58080000	58610000		chr10	106050000	106320000
chr10	101910000	102290000		chr10	13260000	13920000
chr10	94990000	95530000		chr10	26820000	27480000
chr10	119740000	120310000		chr10	117260000	117570000
chr10	59750000	60210000		chr10	122230000	122430000
chr10	67750000	68640000		chr10	74380000	74620000
chr10	67750000	68800000		chr10	9630000	10050000
chr10	7520000	7950000		chr10	11710000	12100000
chr10	10310000	10850000		chr10	10870000	11060000
chr10	78220000	78610000		chr10	94980000	95500000
chr10	9490000	10050000		chr10	23900000	24030000
chr10	41230000	41400000		chr10	109880000	110150000
chr10	55720000	56060000		chr10	7520000	7950000
chr10	76540000	76720000		chr10	128140000	128340000
chr10	30310000	30530000		chr10	39770000	39950000
chr10	107240000	107710000		chr10	42540000	43190000
chr10	85430000	85930000		chr10	30350000	30530000
chr10	4540000	4910000		chr10	97970000	98450000
chr10	26840000	27480000		chr10	76580000	76720000
chr10	53050000	53270000		chr10	80030000	80160000
chr10	106040000	106340000		chr10	115760000	116330000
chr10	77450000	77630000		chr10	86490000	86970000
chr10	98000000	98460000		chr10	111410000	111580000
chr10	11710000	12350000		chr10	120790000	121020000
chr10	74390000	74970000		chr10	30560000	31010000
chr10	23870000	24020000		chr10	60610000	61140000
chr10	76530000	76980000		chr10	17450000	17600000
chr10	26070000	26620000		chr10	96080000	96790000
chr10	79280000	79620000		chr10	77680000	77880000
chr10	43260000	43950000		chr10	23340000	23490000
chr10	118010000	118540000		chr10	9500000	10060000
chr10	87010000	87800000		chr10	31210000	31410000
chr10	74500000	74620000		chr10	59750000	59880000
chr10	86480000	86980000		chr10	120360000	120720000
chr10	115630000	115760000		chr10	3000000	3230000
chr10	61170000	61900000		chr10	38580000	38810000
chr10	33700000	34050000		chr10	39610000	39960000
chr10	26430000	26610000		chr10	3820000	4250000
chr10	17450000	17600000		chr10	24980000	25210000
chr10	96080000	96780000		chr10	55740000	56060000
chr10	36790000	37410000		chr10	60630000	60880000
chr10	75730000	76240000		chr10	115060000	115630000
chr10	119850000	120300000		chr10	41540000	42010000
chr10	59750000	59880000		chr10	107230000	107710000
chr10	93660000	94430000		chr10	96870000	97140000
chr10	28790000	29060000		chr10	79000000	79130000
chr10	110200000	110550000		chr10	110200000	110550000
chr10	68640000	68800000		chr10	62570000	62840000
chr10	119220000	119590000		chr10	90510000	90720000
chr10	76270000	76500000		chr10	74630000	74960000
chr10	115760000	116330000		chr10	3000000	3470000
chr10	121540000	121960000		chr10	116340000	116650000
chr10	120350000	120740000		chr10	88910000	89090000
chr10	38570000	38810000		chr10	33690000	34050000
chr10	109880000	110110000		chr10	61180000	61900000
chr10	30560000	31010000		chr10	106880000	107170000
chr10	41530000	42010000		chr10	92500000	92940000
chr10	60610000	60870000		chr10	28790000	29050000
chr10	87820000	88240000		chr10	116670000	117120000
chr10	29250000	29520000		chr10	119230000	119590000
chr10	31180000	31360000		chr10	36780000	37530000
chr10	102320000	102630000		chr10	87050000	87800000
chr10	8800000	9440000		chr10	42530000	42700000
chr10	22810000	23490000		chr10	66770000	67310000
chr10	24980000	25210000		chr10	8790000	9440000
chr10	3000000	3260000		chr10	110220000	110390000
chr10	10860000	11060000		chr10	104590000	105010000
chr10	77670000	77880000		chr10	5320000	5740000
chr10	115910000	116330000		chr10	85760000	85920000
chr10	67320000	67450000		chr10	6810000	7010000
chr10	60240000	60530000		chr10	22810000	23500000
chr10	84100000	84560000		chr10	79430000	79600000
chr10	51510000	51800000		chr10	109150000	109310000
chr10	23340000	23490000		chr10	102320000	102630000
chr10	42540000	43190000		chr10	68820000	69310000
chr10	59880000	60200000		chr10	109340000	109520000
chr10	80030000	80160000		chr10	85420000	85930000
chr10	44780000	45090000		chr10	44780000	45090000
chr10	93050000	93270000		chr10	67320000	67450000
chr10	74380000	74620000		chr10	66300000	66710000
chr10	82090000	82360000		chr10	40350000	40640000
chr10	14140000	14420000		chr10	12920000	13140000
chr10	88910000	89090000		chr10	18640000	18920000
chr10	74630000	74970000		chr10	93050000	93270000
chr10	122240000	122420000		chr10	20690000	21020000
chr10	39980000	40250000		chr10	60280000	60540000
chr10	39740000	39960000		chr10	43650000	43950000
chr10	92500000	92930000		chr10	51820000	52120000
chr10	116490000	116650000		chr10	18110000	18260000
chr10	56080000	56720000		chr10	82360000	82810000
chr10	66310000	66710000		chr10	61200000	61640000
chr10	18660000	18920000		chr10	116360000	116480000
chr10	43650000	43920000		chr10	127180000	127440000
chr10	25400000	25860000		chr10	56090000	56730000
chr10	18950000	19410000		chr10	51260000	51490000
chr10	116670000	117130000		chr10	68640000	68790000
chr10	128130000	128420000		chr10	92620000	92740000
chr10	21090000	21720000		chr10	90190000	90500000
chr10	76040000	76210000		chr10	58610000	58780000
chr10	119080000	119630000		chr10	107730000	107890000
chr10	51910000	52120000		chr10	119080000	119630000
chr10	116340000	116660000		chr10	59410000	59750000
chr10	112250000	112450000		chr10	24650000	24950000
chr10	111410000	111590000		chr10	59600000	59730000
chr10	76740000	76970000		chr10	39980000	40240000
chr10	96810000	97150000		chr10	14130000	14420000
chr10	62580000	62840000		chr10	83040000	83240000
chr10	6810000	7010000		chr10	122840000	123160000
chr10	66770000	67310000		chr10	28190000	28460000
chr10	24640000	24950000		chr10	4550000	4740000
chr10	109340000	109520000		chr10	18950000	19410000
chr10	40350000	40650000		chr10	51510000	51810000
chr10	110650000	110920000		chr10	75980000	76220000
chr10	24050000	24330000		chr10	76260000	76520000
chr10	68820000	69310000		chr10	22830000	23060000
chr10	7970000	8430000		chr10	121540000	121960000
chr10	23530000	23850000		chr10	94990000	95350000
chr10	60910000	61140000		chr10	116890000	117110000
chr10	84640000	85110000		chr10	82220000	82360000
chr10	90510000	90710000		chr10	25390000	25850000
chr10	42550000	42700000		chr10	84090000	84570000
chr10	12730000	13170000		chr10	95010000	95210000
chr10	98620000	99070000		chr10	50400000	50620000
chr10	109150000	109310000		chr10	110730000	110920000
chr10	82090000	82220000		chr10	29250000	29520000
chr10	22830000	23070000		chr10	21520000	21710000
chr10	75920000	76220000		chr10	19630000	19850000
chr10	61200000	61640000		chr10	60920000	61120000
chr10	51260000	51490000		chr10	79860000	80020000
chr10	92500000	92740000		chr10	115960000	116290000
chr10	79440000	79600000		chr10	7990000	8430000
chr10	110220000	110390000		chr10	76740000	76970000
chr10	58620000	58780000		chr10	53350000	53520000
chr10	21520000	21710000		chr10	51930000	52120000
chr10	45380000	45650000		chr10	69780000	70020000
chr10	43990000	44760000		chr10	45390000	45640000
chr10	102690000	102870000		chr10	118640000	119070000
chr10	69640000	69760000		chr10	42700000	43180000
chr10	20070000	20670000		chr10	85130000	85360000
chr10	90190000	90500000		chr10	69320000	69760000
chr10	78990000	79130000		chr10	70700000	70870000
chr10	95000000	95340000		chr10	110400000	110540000
chr10	34130000	34340000		chr10	121070000	121500000
chr10	69780000	70020000		chr10	22520000	22790000
chr10	110940000	111390000		chr10	42030000	42470000
chr10	127130000	127440000		chr10	69430000	69760000
chr10	121070000	121500000		chr10	61720000	61900000
chr10	59340000	59730000		chr10	17450000	17940000
chr10	5960000	6360000		chr10	75010000	75420000
chr10	92180000	92480000		chr10	8450000	8730000
chr10	4550000	4730000		chr10	12730000	13170000
chr10	120790000	121050000		chr10	25250000	25390000
chr10	18110000	18260000		chr10	26090000	26410000
chr10	116890000	117110000		chr10	34130000	34340000
chr10	8820000	9220000		chr10	102680000	102890000
chr10	38880000	39240000		chr10	84650000	85110000
chr10	17450000	17940000		chr10	112260000	112460000
chr10	86140000	86480000		chr10	77920000	78080000
chr10	120160000	120290000		chr10	24080000	24330000
chr10	20690000	21050000		chr10	3840000	4150000
chr10	85130000	85370000		chr10	95360000	95520000
chr10	94450000	94940000		chr10	21090000	21720000
chr10	110400000	110550000		chr10	59890000	60210000
chr10	58840000	59330000		chr10	69120000	69310000
chr10	8000000	8240000		chr10	23530000	23850000
chr10	67320000	67740000		chr10	95660000	96070000
chr10	69120000	69310000		chr10	66780000	66980000
chr10	12380000	12710000		chr10	98620000	99070000
chr10	116340000	116480000		chr10	52800000	53020000
chr10	95660000	96070000		chr10	83260000	83920000
chr10	39240000	39550000		chr10	12380000	12720000
chr10	8450000	8720000		chr10	44000000	44760000
chr10	41700000	42010000		chr10	68820000	69110000
chr10	77930000	78080000		chr10	93280000	93630000
chr10	4290000	4500000		chr10	119670000	120310000
chr10	22520000	22790000		chr10	12150000	12340000
chr10	61300000	61440000		chr10	92170000	92480000
chr10	68830000	69110000		chr10	67610000	67740000
chr10	42030000	42370000		chr10	31030000	31160000
chr10	83250000	83930000		chr10	43280000	43630000
chr10	90740000	91000000		chr10	85520000	85750000
chr10	66780000	66980000		chr10	119680000	119880000
chr10	95360000	95560000		chr10	20430000	20640000
chr10	9260000	9410000		chr10	38880000	39240000
chr10	69440000	69760000		chr10	105010000	105170000
chr10	23130000	23330000		chr10	111160000	111390000
chr10	26090000	26410000		chr10	114880000	115050000
chr10	13270000	13580000		chr10	41700000	42010000
chr10	19630000	19850000		chr10	5960000	6350000
chr10	6000000	6180000		chr10	39250000	39530000
chr10	67000000	67200000		chr10	58840000	59330000
chr10	119660000	119840000		chr10	24350000	24580000
chr10	43290000	43610000		chr10	18280000	18620000
chr10	10100000	10290000		chr10	6380000	6780000
chr10	75020000	75420000		chr10	13270000	13680000
chr10	110940000	111150000		chr10	116670000	116870000
chr10	67610000	67750000		chr10	3280000	3470000
chr10	55780000	55960000		chr10	121980000	122210000
chr10	50440000	50610000		chr10	61300000	61440000
chr10	87590000	87800000		chr10	13920000	14100000
chr10	111160000	111380000		chr10	93450000	93590000
chr10	18280000	18620000		chr10	90750000	91010000
chr10	94090000	94420000		chr10	110940000	111400000
chr10	13920000	14100000		chr10	17250000	17440000
chr10	119080000	119220000		chr10	67000000	67190000
chr10	42710000	43180000		chr10	75000000	75180000
chr10	61650000	61900000		chr10	87610000	87780000
chr10	6380000	6790000		chr10	20070000	20660000
chr10	118680000	119060000		chr10	58260000	58550000
chr10	79860000	80020000		chr10	83940000	84090000
chr10	18960000	19190000		chr10	10090000	10290000
chr10	92750000	92880000		chr10	82830000	82990000
chr10	69320000	69440000		chr10	6390000	6600000
chr10	24350000	24580000		chr10	79280000	79420000
chr10	107730000	107890000		chr10	68350000	68640000
chr10	77090000	77410000		chr10	62870000	63030000
chr10	85530000	85750000		chr10	89130000	89290000
chr10	70430000	70680000		chr10	110940000	111150000
chr10	93870000	94070000		chr10	79730000	80150000
chr10	125200000	125440000		chr10	93860000	94070000
chr10	20440000	20640000		chr10	94450000	94940000
chr10	116670000	116870000		chr10	41540000	41690000
chr10	17240000	17440000		chr10	70430000	70680000
chr10	67900000	68350000		chr10	52420000	52780000
chr10	83940000	84090000		chr10	62070000	62220000
chr10	83040000	83240000		chr10	91760000	92120000
chr10	121980000	122210000		chr10	86150000	86470000
chr10	53350000	53520000		chr10	8040000	8230000
chr10	70700000	70870000		chr10	127480000	127730000
chr10	82420000	82670000		chr10	118020000	118290000
chr10	5010000	5170000		chr10	5750000	5920000
chr10	91760000	92110000		chr10	18960000	19200000
chr10	40730000	41000000		chr10	94110000	94420000
chr10	16730000	17050000		chr10	75430000	75690000
chr10	3270000	3480000		chr10	126950000	127110000
chr10	89130000	89290000		chr10	77090000	77410000
chr10	52800000	53000000		chr10	23160000	23330000
chr10	18470000	18630000		chr10	85950000	86130000
chr10	70050000	70270000		chr10	13270000	13580000
chr10	94250000	94410000		chr10	125210000	125430000
chr10	93280000	93640000		chr10	120150000	120300000
chr10	126940000	127110000		chr10	127760000	127980000
chr10	127470000	127730000		chr10	17760000	17930000
chr10	95680000	95850000		chr10	67810000	68350000
chr10	17070000	17440000		chr10	98380000	98550000
chr10	62890000	63030000		chr10	42030000	42270000
chr10	17760000	17930000		chr10	42710000	42900000
chr10	25250000	25390000		chr10	19420000	19610000
chr10	114870000	115070000		chr10	40730000	41000000
chr10	127760000	127970000		chr10	61920000	62050000
chr10	84660000	84840000		chr10	84280000	84500000
chr10	39250000	39450000		chr10	7390000	7510000
chr10	126510000	126760000		chr10	83270000	83470000
chr10	87310000	87550000		chr10	70050000	70270000
chr10	31030000	31160000		chr10	84670000	84840000
chr10	92900000	93040000		chr10	17070000	17440000
chr10	75020000	75180000		chr10	5180000	5320000
chr10	96080000	96410000		chr10	126770000	126930000
chr10	85760000	85920000		chr10	83600000	83900000
chr10	75440000	75680000		chr10	9500000	9620000
chr10	19420000	19610000		chr10	5030000	5170000
chr10	99470000	99630000		chr10	62250000	62530000
chr10	118020000	118290000		chr10	93670000	93850000
chr10	41530000	41690000		chr10	118310000	118510000
chr10	118300000	118510000		chr10	95670000	95850000
chr10	67460000	67600000		chr10	92750000	92880000
chr10	72440000	72560000		chr10	80190000	80640000
chr10	44000000	44170000		chr10	25870000	26050000
chr10	38040000	38270000		chr10	96080000	96400000
chr10	127980000	128130000		chr10	126540000	126720000
chr10	19230000	19410000		chr10	27790000	28100000
chr10	87110000	87300000		chr10	92910000	93040000
chr10	116020000	116280000		chr10	19860000	20020000
chr10	80180000	80630000		chr10	127990000	128130000
chr10	126770000	126920000		chr10	42940000	43130000
chr10	5750000	5940000		chr10	99480000	99630000
chr10	79280000	79420000		chr10	53610000	53790000
chr10	83280000	83470000		chr10	87120000	87300000
chr10	42720000	42910000		chr10	115770000	115910000
chr10	115770000	115910000		chr10	17950000	18090000
chr10	8250000	8430000		chr10	119910000	120130000
chr10	93280000	93460000		chr10	93280000	93430000
chr10	62070000	62220000		chr10	119080000	119230000
chr10	5180000	5320000		chr10	19230000	19410000
chr10	19870000	20020000		chr10	87320000	87580000
chr10	42940000	43130000		chr10	69460000	69620000
chr10	80650000	80810000		chr10	21190000	21310000
chr10	17950000	18100000		chr10	62250000	62420000
chr10	75720000	75900000		chr10	118880000	119060000
chr10	82830000	82990000		chr10	84850000	85110000
chr10	62250000	62420000		chr10	75730000	75900000
chr10	93670000	93850000		chr10	67460000	67590000
chr11	40560000	43220000		chr10	18320000	18460000
chr11	27050000	28490000		chr11	27050000	28490000
chr11	9190000	11210000		chr11	40570000	43210000
chr11	48570000	49430000		chr11	90540000	93710000
chr11	25930000	26780000		chr11	9160000	11210000
chr11	46590000	47490000		chr11	65870000	66700000
chr11	111400000	112630000		chr11	94880000	95130000
chr11	7500000	8090000		chr11	12260000	12390000
chr11	113560000	114520000		chr11	71190000	71850000
chr11	93970000	94470000		chr11	59650000	60260000
chr11	121340000	121660000		chr11	30570000	30790000
chr11	99230000	100160000		chr11	113510000	113680000
chr11	76040000	76200000		chr11	3130000	3860000
chr11	44830000	45520000		chr11	54930000	55300000
chr11	58050000	58480000		chr11	89840000	90510000
chr11	11700000	11900000		chr11	77810000	78000000
chr11	85660000	85780000		chr11	106110000	106640000
chr11	7490000	8200000		chr11	89180000	89800000
chr11	106500000	106630000		chr11	49510000	49680000
chr11	71140000	71850000		chr11	104200000	104340000
chr11	63070000	63730000		chr11	116920000	117060000
chr11	61940000	62090000		chr11	53520000	53670000
chr11	34650000	35260000		chr11	23210000	23520000
chr11	99440000	99870000		chr11	62540000	62700000
chr11	59650000	60340000		chr11	8320000	8810000
chr11	88930000	89800000		chr11	60540000	60700000
chr11	86340000	86490000		chr11	69840000	70030000
chr11	18770000	18920000		chr11	3350000	3850000
chr11	77630000	77790000		chr11	99400000	99820000
chr11	62540000	62990000		chr11	34650000	35250000
chr11	104160000	104340000		chr11	20660000	20820000
chr11	110230000	110360000		chr11	62200000	62510000
chr11	17160000	17870000		chr11	20650000	21180000
chr11	57600000	57750000		chr11	4000000	4800000
chr11	28660000	29020000		chr11	61950000	62090000
chr11	60510000	60690000		chr11	78350000	78770000
chr11	94980000	95110000		chr11	105770000	105910000
chr11	18050000	18750000		chr11	59330000	59600000
chr11	75520000	76260000		chr11	72360000	72680000
chr11	93740000	93960000		chr11	93970000	94170000
chr11	51510000	52190000		chr11	49090000	49370000
chr11	58150000	58650000		chr11	110170000	110350000
chr11	54980000	55280000		chr11	28500000	29030000
chr11	81790000	82010000		chr11	86540000	86890000
chr11	116730000	116910000		chr11	109310000	109450000
chr11	89180000	89800000		chr11	117080000	117220000
chr11	117080000	117220000		chr11	8430000	8780000
chr11	68280000	68640000		chr11	59110000	59300000
chr11	86340000	86900000		chr11	67190000	67620000
chr11	83590000	83750000		chr11	45540000	45720000
chr11	90040000	90500000		chr11	94990000	95110000
chr11	116920000	117060000		chr11	106270000	106500000
chr11	59900000	60260000		chr11	53070000	53230000
chr11	56660000	57270000		chr11	117710000	118270000
chr11	53520000	53680000		chr11	62790000	62960000
chr11	116500000	116920000		chr11	86690000	86830000
chr11	21480000	22090000		chr11	6540000	6680000
chr11	66700000	66900000		chr11	103190000	103810000
chr11	78780000	79240000		chr11	28680000	29000000
chr11	8880000	9060000		chr11	18050000	18720000
chr11	4100000	4790000		chr11	95390000	95520000
chr11	113510000	113680000		chr11	80680000	81350000
chr11	74180000	74370000		chr11	75560000	76020000
chr11	29130000	29410000		chr11	64800000	65500000
chr11	50740000	51390000		chr11	103830000	104070000
chr11	69480000	69720000		chr11	51560000	52180000
chr11	82550000	82710000		chr11	53930000	54060000
chr11	107720000	107860000		chr11	87010000	87210000
chr11	12240000	12450000		chr11	81790000	82000000
chr11	3360000	3840000		chr11	95250000	95380000
chr11	8320000	8780000		chr11	4990000	5680000
chr11	79520000	79740000		chr11	98540000	98700000
chr11	18930000	19680000		chr11	118130000	118270000
chr11	20670000	21370000		chr11	53710000	54340000
chr11	59110000	59300000		chr11	35970000	36380000
chr11	62540000	62700000		chr11	21500000	21880000
chr11	80690000	81390000		chr11	106130000	106250000
chr11	83580000	83890000		chr11	65490000	65640000
chr11	86490000	86890000		chr11	68280000	68630000
chr11	31560000	32060000		chr11	54500000	54670000
chr11	4990000	5820000		chr11	99230000	100160000
chr11	11340000	11680000		chr11	104450000	104980000
chr11	69850000	70030000		chr11	89840000	90030000
chr11	61740000	62110000		chr11	59900000	60240000
chr11	69070000	69200000		chr11	29420000	29790000
chr11	96120000	96590000		chr11	77130000	77270000
chr11	117710000	117890000		chr11	78780000	79230000
chr11	49490000	49690000		chr11	4140000	4330000
chr11	105780000	105910000		chr11	55000000	55190000
chr11	57330000	57590000		chr11	11940000	12190000
chr11	29440000	29790000		chr11	53790000	54090000
chr11	74990000	75140000		chr11	44860000	45360000
chr11	43580000	44150000		chr11	116500000	116700000
chr11	75560000	76010000		chr11	6670000	7070000
chr11	78640000	78790000		chr11	68940000	69420000
chr11	19710000	19980000		chr11	51620000	51800000
chr11	20670000	20810000		chr11	60740000	60900000
chr11	84070000	84630000		chr11	79610000	79750000
chr11	103830000	104070000		chr11	83110000	83310000
chr11	93980000	94140000		chr11	29140000	29400000
chr11	100020000	100160000		chr11	74750000	74980000
chr11	79850000	80190000		chr11	118860000	119080000
chr11	53240000	53700000		chr11	88950000	89810000
chr11	86940000	87230000		chr11	11340000	11680000
chr11	6540000	6680000		chr11	117710000	118130000
chr11	60910000	61560000		chr11	21190000	21360000
chr11	95240000	95380000		chr11	57330000	57590000
chr11	116930000	117220000		chr11	78640000	78790000
chr11	109100000	109300000		chr11	55330000	55910000
chr11	72370000	72870000		chr11	50740000	51070000
chr11	68940000	69420000		chr11	98880000	99020000
chr11	104440000	104980000		chr11	109510000	109720000
chr11	117710000	118130000		chr11	83360000	83550000
chr11	90140000	90500000		chr11	116920000	117220000
chr11	32070000	32220000		chr11	106650000	106880000
chr11	51620000	51800000		chr11	71850000	72010000
chr11	12480000	12670000		chr11	70220000	70580000
chr11	118860000	119060000		chr11	82550000	82710000
chr11	87420000	87760000		chr11	117710000	117900000
chr11	20820000	21370000		chr11	5860000	6160000
chr11	77810000	77990000		chr11	72380000	72550000
chr11	62160000	62410000		chr11	20140000	20320000
chr11	93360000	93710000		chr11	109100000	109300000
chr11	59340000	59600000		chr11	80040000	80190000
chr11	117710000	118270000		chr11	50260000	50590000
chr11	108400000	108740000		chr11	18930000	19680000
chr11	55330000	55920000		chr11	100420000	100560000
chr11	95390000	95520000		chr11	43570000	44260000
chr11	110400000	110910000		chr11	51100000	51360000
chr11	115960000	116350000		chr11	101490000	101830000
chr11	62720000	62970000		chr11	69450000	69730000
chr11	3100000	3840000		chr11	97340000	97550000
chr11	109510000	109720000		chr11	69830000	70190000
chr11	110940000	111370000		chr11	96130000	96590000
chr11	103200000	103800000		chr11	95120000	95520000
chr11	116500000	116700000		chr11	45750000	46040000
chr11	60740000	60900000		chr11	35620000	35820000
chr11	20340000	20590000		chr11	102310000	102550000
chr11	53930000	54060000		chr11	32230000	32510000
chr11	45750000	46040000		chr11	80260000	80480000
chr11	29430000	29600000		chr11	62220000	62410000
chr11	11940000	12190000		chr11	6320000	6520000
chr11	63210000	63720000		chr11	74440000	74670000
chr11	98880000	99020000		chr11	69070000	69200000
chr11	119860000	120230000		chr11	19710000	19990000
chr11	30560000	30720000		chr11	31870000	32050000
chr11	70220000	70590000		chr11	35850000	36350000
chr11	21490000	21890000		chr11	29430000	29600000
chr11	29620000	29780000		chr11	75590000	75800000
chr11	74440000	74670000		chr11	60980000	61560000
chr11	5000000	5370000		chr11	88700000	88920000
chr11	4140000	4330000		chr11	66920000	67170000
chr11	51090000	51350000		chr11	57760000	57940000
chr11	74750000	74980000		chr11	58770000	59030000
chr11	107050000	107330000		chr11	16140000	16330000
chr11	35850000	36350000		chr11	102560000	102730000
chr11	88950000	89180000		chr11	72020000	72250000
chr11	108300000	109070000		chr11	116000000	116400000
chr11	118130000	118290000		chr11	102960000	103190000
chr11	106650000	106860000		chr11	110390000	110900000
chr11	102320000	102550000		chr11	59660000	59890000
chr11	5860000	6140000		chr11	107050000	107340000
chr11	102960000	103190000		chr11	5190000	5370000
chr11	80240000	80480000		chr11	53250000	53490000
chr11	6540000	7070000		chr11	61740000	62100000
chr11	72020000	72250000		chr11	32070000	32220000
chr11	67790000	68220000		chr11	22900000	23160000
chr11	82040000	82530000		chr11	5050000	5170000
chr11	53790000	54080000		chr11	90040000	90490000
chr11	106360000	106630000		chr11	78830000	79020000
chr11	6320000	6520000		chr11	86030000	86290000
chr11	89850000	90030000		chr11	84700000	85150000
chr11	113030000	113500000		chr11	87430000	87760000
chr11	75590000	75790000		chr11	88940000	89170000
chr11	66920000	67170000		chr11	63210000	63720000
chr11	109310000	109460000		chr11	79240000	79390000
chr11	34670000	34900000		chr11	4360000	4780000
chr11	83360000	83550000		chr11	120330000	120470000
chr11	20020000	20310000		chr11	23180000	23380000
chr11	16400000	16840000		chr11	97610000	98060000
chr11	97610000	97880000		chr11	6530000	7070000
chr11	116170000	116330000		chr11	101620000	101830000
chr11	76260000	76460000		chr11	69210000	69360000
chr11	53720000	54360000		chr11	4990000	5370000
chr11	31870000	32050000		chr11	20340000	20600000
chr11	53070000	53240000		chr11	68660000	68840000
chr11	54510000	54670000		chr11	65000000	65480000
chr11	102570000	102730000		chr11	116170000	116330000
chr11	78820000	79020000		chr11	95950000	96120000
chr11	77320000	77470000		chr11	20020000	20310000
chr11	95540000	95980000		chr11	76900000	77280000
chr11	76480000	76890000		chr11	30020000	30560000
chr11	79240000	79390000		chr11	96900000	97040000
chr11	60980000	61220000		chr11	117230000	117690000
chr11	5190000	5370000		chr11	31140000	31550000
chr11	109090000	109470000		chr11	106270000	106630000
chr11	100420000	100570000		chr11	97620000	97860000
chr11	102750000	102920000		chr11	117540000	117700000
chr11	59660000	59880000		chr11	82040000	82530000
chr11	97340000	97550000		chr11	105210000	105450000
chr11	35580000	35830000		chr11	98330000	98530000
chr11	95140000	95380000		chr11	23560000	23870000
chr11	109730000	110130000		chr11	102740000	102920000
chr11	72020000	72370000		chr11	105500000	105760000
chr11	117240000	117680000		chr11	98110000	98530000
chr11	100190000	100570000		chr11	29620000	29780000
chr11	70220000	70450000		chr11	108300000	109080000
chr11	53260000	53490000		chr11	67790000	68230000
chr11	83120000	83240000		chr11	43240000	43540000
chr11	57760000	57950000		chr11	19500000	19660000
chr11	101610000	101830000		chr11	70440000	70580000
chr11	71850000	72010000		chr11	94190000	94400000
chr11	88700000	88930000		chr11	58180000	58440000
chr11	72380000	72550000		chr11	118350000	118840000
chr11	21180000	21370000		chr11	60990000	61210000
chr11	50260000	50590000		chr11	109090000	109470000
chr11	32230000	32500000		chr11	103620000	103790000
chr11	99870000	100160000		chr11	107480000	107670000
chr11	107870000	108270000		chr11	85310000	85640000
chr11	115750000	115880000		chr11	34650000	34920000
chr11	76580000	76890000		chr11	120900000	121060000
chr11	119350000	119760000		chr11	85660000	86000000
chr11	68660000	68840000		chr11	107870000	108270000
chr11	65000000	65490000		chr11	115470000	115740000
chr11	23570000	23870000		chr11	3220000	3360000
chr11	33070000	33190000		chr11	16410000	16840000
chr11	29990000	30550000		chr11	113040000	113500000
chr11	113690000	114510000		chr11	77320000	77470000
chr11	45550000	45720000		chr11	46080000	46250000
chr11	117540000	117680000		chr11	76270000	76460000
chr11	66420000	66690000		chr11	30850000	31120000
chr11	33060000	33530000		chr11	115750000	115880000
chr11	96900000	97200000		chr11	85180000	85300000
chr11	22110000	22510000		chr11	119350000	119760000
chr11	97610000	98060000		chr11	30010000	30160000
chr11	43250000	43550000		chr11	70590000	70780000
chr11	120320000	120470000		chr11	52260000	52550000
chr11	4360000	4780000		chr11	31570000	31840000
chr11	102590000	102950000		chr11	16860000	17150000
chr11	120330000	120660000		chr11	88030000	88220000
chr11	77130000	77270000		chr11	109730000	110130000
chr11	5000000	5180000		chr11	121320000	121840000
chr11	107490000	107660000		chr11	117240000	117520000
chr11	94190000	94400000		chr11	49790000	49940000
chr11	103620000	103800000		chr11	76590000	76760000
chr11	7100000	7460000		chr11	49960000	50190000
chr11	118340000	118840000		chr11	33630000	33810000
chr11	58770000	59010000		chr11	117940000	118100000
chr11	105220000	105450000		chr11	3420000	3560000
chr11	95970000	96130000		chr11	97050000	97200000
chr11	103480000	103800000		chr11	110930000	111380000
chr11	96150000	96410000		chr11	99040000	99170000
chr11	44410000	44820000		chr11	67200000	67480000
chr11	85660000	85990000		chr11	119970000	120210000
chr11	65500000	65640000		chr11	33070000	33530000
chr11	52210000	53060000		chr11	118380000	118610000
chr11	84700000	85150000		chr11	100570000	100940000
chr11	64790000	64980000		chr11	7110000	7460000
chr11	31150000	31530000		chr11	119130000	119310000
chr11	85500000	85640000		chr11	76910000	77120000
chr11	85320000	85640000		chr11	57980000	58140000
chr11	98110000	98530000		chr11	80500000	80660000
chr11	31570000	31840000		chr11	44400000	44820000
chr11	49940000	50190000		chr11	96150000	96410000
chr11	115470000	115740000		chr11	103200000	103460000
chr11	97050000	97200000		chr11	5380000	5600000
chr11	86030000	86290000		chr11	79810000	80020000
chr11	80040000	80190000		chr11	61230000	61550000
chr11	31270000	31510000		chr11	46930000	47210000
chr11	105490000	105770000		chr11	20820000	21130000
chr11	109740000	109980000		chr11	103490000	103790000
chr11	16860000	17130000		chr11	32640000	33050000
chr11	108300000	108770000		chr11	113690000	114520000
chr11	80490000	80650000		chr11	68020000	68220000
chr11	88050000	88220000		chr11	121330000	121470000
chr11	61740000	61910000		chr11	4370000	4590000
chr11	33630000	33810000		chr11	78370000	78630000
chr11	4800000	4980000		chr11	121490000	121670000
chr11	29800000	29970000		chr11	108310000	108770000
chr11	76910000	77270000		chr11	22120000	22510000
chr11	67230000	67480000		chr11	94530000	94820000
chr11	54680000	54900000		chr11	19320000	19660000
chr11	78370000	78630000		chr11	70040000	70190000
chr11	117940000	118100000		chr11	3590000	3790000
chr11	75830000	76010000		chr11	107350000	107470000
chr11	77500000	77620000		chr11	72710000	72860000
chr11	118360000	118610000		chr11	89590000	89800000
chr11	50750000	51060000		chr11	109980000	110120000
chr11	22900000	23150000		chr11	84330000	84620000
chr11	70050000	70190000		chr11	29800000	29980000
chr11	61260000	61550000		chr11	112060000	112630000
chr11	52230000	52570000		chr11	79030000	79230000
chr11	108780000	109060000		chr11	64790000	64990000
chr11	98320000	98530000		chr11	22170000	22340000
chr11	80960000	81340000		chr11	26280000	26500000
chr11	100580000	100930000		chr11	75830000	76010000
chr11	5380000	5600000		chr11	101060000	101300000
chr11	112840000	113020000		chr11	63730000	63900000
chr11	68020000	68220000		chr11	32870000	33040000
chr11	32650000	33040000		chr11	16650000	16840000
chr11	8580000	8760000		chr11	120670000	121080000
chr11	46080000	46260000		chr11	81440000	81730000
chr11	76910000	77120000		chr11	108780000	109060000
chr11	79810000	80010000		chr11	22530000	22870000
chr11	89270000	89580000		chr11	33840000	34130000
chr11	101310000	101450000		chr11	87250000	87420000
chr11	81440000	81740000		chr11	113720000	113920000
chr11	121180000	121840000		chr11	52210000	53070000
chr11	118650000	118830000		chr11	5640000	5840000
chr11	76590000	76760000		chr11	35260000	35520000
chr11	119130000	119330000		chr11	120480000	120660000
chr11	68230000	68370000		chr11	4800000	4980000
chr11	112640000	113020000		chr11	118640000	118830000
chr11	30000000	30160000		chr11	54080000	54320000
chr11	22530000	22870000		chr11	4600000	4770000
chr11	70600000	70780000		chr11	101840000	102000000
chr11	67620000	67770000		chr11	121100000	121310000
chr11	3420000	3560000		chr11	20010000	20130000
chr11	35270000	35500000		chr11	119480000	119660000
chr11	30870000	31120000		chr11	33210000	33430000
chr11	33840000	34120000		chr11	97880000	98060000
chr11	120680000	121080000		chr11	67800000	68010000
chr11	94540000	94830000		chr11	21890000	22100000
chr11	113720000	113950000		chr11	106900000	107040000
chr11	95720000	95940000		chr11	115210000	115330000
chr11	63010000	63200000		chr11	8590000	8750000
chr11	61560000	61720000		chr11	52850000	53060000
chr11	84330000	84620000		chr11	65070000	65300000
chr11	107350000	107470000		chr11	98120000	98310000
chr11	57980000	58140000		chr11	112640000	113020000
chr11	49790000	49930000		chr11	71640000	71840000
chr11	16650000	16810000		chr11	63010000	63200000
chr11	5630000	5810000		chr11	32650000	32850000
chr11	97890000	98060000		chr11	95720000	95910000
chr11	79030000	79220000		chr11	104450000	104610000
chr11	67800000	68000000		chr11	17590000	17830000
chr11	112640000	112830000		chr11	78120000	78320000
chr11	54090000	54350000		chr11	8440000	8580000
chr11	71660000	71840000		chr11	76770000	76890000
chr11	116350000	116490000		chr11	84070000	84230000
chr11	58470000	58630000		chr11	84800000	84960000
chr11	32860000	33040000		chr11	17360000	17560000
chr11	115210000	115330000		chr11	64260000	64530000
chr11	84730000	84950000		chr11	34930000	35220000
chr11	89600000	89800000		chr11	89400000	89570000
chr11	87280000	87410000		chr11	31270000	31420000
chr11	120900000	121060000		chr11	69580000	69700000
chr11	33830000	34010000		chr11	103490000	103610000
chr11	4380000	4590000		chr11	96420000	96590000
chr11	106890000	107040000		chr11	99870000	100020000
chr11	87430000	87590000		chr11	72990000	73140000
chr11	63740000	63900000		chr11	80710000	80960000
chr11	121490000	121670000		chr11	52580000	52840000
chr11	84980000	85160000		chr11	81010000	81180000
chr11	21900000	22090000		chr12	94780000	97560000
chr11	52850000	53060000		chr12	13680000	15500000
chr11	63490000	63720000		chr12	93110000	94650000
chr11	89410000	89580000		chr12	89630000	90570000
chr11	121330000	121450000		chr12	58910000	60050000
chr11	34940000	35200000		chr12	50470000	51280000
chr11	96420000	96590000		chr12	11330000	12150000
chr11	99870000	100010000		chr12	47730000	48340000
chr11	81000000	81180000		chr12	37430000	38200000
chr11	4600000	4760000		chr12	90740000	91650000
chr11	80750000	80950000		chr12	15820000	16540000
chr11	119490000	119650000		chr12	71580000	71920000
chr11	84080000	84200000		chr12	75420000	76390000
chr11	72990000	73130000		chr12	98550000	99050000
chr12	94780000	97570000		chr12	83780000	84090000
chr12	13600000	15510000		chr12	57190000	57570000
chr12	89230000	90620000		chr12	28280000	28930000
chr12	58900000	60060000		chr12	78060000	78900000
chr12	34140000	35330000		chr12	120160000	120700000
chr12	37430000	38180000		chr12	40790000	40930000
chr12	11350000	12150000		chr12	45390000	45660000
chr12	98430000	99110000		chr12	21340000	21560000
chr12	90710000	91660000		chr12	16820000	17000000
chr12	102340000	103030000		chr12	21130000	21280000
chr12	83640000	84010000		chr12	11180000	11310000
chr12	79340000	79840000		chr12	86670000	87070000
chr12	83740000	84130000		chr12	36930000	37300000
chr12	20910000	21060000		chr12	85110000	85660000
chr12	56460000	56600000		chr12	72890000	73060000
chr12	85070000	85630000		chr12	36670000	36880000
chr12	92890000	93060000		chr12	60140000	60320000
chr12	86670000	86830000		chr12	120260000	120650000
chr12	29260000	30340000		chr12	120150000	121250000
chr12	57150000	57600000		chr12	53110000	54000000
chr12	15820000	16550000		chr12	109420000	109560000
chr12	12160000	12360000		chr12	104360000	104550000
chr12	82900000	83020000		chr12	117280000	117670000
chr12	54010000	55180000		chr12	81250000	81820000
chr12	4240000	4550000		chr12	101140000	101360000
chr12	17360000	17830000		chr12	3230000	3420000
chr12	36660000	36860000		chr12	76880000	77330000
chr12	57750000	58290000		chr12	81330000	81490000
chr12	8320000	8510000		chr12	103810000	103970000
chr12	117280000	117860000		chr12	35350000	35860000
chr12	70260000	70800000		chr12	25140000	25380000
chr12	120210000	120710000		chr12	30730000	31260000
chr12	9580000	10220000		chr12	99440000	99880000
chr12	21330000	21560000		chr12	79980000	80230000
chr12	74660000	75100000		chr12	52500000	52700000
chr12	36940000	37400000		chr12	88440000	88760000
chr12	45310000	45670000		chr12	31270000	31700000
chr12	81320000	81500000		chr12	120760000	121250000
chr12	92010000	92570000		chr12	80470000	80700000
chr12	81860000	82040000		chr12	81050000	81210000
chr12	106280000	107010000		chr12	12410000	13250000
chr12	102170000	102320000		chr12	86430000	86660000
chr12	40370000	40760000		chr12	9580000	10220000
chr12	88440000	88780000		chr12	52710000	52860000
chr12	120160000	121250000		chr12	75410000	76510000
chr12	16810000	17010000		chr12	86840000	87000000
chr12	117340000	117700000		chr12	36930000	37400000
chr12	55190000	55650000		chr12	85960000	86100000
chr12	40230000	40780000		chr12	82060000	82580000
chr12	86450000	86650000		chr12	39070000	39490000
chr12	73920000	74090000		chr12	38860000	39050000
chr12	100320000	101120000		chr12	106700000	106860000
chr12	81250000	81820000		chr12	85960000	86410000
chr12	75420000	76510000		chr12	111880000	112080000
chr12	53110000	53990000		chr12	52060000	52390000
chr12	83600000	84150000		chr12	3920000	4080000
chr12	109420000	109550000		chr12	70460000	70670000
chr12	31270000	31680000		chr12	109570000	109760000
chr12	15530000	16550000		chr12	40380000	40760000
chr12	55190000	55790000		chr12	77460000	77910000
chr12	27170000	28010000		chr12	117280000	117470000
chr12	83160000	83570000		chr12	32640000	32830000
chr12	101800000	102160000		chr12	111650000	112100000
chr12	12410000	13240000		chr12	17020000	17260000
chr12	70460000	70670000		chr12	105020000	105180000
chr12	85960000	86420000		chr12	109410000	109770000
chr12	55650000	55800000		chr12	113880000	114390000
chr12	21090000	21280000		chr12	25140000	25270000
chr12	32640000	32840000		chr12	100310000	101130000
chr12	86670000	87070000		chr12	70820000	71250000
chr12	60080000	60320000		chr12	4090000	4230000
chr12	117880000	118590000		chr12	28280000	29110000
chr12	72290000	72820000		chr12	25720000	26990000
chr12	10230000	10550000		chr12	83160000	83570000
chr12	35350000	35870000		chr12	74800000	75080000
chr12	25140000	25380000		chr12	66020000	66230000
chr12	111650000	111820000		chr12	15540000	15810000
chr12	109570000	109760000		chr12	104650000	104950000
chr12	103210000	103700000		chr12	83600000	84150000
chr12	86840000	87000000		chr12	8010000	8310000
chr12	111650000	112100000		chr12	12420000	12940000
chr12	99910000	100310000		chr12	25390000	25660000
chr12	3230000	3410000		chr12	8700000	9020000
chr12	56610000	56870000		chr12	87460000	87970000
chr12	70820000	71260000		chr12	113350000	113780000
chr12	77360000	77920000		chr12	29380000	29820000
chr12	17670000	17810000		chr12	82690000	82880000
chr12	31800000	32020000		chr12	81540000	81770000
chr12	17020000	17270000		chr12	72270000	72820000
chr12	109410000	109780000		chr12	103210000	103620000
chr12	30730000	31260000		chr12	4570000	4980000
chr12	104650000	104960000		chr12	57750000	58090000
chr12	111880000	112080000		chr12	75120000	75400000
chr12	117280000	117450000		chr12	31790000	32020000
chr12	99440000	99860000		chr12	87180000	87440000
chr12	40780000	40930000		chr12	17560000	17820000
chr12	87460000	87970000		chr12	119190000	119680000
chr12	33590000	34060000		chr12	16550000	16700000
chr12	40930000	41540000		chr12	55190000	55640000
chr12	103720000	103970000		chr12	10230000	10590000
chr12	11180000	11330000		chr12	32630000	32930000
chr12	25390000	25670000		chr12	27170000	28010000
chr12	79980000	80380000		chr12	77100000	77280000
chr12	119040000	119690000		chr12	109790000	110090000
chr12	82060000	82570000		chr12	101810000	102080000
chr12	101130000	101350000		chr12	72860000	73160000
chr12	106700000	106870000		chr12	76880000	77060000
chr12	17560000	17820000		chr12	15530000	16550000
chr12	32050000	32620000		chr12	82070000	82280000
chr12	26980000	27140000		chr12	33590000	34060000
chr12	25150000	25270000		chr12	45950000	46270000
chr12	8890000	9030000		chr12	9040000	9560000
chr12	104350000	104610000		chr12	85480000	85630000
chr12	87270000	87440000		chr12	76550000	76730000
chr12	80430000	81240000		chr12	80710000	81230000
chr12	30740000	31080000		chr12	32180000	32620000
chr12	71580000	72020000		chr12	32050000	32180000
chr12	74800000	75090000		chr12	101400000	101720000
chr12	45950000	46280000		chr12	105200000	105660000
chr12	85960000	86100000		chr12	8760000	8880000
chr12	113380000	113720000		chr12	71580000	72030000
chr12	3650000	4080000		chr12	53700000	54000000
chr12	75120000	75400000		chr12	73550000	73760000
chr12	114450000	114710000		chr12	77580000	77910000
chr12	76880000	77310000		chr12	71020000	71250000
chr12	72860000	73150000		chr12	35890000	36180000
chr12	66020000	66250000		chr12	105970000	106170000
chr12	8720000	9030000		chr12	108610000	109250000
chr12	9040000	9560000		chr12	55650000	55790000
chr12	8010000	8310000		chr12	30330000	30550000
chr12	106690000	106970000		chr12	46320000	46540000
chr12	76880000	77040000		chr12	4570000	4830000
chr12	85470000	85620000		chr12	72050000	72240000
chr12	82690000	82880000		chr12	17380000	17550000
chr12	52710000	52860000		chr12	53110000	53590000
chr12	119700000	120120000		chr12	70690000	70810000
chr12	101400000	101720000		chr12	74430000	74640000
chr12	3920000	4080000		chr12	39800000	40210000
chr12	74420000	74630000		chr12	52880000	53100000
chr12	80450000	80700000		chr12	118620000	119010000
chr12	113950000	114390000		chr12	110140000	110620000
chr12	78100000	78330000		chr12	106280000	106660000
chr12	15550000	15810000		chr12	70830000	71000000
chr12	52080000	52380000		chr12	26990000	27150000
chr12	86110000	86410000		chr12	33310000	33580000
chr12	80270000	80390000		chr12	40970000	41170000
chr12	55260000	55450000		chr12	82300000	82500000
chr12	51430000	51750000		chr12	119700000	120120000
chr12	4570000	4980000		chr12	86110000	86390000
chr12	17370000	17550000		chr12	32410000	32610000
chr12	108690000	109250000		chr12	73190000	73530000
chr12	70830000	71000000		chr12	77700000	77900000
chr12	105670000	106180000		chr12	40940000	41540000
chr12	111220000	111620000		chr12	58370000	58640000
chr12	58380000	58650000		chr12	103220000	103400000
chr12	82070000	82280000		chr12	71340000	71540000
chr12	105210000	105660000		chr12	13310000	13590000
chr12	77100000	77290000		chr12	51410000	51760000
chr12	32050000	32170000		chr12	113050000	113330000
chr12	106290000	106660000		chr12	80400000	81240000
chr12	104760000	104960000		chr12	103420000	103620000
chr12	74110000	74640000		chr12	109250000	109390000
chr12	104010000	104320000		chr12	74110000	74640000
chr12	52490000	52700000		chr12	112140000	112540000
chr12	73540000	73760000		chr12	5130000	5410000
chr12	118620000	119000000		chr12	118650000	118790000
chr12	52870000	53100000		chr12	104120000	104320000
chr12	81540000	81780000		chr12	12950000	13220000
chr12	71330000	71540000		chr12	77920000	78070000
chr12	109260000	109400000		chr12	111230000	111610000
chr12	80710000	81230000		chr12	78100000	78330000
chr12	76550000	76730000		chr12	99160000	99410000
chr12	73190000	73530000		chr12	35660000	35860000
chr12	110140000	110620000		chr12	85790000	85950000
chr12	71020000	71250000		chr12	107070000	107290000
chr12	46310000	46500000		chr12	76360000	76520000
chr12	53740000	53990000		chr12	87020000	87160000
chr12	33310000	33580000		chr12	29110000	29260000
chr12	77930000	78070000		chr12	87470000	87760000
chr12	35880000	36180000		chr12	102940000	103120000
chr12	30340000	30550000		chr12	58680000	58890000
chr12	74210000	74380000		chr12	80720000	80850000
chr12	82290000	82500000		chr12	104770000	104950000
chr12	17040000	17160000		chr12	51800000	52040000
chr12	99180000	99410000		chr12	12430000	12610000
chr12	76540000	76870000		chr12	35100000	35340000
chr12	72040000	72250000		chr12	41560000	41830000
chr12	70690000	70810000		chr12	85030000	85290000
chr12	76280000	76500000		chr12	26760000	26950000
chr12	12950000	13230000		chr12	110140000	110300000
chr12	54010000	54340000		chr12	118260000	118590000
chr12	112960000	113270000		chr12	112150000	112270000
chr12	87780000	87970000		chr12	105670000	105940000
chr12	53120000	53590000		chr12	100050000	100310000
chr12	110660000	111190000		chr12	25770000	26120000
chr12	16550000	16690000		chr12	33830000	34010000
chr12	28020000	28270000		chr12	100820000	101110000
chr12	118640000	118800000		chr12	54840000	55150000
chr12	25770000	26120000		chr12	35360000	35580000
chr12	10450000	10570000		chr12	112610000	112880000
chr12	109790000	109990000		chr12	110330000	110590000
chr12	4570000	4770000		chr12	28030000	28270000
chr12	106440000	106660000		chr12	100330000	100630000
chr12	4090000	4230000		chr12	79440000	79630000
chr12	39500000	39710000		chr12	87770000	87950000
chr12	107070000	107210000		chr12	3650000	3890000
chr12	41560000	41850000		chr12	112620000	112760000
chr12	103420000	103600000		chr12	117680000	117860000
chr12	87470000	87770000		chr12	85300000	85450000
chr12	110790000	111150000		chr12	31080000	31250000
chr12	54830000	55160000		chr12	33060000	33290000
chr12	5140000	5400000		chr12	15830000	16000000
chr12	33060000	33270000		chr12	110640000	110840000
chr12	26760000	26950000		chr12	91800000	91950000
chr12	108880000	109240000		chr12	78350000	78580000
chr12	112110000	112270000		chr12	99650000	99810000
chr12	54930000	55150000		chr12	117480000	117650000
chr12	8050000	8200000		chr12	39510000	39760000
chr12	104120000	104320000		chr12	84880000	85010000
chr12	105950000	106170000		chr12	12640000	12940000
chr12	117470000	117660000		chr12	32190000	32330000
chr12	118250000	118590000		chr12	78660000	78880000
chr12	100080000	100310000		chr12	92160000	92320000
chr12	117710000	117860000		chr12	26570000	26740000
chr12	100340000	100640000		chr12	78900000	79130000
chr12	12430000	12610000		chr12	83410000	83530000
chr12	103220000	103400000		chr12	112320000	112500000
chr12	77710000	77910000		chr12	12790000	12940000
chr12	40970000	41170000		chr12	54350000	54580000
chr12	16340000	16520000		chr12	3660000	3790000
chr12	9800000	10060000		chr12	85160000	85280000
chr12	78630000	78880000		chr12	87610000	87760000
chr12	85020000	85280000		chr12	29850000	30030000
chr12	35640000	35860000		chr12	110850000	110980000
chr12	100820000	101120000		chr13	64550000	65450000
chr12	110330000	110610000		chr13	116010000	117520000
chr12	31070000	31250000		chr13	88540000	89680000
chr12	85790000	85950000		chr13	83850000	84940000
chr12	85290000	85450000		chr13	119190000	120140000
chr12	78350000	78520000		chr13	78410000	79200000
chr12	78930000	79120000		chr13	69830000	70700000
chr12	29120000	29260000		chr13	24420000	24860000
chr12	3650000	3910000		chr13	43670000	43870000
chr12	87020000	87160000		chr13	21300000	21630000
chr12	10230000	10430000		chr13	117630000	118090000
chr12	55460000	55600000		chr13	69630000	69810000
chr12	110140000	110300000		chr13	81570000	81910000
chr12	12620000	12930000		chr13	104640000	104870000
chr12	105670000	105920000		chr13	40960000	41110000
chr12	30890000	31040000		chr13	49860000	50020000
chr12	87610000	87760000		chr13	113450000	113690000
chr12	112310000	112500000		chr13	110710000	110840000
chr12	26570000	26740000		chr13	104540000	104900000
chr12	12790000	12930000		chr13	58490000	58660000
chr13	64550000	65440000		chr13	90240000	91030000
chr13	88540000	89680000		chr13	115610000	116000000
chr13	83840000	84910000		chr13	115630000	115750000
chr13	118340000	119140000		chr13	113460000	113590000
chr13	78410000	79190000		chr13	37520000	37920000
chr13	119190000	120180000		chr13	73540000	74070000
chr13	39920000	40710000		chr13	105730000	106190000
chr13	20590000	21230000		chr13	76530000	76830000
chr13	69820000	70710000		chr13	48730000	49300000
chr13	90220000	91030000		chr13	109140000	109990000
chr13	24430000	24880000		chr13	56370000	56530000
chr13	92790000	92970000		chr13	110360000	110550000
chr13	68720000	69620000		chr13	40040000	40840000
chr13	54160000	54660000		chr13	85430000	85690000
chr13	17790000	18090000		chr13	91060000	91940000
chr13	93610000	94500000		chr13	97610000	97890000
chr13	67710000	67960000		chr13	14100000	14290000
chr13	76350000	76840000		chr13	113080000	113310000
chr13	35150000	35860000		chr13	111770000	112200000
chr13	109140000	110000000		chr13	71230000	72090000
chr13	91060000	91940000		chr13	8830000	9150000
chr13	37620000	37900000		chr13	107720000	107900000
chr13	100120000	100620000		chr13	23670000	23830000
chr13	31850000	32850000		chr13	47390000	48590000
chr13	105040000	105580000		chr13	96140000	96720000
chr13	64240000	64540000		chr13	58100000	58690000
chr13	21430000	21790000		chr13	110560000	110690000
chr13	70730000	71140000		chr13	114660000	115590000
chr13	75350000	76010000		chr13	58100000	58230000
chr13	40880000	41340000		chr13	67690000	67950000
chr13	21250000	21370000		chr13	100120000	100280000
chr13	113440000	113820000		chr13	43860000	45070000
chr13	30000000	30350000		chr13	117550000	117980000
chr13	23360000	23500000		chr13	98770000	99010000
chr13	102490000	103380000		chr13	13550000	13930000
chr13	69630000	69810000		chr13	62660000	62990000
chr13	114660000	115590000		chr13	26070000	26520000
chr13	96140000	96720000		chr13	51740000	51920000
chr13	104530000	104890000		chr13	114490000	114650000
chr13	99600000	100110000		chr13	117970000	118100000
chr13	85330000	85690000		chr13	93370000	93510000
chr13	58490000	58660000		chr13	99580000	100110000
chr13	96270000	96720000		chr13	21630000	21780000
chr13	80990000	81510000		chr13	97440000	97900000
chr13	100120000	100760000		chr13	57440000	58050000
chr13	58230000	58690000		chr13	98000000	98160000
chr13	54790000	55410000		chr13	58360000	58690000
chr13	105730000	106190000		chr13	108210000	108940000
chr13	81570000	81920000		chr13	19450000	19760000
chr13	108210000	108940000		chr13	80990000	81520000
chr13	54180000	54560000		chr13	75350000	75840000
chr13	76490000	76840000		chr13	100120000	100780000
chr13	57420000	58070000		chr13	14320000	14690000
chr13	49850000	50020000		chr13	101220000	101390000
chr13	43670000	43830000		chr13	54180000	54560000
chr13	93340000	93510000		chr13	85330000	85690000
chr13	43870000	45080000		chr13	25100000	25220000
chr13	115600000	115990000		chr13	114660000	115260000
chr13	35120000	36050000		chr13	96130000	96290000
chr13	40930000	41110000		chr13	4710000	4930000
chr13	17900000	18090000		chr13	35070000	36050000
chr13	5860000	6500000		chr13	102490000	103370000
chr13	83640000	83790000		chr13	51030000	51250000
chr13	97610000	97860000		chr13	43260000	43650000
chr13	58730000	59520000		chr13	3660000	3890000
chr13	43260000	43650000		chr13	110130000	110330000
chr13	32950000	33180000		chr13	20390000	20570000
chr13	111770000	112200000		chr13	19780000	20380000
chr13	3660000	3890000		chr13	101430000	101600000
chr13	108950000	109140000		chr13	105020000	105580000
chr13	49520000	49760000		chr13	32950000	33170000
chr13	110700000	110840000		chr13	59920000	60570000
chr13	62650000	62980000		chr13	58730000	59530000
chr13	47740000	48580000		chr13	59670000	59880000
chr13	19440000	19760000		chr13	83210000	83800000
chr13	117530000	118100000		chr13	17940000	18090000
chr13	59930000	60570000		chr13	34260000	34720000
chr13	99920000	100110000		chr13	81570000	81780000
chr13	100960000	101160000		chr13	32350000	32790000
chr13	115600000	115760000		chr13	89790000	90220000
chr13	110360000	110550000		chr13	43260000	43480000
chr13	89870000	90210000		chr13	113710000	113830000
chr13	70750000	70980000		chr13	9860000	10360000
chr13	4660000	4930000		chr13	10790000	10940000
chr13	113070000	113300000		chr13	23360000	23500000
chr13	96120000	96280000		chr13	5860000	6530000
chr13	63530000	64190000		chr13	11840000	12190000
chr13	117120000	117490000		chr13	29940000	30350000
chr13	74770000	74990000		chr13	70730000	71140000
chr13	43260000	43480000		chr13	103940000	104450000
chr13	47200000	47380000		chr13	38310000	38720000
chr13	97180000	97380000		chr13	46380000	46770000
chr13	53200000	53470000		chr13	9170000	9610000
chr13	100120000	100290000		chr13	31160000	31740000
chr13	113450000	113670000		chr13	74760000	74990000
chr13	31170000	31760000		chr13	41150000	41330000
chr13	98760000	99020000		chr13	63530000	64190000
chr13	103940000	104450000		chr13	47170000	47380000
chr13	110010000	110330000		chr13	110010000	110340000
chr13	41730000	42260000		chr13	25250000	25580000
chr13	13550000	13950000		chr13	73840000	74060000
chr13	19780000	20380000		chr13	112240000	112530000
chr13	110560000	110690000		chr13	34730000	34960000
chr13	41370000	41680000		chr13	60580000	60840000
chr13	30190000	30350000		chr13	99070000	99500000
chr13	30640000	31070000		chr13	97170000	97400000
chr13	72730000	73180000		chr13	103540000	103900000
chr13	63020000	63430000		chr13	45630000	46350000
chr13	101640000	102470000		chr13	53210000	53460000
chr13	60580000	60850000		chr13	99900000	100100000
chr13	17520000	17730000		chr13	46900000	47130000
chr13	38130000	38720000		chr13	113320000	113440000
chr13	103470000	103910000		chr13	100620000	100770000
chr13	113830000	114050000		chr13	24580000	24780000
chr13	29050000	29930000		chr13	105590000	105730000
chr13	51040000	51250000		chr13	70750000	70970000
chr13	13980000	14290000		chr13	103950000	104120000
chr13	36870000	37420000		chr13	38140000	38730000
chr13	51740000	51920000		chr13	4340000	4600000
chr13	12290000	12520000		chr13	38140000	38320000
chr13	98010000	98150000		chr13	29050000	29690000
chr13	24590000	24770000		chr13	71240000	71590000
chr13	71240000	71590000		chr13	81790000	81920000
chr13	114450000	114650000		chr13	74470000	74690000
chr13	46380000	46760000		chr13	41360000	41690000
chr13	20390000	20580000		chr13	54800000	55150000
chr13	48730000	49290000		chr13	41780000	42140000
chr13	91060000	91600000		chr13	110850000	111150000
chr13	64250000	64400000		chr13	78120000	78330000
chr13	54330000	54540000		chr13	30180000	30360000
chr13	34730000	34950000		chr13	54330000	54550000
chr13	34270000	34720000		chr13	68900000	69130000
chr13	107710000	107890000		chr13	29050000	29930000
chr13	99070000	99510000		chr13	113840000	114050000
chr13	56270000	56540000		chr13	69240000	69610000
chr13	110850000	111150000		chr13	52120000	52320000
chr13	8830000	9150000		chr13	52750000	53070000
chr13	46900000	47130000		chr13	48750000	48900000
chr13	14340000	14690000		chr13	100290000	100610000
chr13	31880000	32300000		chr13	54170000	54320000
chr13	75020000	75300000		chr13	56270000	56540000
chr13	15520000	15840000		chr13	96310000	96490000
chr13	101240000	101400000		chr13	99640000	99880000
chr13	112230000	112540000		chr13	20170000	20380000
chr13	97980000	98710000		chr13	29940000	30170000
chr13	52750000	53080000		chr13	43500000	43650000
chr13	96780000	97140000		chr13	9640000	9840000
chr13	23860000	24400000		chr13	8980000	9150000
chr13	8980000	9140000		chr13	37530000	37760000
chr13	68720000	69130000		chr13	102280000	102460000
chr13	38310000	38720000		chr13	51520000	51720000
chr13	96310000	96490000		chr13	96510000	96720000
chr13	19240000	19430000		chr13	93520000	94010000
chr13	74460000	74710000		chr13	92790000	93110000
chr13	111180000	111750000		chr13	48370000	48550000
chr13	81000000	81290000		chr13	23860000	24400000
chr13	96510000	96730000		chr13	81930000	82070000
chr13	92790000	93110000		chr13	114110000	114410000
chr13	30370000	30620000		chr13	36880000	37410000
chr13	94540000	94980000		chr13	6560000	6690000
chr13	114100000	114410000		chr13	95310000	95720000
chr13	41160000	41330000		chr13	51930000	52330000
chr13	10560000	10790000		chr13	49300000	49500000
chr13	23880000	24110000		chr13	63020000	63430000
chr13	54800000	55160000		chr13	55180000	55410000
chr13	42930000	43230000		chr13	42920000	43240000
chr13	95300000	95720000		chr13	94060000	94490000
chr13	69240000	69600000		chr13	4100000	4290000
chr13	48370000	48560000		chr13	108240000	108670000
chr13	3390000	3620000		chr13	94540000	94980000
chr13	103960000	104130000		chr13	64250000	64400000
chr13	59590000	59880000		chr13	34280000	34430000
chr13	100310000	100610000		chr13	81000000	81290000
chr13	101430000	101610000		chr13	112030000	112200000
chr13	15860000	16090000		chr13	18780000	18920000
chr13	60280000	60560000		chr13	56570000	56860000
chr13	37520000	38050000		chr13	96770000	97140000
chr13	114850000	115250000		chr13	115280000	115580000
chr13	94050000	94490000		chr13	5720000	5850000
chr13	18990000	19190000		chr13	49120000	49270000
chr13	102260000	102460000		chr13	95770000	96080000
chr13	47430000	47720000		chr13	29700000	29920000
chr13	51930000	52330000		chr13	55840000	56250000
chr13	105590000	105730000		chr13	74090000	74440000
chr13	11830000	12200000		chr13	48930000	49290000
chr13	55430000	55640000		chr13	118110000	118330000
chr13	25650000	25980000		chr13	30370000	30620000
chr13	112030000	112200000		chr13	55430000	55640000
chr13	34280000	34430000		chr13	114250000	114400000
chr13	36100000	36350000		chr13	31880000	32300000
chr13	53870000	54150000		chr13	28810000	29040000
chr13	28810000	29040000		chr13	19790000	20110000
chr13	48750000	48900000		chr13	30640000	30960000
chr13	25250000	25550000		chr13	44840000	45080000
chr13	111780000	112020000		chr13	97980000	98710000
chr13	45650000	46070000		chr13	111180000	111750000
chr13	91070000	91500000		chr13	101620000	102470000
chr13	95760000	96080000		chr13	115760000	116000000
chr13	6540000	6690000		chr13	24410000	24560000
chr13	38140000	38320000		chr13	31390000	31700000
chr13	73830000	74070000		chr13	15860000	16080000
chr13	56560000	56870000		chr13	51290000	51510000
chr13	49300000	49500000		chr13	37920000	38040000
chr13	94550000	94820000		chr13	47440000	47710000
chr13	78120000	78320000		chr13	38760000	39100000
chr13	52350000	52720000		chr13	91610000	91780000
chr13	51520000	51720000		chr13	18980000	19190000
chr13	38750000	39100000		chr13	52350000	52720000
chr13	39190000	39490000		chr13	25650000	25980000
chr13	19790000	20090000		chr13	45630000	46060000
chr13	9180000	9500000		chr13	118380000	118640000
chr13	54160000	54320000		chr13	15550000	15830000
chr13	56900000	57360000		chr13	99080000	99340000
chr13	20180000	20380000		chr13	23880000	24110000
chr13	48900000	49290000		chr13	58730000	58890000
chr13	55170000	55410000		chr13	45110000	45590000
chr13	45110000	45590000		chr13	111770000	112020000
chr13	9630000	9840000		chr13	34440000	34720000
chr13	112570000	113050000		chr13	37520000	38050000
chr13	59940000	60270000		chr13	35840000	36040000
chr13	37590000	37750000		chr13	46070000	46350000
chr13	4110000	4310000		chr13	108680000	108940000
chr13	28510000	29040000		chr13	56900000	57360000
chr13	30640000	30950000		chr13	111430000	111750000
chr13	55840000	56250000		chr13	70980000	71130000
chr13	115770000	116000000		chr13	63920000	64150000
chr13	58730000	58900000		chr13	53870000	54140000
chr13	99080000	99340000		chr13	60280000	60560000
chr13	42700000	42900000		chr13	36100000	36360000
chr13	74090000	74440000		chr13	59940000	60270000
chr13	99690000	99890000		chr13	42700000	42900000
chr13	115260000	115570000		chr13	112570000	113050000
chr13	44880000	45090000		chr13	108240000	108520000
chr13	63930000	64160000		chr13	42400000	42680000
chr13	108680000	108940000		chr13	36370000	36820000
chr13	6320000	6460000		chr13	59210000	59500000
chr13	118120000	118300000		chr13	54560000	54760000
chr13	91610000	91780000		chr13	29050000	29250000
chr13	36370000	36810000		chr13	32590000	32760000
chr13	29690000	29930000		chr13	71600000	71990000
chr13	81310000	81510000		chr13	53530000	53820000
chr13	108680000	108830000		chr13	76040000	76230000
chr13	42400000	42680000		chr13	28500000	29040000
chr13	5710000	5850000		chr13	115070000	115240000
chr13	94830000	94980000		chr13	99350000	99510000
chr13	43960000	44340000		chr13	81340000	81510000
chr13	103720000	103900000		chr13	43960000	44320000
chr13	113320000	113440000		chr13	93120000	93260000
chr13	53530000	53830000		chr13	5870000	6020000
chr13	46080000	46350000		chr13	71380000	71590000
chr13	49120000	49270000		chr13	28710000	29040000
chr13	18130000	18290000		chr13	101710000	101870000
chr13	103560000	103700000		chr13	114670000	114850000
chr13	24410000	24560000		chr13	44390000	44820000
chr13	55700000	55840000		chr13	21440000	21620000
chr13	51280000	51510000		chr13	94830000	94980000
chr13	54560000	54780000		chr13	5870000	6190000
chr13	112850000	113040000		chr13	97440000	97600000
chr13	76030000	76280000		chr13	24120000	24380000
chr13	100620000	100770000		chr13	10500000	10750000
chr13	29050000	29440000		chr13	94090000	94260000
chr13	71380000	71580000		chr13	57800000	58020000
chr13	35840000	36050000		chr13	103720000	103900000
chr13	43490000	43650000		chr13	103560000	103700000
chr13	93740000	94010000		chr13	108530000	108670000
chr13	32590000	32770000		chr13	108690000	108820000
chr13	45880000	46060000		chr13	37770000	37910000
chr13	99350000	99550000		chr13	44690000	44820000
chr13	93520000	93730000		chr13	43960000	44150000
chr13	24160000	24380000		chr13	63660000	63910000
chr13	110180000	110330000		chr13	58910000	59160000
chr13	114670000	114840000		chr13	55700000	55830000
chr13	72760000	72910000		chr13	94990000	95130000
chr13	21430000	21620000		chr13	36370000	36620000
chr13	58910000	59170000		chr13	98380000	98530000
chr13	55880000	56060000		chr13	98180000	98340000
chr13	57830000	58020000		chr14	106940000	110020000
chr13	63660000	63910000		chr14	80650000	84400000
chr13	48930000	49090000		chr14	87950000	89400000
chr13	34970000	35110000		chr14	123730000	125170000
chr13	63530000	63650000		chr14	50550000	51340000
chr13	37770000	37900000		chr14	110220000	111190000
chr13	93750000	93900000		chr14	97670000	99450000
chr14	87950000	89410000		chr14	100310000	101830000
chr14	97630000	99440000		chr14	89750000	90360000
chr14	110260000	111170000		chr14	74080000	75110000
chr14	50480000	51360000		chr14	98810000	99430000
chr14	123730000	125170000		chr14	119480000	120400000
chr14	100320000	101830000		chr14	49850000	50400000
chr14	111510000	112170000		chr14	19340000	19870000
chr14	16090000	17040000		chr14	13600000	14040000
chr14	74010000	75110000		chr14	14320000	14730000
chr14	117260000	118360000		chr14	52500000	52650000
chr14	119470000	120320000		chr14	24480000	24840000
chr14	72090000	72700000		chr14	80200000	80530000
chr14	72960000	73340000		chr14	23880000	24340000
chr14	13570000	14070000		chr14	73500000	73920000
chr14	32430000	33010000		chr14	60230000	60520000
chr14	19300000	19870000		chr14	62260000	62950000
chr14	18450000	18960000		chr14	62170000	63080000
chr14	59820000	60200000		chr14	54650000	55130000
chr14	73100000	73410000		chr14	32300000	32440000
chr14	120460000	121170000		chr14	64530000	64690000
chr14	14270000	14740000		chr14	61130000	61340000
chr14	76160000	76510000		chr14	33030000	33310000
chr14	63660000	64450000		chr14	67630000	67820000
chr14	32310000	33020000		chr14	102160000	102330000
chr14	9260000	9740000		chr14	75210000	75400000
chr14	103460000	103930000		chr14	20900000	21110000
chr14	25590000	25770000		chr14	48180000	48350000
chr14	69300000	69750000		chr14	65220000	65620000
chr14	48190000	48980000		chr14	77280000	77400000
chr14	62170000	63080000		chr14	60290000	60630000
chr14	45550000	45890000		chr14	121660000	121850000
chr14	80070000	80560000		chr14	55310000	55450000
chr14	56570000	56960000		chr14	34290000	34750000
chr14	49850000	50400000		chr14	57560000	57700000
chr14	58620000	59740000		chr14	32450000	32600000
chr14	12980000	13380000		chr14	14760000	14940000
chr14	35410000	35590000		chr14	48990000	49120000
chr14	54650000	55080000		chr14	17060000	17230000
chr14	20520000	20640000		chr14	105550000	105690000
chr14	8640000	8780000		chr14	66450000	66590000
chr14	15170000	15690000		chr14	120660000	120800000
chr14	71220000	71850000		chr14	76270000	76500000
chr14	14160000	14740000		chr14	14170000	14750000
chr14	51420000	51550000		chr14	56180000	56530000
chr14	24880000	25280000		chr14	73710000	73910000
chr14	52500000	52650000		chr14	47440000	47700000
chr14	49130000	49770000		chr14	13400000	14070000
chr14	48330000	48980000		chr14	55870000	56080000
chr14	64470000	64700000		chr14	79520000	79730000
chr14	73500000	73920000		chr14	58620000	59740000
chr14	10220000	10850000		chr14	101850000	102050000
chr14	66450000	66590000		chr14	115000000	115180000
chr14	34010000	34180000		chr14	115470000	115810000
chr14	32450000	32590000		chr14	9440000	9750000
chr14	32750000	32890000		chr14	73100000	73340000
chr14	27490000	27830000		chr14	71170000	71770000
chr14	21920000	22670000		chr14	8630000	8780000
chr14	20900000	21110000		chr14	46430000	47360000
chr14	122580000	123280000		chr14	103940000	104100000
chr14	14770000	14940000		chr14	102350000	102900000
chr14	65220000	65380000		chr14	25600000	25770000
chr14	66780000	66930000		chr14	47410000	47880000
chr14	46440000	47360000		chr14	9050000	9180000
chr14	121660000	121850000		chr14	75560000	76120000
chr14	17050000	17230000		chr14	122590000	123290000
chr14	121210000	121970000		chr14	45940000	46390000
chr14	75540000	76110000		chr14	65630000	65770000
chr14	63670000	63810000		chr14	21540000	21870000
chr14	47400000	47880000		chr14	69330000	69720000
chr14	69330000	69650000		chr14	54660000	54830000
chr14	75140000	75400000		chr14	21360000	21510000
chr14	48190000	48340000		chr14	21940000	22560000
chr14	49140000	49630000		chr14	45550000	45770000
chr14	58640000	59320000		chr14	32060000	32300000
chr14	51400000	51710000		chr14	21160000	21500000
chr14	45940000	46400000		chr14	49130000	49620000
chr14	13730000	14040000		chr14	34020000	34190000
chr14	104110000	104420000		chr14	48360000	48980000
chr14	55310000	55450000		chr14	55280000	55710000
chr14	79520000	79730000		chr14	68340000	68570000
chr14	73720000	73910000		chr14	32760000	32890000
chr14	65630000	65770000		chr14	32610000	32890000
chr14	12350000	12970000		chr14	24880000	25110000
chr14	55740000	56090000		chr14	121210000	121370000
chr14	123320000	123710000		chr14	51400000	51700000
chr14	54660000	54830000		chr14	31380000	31810000
chr14	27290000	27470000		chr14	55730000	56090000
chr14	120470000	120830000		chr14	35220000	35370000
chr14	61120000	61390000		chr14	56170000	56390000
chr14	32610000	32890000		chr14	99520000	99700000
chr14	30920000	31280000		chr14	119000000	119200000
chr14	35220000	35380000		chr14	64730000	65180000
chr14	32300000	32440000		chr14	27490000	27760000
chr14	48990000	49140000		chr14	120470000	120820000
chr14	102160000	102340000		chr14	121220000	121650000
chr14	103940000	104100000		chr14	118570000	118990000
chr14	102940000	103390000		chr14	102960000	103400000
chr14	47890000	48030000		chr14	58290000	58530000
chr14	33030000	33310000		chr14	79050000	79500000
chr14	79040000	79500000		chr14	51710000	51890000
chr14	105700000	106290000		chr14	55450000	55720000
chr14	77540000	77880000		chr14	47720000	47880000
chr14	121210000	121350000		chr14	79780000	80000000
chr14	67620000	67820000		chr14	60010000	60210000
chr14	76270000	76510000		chr14	28000000	28250000
chr14	25790000	26270000		chr14	30790000	31290000
chr14	59970000	60210000		chr14	37670000	37940000
chr14	60220000	60630000		chr14	23900000	24220000
chr14	64790000	65070000		chr14	115240000	115430000
chr14	20650000	20890000		chr14	104120000	104420000
chr14	33340000	34010000		chr14	45970000	46220000
chr14	21530000	21870000		chr14	77540000	77880000
chr14	47480000	47700000		chr14	77440000	78240000
chr14	120660000	120800000		chr14	25800000	26270000
chr14	58280000	58530000		chr14	47890000	48180000
chr14	118570000	118990000		chr14	105700000	106290000
chr14	32060000	32300000		chr14	35620000	36000000
chr14	119000000	119190000		chr14	65780000	66190000
chr14	61940000	62160000		chr14	63090000	63620000
chr14	68580000	68770000		chr14	104900000	105220000
chr14	24880000	25110000		chr14	122250000	122550000
chr14	76910000	77030000		chr14	61940000	62160000
chr14	55450000	55720000		chr14	22800000	23390000
chr14	51720000	51900000		chr14	123330000	123700000
chr14	78680000	78890000		chr14	52660000	52960000
chr14	73510000	73700000		chr14	66030000	66180000
chr14	105510000	105690000		chr14	19010000	19160000
chr14	35620000	35980000		chr14	19360000	19740000
chr14	99500000	100300000		chr14	32610000	32740000
chr14	65210000	65630000		chr14	69970000	70110000
chr14	22780000	23390000		chr14	12360000	12970000
chr14	101850000	102060000		chr14	56380000	56550000
chr14	14960000	15130000		chr14	33340000	34010000
chr14	115230000	115440000		chr14	65780000	66020000
chr14	55300000	55710000		chr14	21950000	22300000
chr14	56180000	56540000		chr14	61410000	61730000
chr14	9780000	10210000		chr14	28320000	28560000
chr14	29350000	29920000		chr14	66970000	67400000
chr14	61410000	61730000		chr14	70260000	70530000
chr14	121980000	122200000		chr14	62950000	63080000
chr14	37680000	37940000		chr14	121860000	121980000
chr14	23900000	24220000		chr14	20660000	20880000
chr14	66980000	67400000		chr14	121410000	121630000
chr14	59330000	59720000		chr14	120880000	121170000
chr14	41700000	41850000		chr14	54850000	55030000
chr14	122280000	122560000		chr14	68590000	68780000
chr14	13140000	13360000		chr14	29750000	29910000
chr14	58290000	58430000		chr14	9760000	10210000
chr14	52690000	52960000		chr14	67850000	68290000
chr14	70260000	70530000		chr14	73500000	73690000
chr14	34480000	34750000		chr14	78680000	78910000
chr14	31360000	31760000		chr14	24370000	24850000
chr14	63090000	63620000		chr14	22310000	22470000
chr14	21150000	21500000		chr14	122890000	123280000
chr14	9050000	9170000		chr14	66210000	66420000
chr14	21360000	21500000		chr14	41690000	41850000
chr14	65780000	66200000		chr14	59320000	59720000
chr14	68340000	68560000		chr14	63330000	63590000
chr14	104940000	105240000		chr14	30790000	30930000
chr14	28000000	28250000		chr14	21190000	21340000
chr14	21950000	22220000		chr14	76520000	76870000
chr14	56160000	56380000		chr14	99500000	100300000
chr14	24380000	24860000		chr14	72750000	72910000
chr14	72750000	72920000		chr14	105230000	105470000
chr14	32610000	32740000		chr14	35070000	35210000
chr14	76890000	77180000		chr14	64160000	64430000
chr14	99530000	99690000		chr14	121990000	122190000
chr14	79770000	80000000		chr14	48740000	48980000
chr14	45590000	45770000		chr14	30290000	30760000
chr14	70560000	70830000		chr14	57710000	57980000
chr14	62260000	62650000		chr14	76900000	77180000
chr14	35060000	35210000		chr14	67420000	67590000
chr14	67830000	68280000		chr14	120530000	120650000
chr14	29750000	29910000		chr14	34480000	34740000
chr14	69960000	70110000		chr14	65420000	65620000
chr14	76880000	77410000		chr14	61740000	61930000
chr14	54850000	55020000		chr14	64000000	64140000
chr14	120880000	121170000		chr14	70560000	70830000
chr14	64160000	64430000		chr14	15310000	15570000
chr14	28350000	28570000		chr14	17260000	17430000
chr14	47710000	47870000		chr14	34890000	35050000
chr14	46000000	46180000		chr14	22680000	22800000
chr14	48360000	48710000		chr14	18480000	18760000
chr14	47890000	48180000		chr14	23630000	23860000
chr14	48040000	48170000		chr14	48360000	48730000
chr14	60220000	60380000		chr14	60880000	61090000
chr14	71920000	72070000		chr14	103200000	103380000
chr14	66030000	66190000		chr14	67230000	67400000
chr14	57710000	57980000		chr14	76890000	77410000
chr14	18480000	18740000		chr14	70850000	71050000
chr14	121410000	121630000		chr14	47010000	47350000
chr14	56390000	56550000		chr14	62270000	62650000
chr14	22300000	22560000		chr14	63090000	63310000
chr14	25120000	25290000		chr14	66610000	66770000
chr14	31490000	31760000		chr14	24610000	24830000
chr14	78280000	78670000		chr14	118370000	118540000
chr14	76540000	76860000		chr14	119220000	119420000
chr14	63320000	63600000		chr14	46610000	47000000
chr14	70850000	71050000		chr14	57990000	58270000
chr14	31830000	32010000		chr14	31500000	31670000
chr14	48740000	48970000		chr14	49310000	49600000
chr14	61750000	61920000		chr14	58140000	58270000
chr14	66220000	66410000		chr14	122610000	122850000
chr14	66610000	66770000		chr14	71290000	71570000
chr14	30330000	30760000		chr14	23410000	23610000
chr14	29930000	30260000		chr14	33850000	34000000
chr14	49620000	49800000		chr14	63830000	63980000
chr14	118390000	118550000		chr14	10220000	10480000
chr14	17260000	17430000		chr14	29930000	30250000
chr14	119210000	119420000		chr14	60650000	60830000
chr14	24610000	24830000		chr14	87360000	87610000
chr14	56980000	57120000		chr14	78330000	78650000
chr14	34880000	35050000		chr14	75420000	75580000
chr14	23630000	23860000		chr14	99710000	99890000
chr14	62900000	63080000		chr14	12380000	12650000
chr14	29080000	29310000		chr14	46230000	46380000
chr14	57990000	58260000		chr14	57200000	57410000
chr14	30790000	30930000		chr14	33630000	33790000
chr14	63830000	63980000		chr14	56980000	57140000
chr14	60880000	61090000		chr14	62660000	62860000
chr14	63100000	63300000		chr14	34760000	34880000
chr14	65420000	65610000		chr14	33450000	33610000
chr14	21710000	21830000		chr14	46400000	46600000
chr14	122610000	122850000		chr14	77890000	78180000
chr14	31520000	31660000		chr14	29100000	29310000
chr14	21200000	21350000		chr14	59140000	59300000
chr14	71290000	71490000		chr14	77890000	78030000
chr14	60650000	60830000		chr14	58980000	59120000
chr14	86740000	86960000		chr14	19170000	19310000
chr14	33590000	33790000		chr15	20470000	21350000
chr14	12380000	12600000		chr15	14550000	15160000
chr14	23400000	23620000		chr15	47910000	48620000
chr14	33400000	33570000		chr15	4070000	5050000
chr14	34260000	34450000		chr15	29980000	30690000
chr14	26000000	26270000		chr15	59710000	60920000
chr14	62670000	62860000		chr15	12980000	13790000
chr14	99720000	99840000		chr15	86440000	87280000
chr15	9160000	10310000		chr15	89430000	90040000
chr15	47890000	48630000		chr15	90060000	90730000
chr15	64530000	65720000		chr15	35210000	35850000
chr15	4070000	5030000		chr15	44450000	44620000
chr15	59710000	60900000		chr15	31940000	32680000
chr15	52330000	53180000		chr15	42060000	42530000
chr15	42030000	42510000		chr15	5170000	5850000
chr15	89440000	89930000		chr15	96300000	96770000
chr15	86440000	87180000		chr15	88560000	89060000
chr15	65890000	66320000		chr15	96300000	97010000
chr15	51740000	52310000		chr15	92250000	93060000
chr15	103170000	103370000		chr15	81250000	81490000
chr15	71280000	71690000		chr15	38220000	38400000
chr15	31930000	32680000		chr15	55520000	55880000
chr15	88550000	89310000		chr15	8340000	8560000
chr15	41150000	41520000		chr15	41150000	41500000
chr15	3120000	3940000		chr15	67280000	68070000
chr15	41180000	41630000		chr15	95550000	96130000
chr15	82080000	82920000		chr15	66460000	66940000
chr15	90060000	90740000		chr15	94180000	94360000
chr15	93330000	94070000		chr15	77320000	77490000
chr15	26500000	27160000		chr15	73050000	73570000
chr15	77310000	77540000		chr15	79920000	80080000
chr15	7400000	8040000		chr15	68300000	68690000
chr15	25730000	25910000		chr15	102620000	102780000
chr15	87450000	87570000		chr15	91770000	92060000
chr15	8070000	8560000		chr15	58780000	58900000
chr15	91770000	92060000		chr15	57420000	57860000
chr15	67280000	68080000		chr15	82270000	82610000
chr15	40980000	41640000		chr15	34200000	34370000
chr15	39740000	39970000		chr15	103170000	103370000
chr15	102810000	102990000		chr15	25930000	26360000
chr15	38220000	38400000		chr15	85710000	86030000
chr15	66470000	66930000		chr15	39990000	40920000
chr15	91280000	91610000		chr15	58410000	58700000
chr15	95540000	96240000		chr15	6170000	6590000
chr15	39990000	40920000		chr15	85720000	85860000
chr15	89430000	90030000		chr15	93410000	94070000
chr15	103010000	103150000		chr15	39180000	39660000
chr15	68260000	68690000		chr15	83450000	83930000
chr15	82080000	82610000		chr15	58900000	59140000
chr15	94090000	94490000		chr15	77790000	78230000
chr15	30720000	31220000		chr15	55130000	55370000
chr15	34170000	34370000		chr15	76540000	76750000
chr15	36080000	36200000		chr15	76780000	77200000
chr15	96300000	97010000		chr15	81880000	82070000
chr15	94540000	95420000		chr15	63950000	64500000
chr15	91430000	91580000		chr15	88630000	88910000
chr15	60930000	61790000		chr15	27820000	27950000
chr15	77060000	77200000		chr15	91270000	91610000
chr15	8390000	8560000		chr15	3280000	3530000
chr15	85710000	85990000		chr15	12260000	12770000
chr15	79920000	80080000		chr15	68080000	68250000
chr15	44450000	44620000		chr15	3130000	3930000
chr15	31390000	31530000		chr15	96810000	97010000
chr15	39190000	39660000		chr15	11900000	12070000
chr15	32140000	32670000		chr15	96300000	96510000
chr15	102580000	102780000		chr15	92270000	92720000
chr15	78730000	79510000		chr15	101350000	101810000
chr15	6170000	6590000		chr15	63720000	63940000
chr15	78420000	78600000		chr15	82960000	83430000
chr15	63950000	64490000		chr15	83630000	83980000
chr15	25930000	26390000		chr15	79550000	79920000
chr15	76540000	76750000		chr15	94370000	94520000
chr15	85550000	85700000		chr15	55960000	56150000
chr15	57410000	57900000		chr15	94540000	95410000
chr15	81240000	81520000		chr15	71730000	71890000
chr15	33960000	34420000		chr15	37980000	38190000
chr15	27830000	28110000		chr15	91430000	91590000
chr15	66740000	66930000		chr15	97850000	98320000
chr15	12280000	12750000		chr15	95550000	96250000
chr15	67460000	68070000		chr15	37040000	37870000
chr15	74550000	74970000		chr15	11520000	11890000
chr15	84950000	85080000		chr15	76030000	76180000
chr15	63720000	63940000		chr15	25360000	25550000
chr15	94090000	94360000		chr15	57970000	58240000
chr15	77800000	78220000		chr15	84960000	85420000
chr15	25980000	26240000		chr15	31210000	31520000
chr15	79010000	79500000		chr15	27810000	28110000
chr15	57970000	58240000		chr15	83170000	83350000
chr15	76030000	76180000		chr15	8570000	8950000
chr15	81880000	82070000		chr15	10960000	11270000
chr15	55130000	55380000		chr15	33960000	34420000
chr15	78250000	78400000		chr15	75530000	75720000
chr15	10950000	11300000		chr15	36690000	36970000
chr15	79550000	79910000		chr15	79570000	80060000
chr15	54610000	54860000		chr15	40990000	41630000
chr15	94370000	94510000		chr15	66500000	66720000
chr15	59210000	59690000		chr15	25360000	25670000
chr15	71730000	71880000		chr15	12510000	12730000
chr15	79560000	80060000		chr15	75370000	75520000
chr15	95580000	95780000		chr15	74390000	74540000
chr15	83450000	83920000		chr15	74980000	75520000
chr15	74390000	74550000		chr15	101140000	101890000
chr15	8570000	8950000		chr15	27960000	28110000
chr15	83180000	83340000		chr15	66740000	66940000
chr15	96300000	96510000		chr15	27230000	27550000
chr15	66500000	66720000		chr15	98460000	98640000
chr15	71930000	72350000		chr15	99610000	99770000
chr15	76780000	77200000		chr15	31210000	31380000
chr15	82950000	83420000		chr15	60980000	61220000
chr15	36680000	36940000		chr15	41640000	41800000
chr15	77810000	77990000		chr15	39680000	39970000
chr15	53890000	54240000		chr15	60930000	61800000
chr15	84020000	84460000		chr15	101920000	102340000
chr15	73080000	73380000		chr15	77810000	77990000
chr15	97830000	98320000		chr15	7400000	7750000
chr15	55900000	56140000		chr15	84940000	85080000
chr15	37890000	38190000		chr15	73110000	73380000
chr15	27230000	27550000		chr15	99830000	100050000
chr15	25360000	25660000		chr15	36090000	36420000
chr15	73620000	74360000		chr15	54610000	54860000
chr15	10420000	10830000		chr15	59200000	59690000
chr15	27250000	27380000		chr15	64200000	64470000
chr15	58290000	58710000		chr15	84570000	84750000
chr15	68760000	68900000		chr15	10420000	10820000
chr15	85540000	86030000		chr15	43340000	43590000
chr15	55750000	55870000		chr15	40470000	40910000
chr15	6850000	7180000		chr15	98340000	98650000
chr15	36090000	36420000		chr15	45140000	45400000
chr15	101150000	101810000		chr15	95580000	95770000
chr15	37270000	37860000		chr15	65120000	65470000
chr15	101910000	102340000		chr15	78260000	78400000
chr15	41250000	41520000		chr15	53880000	54250000
chr15	11900000	12250000		chr15	78410000	78690000
chr15	66980000	67260000		chr15	98690000	98840000
chr15	84560000	84750000		chr15	102350000	102510000
chr15	85720000	85860000		chr15	101160000	101340000
chr15	75530000	75710000		chr15	36440000	36640000
chr15	68080000	68240000		chr15	37040000	37260000
chr15	96780000	97010000		chr15	98010000	98310000
chr15	37040000	37260000		chr15	74550000	74940000
chr15	12510000	12730000		chr15	6850000	7170000
chr15	55390000	55880000		chr15	97510000	97800000
chr15	31210000	31530000		chr15	81040000	81180000
chr15	58760000	59150000		chr15	12300000	12500000
chr15	82630000	82900000		chr15	80810000	81180000
chr15	80840000	81030000		chr15	55390000	55880000
chr15	74720000	74900000		chr15	66120000	66290000
chr15	82280000	82600000		chr15	79040000	79340000
chr15	11330000	11890000		chr15	80840000	81030000
chr15	34450000	34840000		chr15	34460000	34850000
chr15	27960000	28110000		chr15	93080000	93260000
chr15	75370000	75510000		chr15	71960000	72340000
chr15	75020000	75520000		chr15	82630000	82920000
chr15	80830000	81180000		chr15	42840000	43040000
chr15	36440000	36640000		chr15	51740000	51990000
chr15	72370000	72880000		chr15	11330000	11890000
chr15	59210000	59470000		chr15	84540000	84920000
chr15	98330000	98650000		chr15	3540000	3870000
chr15	82980000	83170000		chr15	27230000	27380000
chr15	98010000	98300000		chr15	86070000	86230000
chr15	60970000	61220000		chr15	59210000	59470000
chr15	86070000	86250000		chr15	72370000	72870000
chr15	99540000	99760000		chr15	35860000	36070000
chr15	68750000	69000000		chr15	99310000	99520000
chr15	44270000	44430000		chr15	96120000	96280000
chr15	92360000	92610000		chr15	37270000	37850000
chr15	56530000	56680000		chr15	83040000	83160000
chr15	84540000	84900000		chr15	83440000	83590000
chr15	102350000	102510000		chr15	27390000	27540000
chr15	98490000	98630000		chr15	80530000	80770000
chr15	42540000	42740000		chr15	63980000	64170000
chr15	52010000	52290000		chr15	84030000	84460000
chr15	7400000	7750000		chr15	58760000	59150000
chr15	81040000	81180000		chr15	59480000	59690000
chr15	85090000	85410000		chr15	101600000	101790000
chr15	11330000	11510000		chr15	74720000	74900000
chr15	99820000	100040000		chr15	52010000	52300000
chr15	98680000	98840000		chr15	85090000	85410000
chr15	59480000	59690000		chr15	66990000	67270000
chr15	90780000	91090000		chr15	41010000	41140000
chr15	99810000	100290000		chr15	73630000	74360000
chr15	43380000	43600000		chr15	42560000	42740000
chr15	99310000	99800000		chr15	96520000	96760000
chr15	88170000	88490000		chr15	56170000	56520000
chr15	99310000	99520000		chr15	27570000	27780000
chr15	79050000	79300000		chr15	58280000	58710000
chr15	51500000	51730000		chr15	8060000	8280000
chr15	101160000	101340000		chr15	6180000	6350000
chr15	87450000	87790000		chr15	7760000	8040000
chr15	56170000	56510000		chr15	31590000	31910000
chr15	101600000	101790000		chr15	53200000	53600000
chr15	93070000	93270000		chr15	44280000	44430000
chr15	53210000	53530000		chr15	95090000	95400000
chr15	80540000	80770000		chr15	7200000	7390000
chr15	8070000	8290000		chr15	79570000	79750000
chr15	91280000	91420000		chr15	75760000	76010000
chr15	31210000	31370000		chr15	90780000	91120000
chr15	83440000	83600000		chr15	51510000	51720000
chr15	27570000	27800000		chr15	85130000	85290000
chr15	97500000	97800000		chr15	68750000	69130000
chr15	25130000	25340000		chr15	11330000	11510000
chr15	97500000	97680000		chr15	98840000	99110000
chr15	30840000	31190000		chr15	95800000	96110000
chr15	13060000	13360000		chr15	84270000	84440000
chr15	61810000	62110000		chr15	52950000	53170000
chr15	80100000	80520000		chr15	87450000	87610000
chr15	26540000	26840000		chr15	34910000	35200000
chr15	97040000	97480000		chr15	81530000	81750000
chr15	10630000	10810000		chr15	26550000	26830000
chr15	51830000	51990000		chr15	97040000	97480000
chr15	12300000	12500000		chr15	86060000	86420000
chr15	7210000	7390000		chr15	25150000	25340000
chr15	35860000	36070000		chr15	92350000	92620000
chr15	88910000	89200000		chr15	100580000	100860000
chr15	41000000	41140000		chr15	56530000	56690000
chr15	78000000	78230000		chr15	88760000	88910000
chr15	52950000	53170000		chr15	30830000	31190000
chr15	6180000	6340000		chr15	11680000	11860000
chr15	98870000	99090000		chr15	10640000	10810000
chr15	75760000	76000000		chr15	78010000	78220000
chr15	63970000	64170000		chr15	88920000	89060000
chr15	100580000	100860000		chr15	43110000	43290000
chr15	32170000	32370000		chr15	32850000	33010000
chr15	81560000	81760000		chr15	102160000	102300000
chr15	34890000	35190000		chr15	76200000	76360000
chr15	76200000	76360000		chr15	95420000	95550000
chr15	96120000	96280000		chr15	99120000	99300000
chr15	88910000	89040000		chr15	73400000	73590000
chr15	102150000	102310000		chr15	50470000	50710000
chr15	96530000	96750000		chr15	61810000	62150000
chr15	6390000	6570000		chr15	72640000	72860000
chr15	53670000	53830000		chr15	32180000	32370000
chr15	79570000	79750000		chr15	80100000	80520000
chr15	7760000	8040000		chr15	87450000	87780000
chr15	88770000	88900000		chr15	63210000	63430000
chr15	72650000	72870000		chr15	100300000	100520000
chr15	78710000	78980000		chr15	51850000	51970000
chr15	50480000	50700000		chr15	5870000	6020000
chr15	99120000	99300000		chr15	100080000	100290000
chr15	82090000	82260000		chr15	78710000	78980000
chr15	95840000	96110000		chr15	92090000	92250000
chr15	92080000	92240000		chr15	12100000	12270000
chr15	66110000	66290000		chr15	41150000	41270000
chr15	32850000	33000000		chr15	9380000	9550000
chr15	54420000	54590000		chr15	79350000	79490000
chr15	88190000	88390000		chr15	74590000	74710000
chr15	100300000	100520000		chr15	31940000	32160000
chr15	5870000	6020000		chr15	84090000	84260000
chr15	100080000	100290000		chr15	87800000	88080000
chr15	74590000	74710000		chr15	41290000	41480000
chr15	31940000	32150000		chr15	83900000	84020000
chr15	73400000	73590000		chr15	101360000	101580000
chr15	12090000	12250000		chr15	100880000	101020000
chr15	79340000	79490000		chr15	72430000	72630000
chr15	73650000	73810000		chr16	81330000	82570000
chr15	72430000	72630000		chr16	72990000	74840000
chr15	89050000	89200000		chr16	71230000	72210000
chr15	101360000	101570000		chr16	66160000	67040000
chr15	74010000	74200000		chr16	27470000	28510000
chr15	87610000	87770000		chr16	52290000	53270000
chr15	73830000	73990000		chr16	40430000	41240000
chr16	72990000	74820000		chr16	64010000	64740000
chr16	53720000	55000000		chr16	12230000	13070000
chr16	50790000	52210000		chr16	47930000	48620000
chr16	71240000	72220000		chr16	44750000	45030000
chr16	27470000	28490000		chr16	29030000	29420000
chr16	41250000	42090000		chr16	42340000	42780000
chr16	63880000	64740000		chr16	42860000	43500000
chr16	40440000	41240000		chr16	21200000	21420000
chr16	62920000	63850000		chr16	57620000	58170000
chr16	12220000	13060000		chr16	92310000	92490000
chr16	93910000	94040000		chr16	50320000	50760000
chr16	85910000	86300000		chr16	8400000	8880000
chr16	92510000	93290000		chr16	96210000	96380000
chr16	72250000	72600000		chr16	50820000	51260000
chr16	10260000	10400000		chr16	35030000	35710000
chr16	28920000	29390000		chr16	13110000	13670000
chr16	91690000	92460000		chr16	29620000	30070000
chr16	16310000	16860000		chr16	10410000	10540000
chr16	38340000	38510000		chr16	10270000	10540000
chr16	91680000	92330000		chr16	34130000	34700000
chr16	91930000	92470000		chr16	58440000	58750000
chr16	59470000	59640000		chr16	97530000	98010000
chr16	31420000	31920000		chr16	19700000	19870000
chr16	23130000	23950000		chr16	86890000	87240000
chr16	55060000	55460000		chr16	44110000	44400000
chr16	19700000	20120000		chr16	87890000	88220000
chr16	8390000	8870000		chr16	18640000	18810000
chr16	30570000	31400000		chr16	36200000	36450000
chr16	23960000	25350000		chr16	36880000	37030000
chr16	42870000	43590000		chr16	57610000	58270000
chr16	30370000	30550000		chr16	87580000	87770000
chr16	87890000	88230000		chr16	16150000	16300000
chr16	45740000	46090000		chr16	24020000	24200000
chr16	20190000	20680000		chr16	45730000	46010000
chr16	49490000	50210000		chr16	55970000	56140000
chr16	33810000	33960000		chr16	77120000	77490000
chr16	85800000	86410000		chr16	56730000	57100000
chr16	13100000	13750000		chr16	20910000	21160000
chr16	21190000	21410000		chr16	84710000	84870000
chr16	56720000	57110000		chr16	20770000	21180000
chr16	23960000	25080000		chr16	75740000	76120000
chr16	45170000	45650000		chr16	27190000	27460000
chr16	28820000	29560000		chr16	87250000	87420000
chr16	96430000	96890000		chr16	20500000	20660000
chr16	65810000	66010000		chr16	14690000	15350000
chr16	78180000	78370000		chr16	29720000	30060000
chr16	92310000	92480000		chr16	45190000	45410000
chr16	18280000	18890000		chr16	22280000	22830000
chr16	18650000	18880000		chr16	4290000	4550000
chr16	56170000	56690000		chr16	96430000	96580000
chr16	50250000	50770000		chr16	28570000	28810000
chr16	4670000	5210000		chr16	10070000	10250000
chr16	33980000	34110000		chr16	56760000	56920000
chr16	50390000	50760000		chr16	8680000	8870000
chr16	20490000	20690000		chr16	32480000	32630000
chr16	36130000	36430000		chr16	56180000	56700000
chr16	87490000	87760000		chr16	42190000	42790000
chr16	76330000	76890000		chr16	28830000	29570000
chr16	34120000	34720000		chr16	57230000	57390000
chr16	55900000	56130000		chr16	64750000	64890000
chr16	94660000	94960000		chr16	93660000	93880000
chr16	91050000	91610000		chr16	13820000	14150000
chr16	10060000	10530000		chr16	91690000	91920000
chr16	14690000	15290000		chr16	7960000	8350000
chr16	42170000	42790000		chr16	57210000	57590000
chr16	29620000	30240000		chr16	92510000	92680000
chr16	36840000	37030000		chr16	44460000	44720000
chr16	92500000	93590000		chr16	50430000	50750000
chr16	10410000	10530000		chr16	57410000	57580000
chr16	96210000	96390000		chr16	76370000	76890000
chr16	20770000	21180000		chr16	38570000	38810000
chr16	56760000	56920000		chr16	32080000	32490000
chr16	57220000	57590000		chr16	14180000	14490000
chr16	19700000	19870000		chr16	78640000	78950000
chr16	96430000	96570000		chr16	85800000	86410000
chr16	57620000	58230000		chr16	10870000	11110000
chr16	95010000	95590000		chr16	33290000	33770000
chr16	16150000	16300000		chr16	72340000	72600000
chr16	28550000	28810000		chr16	49150000	49460000
chr16	38850000	39060000		chr16	38860000	39060000
chr16	32490000	32630000		chr16	25960000	26200000
chr16	8960000	9450000		chr16	30070000	30230000
chr16	50530000	50730000		chr16	32750000	33190000
chr16	22280000	22840000		chr16	44750000	45140000
chr16	35040000	35710000		chr16	21480000	21760000
chr16	92510000	92680000		chr16	90760000	91010000
chr16	21470000	21750000		chr16	6780000	7380000
chr16	44740000	45140000		chr16	88670000	88850000
chr16	91930000	92080000		chr16	4940000	5200000
chr16	10260000	10530000		chr16	45420000	45580000
chr16	37680000	38270000		chr16	14510000	14660000
chr16	49130000	49470000		chr16	22860000	23070000
chr16	31430000	31720000		chr16	52020000	52180000
chr16	8680000	8870000		chr16	18060000	18230000
chr16	78660000	78960000		chr16	34300000	34650000
chr16	89820000	90180000		chr16	95400000	95560000
chr16	91690000	91920000		chr16	50530000	50730000
chr16	98050000	98310000		chr16	37280000	37670000
chr16	32080000	32490000		chr16	8400000	8670000
chr16	38570000	38810000		chr16	16620000	16830000
chr16	7980000	8350000		chr16	32690000	33050000
chr16	84700000	84870000		chr16	31440000	31720000
chr16	14190000	14480000		chr16	33540000	33740000
chr16	44460000	44720000		chr16	58290000	58440000
chr16	33260000	33800000		chr16	18430000	18620000
chr16	37100000	37670000		chr16	26220000	26490000
chr16	58290000	58450000		chr16	17890000	18240000
chr16	30070000	30230000		chr16	89830000	90180000
chr16	25960000	26210000		chr16	10550000	10840000
chr16	18050000	18230000		chr16	43880000	44070000
chr16	72350000	72600000		chr16	22430000	22550000
chr16	4300000	4540000		chr16	15860000	16120000
chr16	55480000	55860000		chr16	36460000	36810000
chr16	25070000	25280000		chr16	13110000	13410000
chr16	45190000	45430000		chr16	91080000	91340000
chr16	36460000	36810000		chr16	29620000	30240000
chr16	91930000	92290000		chr16	35050000	35290000
chr16	10550000	10840000		chr16	92510000	93590000
chr16	23980000	24230000		chr16	78420000	78630000
chr16	90740000	91040000		chr16	14740000	15100000
chr16	87600000	87720000		chr16	91360000	91630000
chr16	57400000	57590000		chr16	31080000	31370000
chr16	93600000	93880000		chr16	46110000	46460000
chr16	10860000	11120000		chr16	95860000	96180000
chr16	35710000	35970000		chr16	25070000	25260000
chr16	72650000	72970000		chr16	76900000	77090000
chr16	87250000	87420000		chr16	11420000	11940000
chr16	95410000	95560000		chr16	31460000	31610000
chr16	13110000	13410000		chr16	97530000	97690000
chr16	32690000	33170000		chr16	90360000	90710000
chr16	92690000	93000000		chr16	56940000	57070000
chr16	88360000	88580000		chr16	30580000	31070000
chr16	22860000	23070000		chr16	55480000	55860000
chr16	11420000	11940000		chr16	3820000	4040000
chr16	95870000	96180000		chr16	4680000	4870000
chr16	14500000	14660000		chr16	22570000	22810000
chr16	88640000	88850000		chr16	97060000	97510000
chr16	64750000	64890000		chr16	19900000	20090000
chr16	57230000	57390000		chr16	16340000	16600000
chr16	16350000	16590000		chr16	23550000	23940000
chr16	10070000	10250000		chr16	5260000	5530000
chr16	31080000	31360000		chr16	4070000	4280000
chr16	13820000	14150000		chr16	34710000	34990000
chr16	91080000	91340000		chr16	63670000	63820000
chr16	24910000	25060000		chr16	33020000	33180000
chr16	52290000	52470000		chr16	94680000	94940000
chr16	97060000	97510000		chr16	72640000	72970000
chr16	70300000	70520000		chr16	18280000	18620000
chr16	15870000	16110000		chr16	84950000	85180000
chr16	4940000	5190000		chr16	16890000	17080000
chr16	26230000	26380000		chr16	21820000	22020000
chr16	90360000	90710000		chr16	20190000	20480000
chr16	25360000	25940000		chr16	93300000	93570000
chr16	8390000	8660000		chr16	11210000	11410000
chr16	44200000	44420000		chr16	96610000	96890000
chr16	13440000	13740000		chr16	91350000	91490000
chr16	84950000	85180000		chr16	13430000	13640000
chr16	23550000	23940000		chr16	32800000	33040000
chr16	26230000	26500000		chr16	22300000	22550000
chr16	77250000	77440000		chr16	93300000	93450000
chr16	16620000	16840000		chr16	95010000	95370000
chr16	30590000	30970000		chr16	43600000	43810000
chr16	18290000	18620000		chr16	23130000	23410000
chr16	95010000	95370000		chr16	37960000	38220000
chr16	35060000	35290000		chr16	25360000	25950000
chr16	78430000	78630000		chr16	91930000	92290000
chr16	91360000	91630000		chr16	58460000	58630000
chr16	28830000	29030000		chr16	92690000	92960000
chr16	86650000	86870000		chr16	42910000	43160000
chr16	49260000	49440000		chr16	11430000	11670000
chr16	20180000	20480000		chr16	6500000	6770000
chr16	21820000	22020000		chr16	63010000	63190000
chr16	37960000	38230000		chr16	92820000	92950000
chr16	17880000	18230000		chr16	34140000	34290000
chr16	46110000	46400000		chr16	49850000	50220000
chr16	4680000	4910000		chr16	22050000	22260000
chr16	5270000	5490000		chr16	37530000	37670000
chr16	37530000	37670000		chr16	94490000	94660000
chr16	76920000	77090000		chr16	35840000	35960000
chr16	92810000	92960000		chr16	35310000	35660000
chr16	97530000	97700000		chr16	11970000	12210000
chr16	93300000	93570000		chr16	17670000	17840000
chr16	6810000	7040000		chr16	33300000	33500000
chr16	43590000	43800000		chr16	32100000	32240000
chr16	6500000	6760000		chr16	9720000	10010000
chr16	22300000	22550000		chr16	95570000	95820000
chr16	22570000	22810000		chr16	21600000	21720000
chr16	97520000	97820000		chr16	86660000	86870000
chr16	43220000	43500000		chr16	17370000	17630000
chr16	23140000	23400000		chr16	17110000	17310000
chr16	11950000	12200000		chr16	6820000	7030000
chr16	26520000	26770000		chr16	36470000	36640000
chr16	94490000	94670000		chr16	37680000	37870000
chr16	33530000	33740000		chr16	50240000	50430000
chr16	37680000	37870000		chr16	93110000	93280000
chr16	58460000	58650000		chr16	17880000	18040000
chr16	96610000	96890000		chr16	32270000	32470000
chr16	23420000	23540000		chr16	15620000	15810000
chr16	56940000	57090000		chr16	26540000	26740000
chr16	17890000	18040000		chr16	86430000	86640000
chr16	17720000	17840000		chr16	24240000	24380000
chr16	34720000	35020000		chr16	24230000	24480000
chr16	22060000	22260000		chr16	31740000	31920000
chr16	43870000	44070000		chr16	50050000	50210000
chr16	34720000	34880000		chr16	34330000	34520000
chr16	36460000	36640000		chr16	97830000	98010000
chr16	13430000	13640000		chr16	7050000	7300000
chr16	35320000	35660000		chr16	11700000	11930000
chr16	86430000	86630000		chr16	90200000	90340000
chr16	89560000	89760000		chr16	24500000	24780000
chr16	15630000	15800000		chr16	49860000	50030000
chr16	92120000	92290000		chr17	89050000	90980000
chr16	11210000	11410000		chr17	57540000	59040000
chr16	17110000	17300000		chr17	54550000	55760000
chr16	31740000	31920000		chr17	41610000	42760000
chr16	11420000	11660000		chr17	52650000	53520000
chr16	19910000	20090000		chr17	59150000	59860000
chr16	93110000	93290000		chr17	52110000	52600000
chr16	4070000	4280000		chr17	17910000	18040000
chr16	95920000	96060000		chr17	66910000	67710000
chr16	16870000	17060000		chr17	25050000	25960000
chr16	32260000	32470000		chr17	67110000	67700000
chr16	32110000	32240000		chr17	83660000	84250000
chr16	93300000	93440000		chr17	3260000	3530000
chr16	96900000	97060000		chr17	36570000	36900000
chr16	34130000	34290000		chr17	74750000	75090000
chr16	20310000	20480000		chr17	30020000	30740000
chr16	33360000	33500000		chr17	35090000	35380000
chr16	97840000	98010000		chr17	87300000	87660000
chr16	34520000	34700000		chr17	15180000	15610000
chr16	11690000	11930000		chr17	12420000	12570000
chr16	49850000	50040000		chr17	31640000	31800000
chr16	95620000	95820000		chr17	3050000	3530000
chr16	34320000	34510000		chr17	66620000	66840000
chr17	89050000	90960000		chr17	5760000	5900000
chr17	57530000	59040000		chr17	21390000	21540000
chr17	54610000	55670000		chr17	12210000	12410000
chr17	52670000	53520000		chr17	47500000	47620000
chr17	62480000	63230000		chr17	80250000	80410000
chr17	15910000	17070000		chr17	31430000	31630000
chr17	69820000	70720000		chr17	15690000	15890000
chr17	59120000	59750000		chr17	17520000	17780000
chr17	36440000	36930000		chr17	8670000	8790000
chr17	46910000	47860000		chr17	13060000	13200000
chr17	3260000	3520000		chr17	13800000	13960000
chr17	56170000	56850000		chr17	7330000	7490000
chr17	30020000	30810000		chr17	26650000	26780000
chr17	68520000	69220000		chr17	75200000	75470000
chr17	3050000	3550000		chr17	28330000	28470000
chr17	7830000	8010000		chr17	73190000	73470000
chr17	79510000	79980000		chr17	83490000	83650000
chr17	47030000	47850000		chr17	21880000	22170000
chr17	12600000	13050000		chr17	81640000	82070000
chr17	81580000	82180000		chr17	24860000	25020000
chr17	26560000	27050000		chr17	43610000	43770000
chr17	35090000	35370000		chr17	85190000	85500000
chr17	63860000	64750000		chr17	26400000	27050000
chr17	7320000	7480000		chr17	56910000	57480000
chr17	79750000	79930000		chr17	79740000	79970000
chr17	5770000	6030000		chr17	48010000	48230000
chr17	48580000	49540000		chr17	26410000	26580000
chr17	86540000	87300000		chr17	68520000	69210000
chr17	17890000	18040000		chr17	43390000	43770000
chr17	26240000	27050000		chr17	52100000	52500000
chr17	80030000	80600000		chr17	12210000	12570000
chr17	66900000	67720000		chr17	8410000	8610000
chr17	83410000	84250000		chr17	86550000	86690000
chr17	15180000	15600000		chr17	17540000	17670000
chr17	42750000	43090000		chr17	46340000	46900000
chr17	42750000	42920000		chr17	43800000	44270000
chr17	13050000	13200000		chr17	76000000	76290000
chr17	66890000	68040000		chr17	80020000	80240000
chr17	83660000	84250000		chr17	35130000	35270000
chr17	71890000	72240000		chr17	75770000	75950000
chr17	9350000	9930000		chr17	53610000	53830000
[truncated: 4,012 more rows]

## Sheet: TAD boundary list
Table S8. Analysis of TAD and TAD boundary in C2C12 MB and MT cells
MB								MT
All boundaries				RBFox2 boundaries				All boundaries				RBFox2 boundaries
Chr	Start	End		Chr	Start	End		Chr	Start	End		Chr	Start	End
chr10	100070000	100090000		chr10	10300000	10320000		chr10	100070000	100090000		chr10	102670000	102690000
chr10	10040000	10060000		chr10	10850000	10870000		chr10	10040000	10060000		chr10	105000000	105020000
chr10	10090000	10110000		chr10	109330000	109350000		chr10	10050000	10070000		chr10	105270000	105290000
chr10	101860000	101880000		chr10	11050000	11070000		chr10	10080000	10100000		chr10	10860000	10880000
chr10	101900000	101920000		chr10	110540000	110560000		chr10	101860000	101880000		chr10	109330000	109350000
chr10	102280000	102300000		chr10	110910000	110930000		chr10	101920000	101940000		chr10	11050000	11070000
chr10	102310000	102330000		chr10	110930000	110950000		chr10	102240000	102260000		chr10	110530000	110550000
chr10	102620000	102640000		chr10	111400000	111420000		chr10	102310000	102330000		chr10	110540000	110560000
chr10	102680000	102700000		chr10	112220000	112240000		chr10	102620000	102640000		chr10	110720000	110740000
chr10	10280000	10300000		chr10	115900000	115920000		chr10	102670000	102690000		chr10	110910000	110930000
chr10	102860000	102880000		chr10	116010000	116030000		chr10	10280000	10300000		chr10	110930000	110950000
chr10	10300000	10320000		chr10	116470000	116490000		chr10	102880000	102900000		chr10	111390000	111410000
chr10	105280000	105300000		chr10	116480000	116500000		chr10	10340000	10360000		chr10	111400000	111420000
chr10	106010000	106030000		chr10	116650000	116670000		chr10	104580000	104600000		chr10	112220000	112240000
chr10	106030000	106050000		chr10	116660000	116680000		chr10	105000000	105020000		chr10	115900000	115920000
chr10	106330000	106350000		chr10	117560000	117580000		chr10	105160000	105180000		chr10	116470000	116490000
chr10	106350000	106370000		chr10	118280000	118300000		chr10	105270000	105290000		chr10	116490000	116510000
chr10	106780000	106800000		chr10	118290000	118310000		chr10	106010000	106030000		chr10	116660000	116680000
chr10	106940000	106960000		chr10	118670000	118690000		chr10	106040000	106060000		chr10	117560000	117580000
chr10	107150000	107170000		chr10	119620000	119640000		chr10	106310000	106330000		chr10	118280000	118300000
chr10	107230000	107250000		chr10	119650000	119670000		chr10	106410000	106430000		chr10	118300000	118320000
chr10	107700000	107720000		chr10	120280000	120300000		chr10	106840000	106860000		chr10	119620000	119640000
chr10	107720000	107740000		chr10	121040000	121060000		chr10	106870000	106890000		chr10	119660000	119680000
chr10	107880000	107900000		chr10	121060000	121080000		chr10	107160000	107180000		chr10	119900000	119920000
chr10	108010000	108030000		chr10	121530000	121550000		chr10	107220000	107240000		chr10	121010000	121030000
chr10	10840000	10860000		chr10	121950000	121970000		chr10	107350000	107370000		chr10	121060000	121080000
chr10	10850000	10870000		chr10	122410000	122430000		chr10	107660000	107680000		chr10	121530000	121550000
chr10	109090000	109110000		chr10	126320000	126340000		chr10	107700000	107720000		chr10	121950000	121970000
chr10	109140000	109160000		chr10	126480000	126500000		chr10	107720000	107740000		chr10	122420000	122440000
chr10	109300000	109320000		chr10	126500000	126520000		chr10	107880000	107900000		chr10	126710000	126730000
chr10	109330000	109350000		chr10	126930000	126950000		chr10	108000000	108020000		chr10	126940000	126960000
chr10	109510000	109530000		chr10	127100000	127120000		chr10	10840000	10860000		chr10	127100000	127120000
chr10	109870000	109890000		chr10	12720000	12740000		chr10	10860000	10880000		chr10	12710000	12730000
chr10	110100000	110120000		chr10	127460000	127480000		chr10	109090000	109110000		chr10	127170000	127190000
chr10	110190000	110210000		chr10	127720000	127740000		chr10	109140000	109160000		chr10	12720000	12740000
chr10	110210000	110230000		chr10	127750000	127770000		chr10	109300000	109320000		chr10	127470000	127490000
chr10	110380000	110400000		chr10	127960000	127980000		chr10	109330000	109350000		chr10	127720000	127740000
chr10	110390000	110410000		chr10	127970000	127990000		chr10	109510000	109530000		chr10	127750000	127770000
chr10	11050000	11070000		chr10	128120000	128140000		chr10	109870000	109890000		chr10	127970000	127990000
chr10	110540000	110560000		chr10	13260000	13280000		chr10	110140000	110160000		chr10	127980000	128000000
chr10	110640000	110660000		chr10	14410000	14430000		chr10	110190000	110210000		chr10	128120000	128140000
chr10	110910000	110930000		chr10	17430000	17450000		chr10	110210000	110230000		chr10	128130000	128150000
chr10	110930000	110950000		chr10	17440000	17460000		chr10	110380000	110400000		chr10	128330000	128350000
chr10	111140000	111160000		chr10	17940000	17960000		chr10	110390000	110410000		chr10	12910000	12930000
chr10	111150000	111170000		chr10	18250000	18270000		chr10	11050000	11070000		chr10	13260000	13280000
chr10	111370000	111390000		chr10	19620000	19640000		chr10	110530000	110550000		chr10	13670000	13690000
chr10	111380000	111400000		chr10	20060000	20080000		chr10	110540000	110560000		chr10	14410000	14430000
chr10	111400000	111420000		chr10	20660000	20680000		chr10	110720000	110740000		chr10	17430000	17450000
chr10	111580000	111600000		chr10	21700000	21720000		chr10	110910000	110930000		chr10	17440000	17460000
chr10	111600000	111620000		chr10	21710000	21730000		chr10	110930000	110950000		chr10	17940000	17960000
chr10	112220000	112240000		chr10	23060000	23080000		chr10	111140000	111160000		chr10	18250000	18270000
chr10	112240000	112260000		chr10	23860000	23880000		chr10	111150000	111170000		chr10	19620000	19640000
chr10	112440000	112460000		chr10	24570000	24590000		chr10	111380000	111400000		chr10	20060000	20080000
chr10	114860000	114880000		chr10	26080000	26100000		chr10	111390000	111410000		chr10	21010000	21030000
chr10	115060000	115080000		chr10	30520000	30540000		chr10	111400000	111420000		chr10	21700000	21720000
chr10	115620000	115640000		chr10	31020000	31040000		chr10	111570000	111590000		chr10	21710000	21730000
chr10	115750000	115770000		chr10	34120000	34140000		chr10	111600000	111620000		chr10	23050000	23070000
chr10	115760000	115780000		chr10	38840000	38860000		chr10	112220000	112240000		chr10	23150000	23170000
chr10	115900000	115920000		chr10	39440000	39460000		chr10	112250000	112270000		chr10	23490000	23510000
chr10	116010000	116030000		chr10	39600000	39620000		chr10	112450000	112470000		chr10	24570000	24590000
chr10	116270000	116290000		chr10	39950000	39970000		chr10	114870000	114890000		chr10	26080000	26100000
chr10	116320000	116340000		chr10	39970000	39990000		chr10	115040000	115060000		chr10	27780000	27800000
chr10	116330000	116350000		chr10	41220000	41240000		chr10	115050000	115070000		chr10	30520000	30540000
chr10	116470000	116490000		chr10	41520000	41540000		chr10	115620000	115640000		chr10	31020000	31040000
chr10	116480000	116500000		chr10	42690000	42710000		chr10	115750000	115770000		chr10	34120000	34140000
chr10	116640000	116660000		chr10	42700000	42720000		chr10	115760000	115780000		chr10	38840000	38860000
chr10	116650000	116670000		chr10	42930000	42950000		chr10	115900000	115920000		chr10	39600000	39620000
chr10	116660000	116680000		chr10	43180000	43200000		chr10	115950000	115970000		chr10	39950000	39970000
chr10	116860000	116880000		chr10	43250000	43270000		chr10	116280000	116300000		chr10	39970000	39990000
chr10	116880000	116900000		chr10	43280000	43300000		chr10	116320000	116340000		chr10	41530000	41550000
chr10	11700000	11720000		chr10	43980000	44000000		chr10	116330000	116350000		chr10	42690000	42710000
chr10	117100000	117120000		chr10	44770000	44790000		chr10	116350000	116370000		chr10	42700000	42720000
chr10	117120000	117140000		chr10	4530000	4550000		chr10	116470000	116490000		chr10	42890000	42910000
chr10	117300000	117320000		chr10	4540000	4560000		chr10	116490000	116510000		chr10	42930000	42950000
chr10	117560000	117580000		chr10	5150000	5170000		chr10	116640000	116660000		chr10	43180000	43200000
chr10	117810000	117830000		chr10	53340000	53360000		chr10	116660000	116680000		chr10	43620000	43640000
chr10	117980000	118000000		chr10	57700000	57720000		chr10	116860000	116880000		chr10	44770000	44790000
chr10	118000000	118020000		chr10	57950000	57970000		chr10	116880000	116900000		chr10	45030000	45050000
chr10	118010000	118030000		chr10	58600000	58620000		chr10	11700000	11720000		chr10	4540000	4560000
chr10	118280000	118300000		chr10	58770000	58790000		chr10	117100000	117120000		chr10	53340000	53360000
chr10	118290000	118310000		chr10	58830000	58850000		chr10	117110000	117130000		chr10	53780000	53800000
chr10	118500000	118520000		chr10	59330000	59350000		chr10	117250000	117270000		chr10	56080000	56100000
chr10	118530000	118550000		chr10	5950000	5970000		chr10	117560000	117580000		chr10	5730000	5750000
chr10	118670000	118690000		chr10	59730000	59750000		chr10	117810000	117830000		chr10	57710000	57730000
chr10	119050000	119070000		chr10	59740000	59760000		chr10	117970000	117990000		chr10	58600000	58620000
chr10	119070000	119090000		chr10	60200000	60220000		chr10	118000000	118020000		chr10	58770000	58790000
chr10	119210000	119230000		chr10	60600000	60620000		chr10	118010000	118030000		chr10	58830000	58850000
chr10	119580000	119600000		chr10	60900000	60920000		chr10	118280000	118300000		chr10	5910000	5930000
chr10	119620000	119640000		chr10	61130000	61150000		chr10	118300000	118320000		chr10	59400000	59420000
chr10	119650000	119670000		chr10	61160000	61180000		chr10	118500000	118520000		chr10	5950000	5970000
chr10	119730000	119750000		chr10	61640000	61660000		chr10	118510000	118530000		chr10	59740000	59760000
chr10	119830000	119850000		chr10	62060000	62080000		chr10	118630000	118650000		chr10	60200000	60220000
chr10	119840000	119860000		chr10	62100000	62120000		chr10	118870000	118890000		chr10	60270000	60290000
chr10	120150000	120170000		chr10	62240000	62260000		chr10	119050000	119070000		chr10	60600000	60620000
chr10	120280000	120300000		chr10	62410000	62430000		chr10	119060000	119080000		chr10	60620000	60640000
chr10	120290000	120310000		chr10	62830000	62850000		chr10	119070000	119090000		chr10	60910000	60930000
chr10	120300000	120320000		chr10	62880000	62900000		chr10	119220000	119240000		chr10	61110000	61130000
chr10	120340000	120360000		chr10	6370000	6390000		chr10	119580000	119600000		chr10	61130000	61150000
chr10	120730000	120750000		chr10	66990000	67010000		chr10	119620000	119640000		chr10	61170000	61190000
chr10	120780000	120800000		chr10	67450000	67470000		chr10	119660000	119680000		chr10	61910000	61930000
chr10	121040000	121060000		chr10	67590000	67610000		chr10	119670000	119690000		chr10	62040000	62060000
chr10	121060000	121080000		chr10	67730000	67750000		chr10	119870000	119890000		chr10	62060000	62080000
chr10	121490000	121510000		chr10	67740000	67760000		chr10	119900000	119920000		chr10	62240000	62260000
chr10	121530000	121550000		chr10	68810000	68830000		chr10	120120000	120140000		chr10	62410000	62430000
chr10	121950000	121970000		chr10	69760000	69780000		chr10	120140000	120160000		chr10	62560000	62580000
chr10	121970000	121990000		chr10	69770000	69790000		chr10	120290000	120310000		chr10	62830000	62850000
chr10	122200000	122220000		chr10	70690000	70710000		chr10	120300000	120320000		chr10	6370000	6390000
chr10	122220000	122240000		chr10	74490000	74510000		chr10	120350000	120370000		chr10	66990000	67010000
chr10	122230000	122250000		chr10	74960000	74980000		chr10	120710000	120730000		chr10	67450000	67470000
chr10	122410000	122430000		chr10	7510000	7530000		chr10	120780000	120800000		chr10	67580000	67600000
chr10	122610000	122630000		chr10	75890000	75910000		chr10	12090000	12110000		chr10	67730000	67750000
chr10	122640000	122660000		chr10	76490000	76510000		chr10	121010000	121030000		chr10	68810000	68830000
chr10	12340000	12360000		chr10	76710000	76730000		chr10	121060000	121080000		chr10	69770000	69790000
chr10	12370000	12390000		chr10	76960000	76980000		chr10	12140000	12160000		chr10	70690000	70710000
chr10	125000000	125020000		chr10	76970000	76990000		chr10	121490000	121510000		chr10	7380000	7400000
chr10	125140000	125160000		chr10	77080000	77100000		chr10	121530000	121550000		chr10	7500000	7520000
chr10	125190000	125210000		chr10	77440000	77460000		chr10	121630000	121650000		chr10	7510000	7530000
chr10	125430000	125450000		chr10	77620000	77640000		chr10	121920000	121940000		chr10	75890000	75910000
chr10	125770000	125790000		chr10	77870000	77890000		chr10	121950000	121970000		chr10	76710000	76730000
chr10	126320000	126340000		chr10	77920000	77940000		chr10	121970000	121990000		chr10	76960000	76980000
chr10	126480000	126500000		chr10	78980000	79000000		chr10	122200000	122220000		chr10	77080000	77100000
chr10	126500000	126520000		chr10	79120000	79140000		chr10	122220000	122240000		chr10	77870000	77890000
chr10	126750000	126770000		chr10	79410000	79430000		chr10	122420000	122440000		chr10	77910000	77930000
chr10	126760000	126780000		chr10	79430000	79450000		chr10	122830000	122850000		chr10	78990000	79010000
chr10	126910000	126930000		chr10	79590000	79610000		chr10	123150000	123170000		chr10	79120000	79140000
chr10	126930000	126950000		chr10	79610000	79630000		chr10	12330000	12350000		chr10	79410000	79430000
chr10	12700000	12720000		chr10	79850000	79870000		chr10	12370000	12390000		chr10	79420000	79440000
chr10	127100000	127120000		chr10	80010000	80030000		chr10	12380000	12400000		chr10	79590000	79610000
chr10	127120000	127140000		chr10	80020000	80040000		chr10	125200000	125220000		chr10	79610000	79630000
chr10	12720000	12740000		chr10	80150000	80170000		chr10	125420000	125440000		chr10	79720000	79740000
chr10	127430000	127450000		chr10	80620000	80640000		chr10	12600000	12620000		chr10	79850000	79870000
chr10	127460000	127480000		chr10	80640000	80660000		chr10	126530000	126550000		chr10	80010000	80030000
chr10	127720000	127740000		chr10	80800000	80820000		chr10	126710000	126730000		chr10	80020000	80040000
chr10	127750000	127770000		chr10	82070000	82090000		chr10	126760000	126780000		chr10	80140000	80160000
chr10	127960000	127980000		chr10	82080000	82100000		chr10	126920000	126940000		chr10	80150000	80170000
chr10	127970000	127990000		chr10	82210000	82230000		chr10	126940000	126960000		chr10	80630000	80650000
chr10	128120000	128140000		chr10	8230000	8250000		chr10	127100000	127120000		chr10	81450000	81470000
chr10	128410000	128430000		chr10	82410000	82430000		chr10	12710000	12730000		chr10	82070000	82090000
chr10	129030000	129050000		chr10	82820000	82840000		chr10	127170000	127190000		chr10	8220000	8240000
chr10	129370000	129390000		chr10	82980000	83000000		chr10	12720000	12740000		chr10	82210000	82230000
chr10	13160000	13180000		chr10	84080000	84100000		chr10	127430000	127450000		chr10	82800000	82820000
chr10	13240000	13260000		chr10	84550000	84570000		chr10	127470000	127490000		chr10	82820000	82840000
chr10	13250000	13270000		chr10	84630000	84650000		chr10	127720000	127740000		chr10	82980000	83000000
chr10	13260000	13280000		chr10	84830000	84850000		chr10	127750000	127770000		chr10	83890000	83910000
chr10	13570000	13590000		chr10	85360000	85380000		chr10	127970000	127990000		chr10	83980000	84000000
chr10	13910000	13930000		chr10	85420000	85440000		chr10	127980000	128000000		chr10	84080000	84100000
chr10	13930000	13950000		chr10	85750000	85770000		chr10	128120000	128140000		chr10	84560000	84580000
chr10	14090000	14110000		chr10	86130000	86150000		chr10	128130000	128150000		chr10	84580000	84600000
chr10	14100000	14120000		chr10	87600000	87620000		chr10	128330000	128350000		chr10	84640000	84660000
chr10	14130000	14150000		chr10	87810000	87830000		chr10	128440000	128460000		chr10	84830000	84850000
chr10	14410000	14430000		chr10	88900000	88920000		chr10	12910000	12930000		chr10	84840000	84860000
chr10	16720000	16740000		chr10	92170000	92190000		chr10	129580000	129600000		chr10	85410000	85430000
chr10	17040000	17060000		chr10	92730000	92750000		chr10	13130000	13150000		chr10	85750000	85770000
chr10	17060000	17080000		chr10	92890000	92910000		chr10	13160000	13180000		chr10	86140000	86160000
chr10	17230000	17250000		chr10	93040000	93060000		chr10	13250000	13270000		chr10	87600000	87620000
chr10	17430000	17450000		chr10	93650000	93670000		chr10	13260000	13280000		chr10	87770000	87790000
chr10	17440000	17460000		chr10	93660000	93680000		chr10	13570000	13590000		chr10	87820000	87840000
chr10	17590000	17610000		chr10	94440000	94460000		chr10	13670000	13690000		chr10	87960000	87980000
chr10	17750000	17770000		chr10	96060000	96080000		chr10	13910000	13930000		chr10	88180000	88200000
chr10	17920000	17940000		chr10	96070000	96090000		chr10	14090000	14110000		chr10	88900000	88920000
chr10	17930000	17950000		chr10	96770000	96790000		chr10	14120000	14140000		chr10	92610000	92630000
chr10	17940000	17960000		chr10	99460000	99480000		chr10	14410000	14430000		chr10	92730000	92750000
chr10	18090000	18110000		chr1	10210000	10230000		chr10	17060000	17080000		chr10	92900000	92920000
chr10	18100000	18120000		chr1	108640000	108660000		chr10	17240000	17260000		chr10	93040000	93060000
chr10	18250000	18270000		chr11	100150000	100170000		chr10	17430000	17450000		chr10	93660000	93680000
chr10	18270000	18290000		chr11	100180000	100200000		chr10	17440000	17460000		chr10	94440000	94460000
chr10	18460000	18480000		chr11	100410000	100430000		chr10	17590000	17610000		chr10	94970000	94990000
chr10	18610000	18630000		chr11	100560000	100580000		chr10	17750000	17770000		chr10	96060000	96080000
chr10	18620000	18640000		chr11	100570000	100590000		chr10	17920000	17940000		chr10	96070000	96090000
chr10	18650000	18670000		chr11	100920000	100940000		chr10	17930000	17950000		chr10	9610000	9630000
chr10	18910000	18930000		chr11	101300000	101320000		chr10	17940000	17960000		chr10	9620000	9640000
chr10	18940000	18960000		chr11	101600000	101620000		chr10	18080000	18100000		chr10	98370000	98390000
chr10	18950000	18970000		chr11	102310000	102330000		chr10	18100000	18120000		chr10	99470000	99490000
chr10	19180000	19200000		chr11	102540000	102560000		chr10	18250000	18270000		chr1	10210000	10230000
chr10	19220000	19240000		chr11	102740000	102760000		chr10	18270000	18290000		chr1	108610000	108630000
chr10	19400000	19420000		chr11	102910000	102930000		chr10	18310000	18330000		chr1	108640000	108660000
chr10	19410000	19430000		chr11	102940000	102960000		chr10	18450000	18470000		chr11	100150000	100170000
chr10	19600000	19620000		chr11	102950000	102970000		chr10	18610000	18630000		chr11	100410000	100430000
chr10	19620000	19640000		chr11	103820000	103840000		chr10	18630000	18650000		chr11	100550000	100570000
chr10	19840000	19860000		chr11	104330000	104350000		chr10	18910000	18930000		chr11	100560000	100580000
chr10	19860000	19880000		chr11	104970000	104990000		chr10	18940000	18960000		chr11	100930000	100950000
chr10	20010000	20030000		chr11	105440000	105460000		chr10	18950000	18970000		chr11	101290000	101310000
chr10	20060000	20080000		chr11	106350000	106370000		chr10	19190000	19210000		chr11	101480000	101500000
chr10	20430000	20450000		chr11	106640000	106660000		chr10	19220000	19240000		chr11	101830000	101850000
chr10	20630000	20650000		chr11	106850000	106870000		chr10	19400000	19420000		chr11	102300000	102320000
chr10	20660000	20680000		chr11	106880000	106900000		chr10	19410000	19430000		chr11	102540000	102560000
chr10	20680000	20700000		chr11	107040000	107060000		chr10	19600000	19620000		chr11	102550000	102570000
chr10	21040000	21060000		chr11	107320000	107340000		chr10	19620000	19640000		chr11	102730000	102750000
chr10	21080000	21100000		chr11	107340000	107360000		chr10	19840000	19860000		chr11	102910000	102930000
chr10	21510000	21530000		chr11	108730000	108750000		chr10	19850000	19870000		chr11	102950000	102970000
chr10	21700000	21720000		chr11	108770000	108790000		chr10	20010000	20030000		chr11	103800000	103820000
chr10	21710000	21730000		chr11	109290000	109310000		chr10	20060000	20080000		chr11	103820000	103840000
chr10	22260000	22280000		chr11	109300000	109320000		chr10	20420000	20440000		chr11	104330000	104350000
chr10	22460000	22480000		chr11	109460000	109480000		chr10	20630000	20650000		chr11	104970000	104990000
chr10	22510000	22530000		chr11	109500000	109520000		chr10	20650000	20670000		chr11	105440000	105460000
chr10	22780000	22800000		chr11	109710000	109730000		chr10	20680000	20700000		chr11	106100000	106120000
chr10	22800000	22820000		chr11	109720000	109740000		chr10	21010000	21030000		chr11	106120000	106140000
chr10	22820000	22840000		chr11	112630000	112650000		chr10	21080000	21100000		chr11	106630000	106650000
chr10	23060000	23080000		chr11	113500000	113520000		chr10	21180000	21200000		chr11	106640000	106660000
chr10	23120000	23140000		chr11	114510000	114530000		chr10	21300000	21320000		chr11	106870000	106890000
chr10	23320000	23340000		chr11	115200000	115220000		chr10	21510000	21530000		chr11	106890000	106910000
chr10	23330000	23350000		chr11	115320000	115340000		chr10	21700000	21720000		chr11	107040000	107060000
chr10	23480000	23500000		chr11	115460000	115480000		chr10	21710000	21730000		chr11	107330000	107350000
chr10	23520000	23540000		chr11	115870000	115890000		chr10	22300000	22320000		chr11	107340000	107360000
chr10	23840000	23860000		chr11	115950000	115970000		chr10	22460000	22480000		chr11	108770000	108790000
chr10	23860000	23880000		chr11	116160000	116180000		chr10	22510000	22530000		chr11	109290000	109310000
chr10	24010000	24030000		chr11	116340000	116360000		chr10	22780000	22800000		chr11	109300000	109320000
chr10	24040000	24060000		chr11	116480000	116500000		chr10	22800000	22820000		chr11	109460000	109480000
chr10	24320000	24340000		chr11	116690000	116710000		chr10	22820000	22840000		chr11	109500000	109520000
chr10	24340000	24360000		chr11	11690000	11710000		chr10	23050000	23070000		chr11	109710000	109730000
chr10	24570000	24590000		chr11	116920000	116940000		chr10	23150000	23170000		chr11	109720000	109740000
chr10	24630000	24650000		chr11	117230000	117250000		chr10	23320000	23340000		chr11	110920000	110940000
chr10	24940000	24960000		chr11	117670000	117690000		chr10	23330000	23350000		chr11	112630000	112650000
chr10	24970000	24990000		chr11	117700000	117720000		chr10	23480000	23500000		chr11	113500000	113520000
chr10	25200000	25220000		chr11	118090000	118110000		chr10	23490000	23510000		chr11	114510000	114530000
chr10	25240000	25260000		chr11	118120000	118140000		chr10	23520000	23540000		chr11	115200000	115220000
chr10	25280000	25300000		chr11	118260000	118280000		chr10	23840000	23860000		chr11	115320000	115340000
chr10	25380000	25400000		chr11	118280000	118300000		chr10	23890000	23910000		chr11	115460000	115480000
chr10	25390000	25410000		chr11	118330000	118350000		chr10	24020000	24040000		chr11	115870000	115890000
chr10	25850000	25870000		chr11	119050000	119070000		chr10	24070000	24090000		chr11	115990000	116010000
chr10	25960000	25980000		chr11	119120000	119140000		chr10	24320000	24340000		chr11	116160000	116180000
chr10	26060000	26080000		chr11	119340000	119360000		chr10	24340000	24360000		chr11	116390000	116410000
chr10	26080000	26100000		chr11	120220000	120240000		chr10	24570000	24590000		chr11	116690000	116710000
chr10	26400000	26420000		chr11	120310000	120330000		chr10	24640000	24660000		chr11	117230000	117250000
chr10	26420000	26440000		chr11	120320000	120340000		chr10	24940000	24960000		chr11	117510000	117530000
chr10	26600000	26620000		chr11	120460000	120480000		chr10	24970000	24990000		chr11	117680000	117700000
chr10	26610000	26630000		chr11	120650000	120670000		chr10	25200000	25220000		chr11	117690000	117710000
chr10	26830000	26850000		chr11	120670000	120690000		chr10	25240000	25260000		chr11	117700000	117720000
chr10	27470000	27490000		chr11	121050000	121070000		chr10	25380000	25400000		chr11	118090000	118110000
chr10	28780000	28800000		chr11	121170000	121190000		chr10	25840000	25860000		chr11	118120000	118140000
chr10	29050000	29070000		chr11	16390000	16410000		chr10	25860000	25880000		chr11	118260000	118280000
chr10	29240000	29260000		chr11	16640000	16660000		chr10	26040000	26060000		chr11	119070000	119090000
chr10	29510000	29530000		chr11	16850000	16870000		chr10	26080000	26100000		chr11	119120000	119140000
chr10	2990000	3010000		chr11	17150000	17170000		chr10	26400000	26420000		chr11	119340000	119360000
chr10	30300000	30320000		chr11	18760000	18780000		chr10	26420000	26440000		chr11	119960000	119980000
chr10	30520000	30540000		chr11	18910000	18930000		chr10	26600000	26620000		chr11	120200000	120220000
chr10	30550000	30570000		chr11	18920000	18940000		chr10	26810000	26830000		chr11	120320000	120340000
chr10	31000000	31020000		chr11	20010000	20030000		chr10	27470000	27490000		chr11	120460000	120480000
chr10	31020000	31040000		chr1	120200000	120220000		chr10	27780000	27800000		chr11	120470000	120490000
chr10	31150000	31170000		chr1	121420000	121440000		chr10	28090000	28110000		chr11	120650000	120670000
chr10	31170000	31190000		chr11	21470000	21490000		chr10	28180000	28200000		chr11	120660000	120680000
chr10	31350000	31370000		chr11	21890000	21910000		chr10	28450000	28470000		chr11	121050000	121070000
chr10	3250000	3270000		chr1	122470000	122490000		chr10	28780000	28800000		chr11	121090000	121110000
chr10	3260000	3280000		chr11	22860000	22880000		chr10	29040000	29060000		chr11	121300000	121320000
chr10	32640000	32660000		chr11	22890000	22910000		chr10	29240000	29260000		chr11	121310000	121330000
chr10	32960000	32980000		chr11	23140000	23160000		chr10	29510000	29530000		chr11	16400000	16420000
chr10	33690000	33710000		chr1	123310000	123330000		chr10	2990000	3010000		chr11	16640000	16660000
chr10	34040000	34060000		chr1	123450000	123470000		chr10	30340000	30360000		chr11	16850000	16870000
chr10	34120000	34140000		chr11	23560000	23580000		chr10	30520000	30540000		chr11	17140000	17160000
chr10	34330000	34350000		chr11	29010000	29030000		chr10	30550000	30570000		chr11	17550000	17570000
chr10	3470000	3490000		chr11	29400000	29420000		chr10	31000000	31020000		chr11	18920000	18940000
chr10	36780000	36800000		chr11	29420000	29440000		chr10	31020000	31040000		chr11	20000000	20020000
chr10	37400000	37420000		chr11	29430000	29450000		chr10	31150000	31170000		chr11	20010000	20030000
chr10	38030000	38050000		chr11	29590000	29610000		chr10	31200000	31220000		chr11	20130000	20150000
chr10	38260000	38280000		chr11	30150000	30170000		chr10	31400000	31420000		chr11	20640000	20660000
chr10	38560000	38580000		chr1	130240000	130260000		chr10	3220000	3240000		chr11	21120000	21140000
chr10	38800000	38820000		chr1	130250000	130270000		chr10	3270000	3290000		chr1	121410000	121430000
chr10	38840000	38860000		chr1	130470000	130490000		chr10	33680000	33700000		chr1	122470000	122490000
chr10	38870000	38890000		chr1	130480000	130500000		chr10	34040000	34060000		chr11	22860000	22880000
chr10	39230000	39250000		chr11	30540000	30560000		chr10	34120000	34140000		chr11	22890000	22910000
chr10	39240000	39260000		chr1	130730000	130750000		chr10	34330000	34350000		chr11	23150000	23170000
chr10	39440000	39460000		chr11	3090000	3110000		chr10	3460000	3480000		chr11	23200000	23220000
chr10	39540000	39560000		chr11	31260000	31280000		chr10	36770000	36790000		chr1	123320000	123340000
chr10	39600000	39620000		chr11	31560000	31580000		chr10	37520000	37540000		chr1	123450000	123470000
chr10	39730000	39750000		chr1	132980000	133000000		chr10	3810000	3830000		chr11	23550000	23570000
chr10	39950000	39970000		chr11	33030000	33050000		chr10	3830000	3850000		chr1	124240000	124260000
chr10	39970000	39990000		chr11	33050000	33070000		chr10	38570000	38590000		chr11	26270000	26290000
chr10	40240000	40260000		chr11	33060000	33080000		chr10	38800000	38820000		chr11	26490000	26510000
chr10	40270000	40290000		chr1	13350000	13370000		chr10	38840000	38860000		chr1	127320000	127340000
chr10	40340000	40360000		chr11	3350000	3370000		chr10	38870000	38890000		chr1	128820000	128840000
chr10	40640000	40660000		chr1	13360000	13380000		chr10	39230000	39250000		chr11	29020000	29040000
chr10	40720000	40740000		chr1	134010000	134030000		chr10	39240000	39260000		chr11	29130000	29150000
chr10	40990000	41010000		chr11	3410000	3430000		chr10	39520000	39540000		chr11	29410000	29430000
chr10	41120000	41140000		chr1	134240000	134260000		chr10	39540000	39560000		chr11	29420000	29440000
chr10	41220000	41240000		chr11	34640000	34660000		chr10	39600000	39620000		chr11	29590000	29610000
chr10	41390000	41410000		chr1	135020000	135040000		chr10	39760000	39780000		chr11	30150000	30170000
chr10	41520000	41540000		chr1	135490000	135510000		chr10	39940000	39960000		chr1	130250000	130270000
chr10	41680000	41700000		chr1	135500000	135520000		chr10	39950000	39970000		chr1	130470000	130490000
chr10	41690000	41710000		chr11	35570000	35590000		chr10	39970000	39990000		chr1	130480000	130500000
chr10	42000000	42020000		chr1	135790000	135810000		chr10	40230000	40250000		chr11	30840000	30860000
chr10	42020000	42040000		chr1	135990000	136010000		chr10	40340000	40360000		chr11	31260000	31280000
chr10	42360000	42380000		chr1	136000000	136020000		chr10	40630000	40650000		chr11	31560000	31580000
chr10	42530000	42550000		chr1	136220000	136240000		chr10	40710000	40730000		chr11	33030000	33050000
chr10	42540000	42560000		chr1	13640000	13660000		chr10	40720000	40740000		chr11	33040000	33060000
chr10	42690000	42710000		chr1	137030000	137050000		chr10	40990000	41010000		chr11	33060000	33080000
chr10	42700000	42720000		chr1	137260000	137280000		chr10	41120000	41140000		chr11	3340000	3360000
chr10	42710000	42730000		chr1	137310000	137330000		chr10	4140000	4160000		chr1	133470000	133490000
chr10	4280000	4300000		chr1	137580000	137600000		chr10	41530000	41550000		chr1	13350000	13370000
chr10	42900000	42920000		chr1	137590000	137610000		chr10	41680000	41700000		chr11	3350000	3370000
chr10	42930000	42950000		chr1	137910000	137930000		chr10	41690000	41710000		chr1	13360000	13380000
chr10	43120000	43140000		chr1	138360000	138380000		chr10	42000000	42020000		chr1	134040000	134060000
chr10	43170000	43190000		chr1	140200000	140220000		chr10	42020000	42040000		chr11	3410000	3430000
chr10	43180000	43200000		chr11	40550000	40570000		chr10	42260000	42280000		chr1	134240000	134260000
chr10	43250000	43270000		chr1	140720000	140740000		chr10	4240000	4260000		chr1	134250000	134270000
chr10	43280000	43300000		chr1	14290000	14310000		chr10	42460000	42480000		chr1	134370000	134390000
chr10	43600000	43620000		chr11	43240000	43260000		chr10	42520000	42540000		chr11	34640000	34660000
chr10	43640000	43660000		chr11	45740000	45760000		chr10	42530000	42550000		chr1	135020000	135040000
chr10	43910000	43930000		chr1	145840000	145860000		chr10	42690000	42710000		chr1	135490000	135510000
chr10	43940000	43960000		chr11	4590000	4610000		chr10	42700000	42720000		chr1	135500000	135520000
chr10	43980000	44000000		chr1	146220000	146240000		chr10	42890000	42910000		chr1	135790000	135810000
chr10	43990000	44010000		chr11	46250000	46270000		chr10	42930000	42950000		chr1	135930000	135950000
chr10	44160000	44180000		chr11	4780000	4800000		chr10	43120000	43140000		chr1	135940000	135960000
chr10	44750000	44770000		chr11	4790000	4810000		chr10	43170000	43190000		chr1	136000000	136020000
chr10	44770000	44790000		chr1	14850000	14870000		chr10	43180000	43200000		chr1	136210000	136230000
chr10	4490000	4510000		chr11	48560000	48580000		chr10	43270000	43290000		chr1	136240000	136260000
chr10	45080000	45100000		chr1	14960000	14980000		chr10	43620000	43640000		chr1	136380000	136400000
chr10	45090000	45110000		chr11	4970000	4990000		chr10	43640000	43660000		chr1	13640000	13660000
chr10	4530000	4550000		chr11	4980000	5000000		chr10	43940000	43960000		chr1	137030000	137050000
chr10	45370000	45390000		chr11	4990000	5010000		chr10	43990000	44010000		chr1	137270000	137290000
chr10	4540000	4560000		chr11	49930000	49950000		chr10	44750000	44770000		chr1	137580000	137600000
chr10	45640000	45660000		chr11	50180000	50200000		chr10	44770000	44790000		chr1	137590000	137610000
chr10	45660000	45680000		chr11	50730000	50750000		chr10	44870000	44890000		chr1	137670000	137690000
chr10	4720000	4740000		chr11	50740000	50760000		chr10	45030000	45050000		chr11	3780000	3800000
chr10	4900000	4920000		chr11	51380000	51400000		chr10	45080000	45100000		chr1	138360000	138380000
chr10	5000000	5020000		chr11	51500000	51520000		chr10	45380000	45400000		chr11	3850000	3870000
chr10	50430000	50450000		chr11	52200000	52220000		chr10	4540000	4560000		chr11	3990000	4010000
chr10	50600000	50620000		chr11	53230000	53250000		chr10	45630000	45650000		chr1	140190000	140210000
chr10	51250000	51270000		chr11	53510000	53530000		chr10	4730000	4750000		chr1	140200000	140220000
chr10	51480000	51500000		chr1	153590000	153610000		chr10	5020000	5040000		chr11	40560000	40580000
chr10	51500000	51520000		chr11	53670000	53690000		chr10	50390000	50410000		chr1	140720000	140740000
chr10	5150000	5170000		chr11	53690000	53710000		chr10	50610000	50630000		chr1	14280000	14300000
chr10	5160000	5180000		chr11	5370000	5390000		chr10	51250000	51270000		chr1	14290000	14310000
chr10	5170000	5190000		chr11	53780000	53800000		chr10	51480000	51500000		chr11	43230000	43250000
chr10	51790000	51810000		chr11	53920000	53940000		chr10	51500000	51520000		chr11	43560000	43580000
chr10	51900000	51920000		chr1	154610000	154630000		chr10	5160000	5180000		chr11	45530000	45550000
chr10	52110000	52130000		chr11	54660000	54680000		chr10	5170000	5190000		chr11	45740000	45760000
chr10	52790000	52810000		chr11	54670000	54690000		chr10	51800000	51820000		chr1	145840000	145860000
chr10	52990000	53010000		chr1	154730000	154750000		chr10	51810000	51830000		chr1	145850000	145870000
chr10	53040000	53060000		chr1	154930000	154950000		chr10	51920000	51940000		chr11	4590000	4610000
chr10	5310000	5330000		chr11	55270000	55290000		chr10	52110000	52130000		chr1	146220000	146240000
chr10	53260000	53280000		chr1	155580000	155600000		chr10	52410000	52430000		chr11	46240000	46260000
chr10	53340000	53360000		chr11	5590000	5610000		chr10	52770000	52790000		chr11	4790000	4810000
chr10	53510000	53530000		chr1	156610000	156630000		chr10	52790000	52810000		chr11	4970000	4990000
chr10	55710000	55730000		chr1	157070000	157090000		chr10	53010000	53030000		chr11	4980000	5000000
chr10	55770000	55790000		chr11	57320000	57340000		chr10	53050000	53070000		chr11	49930000	49950000
chr10	55950000	55970000		chr1	157400000	157420000		chr10	5310000	5330000		chr11	50180000	50200000
chr10	56050000	56070000		chr11	57970000	57990000		chr10	53190000	53210000		chr11	50730000	50750000
chr10	56070000	56090000		chr11	58130000	58150000		chr10	53340000	53360000		chr11	51060000	51080000
chr10	56710000	56730000		chr11	58140000	58160000		chr10	53510000	53530000		chr11	51550000	51570000
chr10	56740000	56760000		chr11	58470000	58490000		chr10	53600000	53620000		chr11	5160000	5180000
chr10	57130000	57150000		chr11	5850000	5870000		chr10	53780000	53800000		chr11	52170000	52190000
chr10	5740000	5760000		chr1	158640000	158660000		chr10	54450000	54470000		chr11	52200000	52220000
chr10	57700000	57720000		chr11	58760000	58780000		chr10	55230000	55250000		chr11	53240000	53260000
chr10	5770000	5790000		chr11	59000000	59020000		chr10	55730000	55750000		chr11	53510000	53530000
chr10	57950000	57970000		chr1	159020000	159040000		chr10	56050000	56070000		chr1	153590000	153610000
chr10	58070000	58090000		chr11	59290000	59310000		chr10	56080000	56100000		chr11	53660000	53680000
chr10	58600000	58620000		chr11	59640000	59660000		chr10	56720000	56740000		chr11	53700000	53720000
chr10	58610000	58630000		chr11	59650000	59670000		chr10	5730000	5750000		chr11	5370000	5390000
chr10	58770000	58790000		chr11	60250000	60270000		chr10	5740000	5760000		chr11	53780000	53800000
chr10	58830000	58850000		chr11	60500000	60520000		chr10	57710000	57730000		chr1	153920000	153940000
chr10	5930000	5950000		chr11	60680000	60700000		chr10	57940000	57960000		chr11	53920000	53940000
chr10	59320000	59340000		chr11	60730000	60750000		chr10	58250000	58270000		chr1	153930000	153950000
chr10	59330000	59350000		chr1	16080000	16100000		chr10	58540000	58560000		chr11	54330000	54350000
chr10	5950000	5970000		chr11	60970000	60990000		chr10	58600000	58620000		chr1	154610000	154630000
chr10	59720000	59740000		chr11	61210000	61230000		chr10	58770000	58790000		chr11	54660000	54680000
chr10	59730000	59750000		chr11	61730000	61750000		chr10	58830000	58850000		chr1	154740000	154760000
chr10	59740000	59760000		chr11	62080000	62100000		chr10	5910000	5930000		chr1	155580000	155600000
chr10	59870000	59890000		chr1	162130000	162150000		chr10	59320000	59340000		chr1	155730000	155750000
chr10	5990000	6010000		chr1	162140000	162160000		chr10	59400000	59420000		chr11	5590000	5610000
chr10	60190000	60210000		chr11	62400000	62420000		chr10	5950000	5970000		chr11	5630000	5650000
chr10	60200000	60220000		chr11	62530000	62550000		chr10	59590000	59610000		chr1	156610000	156630000
chr10	60230000	60250000		chr11	62690000	62710000		chr10	5960000	5980000		chr11	5670000	5690000
chr10	60520000	60540000		chr1	162960000	162980000		chr10	59720000	59740000		chr1	157070000	157090000
chr10	60550000	60570000		chr11	6310000	6330000		chr10	59740000	59760000		chr11	57320000	57340000
chr10	60600000	60620000		chr1	163650000	163670000		chr10	59870000	59890000		chr1	157400000	157420000
chr10	60860000	60880000		chr11	63710000	63730000		chr10	59880000	59900000		chr11	57970000	57990000
chr10	60900000	60920000		chr11	63720000	63740000		chr10	60200000	60220000		chr11	58130000	58150000
chr10	61130000	61150000		chr11	63730000	63750000		chr10	60270000	60290000		chr11	5850000	5870000
chr10	61160000	61180000		chr1	163880000	163900000		chr10	60530000	60550000		chr1	158640000	158660000
chr10	61190000	61210000		chr11	63890000	63910000		chr10	60600000	60620000		chr11	58760000	58780000
chr10	61290000	61310000		chr11	64780000	64800000		chr10	60620000	60640000		chr11	59020000	59040000
chr10	61430000	61450000		chr11	64970000	64990000		chr10	60870000	60890000		chr11	59290000	59310000
chr10	61630000	61650000		chr11	6510000	6530000		chr10	60910000	60930000		chr11	59320000	59340000
chr10	61640000	61660000		chr1	165240000	165260000		chr10	61110000	61130000		chr11	59640000	59660000
chr10	6170000	6190000		chr1	165690000	165710000		chr10	61130000	61150000		chr11	59650000	59670000
chr10	61890000	61910000		chr1	165850000	165870000		chr10	61170000	61190000		chr11	60230000	60250000
chr10	62060000	62080000		chr1	166220000	166240000		chr10	61190000	61210000		chr11	60250000	60270000
chr10	62100000	62120000		chr1	166230000	166250000		chr10	61290000	61310000		chr11	60530000	60550000
chr10	62210000	62230000		chr1	166660000	166680000		chr10	61430000	61450000		chr11	60690000	60710000
chr10	62240000	62260000		chr1	166810000	166830000		chr10	61630000	61650000		chr11	60730000	60750000
chr10	62410000	62430000		chr1	166820000	166840000		chr10	61710000	61730000		chr1	16080000	16100000
chr10	62570000	62590000		chr1	167160000	167180000		chr10	61890000	61910000		chr11	60970000	60990000
chr10	62830000	62850000		chr1	167680000	167700000		chr10	61910000	61930000		chr11	60980000	61000000
chr10	62850000	62870000		chr1	167690000	167710000		chr10	62040000	62060000		chr11	61220000	61240000
chr10	62880000	62900000		chr11	67760000	67780000		chr10	62060000	62080000		chr11	6150000	6170000
chr10	63020000	63040000		chr11	67780000	67800000		chr10	62210000	62230000		chr11	61730000	61750000
chr10	63030000	63050000		chr1	168290000	168310000		chr10	62240000	62260000		chr11	62080000	62100000
chr10	6350000	6370000		chr1	168300000	168320000		chr10	6240000	6260000		chr11	62090000	62110000
chr10	63520000	63540000		chr11	68650000	68670000		chr10	62410000	62430000		chr1	162130000	162150000
chr10	63540000	63560000		chr11	68930000	68950000		chr10	62520000	62540000		chr11	62400000	62420000
chr10	6370000	6390000		chr11	69060000	69080000		chr10	62560000	62580000		chr11	62530000	62550000
chr10	64100000	64120000		chr11	69190000	69210000		chr10	62830000	62850000		chr11	62690000	62710000
chr10	66300000	66320000		chr1	169310000	169330000		chr10	62860000	62880000		chr11	62950000	62970000
chr10	66700000	66720000		chr1	169320000	169340000		chr10	63020000	63040000		chr11	6310000	6330000
chr10	66760000	66780000		chr11	69410000	69430000		chr10	63100000	63120000		chr1	163650000	163670000
chr10	66770000	66790000		chr11	69470000	69490000		chr10	6340000	6360000		chr11	63710000	63730000
chr10	66970000	66990000		chr11	69710000	69730000		chr10	63520000	63540000		chr11	63720000	63740000
chr10	66990000	67010000		chr11	69840000	69860000		chr10	6370000	6390000		chr1	163880000	163900000
chr10	67190000	67210000		chr11	70020000	70040000		chr10	6380000	6400000		chr11	63890000	63910000
chr10	67300000	67320000		chr11	70040000	70060000		chr10	65290000	65310000		chr1	164130000	164150000
chr10	67310000	67330000		chr11	70210000	70230000		chr10	6590000	6610000		chr11	64250000	64270000
chr10	67440000	67460000		chr11	70440000	70460000		chr10	66260000	66280000		chr11	64780000	64800000
chr10	67450000	67470000		chr11	70770000	70790000		chr10	66290000	66310000		chr11	64790000	64810000
chr10	67590000	67610000		chr11	71840000	71860000		chr10	66700000	66720000		chr11	6510000	6530000
chr10	67600000	67620000		chr11	72000000	72020000		chr10	66760000	66780000		chr11	6520000	6540000
chr10	67730000	67750000		chr11	72010000	72030000		chr10	66770000	66790000		chr1	165220000	165240000
chr10	67740000	67760000		chr1	172090000	172110000		chr10	66970000	66990000		chr1	165840000	165860000
chr10	6780000	6800000		chr1	172140000	172160000		chr10	66990000	67010000		chr1	166220000	166240000
chr10	67890000	67910000		chr11	72240000	72260000		chr10	67180000	67200000		chr1	166230000	166250000
chr10	6800000	6820000		chr1	172580000	172600000		chr10	67300000	67320000		chr1	166370000	166390000
chr10	68340000	68360000		chr1	172770000	172790000		chr10	67310000	67330000		chr1	166660000	166680000
chr10	68630000	68650000		chr1	172790000	172810000		chr10	67440000	67460000		chr1	166810000	166830000
chr10	68790000	68810000		chr11	72860000	72880000		chr10	67450000	67470000		chr1	166820000	166840000
chr10	68810000	68830000		chr1	172980000	173000000		chr10	67580000	67600000		chr1	167160000	167180000
chr10	68820000	68840000		chr11	72980000	73000000		chr10	67600000	67620000		chr1	167680000	167700000
chr10	69100000	69120000		chr1	173020000	173040000		chr10	6770000	6790000		chr1	167690000	167710000
chr10	69110000	69130000		chr1	173200000	173220000		chr10	67730000	67750000		chr11	67780000	67800000
chr10	69300000	69320000		chr1	173220000	173240000		chr10	67800000	67820000		chr1	167920000	167940000
chr10	69310000	69330000		chr1	173950000	173970000		chr10	6800000	6820000		chr1	168290000	168310000
chr10	69430000	69450000		chr1	174300000	174320000		chr10	68340000	68360000		chr11	68650000	68670000
chr10	69630000	69650000		chr1	174550000	174570000		chr10	68630000	68650000		chr11	68930000	68950000
chr10	69750000	69770000		chr11	74970000	74990000		chr10	68780000	68800000		chr11	69060000	69080000
chr10	69760000	69780000		chr11	74980000	75000000		chr10	68810000	68830000		chr11	69190000	69210000
chr10	69770000	69790000		chr11	76000000	76020000		chr10	69100000	69120000		chr11	69200000	69220000
chr10	7000000	7020000		chr11	76030000	76050000		chr10	69110000	69130000		chr1	169320000	169340000
chr10	70010000	70030000		chr11	76570000	76590000		chr10	69300000	69320000		chr11	69350000	69370000
chr10	70040000	70060000		chr11	76750000	76770000		chr10	69310000	69330000		chr1	16940000	16960000
chr10	70260000	70280000		chr11	76880000	76900000		chr10	69420000	69440000		chr11	69410000	69430000
chr10	70420000	70440000		chr11	77260000	77280000		chr10	69450000	69470000		chr11	69440000	69460000
chr10	70670000	70690000		chr11	77310000	77330000		chr10	69610000	69630000		chr11	69570000	69590000
chr10	70690000	70710000		chr11	77490000	77510000		chr10	69750000	69770000		chr11	69690000	69710000
chr10	70860000	70880000		chr11	77610000	77630000		chr10	69770000	69790000		chr11	69720000	69740000
chr10	72430000	72450000		chr11	77620000	77640000		chr10	7000000	7020000		chr11	69820000	69840000
chr10	72550000	72570000		chr11	77780000	77800000		chr10	70010000	70030000		chr11	69830000	69850000
chr10	74370000	74390000		chr11	77980000	78000000		chr10	70040000	70060000		chr11	70020000	70040000
chr10	74380000	74400000		chr11	78360000	78380000		chr10	70260000	70280000		chr11	70030000	70050000
chr10	74490000	74510000		chr11	78620000	78640000		chr10	70420000	70440000		chr11	70210000	70230000
chr10	74610000	74630000		chr11	78630000	78650000		chr10	70670000	70690000		chr1	170350000	170370000
chr10	74620000	74640000		chr11	78780000	78800000		chr10	70690000	70710000		chr11	70570000	70590000
chr10	74960000	74980000		chr11	79010000	79030000		chr10	70860000	70880000		chr11	70770000	70790000
chr10	75010000	75030000		chr11	79020000	79040000		chr10	7380000	7400000		chr11	7100000	7120000
chr10	7510000	7530000		chr1	179360000	179380000		chr10	74370000	74390000		chr1	171450000	171470000
chr10	75170000	75190000		chr11	79510000	79530000		chr10	74610000	74630000		chr11	71840000	71860000
chr10	75410000	75430000		chr11	79800000	79820000		chr10	74620000	74640000		chr11	72000000	72020000
chr10	75430000	75450000		chr11	80030000	80050000		chr10	74950000	74970000		chr11	72010000	72030000
chr10	75670000	75690000		chr11	80180000	80200000		chr10	74990000	75010000		chr1	172090000	172110000
chr10	75710000	75730000		chr1	180220000	180240000		chr10	75000000	75020000		chr1	172140000	172160000
chr10	75720000	75740000		chr1	180230000	180250000		chr10	7500000	7520000		chr11	72240000	72260000
chr10	75890000	75910000		chr11	80230000	80250000		chr10	7510000	7530000		chr1	172770000	172790000
chr10	75910000	75930000		chr1	180440000	180460000		chr10	75170000	75190000		chr11	72850000	72870000
chr10	76030000	76050000		chr1	181770000	181790000		chr10	75410000	75430000		chr11	72980000	73000000
chr10	76200000	76220000		chr1	182170000	182190000		chr10	75420000	75440000		chr1	173190000	173210000
chr10	76210000	76230000		chr1	182480000	182500000		chr10	75680000	75700000		chr1	173260000	173280000
chr10	76230000	76250000		chr11	82700000	82720000		chr10	75720000	75740000		chr1	174070000	174090000
chr10	76260000	76280000		chr1	182720000	182740000		chr10	75890000	75910000		chr1	174240000	174260000
chr10	76490000	76510000		chr1	182780000	182800000		chr10	75970000	75990000		chr1	174300000	174320000
chr10	76520000	76540000		chr11	83110000	83130000		chr10	76210000	76230000		chr1	174550000	174570000
chr10	76530000	76550000		chr1	183170000	183190000		chr10	76250000	76270000		chr11	74970000	74990000
chr10	76710000	76730000		chr11	83350000	83370000		chr10	76510000	76530000		chr11	76000000	76020000
chr10	76730000	76750000		chr11	83740000	83760000		chr10	76570000	76590000		chr11	76010000	76030000
chr10	76960000	76980000		chr11	83880000	83900000		chr10	76710000	76730000		chr11	76750000	76770000
chr10	76970000	76990000		chr1	184040000	184060000		chr10	76730000	76750000		chr11	76880000	76900000
chr10	77080000	77100000		chr11	84320000	84340000		chr10	76960000	76980000		chr11	76890000	76910000
chr10	77400000	77420000		chr1	184410000	184430000		chr10	77080000	77100000		chr11	77260000	77280000
chr10	77440000	77460000		chr11	84620000	84640000		chr10	77400000	77420000		chr11	77270000	77290000
chr10	77620000	77640000		chr11	84690000	84710000		chr10	77670000	77690000		chr11	77310000	77330000
chr10	77660000	77680000		chr11	84720000	84740000		chr10	77870000	77890000		chr1	177540000	177560000
chr10	77870000	77890000		chr1	184900000	184920000		chr10	77910000	77930000		chr11	77990000	78010000
chr10	77920000	77940000		chr11	84940000	84960000		chr10	78070000	78090000		chr11	78110000	78130000
chr10	78070000	78090000		chr11	85150000	85170000		chr10	78990000	79010000		chr11	78310000	78330000
chr10	78210000	78230000		chr11	8570000	8590000		chr10	79120000	79140000		chr11	78340000	78360000
chr10	78600000	78620000		chr1	186080000	186100000		chr10	79270000	79290000		chr11	78360000	78380000
chr10	78980000	79000000		chr11	86280000	86300000		chr10	7940000	7960000		chr11	78620000	78640000
chr10	79120000	79140000		chr11	86480000	86500000		chr10	79410000	79430000		chr11	78630000	78650000
chr10	79270000	79290000		chr1	186600000	186620000		chr10	79420000	79440000		chr11	78780000	78800000
chr10	7940000	7960000		chr11	86880000	86900000		chr10	79590000	79610000		chr1	178930000	178950000
chr10	79410000	79430000		chr11	86890000	86910000		chr10	79610000	79630000		chr11	79010000	79030000
chr10	79430000	79450000		chr11	86930000	86950000		chr10	79720000	79740000		chr11	79020000	79040000
chr10	79590000	79610000		chr1	187010000	187030000		chr10	7980000	8000000		chr1	179360000	179380000
chr10	7960000	7980000		chr11	87220000	87240000		chr10	79850000	79870000		chr11	79600000	79620000
chr10	79610000	79630000		chr11	87270000	87290000		chr10	80010000	80030000		chr11	79800000	79820000
chr10	79850000	79870000		chr11	87400000	87420000		chr10	80020000	80040000		chr11	80010000	80030000
chr10	7990000	8010000		chr11	87410000	87430000		chr10	80140000	80160000		chr11	80030000	80050000
chr10	80010000	80030000		chr1	187930000	187950000		chr10	80150000	80170000		chr11	80180000	80200000
chr10	80020000	80040000		chr11	88040000	88060000		chr10	80180000	80200000		chr1	180220000	180240000
chr10	80150000	80170000		chr1	188560000	188580000		chr10	8030000	8050000		chr1	180230000	180250000
chr10	80170000	80190000		chr11	88920000	88940000		chr10	80630000	80650000		chr1	180440000	180460000
chr10	80620000	80640000		chr11	88940000	88960000		chr10	81450000	81470000		chr1	180450000	180470000
chr10	80640000	80660000		chr11	90490000	90510000		chr10	82070000	82090000		chr1	181760000	181780000
chr10	80800000	80820000		chr1	190830000	190850000		chr10	8220000	8240000		chr1	182170000	182190000
chr10	81420000	81440000		chr1	192560000	192580000		chr10	82210000	82230000		chr1	182490000	182510000
chr10	82070000	82090000		chr1	192720000	192740000		chr10	82350000	82370000		chr1	182690000	182710000
chr10	82080000	82100000		chr1	192730000	192750000		chr10	82800000	82820000		chr11	82700000	82720000
chr10	82210000	82230000		chr1	193110000	193130000		chr10	82820000	82840000		chr1	182780000	182800000
chr10	8230000	8250000		chr1	193150000	193170000		chr10	82980000	83000000		chr11	83100000	83120000
chr10	82350000	82370000		chr1	193380000	193400000		chr10	83030000	83050000		chr1	183170000	183190000
chr10	8240000	8260000		chr1	193390000	193410000		chr10	83230000	83250000		chr11	83350000	83370000
chr10	82410000	82430000		chr11	93730000	93750000		chr10	83250000	83270000		chr1	184040000	184060000
chr10	82660000	82680000		chr11	94130000	94150000		chr10	83260000	83280000		chr11	8430000	8450000
chr10	82820000	82840000		chr11	94180000	94200000		chr10	83460000	83480000		chr11	84320000	84340000
chr10	82980000	83000000		chr11	94390000	94410000		chr10	83590000	83610000		chr1	184450000	184470000
chr10	83030000	83050000		chr11	94460000	94480000		chr10	83890000	83910000		chr11	84690000	84710000
chr10	83230000	83250000		chr11	94530000	94550000		chr10	83910000	83930000		chr1	184900000	184920000
chr10	83240000	83260000		chr1	194930000	194950000		chr10	83930000	83950000		chr11	84950000	84970000
chr10	83270000	83290000		chr1	194940000	194960000		chr10	83980000	84000000		chr11	8570000	8590000
chr10	83460000	83480000		chr11	94970000	94990000		chr10	84080000	84100000		chr11	8580000	8600000
chr10	83920000	83940000		chr1	194990000	195010000		chr10	8420000	8440000		chr1	185840000	185860000
chr10	83930000	83950000		chr11	95230000	95250000		chr10	84270000	84290000		chr1	185860000	185880000
chr10	84080000	84100000		chr11	95510000	95530000		chr10	8440000	8460000		chr1	186080000	186100000
chr10	84090000	84110000		chr11	95710000	95730000		chr10	84490000	84510000		chr11	86280000	86300000
chr10	8420000	8440000		chr11	95930000	95950000		chr10	84560000	84580000		chr1	186600000	186620000
chr10	8440000	8460000		chr11	96890000	96910000		chr10	84580000	84600000		chr11	86880000	86900000
chr10	84550000	84570000		chr11	97040000	97060000		chr10	84640000	84660000		chr1	187010000	187030000
chr10	84630000	84650000		chr11	97540000	97560000		chr10	84660000	84680000		chr11	87200000	87220000
chr10	84650000	84670000		chr11	97600000	97620000		chr10	84830000	84850000		chr11	87240000	87260000
chr10	84830000	84850000		chr11	97870000	97890000		chr10	84840000	84860000		chr11	87410000	87430000
chr10	85100000	85120000		chr11	97880000	97900000		chr10	85100000	85120000		chr11	88020000	88040000
chr10	85120000	85140000		chr11	98050000	98070000		chr10	85120000	85140000		chr1	188560000	188580000
chr10	85360000	85380000		chr11	98870000	98890000		chr10	85350000	85370000		chr11	88910000	88930000
chr10	85420000	85440000		chr11	99430000	99450000		chr10	85410000	85430000		chr11	88930000	88950000
chr10	85520000	85540000		chr12	100630000	100650000		chr10	85510000	85530000		chr11	88940000	88960000
chr10	85740000	85760000		chr12	101110000	101130000		chr10	85740000	85760000		chr11	89160000	89180000
chr10	85750000	85770000		chr12	101120000	101140000		chr10	85750000	85770000		chr1	189200000	189220000
chr10	85790000	85810000		chr12	101340000	101360000		chr10	85910000	85930000		chr11	90480000	90500000
chr10	85910000	85930000		chr12	101390000	101410000		chr10	85920000	85940000		chr11	90500000	90520000
chr10	85920000	85940000		chr12	102310000	102330000		chr10	85940000	85960000		chr1	190830000	190850000
chr10	86130000	86150000		chr12	103200000	103220000		chr10	86120000	86140000		chr1	192720000	192740000
chr10	86470000	86490000		chr12	103210000	103230000		chr10	86140000	86160000		chr1	192730000	192750000
chr10	86970000	86990000		chr12	103690000	103710000		chr10	86460000	86480000		chr1	192880000	192900000
chr10	87000000	87020000		chr12	104110000	104130000		chr10	86480000	86500000		chr1	192990000	193010000
chr10	87040000	87060000		chr12	106270000	106290000		chr10	86960000	86980000		chr1	193110000	193130000
chr10	87100000	87120000		chr12	109400000	109420000		chr10	87040000	87060000		chr1	193120000	193140000
chr10	8710000	8730000		chr12	109410000	109430000		chr10	87110000	87130000		chr1	193150000	193170000
chr10	87290000	87310000		chr12	109540000	109560000		chr10	8720000	8740000		chr1	193380000	193400000
chr10	87300000	87320000		chr12	109560000	109580000		chr10	87290000	87310000		chr1	193390000	193410000
chr10	87540000	87560000		chr12	109780000	109800000		chr10	87310000	87330000		chr1	193400000	193420000
chr10	87580000	87600000		chr12	109980000	110000000		chr10	87570000	87590000		chr1	193630000	193650000
chr10	87600000	87620000		chr12	110130000	110150000		chr10	87600000	87620000		chr1	193960000	193980000
chr10	87790000	87810000		chr12	111610000	111630000		chr10	87770000	87790000		chr11	94180000	94200000
chr10	87810000	87830000		chr12	111810000	111830000		chr10	87790000	87810000		chr11	94390000	94410000
chr10	8790000	8810000		chr12	112070000	112090000		chr10	8780000	8800000		chr11	94520000	94540000
chr10	8810000	8830000		chr12	112090000	112110000		chr10	87820000	87840000		chr11	94810000	94830000
chr10	88230000	88250000		chr12	112260000	112280000		chr10	8790000	8810000		chr11	94870000	94890000
chr10	88900000	88920000		chr12	112950000	112970000		chr10	87960000	87980000		chr1	194950000	194970000
chr10	89080000	89100000		chr12	113710000	113730000		chr10	88180000	88200000		chr11	94980000	95000000
chr10	89120000	89140000		chr12	114380000	114400000		chr10	88240000	88260000		chr11	95110000	95130000
chr10	89280000	89300000		chr12	117270000	117290000		chr10	88770000	88790000		chr11	95120000	95140000
chr10	89590000	89610000		chr12	16800000	16820000		chr10	88900000	88920000		chr11	95240000	95260000
chr10	90150000	90170000		chr12	17000000	17020000		chr10	89080000	89100000		chr11	95510000	95530000
chr10	90170000	90190000		chr12	17260000	17280000		chr10	89100000	89120000		chr11	95710000	95730000
chr10	90180000	90200000		chr12	17350000	17370000		chr10	89120000	89140000		chr11	96890000	96910000
chr10	90490000	90510000		chr12	17540000	17560000		chr10	89280000	89300000		chr11	97030000	97050000
chr10	90500000	90520000		chr12	17550000	17570000		chr10	89520000	89540000		chr11	97040000	97060000
chr10	90700000	90720000		chr12	21320000	21340000		chr10	90150000	90170000		chr11	97540000	97560000
chr10	90730000	90750000		chr12	25380000	25400000		chr10	90180000	90200000		chr11	97600000	97620000
chr10	90990000	91010000		chr12	25760000	25780000		chr10	90490000	90510000		chr11	97610000	97630000
chr10	91750000	91770000		chr12	28010000	28030000		chr10	90500000	90520000		chr11	97850000	97870000
chr10	92100000	92120000		chr12	31240000	31260000		chr10	90710000	90730000		chr11	97870000	97890000
chr10	9210000	9230000		chr12	31250000	31270000		chr10	90740000	90760000		chr11	98050000	98070000
chr10	92170000	92190000		chr12	31260000	31280000		chr10	91000000	91020000		chr11	98300000	98320000
chr10	92470000	92490000		chr12	31670000	31690000		chr10	91750000	91770000		chr11	98320000	98340000
chr10	92490000	92510000		chr12	3220000	3240000		chr10	92110000	92130000		chr11	98530000	98550000
chr10	9250000	9270000		chr12	32630000	32650000		chr10	92160000	92180000		chr11	98690000	98710000
chr10	92730000	92750000		chr1	23290000	23310000		chr10	92470000	92490000		chr11	98870000	98890000
chr10	92740000	92760000		chr12	33050000	33070000		chr10	92490000	92510000		chr1	20660000	20680000
chr10	92870000	92890000		chr1	23310000	23330000		chr10	92610000	92630000		chr1	20880000	20900000
chr10	92890000	92910000		chr12	4070000	4090000		chr10	92730000	92750000		chr12	100620000	100640000
chr10	92920000	92940000		chr12	40750000	40770000		chr10	92740000	92760000		chr12	101100000	101120000
chr10	93030000	93050000		chr12	4080000	4100000		chr10	92870000	92890000		chr12	101120000	101140000
chr10	93040000	93060000		chr12	41160000	41180000		chr10	92900000	92920000		chr12	101350000	101370000
chr10	93260000	93280000		chr12	4220000	4240000		chr10	9290000	9310000		chr12	101390000	101410000
chr10	93270000	93290000		chr12	4230000	4250000		chr10	92930000	92950000		chr12	103200000	103220000
chr10	93450000	93470000		chr12	45300000	45320000		chr10	93030000	93050000		chr12	103210000	103230000
chr10	93630000	93650000		chr12	4760000	4780000		chr10	93040000	93060000		chr12	104110000	104130000
chr10	93650000	93670000		chr12	53090000	53110000		chr10	93260000	93280000		chr12	106270000	106290000
chr10	93660000	93680000		chr12	53100000	53120000		chr10	93270000	93290000		chr12	109400000	109420000
chr10	93840000	93860000		chr12	53730000	53750000		chr10	93420000	93440000		chr12	109410000	109430000
chr10	93860000	93880000		chr12	55250000	55270000		chr10	93440000	93460000		chr12	109550000	109570000
chr10	9400000	9420000		chr12	55780000	55800000		chr10	93580000	93600000		chr12	109560000	109580000
chr10	94060000	94080000		chr12	55790000	55810000		chr10	93620000	93640000		chr12	109780000	109800000
chr10	94080000	94100000		chr12	56590000	56610000		chr10	93660000	93680000		chr12	110130000	110150000
chr10	94240000	94260000		chr12	60310000	60330000		chr10	93840000	93860000		chr12	111600000	111620000
chr10	9430000	9450000		chr12	66010000	66030000		chr10	93850000	93870000		chr12	112070000	112090000
chr10	94400000	94420000		chr12	70250000	70270000		chr10	94060000	94080000		chr12	112090000	112110000
chr10	94410000	94430000		chr12	70450000	70470000		chr10	94100000	94120000		chr12	112260000	112280000
chr10	94420000	94440000		chr12	70680000	70700000		chr10	9430000	9450000		chr12	112600000	112620000
chr10	94440000	94460000		chr12	70810000	70830000		chr10	94410000	94430000		chr12	112610000	112630000
chr10	9480000	9500000		chr12	70820000	70840000		chr10	94440000	94460000		chr12	113040000	113060000
chr10	94930000	94950000		chr12	70990000	71010000		chr10	9490000	9510000		chr12	113870000	113890000
chr10	94980000	95000000		chr12	72030000	72050000		chr10	94930000	94950000		chr12	114380000	114400000
chr10	94990000	95010000		chr12	73180000	73200000		chr10	94970000	94990000		chr12	117270000	117290000
chr10	95330000	95350000		chr12	73750000	73770000		chr10	94980000	95000000		chr12	117640000	117660000
chr10	95350000	95370000		chr12	73910000	73930000		chr10	95000000	95020000		chr12	120750000	120770000
chr10	95520000	95540000		chr12	74200000	74220000		chr10	95200000	95220000		chr12	13240000	13260000
chr10	95550000	95570000		chr12	74370000	74390000		chr10	95340000	95360000		chr12	16810000	16830000
chr10	95560000	95580000		chr12	75410000	75430000		chr10	95350000	95370000		chr12	16990000	17010000
chr10	95650000	95670000		chr12	76270000	76290000		chr10	95490000	95510000		chr12	17540000	17560000
chr10	95670000	95690000		chr12	77350000	77370000		chr10	95510000	95530000		chr12	17550000	17570000
chr10	95840000	95860000		chr12	77920000	77940000		chr10	95650000	95670000		chr12	25380000	25400000
chr10	96060000	96080000		chr12	78060000	78080000		chr10	95660000	95680000		chr12	25650000	25670000
chr10	96070000	96090000		chr12	78320000	78340000		chr10	95840000	95860000		chr12	25760000	25780000
chr10	96400000	96420000		chr12	78340000	78360000		chr10	96060000	96080000		chr12	28020000	28040000
chr10	96770000	96790000		chr12	79830000	79850000		chr10	96070000	96090000		chr12	31240000	31260000
chr10	96780000	96800000		chr12	80260000	80280000		chr10	9610000	9630000		chr12	31250000	31270000
chr10	96800000	96820000		chr12	80380000	80400000		chr10	9620000	9640000		chr12	31260000	31280000
chr10	97140000	97160000		chr12	81220000	81240000		chr10	96390000	96410000		chr12	32170000	32190000
chr10	97990000	98010000		chr12	81230000	81250000		chr10	96780000	96800000		chr12	32180000	32200000
chr10	98450000	98470000		chr12	81310000	81330000		chr10	96860000	96880000		chr12	3220000	3240000
chr10	98610000	98630000		chr12	81530000	81550000		chr10	97130000	97150000		chr12	32320000	32340000
chr10	99060000	99080000		chr12	82030000	82050000		chr10	97960000	97980000		chr12	32620000	32640000
chr10	99460000	99480000		chr12	82050000	82070000		chr10	98370000	98390000		chr12	32630000	32650000
chr10	99620000	99640000		chr12	82680000	82700000		chr10	98440000	98460000		chr1	23300000	23320000
chr1	100070000	100090000		chr12	82870000	82890000		chr10	98540000	98560000		chr12	33050000	33070000
chr1	10090000	10110000		chr12	8300000	8320000		chr10	98610000	98630000		chr1	23310000	23330000
chr1	10210000	10230000		chr12	8310000	8330000		chr10	99060000	99080000		chr12	33820000	33840000
chr1	10460000	10480000		chr12	8500000	8520000		chr10	99470000	99490000		chr12	3410000	3430000
chr1	106490000	106510000		chr12	85010000	85030000		chr10	99620000	99640000		chr12	36870000	36890000
chr1	106840000	106860000		chr12	85280000	85300000		chr1	100070000	100090000		chr12	4070000	4090000
chr1	106870000	106890000		chr12	85440000	85460000		chr1	100080000	100100000		chr12	40750000	40770000
chr1	10750000	10770000		chr12	85610000	85630000		chr1	100240000	100260000		chr12	4080000	4100000
chr1	107510000	107530000		chr12	85620000	85640000		chr1	10210000	10230000		chr12	40930000	40950000
chr1	107610000	107630000		chr12	85780000	85800000		chr1	10430000	10450000		chr12	41160000	41180000
chr1	107750000	107770000		chr12	85940000	85960000		chr1	106500000	106520000		chr12	4220000	4240000
chr1	107920000	107940000		chr12	85950000	85970000		chr1	106840000	106860000		chr12	4820000	4840000
chr1	107930000	107950000		chr12	86100000	86120000		chr1	106870000	106890000		chr12	53090000	53110000
chr1	107950000	107970000		chr12	86440000	86460000		chr1	106940000	106960000		chr12	53100000	53120000
chr1	10800000	10820000		chr12	86660000	86680000		chr1	107250000	107270000		chr12	53690000	53710000
chr1	108280000	108300000		chr12	86820000	86840000		chr1	10750000	10770000		chr12	55780000	55800000
chr1	108300000	108320000		chr12	87150000	87170000		chr1	107520000	107540000		chr12	60130000	60150000
chr1	108640000	108660000		chr12	87430000	87450000		chr1	107630000	107650000		chr12	60310000	60330000
chr1	108780000	108800000		chr12	88770000	88790000		chr1	107920000	107940000		chr12	66010000	66030000
chr1	109500000	109520000		chr12	9020000	9040000		chr1	107950000	107970000		chr12	70450000	70470000
chr11	100000000	100020000		chr12	9030000	9050000		chr1	10800000	10820000		chr12	70680000	70700000
chr11	100010000	100030000		chr12	9570000	9590000		chr1	108280000	108300000		chr12	70810000	70830000
chr11	100150000	100170000		chr12	99850000	99870000		chr1	108300000	108320000		chr12	70820000	70840000
chr11	100180000	100200000		chr1	30990000	31010000		chr1	108400000	108420000		chr12	70990000	71010000
chr11	100410000	100430000		chr13	100100000	100120000		chr1	108610000	108630000		chr12	71910000	71930000
chr11	100560000	100580000		chr13	100110000	100130000		chr1	108640000	108660000		chr12	72020000	72040000
chr11	100570000	100590000		chr13	100280000	100300000		chr1	109110000	109130000		chr12	72230000	72250000
chr11	100920000	100940000		chr13	101420000	101440000		chr1	109370000	109390000		chr12	73180000	73200000
chr11	101300000	101320000		chr13	101600000	101620000		chr11	100010000	100030000		chr12	73750000	73770000
chr11	101440000	101460000		chr13	102450000	102470000		chr11	100150000	100170000		chr12	75400000	75420000
chr11	101600000	101620000		chr13	102460000	102480000		chr11	100410000	100430000		chr12	75410000	75430000
chr11	101820000	101840000		chr13	103690000	103710000		chr11	100550000	100570000		chr12	77450000	77470000
chr11	102310000	102330000		chr13	104120000	104140000		chr11	100560000	100580000		chr12	77690000	77710000
chr11	102540000	102560000		chr13	104880000	104900000		chr11	100930000	100950000		chr12	78050000	78070000
chr11	102560000	102580000		chr13	108670000	108690000		chr11	101050000	101070000		chr12	78060000	78080000
chr11	102580000	102600000		chr13	108820000	108840000		chr11	101290000	101310000		chr12	78320000	78340000
chr11	102720000	102740000		chr13	108930000	108950000		chr11	101480000	101500000		chr12	78340000	78360000
chr11	102740000	102760000		chr13	108940000	108960000		chr11	101610000	101630000		chr12	80390000	80410000
chr11	102910000	102930000		chr13	110680000	110700000		chr11	101820000	101840000		chr12	81200000	81220000
chr11	102940000	102960000		chr13	110690000	110710000		chr11	101830000	101850000		chr12	81220000	81240000
chr11	102950000	102970000		chr13	111170000	111190000		chr11	101990000	102010000		chr12	81230000	81250000
chr11	103180000	103200000		chr13	112190000	112210000		chr11	102300000	102320000		chr12	81320000	81340000
chr11	103190000	103210000		chr13	113440000	113460000		chr11	102540000	102560000		chr12	81530000	81550000
chr11	103470000	103490000		chr13	113820000	113840000		chr11	102550000	102570000		chr12	82050000	82070000
chr11	103610000	103630000		chr13	114400000	114420000		chr11	102720000	102740000		chr12	82570000	82590000
chr11	103790000	103810000		chr13	115240000	115260000		chr11	102730000	102750000		chr12	82680000	82700000
chr11	103820000	103840000		chr13	115590000	115610000		chr11	102910000	102930000		chr12	82870000	82890000
chr11	104060000	104080000		chr13	13940000	13960000		chr11	102950000	102970000		chr12	8300000	8320000
chr11	104150000	104170000		chr13	15850000	15870000		chr11	103180000	103200000		chr12	85020000	85040000
chr11	104330000	104350000		chr13	17780000	17800000		chr11	103190000	103210000		chr12	85280000	85300000
chr11	104430000	104450000		chr13	17890000	17910000		chr11	103450000	103470000		chr12	85290000	85310000
chr11	104970000	104990000		chr13	18080000	18100000		chr11	103480000	103500000		chr12	85440000	85460000
chr11	105210000	105230000		chr13	21610000	21630000		chr11	103600000	103620000		chr12	85620000	85640000
chr11	105440000	105460000		chr13	23850000	23870000		chr11	103610000	103630000		chr12	85650000	85670000
chr11	105480000	105500000		chr13	24370000	24390000		chr11	103780000	103800000		chr12	85780000	85800000
chr11	105760000	105780000		chr13	28500000	28520000		chr11	103800000	103820000		chr12	85940000	85960000
chr11	105770000	105790000		chr13	29030000	29050000		chr11	103820000	103840000		chr12	85950000	85970000
chr11	105900000	105920000		chr13	29040000	29060000		chr11	104060000	104080000		chr12	86100000	86120000
chr11	106350000	106370000		chr13	30630000	30650000		chr11	104190000	104210000		chr12	86420000	86440000
chr11	106490000	106510000		chr13	31060000	31080000		chr11	104330000	104350000		chr12	86660000	86680000
chr11	106620000	106640000		chr13	31840000	31860000		chr11	104440000	104460000		chr12	87150000	87170000
chr11	106640000	106660000		chr13	32940000	32960000		chr11	104600000	104620000		chr12	87430000	87450000
chr11	106850000	106870000		chr13	34960000	34980000		chr11	104970000	104990000		chr12	9030000	9050000
chr11	106880000	106900000		chr13	35830000	35850000		chr11	105200000	105220000		chr12	9570000	9590000
chr11	107030000	107050000		chr13	3610000	3630000		chr11	105440000	105460000		chr1	30990000	31010000
chr11	107040000	107060000		chr13	36800000	36820000		chr11	105490000	105510000		chr13	100100000	100120000
chr11	107320000	107340000		chr1	33710000	33730000		chr11	105750000	105770000		chr13	100110000	100130000
chr11	107340000	107360000		chr13	37740000	37760000		chr11	105760000	105780000		chr13	100270000	100290000
chr11	107460000	107480000		chr13	37760000	37780000		chr11	105900000	105920000		chr13	100280000	100300000
chr11	107480000	107500000		chr13	38120000	38140000		chr11	106100000	106120000		chr13	100770000	100790000
chr11	107650000	107670000		chr13	38710000	38730000		chr11	106120000	106140000		chr13	101420000	101440000
chr11	107710000	107730000		chr13	38740000	38760000		chr11	106240000	106260000		chr13	101590000	101610000
chr11	107850000	107870000		chr13	3880000	3900000		chr11	106260000	106280000		chr13	102450000	102470000
chr11	107860000	107880000		chr13	41100000	41120000		chr11	106490000	106510000		chr13	102460000	102480000
chr11	108260000	108280000		chr13	41330000	41350000		chr11	106620000	106640000		chr13	103690000	103710000
chr11	108290000	108310000		chr13	42390000	42410000		chr11	106630000	106650000		chr13	104110000	104130000
chr11	108390000	108410000		chr13	43250000	43270000		chr11	106640000	106660000		chr13	104890000	104910000
chr11	108730000	108750000		chr13	43480000	43500000		chr11	106870000	106890000		chr13	105010000	105030000
chr11	108760000	108780000		chr13	43640000	43660000		chr11	106890000	106910000		chr13	107710000	107730000
chr11	108770000	108790000		chr1	34480000	34500000		chr11	107030000	107050000		chr13	108660000	108680000
chr11	109050000	109070000		chr1	34500000	34520000		chr11	107040000	107060000		chr13	108670000	108690000
chr11	109060000	109080000		chr13	45080000	45100000		chr11	107330000	107350000		chr13	108680000	108700000
chr11	109080000	109100000		chr13	46050000	46070000		chr11	107340000	107360000		chr13	108930000	108950000
chr11	109090000	109110000		chr13	46060000	46080000		chr11	107460000	107480000		chr13	110680000	110700000
chr11	109290000	109310000		chr13	46750000	46770000		chr11	107470000	107490000		chr13	111170000	111190000
chr11	109300000	109320000		chr13	47120000	47140000		chr11	107660000	107680000		chr13	112190000	112210000
chr11	109450000	109470000		chr13	47190000	47210000		chr11	107860000	107880000		chr13	113440000	113460000
chr11	109460000	109480000		chr13	48720000	48740000		chr11	108260000	108280000		chr13	113450000	113470000
chr11	109500000	109520000		chr13	49280000	49300000		chr11	108290000	108310000		chr13	113580000	113600000
chr11	109710000	109730000		chr13	49290000	49310000		chr11	108300000	108320000		chr13	113700000	113720000
chr11	109720000	109740000		chr13	49510000	49530000		chr11	108760000	108780000		chr13	113820000	113840000
chr11	109730000	109750000		chr13	51500000	51520000		chr11	108770000	108790000		chr13	113830000	113850000
chr11	109970000	109990000		chr13	51730000	51750000		chr11	109050000	109070000		chr13	114390000	114410000
chr11	110120000	110140000		chr13	53070000	53090000		chr11	109070000	109090000		chr13	114400000	114420000
chr11	110220000	110240000		chr13	53460000	53480000		chr11	109080000	109100000		chr13	115230000	115250000
chr11	110350000	110370000		chr13	54140000	54160000		chr11	109090000	109110000		chr13	115600000	115620000
chr11	110390000	110410000		chr13	54150000	54170000		chr11	109290000	109310000		chr13	15540000	15560000
chr11	110900000	110920000		chr13	54550000	54570000		chr11	109300000	109320000		chr13	15850000	15870000
chr11	110930000	110950000		chr13	54650000	54670000		chr11	109440000	109460000		chr13	18080000	18100000
chr1	11110000	11130000		chr13	54770000	54790000		chr11	109460000	109480000		chr13	21610000	21630000
chr11	111360000	111380000		chr13	54780000	54800000		chr11	109500000	109520000		chr13	21620000	21640000
chr11	111390000	111410000		chr13	54790000	54810000		chr11	109710000	109730000		chr13	23660000	23680000
chr11	11200000	11220000		chr13	55420000	55440000		chr11	109720000	109740000		chr13	23820000	23840000
chr11	112620000	112640000		chr13	55630000	55650000		chr11	109970000	109990000		chr13	23850000	23870000
chr11	112630000	112650000		chr13	55690000	55710000		chr11	110110000	110130000		chr13	24370000	24390000
chr11	112820000	112840000		chr13	58220000	58240000		chr11	110120000	110140000		chr13	24850000	24870000
chr11	112830000	112850000		chr13	5840000	5860000		chr11	110160000	110180000		chr13	28490000	28510000
chr11	113010000	113030000		chr13	58480000	58500000		chr11	110340000	110360000		chr13	29030000	29050000
chr11	113020000	113040000		chr13	5850000	5870000		chr11	110380000	110400000		chr13	29040000	29060000
chr11	11330000	11350000		chr13	59870000	59890000		chr11	110890000	110910000		chr13	29930000	29950000
chr11	113490000	113510000		chr13	59920000	59940000		chr11	110920000	110940000		chr13	30630000	30650000
chr11	113500000	113520000		chr13	59930000	59950000		chr11	111370000	111390000		chr13	32940000	32960000
chr11	113550000	113570000		chr13	60260000	60280000		chr11	11200000	11220000		chr13	34250000	34270000
chr11	113670000	113690000		chr13	60270000	60290000		chr1	11120000	11140000		chr13	34950000	34970000
chr11	113680000	113700000		chr13	60550000	60570000		chr11	112050000	112070000		chr13	35830000	35850000
chr11	113710000	113730000		chr1	36110000	36130000		chr11	112620000	112640000		chr13	36810000	36830000
chr11	113940000	113960000		chr1	36180000	36200000		chr11	112630000	112650000		chr1	33710000	33730000
chr11	114500000	114520000		chr13	62640000	62660000		chr11	113010000	113030000		chr13	37750000	37770000
chr11	114510000	114530000		chr1	36350000	36370000		chr11	113030000	113050000		chr13	37760000	37780000
chr11	115200000	115220000		chr13	63520000	63540000		chr11	11330000	11350000		chr13	37900000	37920000
chr11	115320000	115340000		chr13	63650000	63670000		chr11	113490000	113510000		chr13	37910000	37930000
chr11	115460000	115480000		chr13	63900000	63920000		chr11	113500000	113520000		chr13	38710000	38730000
chr11	115730000	115750000		chr13	64230000	64250000		chr11	113670000	113690000		chr13	38720000	38740000
chr11	115740000	115760000		chr13	64240000	64260000		chr11	113680000	113700000		chr13	38750000	38770000
chr11	115870000	115890000		chr13	64530000	64550000		chr11	113710000	113730000		chr13	3880000	3900000
chr11	115950000	115970000		chr13	6530000	6550000		chr11	113910000	113930000		chr13	41100000	41120000
chr11	116160000	116180000		chr1	36550000	36570000		chr11	114510000	114530000		chr13	42130000	42150000
chr11	116320000	116340000		chr1	36750000	36770000		chr11	115200000	115220000		chr13	42390000	42410000
chr11	116340000	116360000		chr13	68710000	68730000		chr11	115320000	115340000		chr13	43230000	43250000
chr11	116480000	116500000		chr13	70970000	70990000		chr11	115460000	115480000		chr13	43250000	43270000
chr11	116490000	116510000		chr13	72750000	72770000		chr11	115730000	115750000		chr13	43490000	43510000
chr11	116690000	116710000		chr13	74060000	74080000		chr11	115740000	115760000		chr13	43640000	43660000
chr11	11670000	11690000		chr13	74450000	74470000		chr11	115870000	115890000		chr1	34480000	34500000
chr11	116720000	116740000		chr13	74700000	74720000		chr11	115990000	116010000		chr13	44810000	44830000
chr11	116900000	116920000		chr13	74760000	74780000		chr11	116160000	116180000		chr1	34500000	34520000
chr11	11690000	11710000		chr1	38050000	38070000		chr11	116320000	116340000		chr13	4590000	4610000
chr11	116910000	116930000		chr1	38170000	38190000		chr11	116390000	116410000		chr13	46050000	46070000
chr11	116920000	116940000		chr13	81910000	81930000		chr11	116490000	116510000		chr13	46060000	46080000
chr11	117050000	117070000		chr13	85320000	85340000		chr11	116690000	116710000		chr13	46760000	46780000
chr11	117070000	117090000		chr13	89860000	89880000		chr11	11670000	11690000		chr13	47120000	47140000
chr11	117210000	117230000		chr13	90210000	90230000		chr11	116910000	116930000		chr13	48720000	48740000
chr11	117230000	117250000		chr1	39030000	39050000		chr11	117050000	117070000		chr13	49280000	49300000
chr11	117530000	117550000		chr1	39040000	39060000		chr11	117070000	117090000		chr13	49290000	49310000
chr11	117670000	117690000		chr13	91050000	91070000		chr11	117210000	117230000		chr1	34930000	34950000
chr11	117700000	117720000		chr13	91060000	91080000		chr11	117220000	117240000		chr13	51280000	51300000
chr11	117880000	117900000		chr13	91490000	91510000		chr11	117230000	117250000		chr13	51500000	51520000
chr11	117930000	117950000		chr13	91590000	91610000		chr11	117510000	117530000		chr13	51730000	51750000
chr11	118090000	118110000		chr13	91600000	91620000		chr11	117530000	117550000		chr13	52110000	52130000
chr11	118120000	118140000		chr13	91930000	91950000		chr11	117680000	117700000		chr13	53060000	53080000
chr11	118260000	118280000		chr13	93600000	93620000		chr11	117690000	117710000		chr13	54160000	54180000
chr11	118280000	118300000		chr1	39410000	39430000		chr11	117700000	117720000		chr13	54550000	54570000
chr11	118330000	118350000		chr1	39420000	39440000		chr11	117890000	117910000		chr13	54790000	54810000
chr11	118350000	118370000		chr13	94530000	94550000		chr11	117930000	117950000		chr13	55420000	55440000
chr11	118600000	118620000		chr13	94540000	94560000		chr11	118090000	118110000		chr13	55630000	55650000
chr11	118640000	118660000		chr13	94810000	94830000		chr11	118120000	118140000		chr13	55690000	55710000
chr11	118820000	118840000		chr13	94820000	94840000		chr11	118260000	118280000		chr13	55820000	55840000
chr11	118830000	118850000		chr1	39570000	39590000		chr11	118340000	118360000		chr13	58220000	58240000
chr11	118850000	118870000		chr1	39580000	39600000		chr11	118370000	118390000		chr13	5840000	5860000
chr11	11890000	11910000		chr13	96130000	96150000		chr11	118600000	118620000		chr13	58480000	58500000
chr11	119050000	119070000		chr13	98000000	98020000		chr11	118630000	118650000		chr13	5850000	5870000
chr11	119120000	119140000		chr13	9830000	9850000		chr11	118820000	118840000		chr13	5860000	5880000
chr11	11930000	11950000		chr13	99070000	99090000		chr11	118830000	118850000		chr13	59200000	59220000
chr11	119320000	119340000		chr13	99340000	99360000		chr11	118850000	118870000		chr13	59870000	59890000
chr11	119340000	119360000		chr13	99680000	99700000		chr11	119070000	119090000		chr13	59910000	59930000
chr11	119480000	119500000		chr13	99880000	99900000		chr11	119120000	119140000		chr13	59930000	59950000
chr11	119640000	119660000		chr14	102050000	102070000		chr11	119300000	119320000		chr13	60260000	60280000
chr11	119750000	119770000		chr14	103450000	103470000		chr11	11930000	11950000		chr13	60270000	60290000
chr11	119850000	119870000		chr14	106280000	106300000		chr11	119340000	119360000		chr13	60550000	60570000
chr11	120220000	120240000		chr14	115430000	115450000		chr11	119470000	119490000		chr1	36180000	36200000
chr11	120310000	120330000		chr14	120870000	120890000		chr11	119650000	119670000		chr13	62650000	62670000
chr11	120320000	120340000		chr14	121620000	121640000		chr11	119750000	119770000		chr1	36350000	36370000
chr11	120460000	120480000		chr14	122190000	122210000		chr11	119960000	119980000		chr13	63520000	63540000
chr11	120650000	120670000		chr14	122270000	122290000		chr11	120200000	120220000		chr13	63650000	63670000
chr11	120670000	120690000		chr14	122570000	122590000		chr11	120320000	120340000		chr13	63900000	63920000
chr11	120890000	120910000		chr14	123310000	123330000		chr11	120460000	120480000		chr13	63910000	63930000
chr11	121050000	121070000		chr14	12370000	12390000		chr11	120470000	120490000		chr13	64240000	64260000
chr11	121070000	121090000		chr14	14950000	14970000		chr11	120650000	120670000		chr1	36550000	36570000
chr11	121170000	121190000		chr14	15160000	15180000		chr11	120660000	120680000		chr13	70960000	70980000
chr11	121320000	121340000		chr14	20630000	20650000		chr11	120890000	120910000		chr13	70970000	70990000
chr11	121330000	121350000		chr14	20640000	20660000		chr11	121050000	121070000		chr13	74060000	74080000
chr11	121440000	121460000		chr14	20890000	20910000		chr11	121070000	121090000		chr1	37470000	37490000
chr11	121480000	121500000		chr14	21190000	21210000		chr11	121090000	121110000		chr13	74750000	74770000
chr11	121650000	121670000		chr14	21350000	21370000		chr11	121300000	121320000		chr13	75830000	75850000
chr11	121660000	121680000		chr14	21490000	21510000		chr11	121310000	121330000		chr13	76220000	76240000
chr11	12180000	12200000		chr14	21520000	21540000		chr11	121320000	121340000		chr13	78320000	78340000
chr11	121830000	121850000		chr14	21860000	21880000		chr11	121460000	121480000		chr13	81780000	81800000
chr11	12230000	12250000		chr14	22550000	22570000		chr11	121480000	121500000		chr13	81910000	81930000
chr11	12440000	12460000		chr14	22660000	22680000		chr11	121660000	121680000		chr13	81920000	81940000
chr11	12470000	12490000		chr14	23620000	23640000		chr11	12180000	12200000		chr13	85320000	85340000
chr11	12660000	12680000		chr14	25580000	25600000		chr11	121830000	121850000		chr13	85420000	85440000
chr1	113540000	113560000		chr14	25760000	25780000		chr11	12250000	12270000		chr13	90210000	90230000
chr1	114290000	114310000		chr14	26260000	26280000		chr11	12380000	12400000		chr1	39030000	39050000
chr11	16390000	16410000		chr14	27480000	27500000		chr1	113540000	113560000		chr1	39040000	39060000
chr11	16640000	16660000		chr14	28240000	28260000		chr1	114330000	114350000		chr13	91050000	91070000
chr11	16800000	16820000		chr14	28340000	28360000		chr11	16130000	16150000		chr13	91600000	91620000
chr11	16830000	16850000		chr14	29300000	29320000		chr1	11620000	11640000		chr13	91930000	91950000
chr11	16850000	16870000		chr14	30780000	30800000		chr1	116260000	116280000		chr13	93110000	93130000
chr11	17120000	17140000		chr1	43130000	43150000		chr11	16320000	16340000		chr1	39410000	39430000
chr11	17150000	17170000		chr14	31350000	31370000		chr11	16400000	16420000		chr13	94250000	94270000
chr11	17860000	17880000		chr1	43150000	43170000		chr11	16640000	16660000		chr13	94530000	94550000
chr11	18040000	18060000		chr14	31510000	31530000		chr11	16830000	16850000		chr13	94820000	94840000
chr11	18740000	18760000		chr14	31750000	31770000		chr11	16850000	16870000		chr13	95120000	95140000
chr11	18760000	18780000		chr14	31820000	31840000		chr1	116880000	116900000		chr1	39580000	39600000
chr11	18910000	18930000		chr14	32000000	32020000		chr11	17140000	17160000		chr13	96130000	96150000
chr11	18920000	18940000		chr14	32050000	32070000		chr11	17350000	17370000		chr1	39620000	39640000
chr11	19670000	19690000		chr14	32290000	32310000		chr11	17550000	17570000		chr13	97430000	97450000
chr11	19700000	19720000		chr14	32300000	32320000		chr11	17580000	17600000		chr13	97890000	97910000
chr11	19970000	19990000		chr14	32440000	32460000		chr11	17820000	17840000		chr13	9830000	9850000
chr11	20010000	20030000		chr14	32880000	32900000		chr1	117990000	118010000		chr13	98520000	98540000
chr1	120200000	120220000		chr14	33000000	33020000		chr11	18040000	18060000		chr13	99070000	99090000
chr11	20300000	20320000		chr14	33010000	33030000		chr1	118220000	118240000		chr13	99340000	99360000
chr11	20330000	20350000		chr14	34250000	34270000		chr11	18710000	18730000		chr13	99570000	99590000
chr1	120380000	120400000		chr1	43490000	43510000		chr11	18920000	18940000		chr13	99890000	99910000
chr1	120440000	120460000		chr14	35370000	35390000		chr11	19310000	19330000		chr1	40830000	40850000
chr11	20580000	20600000		chr14	35400000	35420000		chr11	19490000	19510000		chr14	102040000	102060000
chr1	120640000	120660000		chr14	37670000	37690000		chr11	19650000	19670000		chr14	106280000	106300000
chr1	120660000	120680000		chr14	37930000	37950000		chr11	19670000	19690000		chr14	118530000	118550000
chr11	20660000	20680000		chr1	44150000	44170000		chr11	19700000	19720000		chr14	120870000	120890000
chr11	20800000	20820000		chr14	45930000	45950000		chr11	19980000	20000000		chr14	121620000	121640000
chr11	20810000	20830000		chr14	45990000	46010000		chr11	20000000	20020000		chr14	122180000	122200000
chr1	120960000	120980000		chr14	47390000	47410000		chr11	20010000	20030000		chr14	122580000	122600000
chr1	120970000	120990000		chr14	47880000	47900000		chr11	20120000	20140000		chr14	12370000	12390000
chr11	21170000	21190000		chr14	48020000	48040000		chr11	20130000	20150000		chr14	19150000	19170000
chr1	121330000	121350000		chr14	48030000	48050000		chr11	20300000	20320000		chr14	19160000	19180000
chr11	21360000	21380000		chr14	48170000	48190000		chr11	20310000	20330000		chr14	20890000	20910000
chr1	121420000	121440000		chr14	48180000	48200000		chr11	20330000	20350000		chr14	21150000	21170000
chr11	21470000	21490000		chr14	48730000	48750000		chr1	120500000	120520000		chr14	21350000	21370000
chr11	21480000	21500000		chr14	49790000	49810000		chr11	20590000	20610000		chr14	21490000	21510000
chr11	21880000	21900000		chr14	51390000	51410000		chr1	120640000	120660000		chr14	21500000	21520000
chr1	121890000	121910000		chr14	51410000	51430000		chr11	20640000	20660000		chr14	21530000	21550000
chr11	21890000	21910000		chr14	51540000	51560000		chr11	20650000	20670000		chr14	21860000	21880000
chr1	122030000	122050000		chr14	51700000	51720000		chr1	120660000	120680000		chr14	22300000	22320000
chr1	122040000	122060000		chr14	51710000	51730000		chr11	20810000	20830000		chr14	22550000	22570000
chr1	122050000	122070000		chr14	52490000	52510000		chr1	120960000	120980000		chr14	22790000	22810000
chr11	22080000	22100000		chr14	52640000	52660000		chr1	120980000	121000000		chr14	23620000	23640000
chr11	22100000	22120000		chr1	45360000	45380000		chr11	21120000	21140000		chr14	25590000	25610000
chr1	122210000	122230000		chr14	54840000	54860000		chr1	121160000	121180000		chr14	25760000	25780000
chr1	122220000	122240000		chr14	55070000	55090000		chr11	21170000	21190000		chr14	26260000	26280000
chr1	122440000	122460000		chr14	55290000	55310000		chr11	21180000	21200000		chr14	27480000	27500000
chr1	122470000	122490000		chr14	55300000	55320000		chr1	121320000	121340000		chr14	28240000	28260000
chr11	22500000	22520000		chr14	55700000	55720000		chr11	21350000	21370000		chr14	28310000	28330000
chr11	22520000	22540000		chr14	55710000	55730000		chr1	121410000	121430000		chr1	42900000	42920000
chr11	22860000	22880000		chr14	56080000	56100000		chr1	121430000	121450000		chr14	29300000	29320000
chr11	22890000	22910000		chr14	56150000	56170000		chr11	21490000	21510000		chr14	30780000	30800000
chr1	123070000	123090000		chr14	56170000	56190000		chr1	121570000	121590000		chr14	31280000	31300000
chr1	123080000	123100000		chr14	57700000	57720000		chr1	121590000	121610000		chr14	31800000	31820000
chr1	123100000	123120000		chr14	58270000	58290000		chr11	21870000	21890000		chr14	32050000	32070000
chr11	23140000	23160000		chr14	58280000	58300000		chr1	121880000	121900000		chr14	32290000	32310000
chr1	123300000	123320000		chr1	45840000	45860000		chr11	21880000	21900000		chr14	32440000	32460000
chr1	123310000	123330000		chr14	58610000	58630000		chr1	121890000	121910000		chr14	32880000	32900000
chr1	123440000	123460000		chr14	58630000	58650000		chr1	122040000	122060000		chr14	34880000	34900000
chr1	123450000	123470000		chr14	59810000	59830000		chr1	122050000	122070000		chr14	35360000	35380000
chr11	23560000	23580000		chr14	60200000	60220000		chr11	22090000	22110000		chr14	37660000	37680000
chr11	23860000	23880000		chr14	60210000	60230000		chr11	22110000	22130000		chr14	37930000	37950000
chr11	25920000	25940000		chr14	60870000	60890000		chr11	22160000	22180000		chr1	43980000	44000000
chr11	26770000	26790000		chr14	61400000	61420000		chr1	122220000	122240000		chr1	44140000	44160000
chr11	27040000	27060000		chr14	62160000	62180000		chr1	122230000	122250000		chr1	44150000	44170000
chr1	127250000	127270000		chr14	62250000	62270000		chr11	22330000	22350000		chr14	45930000	45950000
chr1	127470000	127490000		chr14	64150000	64170000		chr1	122430000	122450000		chr14	45960000	45980000
chr1	127480000	127500000		chr14	64460000	64480000		chr1	122440000	122460000		chr14	46370000	46390000
chr1	127490000	127510000		chr14	65760000	65780000		chr1	122470000	122490000		chr14	46380000	46400000
chr1	127660000	127680000		chr14	66210000	66230000		chr11	22500000	22520000		chr14	46990000	47010000
chr1	128300000	128320000		chr14	66440000	66460000		chr11	22520000	22540000		chr14	47000000	47020000
chr1	12830000	12850000		chr14	66920000	66940000		chr11	22860000	22880000		chr14	47400000	47420000
chr1	128320000	128340000		chr14	67390000	67410000		chr11	22890000	22910000		chr14	47430000	47450000
chr11	28480000	28500000		chr14	67610000	67630000		chr1	123060000	123080000		chr14	47880000	47900000
chr11	28650000	28670000		chr14	68330000	68350000		chr1	123090000	123110000		chr14	48170000	48190000
chr1	128840000	128860000		chr14	68550000	68570000		chr11	23150000	23170000		chr14	48730000	48750000
chr1	128890000	128910000		chr14	69950000	69970000		chr11	23170000	23190000		chr14	51390000	51410000
chr1	128900000	128920000		chr14	70100000	70120000		chr11	23200000	23220000		chr14	51700000	51720000
chr11	29010000	29030000		chr14	70520000	70540000		chr1	123300000	123320000		chr14	52490000	52510000
chr1	129070000	129090000		chr14	70550000	70570000		chr1	123320000	123340000		chr14	52640000	52660000
chr1	129080000	129100000		chr14	70840000	70860000		chr11	23370000	23390000		chr14	54840000	54860000
chr11	29120000	29140000		chr14	71280000	71300000		chr1	123450000	123470000		chr14	55120000	55140000
chr1	129340000	129360000		chr14	73090000	73110000		chr1	123470000	123490000		chr14	55270000	55290000
chr1	129360000	129380000		chr14	73710000	73730000		chr11	23510000	23530000		chr14	55300000	55320000
chr1	129370000	129390000		chr14	73900000	73920000		chr11	23550000	23570000		chr14	55700000	55720000
chr11	29400000	29420000		chr14	73910000	73930000		chr11	23860000	23880000		chr14	55710000	55730000
chr11	29420000	29440000		chr1	4750000	4770000		chr1	124240000	124260000		chr14	55720000	55740000
chr11	29430000	29450000		chr14	75130000	75150000		chr11	26270000	26290000		chr14	56080000	56100000
chr11	29590000	29610000		chr14	76150000	76170000		chr11	26490000	26510000		chr14	56160000	56180000
chr11	29610000	29630000		chr14	76500000	76520000		chr11	27040000	27060000		chr14	56170000	56190000
chr1	129650000	129670000		chr14	76900000	76920000		chr1	127320000	127340000		chr14	57190000	57210000
chr1	129690000	129710000		chr14	78270000	78290000		chr1	127470000	127490000		chr14	57690000	57710000
chr1	12970000	12990000		chr14	8630000	8650000		chr1	127480000	127500000		chr14	57700000	57720000
chr11	29770000	29790000		chr14	9040000	9060000		chr1	127670000	127690000		chr14	58280000	58300000
chr11	29780000	29800000		chr14	99430000	99450000		chr1	12820000	12840000		chr1	45840000	45860000
chr11	29790000	29810000		chr14	99490000	99510000		chr1	128280000	128300000		chr14	58610000	58630000
chr11	29960000	29980000		chr14	99680000	99700000		chr1	12830000	12850000		chr14	60200000	60220000
chr11	29980000	30000000		chr15	100280000	100300000		chr1	128320000	128340000		chr14	60870000	60890000
chr11	29990000	30010000		chr15	100290000	100310000		chr11	28480000	28500000		chr14	61400000	61420000
chr1	130120000	130140000		chr15	100510000	100530000		chr11	28490000	28510000		chr14	62160000	62180000
chr11	30150000	30170000		chr15	101150000	101170000		chr1	128650000	128670000		chr14	62250000	62270000
chr1	130240000	130260000		chr15	101800000	101820000		chr11	28670000	28690000		chr14	62260000	62280000
chr1	130250000	130270000		chr15	101900000	101920000		chr1	128820000	128840000		chr14	62940000	62960000
chr1	130470000	130490000		chr15	102140000	102160000		chr1	128890000	128910000		chr14	64150000	64170000
chr1	130480000	130500000		chr15	102300000	102320000		chr11	28990000	29010000		chr14	65760000	65780000
chr11	30540000	30560000		chr15	102330000	102350000		chr11	29020000	29040000		chr14	66200000	66220000
chr11	30550000	30570000		chr15	102340000	102360000		chr1	129060000	129080000		chr14	66410000	66430000
chr1	130710000	130730000		chr15	102500000	102520000		chr1	129080000	129100000		chr14	66440000	66460000
chr11	30710000	30730000		chr15	102570000	102590000		chr11	29130000	29150000		chr14	67390000	67410000
chr1	130730000	130750000		chr15	102770000	102790000		chr1	129340000	129360000		chr14	67620000	67640000
chr1	130750000	130770000		chr15	102800000	102820000		chr1	129360000	129380000		chr14	68330000	68350000
chr1	130760000	130780000		chr15	102980000	103000000		chr1	129370000	129390000		chr14	70100000	70120000
chr11	30860000	30880000		chr15	103000000	103020000		chr11	29390000	29410000		chr14	70520000	70540000
chr11	3090000	3110000		chr15	103140000	103160000		chr11	29410000	29430000		chr14	70550000	70570000
chr1	130990000	131010000		chr15	10410000	10430000		chr11	29420000	29440000		chr14	70840000	70860000
chr1	13110000	13130000		chr15	10820000	10840000		chr11	29590000	29610000		chr14	71160000	71180000
chr11	31110000	31130000		chr15	11320000	11340000		chr11	29610000	29630000		chr14	71280000	71300000
chr11	31140000	31160000		chr15	12240000	12260000		chr1	129650000	129670000		chr14	73090000	73110000
chr1	131150000	131170000		chr15	12740000	12760000		chr1	129680000	129700000		chr14	73900000	73920000
chr1	13120000	13140000		chr1	52160000	52180000		chr11	29770000	29790000		chr14	73910000	73930000
chr11	31260000	31280000		chr15	25330000	25350000		chr11	29780000	29800000		chr14	75410000	75430000
chr1	13130000	13150000		chr15	25900000	25920000		chr11	29790000	29810000		chr14	76510000	76530000
chr11	31500000	31520000		chr1	52670000	52690000		chr1	129800000	129820000		chr14	76890000	76910000
chr11	31520000	31540000		chr1	52680000	52700000		chr11	29970000	29990000		chr14	77430000	77450000
chr11	31550000	31570000		chr15	27560000	27580000		chr11	30000000	30020000		chr14	79770000	79790000
chr11	31560000	31580000		chr15	27820000	27840000		chr1	130010000	130030000		chr14	9040000	9060000
chr11	31830000	31850000		chr15	27950000	27970000		chr11	30010000	30030000		chr14	99440000	99460000
chr11	31860000	31880000		chr1	52890000	52910000		chr1	130120000	130140000		chr14	99490000	99510000
chr11	32040000	32060000		chr15	31180000	31200000		chr11	30150000	30170000		chr14	99690000	99710000
chr11	32050000	32070000		chr15	31380000	31400000		chr1	130250000	130270000		chr1	5060000	5080000
chr11	32060000	32080000		chr15	31520000	31540000		chr1	130260000	130280000		chr15	100040000	100060000
chr11	32210000	32230000		chr15	32160000	32180000		chr1	130470000	130490000		chr15	100280000	100300000
chr11	32220000	32240000		chr15	32840000	32860000		chr1	130480000	130500000		chr15	100290000	100310000
chr1	132410000	132430000		chr1	53390000	53410000		chr11	30550000	30570000		chr15	100510000	100530000
chr11	32490000	32510000		chr15	34160000	34180000		chr11	30560000	30580000		chr15	101150000	101170000
chr11	32640000	32660000		chr15	34360000	34380000		chr1	130710000	130730000		chr15	101800000	101820000
chr1	132720000	132740000		chr15	34410000	34430000		chr1	130720000	130740000		chr15	101910000	101930000
chr11	32850000	32870000		chr15	35850000	35870000		chr1	130750000	130770000		chr15	102150000	102170000
chr1	132940000	132960000		chr15	36060000	36080000		chr11	30780000	30800000		chr15	102290000	102310000
chr1	132950000	132970000		chr15	36070000	36090000		chr11	30840000	30860000		chr15	102330000	102350000
chr1	132970000	132990000		chr15	36410000	36430000		chr1	130960000	130980000		chr15	102340000	102360000
chr1	132980000	133000000		chr15	36930000	36950000		chr1	13110000	13130000		chr15	102500000	102520000
chr11	33030000	33050000		chr15	37880000	37900000		chr11	31110000	31130000		chr15	102770000	102790000
chr11	33050000	33070000		chr15	38210000	38230000		chr11	31130000	31150000		chr15	10410000	10430000
chr11	33060000	33080000		chr15	38390000	38410000		chr1	131160000	131180000		chr15	10630000	10650000
chr1	133160000	133180000		chr15	3930000	3950000		chr1	13120000	13140000		chr15	10810000	10830000
chr1	133170000	133190000		chr15	41620000	41640000		chr11	3120000	3140000		chr15	10950000	10970000
chr11	33180000	33200000		chr15	44260000	44280000		chr11	31260000	31280000		chr15	11320000	11340000
chr1	133430000	133450000		chr15	44440000	44460000		chr1	13130000	13150000		chr15	12250000	12270000
chr1	133480000	133500000		chr1	55090000	55110000		chr11	31410000	31430000		chr1	52160000	52180000
chr1	13350000	13370000		chr15	51820000	51840000		chr11	31540000	31560000		chr15	25330000	25350000
chr11	3350000	3370000		chr15	52300000	52320000		chr11	31560000	31580000		chr15	25540000	25560000
chr11	33520000	33540000		chr1	55270000	55290000		chr11	31830000	31850000		chr1	52670000	52690000
chr1	13360000	13380000		chr1	55290000	55310000		chr11	31860000	31880000		chr1	52680000	52700000
chr11	33620000	33640000		chr15	53160000	53180000		chr11	32040000	32060000		chr15	26820000	26840000
chr1	133770000	133790000		chr15	53170000	53190000		chr11	32060000	32080000		chr15	27380000	27400000
chr1	133780000	133800000		chr1	55450000	55470000		chr11	3210000	3230000		chr15	27560000	27580000
chr11	33800000	33820000		chr15	55370000	55390000		chr11	32210000	32230000		chr15	27940000	27960000
chr1	133820000	133840000		chr15	55380000	55400000		chr11	32220000	32240000		chr15	27950000	27970000
chr11	33820000	33840000		chr15	56520000	56540000		chr1	132270000	132290000		chr1	52890000	52910000
chr1	133830000	133850000		chr15	57890000	57910000		chr1	132410000	132430000		chr15	31180000	31200000
chr11	33830000	33850000		chr15	57960000	57980000		chr11	32500000	32520000		chr15	31370000	31390000
chr1	134000000	134020000		chr15	58230000	58250000		chr1	132550000	132570000		chr15	32170000	32190000
chr11	34000000	34020000		chr15	58700000	58720000		chr11	32630000	32650000		chr15	32840000	32860000
chr1	134010000	134030000		chr15	58750000	58770000		chr11	32640000	32660000		chr15	33000000	33020000
chr11	3410000	3430000		chr15	59140000	59160000		chr1	132730000	132750000		chr1	53350000	53370000
chr11	34110000	34130000		chr15	59200000	59220000		chr11	32840000	32860000		chr15	34360000	34380000
chr1	134240000	134260000		chr15	59460000	59480000		chr11	32860000	32880000		chr15	34410000	34430000
chr1	134390000	134410000		chr15	59470000	59490000		chr1	132930000	132950000		chr15	3520000	3540000
chr1	134400000	134420000		chr15	61800000	61820000		chr1	132960000	132980000		chr15	3530000	3550000
chr1	134610000	134630000		chr15	6330000	6350000		chr11	33030000	33050000		chr15	35850000	35870000
chr1	134640000	134660000		chr15	6380000	6400000		chr11	33040000	33060000		chr15	36060000	36080000
chr11	34640000	34660000		chr15	65880000	65900000		chr11	33060000	33080000		chr15	36410000	36430000
chr11	34660000	34680000		chr15	66710000	66730000		chr1	133160000	133180000		chr15	38210000	38230000
chr1	134860000	134880000		chr15	66730000	66750000		chr11	33200000	33220000		chr15	38390000	38410000
chr11	34890000	34910000		chr15	68070000	68090000		chr1	133250000	133270000		chr15	3920000	3940000
chr1	134900000	134920000		chr15	6840000	6860000		chr11	3340000	3360000		chr15	41620000	41640000
chr11	34930000	34950000		chr15	72640000	72660000		chr11	33420000	33440000		chr15	43100000	43120000
chr1	135020000	135040000		chr15	73640000	73660000		chr1	133430000	133450000		chr15	44440000	44460000
chr1	135040000	135060000		chr15	74190000	74210000		chr1	133470000	133490000		chr1	55110000	55130000
chr1	13510000	13530000		chr1	57450000	57470000		chr1	13350000	13370000		chr15	52290000	52310000
chr11	35190000	35210000		chr15	74540000	74560000		chr11	3350000	3370000		chr1	55270000	55290000
chr1	135240000	135260000		chr15	74580000	74600000		chr11	33520000	33540000		chr1	55290000	55310000
chr11	35250000	35270000		chr15	75500000	75520000		chr1	133570000	133590000		chr15	53160000	53180000
chr1	135260000	135280000		chr15	75520000	75540000		chr1	13360000	13380000		chr1	55450000	55470000
chr11	35260000	35280000		chr15	75700000	75720000		chr11	33620000	33640000		chr15	55380000	55400000
chr1	13540000	13560000		chr15	75750000	75770000		chr1	133750000	133770000		chr15	55510000	55530000
chr1	135490000	135510000		chr15	75990000	76010000		chr1	133770000	133790000		chr15	56510000	56530000
chr11	35490000	35510000		chr15	76020000	76040000		chr11	33800000	33820000		chr15	56520000	56540000
chr1	135500000	135520000		chr15	76170000	76190000		chr1	133810000	133830000		chr15	57850000	57870000
chr11	3550000	3570000		chr15	76190000	76210000		chr1	133820000	133840000		chr15	57960000	57980000
chr1	135530000	135550000		chr15	76350000	76370000		chr11	33830000	33850000		chr15	58230000	58250000
chr11	35570000	35590000		chr15	76530000	76550000		chr1	134000000	134020000		chr15	58690000	58710000
chr1	135620000	135640000		chr15	76740000	76760000		chr1	134040000	134060000		chr15	58700000	58720000
chr1	135780000	135800000		chr15	76770000	76790000		chr11	3410000	3430000		chr15	58750000	58770000
chr1	135790000	135810000		chr15	77190000	77210000		chr11	34120000	34140000		chr15	58770000	58790000
chr11	35820000	35840000		chr15	7740000	7760000		chr1	134240000	134260000		chr15	59130000	59150000
chr11	35840000	35860000		chr15	7750000	7770000		chr1	134250000	134270000		chr15	59140000	59160000
chr1	135990000	136010000		chr15	77790000	77810000		chr1	134370000	134390000		chr15	59190000	59210000
chr1	136000000	136020000		chr15	77800000	77820000		chr1	134390000	134410000		chr15	59200000	59220000
chr1	136220000	136240000		chr15	77980000	78000000		chr1	134610000	134630000		chr15	59460000	59480000
chr11	36340000	36360000		chr15	77990000	78010000		chr1	134640000	134660000		chr15	59470000	59490000
chr1	13640000	13660000		chr15	78220000	78240000		chr11	34640000	34660000		chr15	61800000	61820000
chr1	136520000	136540000		chr15	78240000	78260000		chr1	134870000	134890000		chr15	62140000	62160000
chr1	13660000	13680000		chr15	78700000	78720000		chr1	134890000	134910000		chr15	66710000	66730000
chr1	136730000	136750000		chr15	78720000	78740000		chr11	34910000	34930000		chr15	66730000	66750000
chr1	136860000	136880000		chr15	78970000	78990000		chr11	34920000	34940000		chr15	68070000	68090000
chr1	137010000	137030000		chr15	79040000	79060000		chr1	135020000	135040000		chr15	6840000	6860000
chr1	137030000	137050000		chr15	79290000	79310000		chr1	135030000	135050000		chr1	57030000	57050000
chr1	137260000	137280000		chr15	79330000	79350000		chr1	13510000	13530000		chr15	72630000	72650000
chr1	137310000	137330000		chr15	79480000	79500000		chr11	35210000	35230000		chr15	73560000	73580000
chr1	137430000	137450000		chr15	79490000	79510000		chr1	135240000	135260000		chr1	57450000	57470000
chr1	137580000	137600000		chr15	79500000	79520000		chr11	35240000	35260000		chr15	74530000	74550000
chr1	137590000	137610000		chr15	79540000	79560000		chr11	35250000	35270000		chr15	74540000	74560000
chr1	137910000	137930000		chr15	79550000	79570000		chr1	135260000	135280000		chr15	74580000	74600000
chr1	138150000	138170000		chr15	79560000	79580000		chr1	135490000	135510000		chr15	75520000	75540000
chr11	3830000	3850000		chr15	79740000	79760000		chr1	135500000	135520000		chr15	75710000	75730000
chr1	138360000	138380000		chr15	79900000	79920000		chr11	3550000	3570000		chr15	75750000	75770000
chr1	138390000	138410000		chr15	79910000	79930000		chr11	35510000	35530000		chr15	76000000	76020000
chr1	138410000	138430000		chr15	80050000	80070000		chr1	135530000	135550000		chr15	76020000	76040000
chr1	138420000	138440000		chr15	80070000	80090000		chr1	135610000	135630000		chr15	76170000	76190000
chr1	138630000	138650000		chr15	80090000	80110000		chr11	35610000	35630000		chr15	76190000	76210000
chr1	138640000	138660000		chr1	58010000	58030000		chr1	135780000	135800000		chr15	76350000	76370000
chr1	138660000	138680000		chr15	8030000	8050000		chr1	135790000	135810000		chr15	76530000	76550000
chr1	138840000	138860000		chr15	80530000	80550000		chr11	3580000	3600000		chr15	76740000	76760000
chr1	139120000	139140000		chr15	80760000	80780000		chr11	35810000	35830000		chr15	76770000	76790000
chr1	139180000	139200000		chr15	81020000	81040000		chr11	35840000	35860000		chr15	77190000	77210000
chr1	139950000	139970000		chr15	81030000	81050000		chr1	135930000	135950000		chr15	7740000	7760000
chr1	139980000	140000000		chr15	81230000	81250000		chr1	135940000	135960000		chr15	7750000	7770000
chr1	140180000	140200000		chr15	81510000	81530000		chr11	35960000	35980000		chr15	77780000	77800000
chr1	140200000	140220000		chr15	81550000	81570000		chr1	136000000	136020000		chr15	77800000	77820000
chr1	140210000	140230000		chr15	81750000	81770000		chr1	136210000	136230000		chr15	77980000	78000000
chr1	140370000	140390000		chr15	81870000	81890000		chr1	136240000	136260000		chr15	78000000	78020000
chr1	140530000	140550000		chr15	82060000	82080000		chr11	36340000	36360000		chr15	78220000	78240000
chr11	40550000	40570000		chr15	82070000	82090000		chr11	36370000	36390000		chr15	78250000	78270000
chr1	140630000	140650000		chr15	82940000	82960000		chr1	136380000	136400000		chr15	78680000	78700000
chr1	140720000	140740000		chr15	82970000	82990000		chr1	13640000	13660000		chr15	78700000	78720000
chr11	4090000	4110000		chr15	83160000	83180000		chr1	136510000	136530000		chr15	78970000	78990000
chr1	141030000	141050000		chr15	83170000	83190000		chr1	136530000	136550000		chr15	79330000	79350000
chr11	4130000	4150000		chr15	83330000	83350000		chr1	136730000	136750000		chr15	79340000	79360000
chr1	142050000	142070000		chr15	83410000	83430000		chr1	137030000	137050000		chr15	79480000	79500000
chr1	142390000	142410000		chr15	8380000	8400000		chr1	137270000	137290000		chr15	79540000	79560000
chr1	14290000	14310000		chr15	84010000	84030000		chr1	137300000	137320000		chr15	79560000	79580000
chr11	4320000	4340000		chr15	84530000	84550000		chr1	137430000	137450000		chr15	79740000	79760000
chr11	43210000	43230000		chr15	84740000	84760000		chr1	137580000	137600000		chr15	79910000	79930000
chr11	43240000	43260000		chr1	58490000	58510000		chr1	137590000	137610000		chr15	80050000	80070000
chr11	4350000	4370000		chr15	85400000	85420000		chr1	13760000	13780000		chr15	80070000	80090000
chr11	43540000	43560000		chr15	85530000	85550000		chr1	137670000	137690000		chr15	80090000	80110000
chr11	43570000	43590000		chr15	85690000	85710000		chr1	137710000	137730000		chr1	58010000	58030000
chr11	4370000	4390000		chr15	85700000	85720000		chr11	3780000	3800000		chr15	8030000	8050000
chr11	44140000	44160000		chr15	85710000	85730000		chr1	137920000	137940000		chr15	8050000	8070000
chr11	44400000	44420000		chr15	86020000	86040000		chr1	138160000	138180000		chr15	80760000	80780000
chr11	44810000	44830000		chr15	87440000	87460000		chr1	138360000	138380000		chr15	80800000	80820000
chr11	44820000	44840000		chr1	58790000	58810000		chr1	138380000	138400000		chr15	81020000	81040000
chr11	45510000	45530000		chr15	88890000	88910000		chr11	3840000	3860000		chr15	81030000	81050000
chr11	45540000	45560000		chr15	88900000	88920000		chr1	138410000	138430000		chr15	81480000	81500000
chr1	145640000	145660000		chr15	89030000	89050000		chr1	138420000	138440000		chr15	81520000	81540000
chr11	45710000	45730000		chr15	89040000	89060000		chr11	3850000	3870000		chr15	81740000	81760000
chr11	45740000	45760000		chr15	89190000	89210000		chr1	138630000	138650000		chr15	81870000	81890000
chr11	4580000	4600000		chr15	89300000	89320000		chr1	138640000	138660000		chr15	82060000	82080000
chr1	145840000	145860000		chr15	89420000	89440000		chr1	138660000	138680000		chr15	82950000	82970000
chr11	4590000	4610000		chr15	90050000	90070000		chr1	138830000	138850000		chr15	83160000	83180000
chr1	146030000	146050000		chr1	59280000	59300000		chr1	139120000	139140000		chr15	83340000	83360000
chr11	46030000	46050000		chr15	94360000	94380000		chr1	139190000	139210000		chr15	83420000	83440000
chr11	46070000	46090000		chr15	96100000	96120000		chr1	139210000	139230000		chr15	83890000	83910000
chr1	14610000	14630000		chr15	96110000	96130000		chr1	139430000	139450000		chr15	84010000	84030000
chr1	146220000	146240000		chr15	96290000	96310000		chr11	3990000	4010000		chr15	84020000	84040000
chr11	46250000	46270000		chr15	96500000	96520000		chr1	139940000	139960000		chr1	58440000	58460000
chr11	46580000	46600000		chr15	96520000	96540000		chr1	139990000	140010000		chr15	84530000	84550000
chr1	14710000	14730000		chr15	97790000	97810000		chr1	140190000	140210000		chr15	84740000	84760000
chr11	47480000	47500000		chr15	97820000	97840000		chr1	140200000	140220000		chr1	58490000	58510000
chr11	4750000	4770000		chr15	98480000	98500000		chr1	140210000	140230000		chr15	85400000	85420000
chr11	4770000	4790000		chr15	98620000	98640000		chr1	140390000	140410000		chr15	85410000	85430000
chr11	4780000	4800000		chr15	98670000	98690000		chr1	140530000	140550000		chr15	85700000	85720000
chr11	4790000	4810000		chr15	98860000	98880000		chr11	40560000	40580000		chr15	85710000	85730000
chr1	14850000	14870000		chr15	99080000	99100000		chr1	140640000	140660000		chr15	86020000	86040000
chr11	48560000	48580000		chr15	99110000	99130000		chr1	140720000	140740000		chr15	87440000	87460000
chr11	49420000	49440000		chr15	99290000	99310000		chr1	140970000	140990000		chr1	58790000	58810000
chr11	49480000	49500000		chr15	99300000	99320000		chr11	4130000	4150000		chr15	88550000	88570000
chr1	14960000	14980000		chr15	99530000	99550000		chr1	142050000	142070000		chr15	88900000	88920000
chr11	49680000	49700000		chr15	99790000	99810000		chr1	142350000	142370000		chr15	88910000	88930000
chr1	14970000	14990000		chr15	99800000	99820000		chr1	14280000	14300000		chr15	89420000	89440000
chr11	4970000	4990000		chr16	10400000	10420000		chr1	14290000	14310000		chr15	90050000	90070000
chr11	49780000	49800000		chr16	10540000	10560000		chr11	43200000	43220000		chr15	91110000	91130000
chr11	4980000	5000000		chr16	10830000	10850000		chr11	4320000	4340000		chr15	94360000	94380000
chr11	4990000	5010000		chr16	11200000	11220000		chr11	43230000	43250000		chr1	59520000	59540000
chr11	49920000	49940000		chr16	13090000	13110000		chr11	4350000	4370000		chr1	59530000	59550000
chr11	49930000	49950000		chr16	13100000	13120000		chr11	43530000	43550000		chr15	96100000	96120000
chr11	50180000	50200000		chr16	13740000	13760000		chr11	43560000	43580000		chr15	96110000	96130000
chr11	50250000	50270000		chr16	13810000	13830000		chr11	4360000	4380000		chr15	96290000	96310000
chr11	50580000	50600000		chr16	14140000	14160000		chr11	44250000	44270000		chr15	96500000	96520000
chr11	50730000	50750000		chr16	15280000	15300000		chr11	44390000	44410000		chr15	96510000	96530000
chr11	50740000	50760000		chr16	15620000	15640000		chr11	44810000	44830000		chr1	59730000	59750000
chr11	51050000	51070000		chr16	15860000	15880000		chr11	44850000	44870000		chr1	59740000	59760000
chr11	51080000	51100000		chr16	16140000	16160000		chr11	45350000	45370000		chr15	97790000	97810000
chr11	51340000	51360000		chr16	16290000	16310000		chr11	45530000	45550000		chr15	98330000	98350000
chr11	51380000	51400000		chr16	16300000	16320000		chr1	145670000	145690000		chr15	98450000	98470000
chr11	51500000	51520000		chr16	16340000	16360000		chr11	45710000	45730000		chr15	98630000	98650000
chr11	51610000	51630000		chr16	16860000	16880000		chr11	45740000	45760000		chr15	98680000	98700000
chr1	151660000	151680000		chr16	17100000	17120000		chr11	4580000	4600000		chr15	99110000	99130000
chr11	5170000	5190000		chr16	17710000	17730000		chr1	145840000	145860000		chr15	99290000	99310000
chr11	51790000	51810000		chr16	17880000	17900000		chr1	145850000	145870000		chr15	99300000	99320000
chr11	5180000	5200000		chr16	18040000	18060000		chr11	4590000	4610000		chr15	99600000	99620000
chr1	152100000	152120000		chr16	18220000	18240000		chr1	146020000	146040000		chr1	60230000	60250000
chr11	52180000	52200000		chr16	18270000	18290000		chr11	46030000	46050000		chr16	10400000	10420000
chr11	52200000	52220000		chr16	18280000	18300000		chr1	146040000	146060000		chr16	10530000	10550000
chr11	52220000	52240000		chr16	18610000	18630000		chr11	46070000	46090000		chr16	10540000	10560000
chr1	152330000	152350000		chr16	18870000	18890000		chr1	146220000	146240000		chr16	10830000	10850000
chr11	52560000	52580000		chr16	20080000	20100000		chr1	146240000	146260000		chr16	11200000	11220000
chr1	152600000	152620000		chr16	20170000	20190000		chr11	46240000	46260000		chr16	13100000	13120000
chr1	152760000	152780000		chr16	20300000	20320000		chr1	14650000	14670000		chr16	13660000	13680000
chr1	152840000	152860000		chr16	20480000	20500000		chr11	46920000	46940000		chr16	13810000	13830000
chr11	52840000	52860000		chr16	20670000	20690000		chr1	146980000	147000000		chr16	14140000	14160000
chr1	152870000	152890000		chr16	20680000	20700000		chr1	14710000	14730000		chr16	15850000	15870000
chr11	53050000	53070000		chr16	21810000	21830000		chr11	47200000	47220000		chr16	16140000	16160000
chr11	53060000	53080000		chr16	22010000	22030000		chr11	4760000	4780000		chr16	16290000	16310000
chr1	153210000	153230000		chr16	22250000	22270000		chr11	4770000	4790000		chr16	16880000	16900000
chr11	53230000	53250000		chr16	22850000	22870000		chr11	4790000	4810000		chr16	17100000	17120000
chr11	53250000	53270000		chr16	23120000	23140000		chr1	14890000	14910000		chr16	17880000	17900000
chr1	153280000	153300000		chr16	23970000	23990000		chr11	49080000	49100000		chr16	18050000	18070000
chr11	53480000	53500000		chr16	24220000	24240000		chr11	49360000	49380000		chr16	18220000	18240000
chr11	53510000	53530000		chr16	25050000	25070000		chr11	49500000	49520000		chr16	18230000	18250000
chr1	153590000	153610000		chr1	62740000	62760000		chr11	49670000	49690000		chr16	18270000	18290000
chr11	5360000	5380000		chr16	30060000	30080000		chr11	4970000	4990000		chr16	18420000	18440000
chr1	153640000	153660000		chr16	30220000	30240000		chr11	49780000	49800000		chr16	18610000	18630000
chr11	53670000	53690000		chr16	30230000	30250000		chr1	14980000	15000000		chr16	18800000	18820000
chr11	53690000	53710000		chr16	30540000	30560000		chr11	4980000	5000000		chr1	6190000	6210000
chr11	5370000	5390000		chr16	30580000	30600000		chr11	49930000	49950000		chr16	20080000	20100000
chr11	53710000	53730000		chr16	31070000	31090000		chr11	49950000	49970000		chr16	20490000	20510000
chr11	53780000	53800000		chr16	31420000	31440000		chr11	50180000	50200000		chr16	20650000	20670000
chr11	53920000	53940000		chr16	32070000	32090000		chr11	50250000	50270000		chr16	21190000	21210000
chr11	54050000	54070000		chr16	32100000	32120000		chr11	5040000	5060000		chr16	21410000	21430000
chr11	54070000	54090000		chr1	63210000	63230000		chr11	50580000	50600000		chr16	21810000	21830000
chr11	54080000	54100000		chr16	32230000	32250000		chr11	50730000	50750000		chr16	22010000	22030000
chr1	154200000	154220000		chr16	33250000	33270000		chr11	51060000	51080000		chr16	22250000	22270000
chr1	154210000	154230000		chr16	33950000	33970000		chr11	51090000	51110000		chr16	22420000	22440000
chr1	154340000	154360000		chr16	34690000	34710000		chr11	51350000	51370000		chr16	22850000	22870000
chr11	54340000	54360000		chr16	35010000	35030000		chr11	51550000	51570000		chr16	23120000	23140000
chr1	154350000	154370000		chr1	6360000	6380000		chr11	5160000	5180000		chr16	24220000	24240000
chr11	54350000	54370000		chr16	37520000	37540000		chr11	51610000	51630000		chr16	24230000	24250000
chr11	54500000	54520000		chr16	37670000	37690000		chr1	151670000	151690000		chr16	24490000	24510000
chr1	154590000	154610000		chr16	37860000	37880000		chr11	51790000	51810000		chr1	62730000	62750000
chr1	154610000	154630000		chr16	38330000	38350000		chr11	5180000	5200000		chr1	62740000	62760000
chr11	54660000	54680000		chr16	38560000	38580000		chr1	152010000	152030000		chr16	28500000	28520000
chr11	54670000	54690000		chr16	4060000	4080000		chr11	52170000	52190000		chr16	29560000	29580000
chr1	154730000	154750000		chr1	64150000	64170000		chr11	52200000	52220000		chr16	30050000	30070000
chr1	154880000	154900000		chr1	64160000	64180000		chr11	52250000	52270000		chr16	30060000	30080000
chr11	54890000	54910000		chr16	42860000	42880000		chr1	152320000	152340000		chr16	30220000	30240000
chr1	154930000	154950000		chr16	43490000	43510000		chr11	52540000	52560000		chr16	30230000	30250000
chr11	54970000	54990000		chr16	44710000	44730000		chr11	52570000	52590000		chr16	30570000	30590000
chr1	155050000	155070000		chr16	44730000	44750000		chr1	152610000	152630000		chr16	31070000	31090000
chr1	155230000	155250000		chr16	4530000	4550000		chr11	52830000	52850000		chr16	31430000	31450000
chr1	155260000	155280000		chr16	45730000	45750000		chr1	152840000	152860000		chr16	32070000	32090000
chr11	55270000	55290000		chr16	4660000	4680000		chr11	52840000	52860000		chr16	32090000	32110000
chr11	55320000	55340000		chr16	4670000	4690000		chr1	152870000	152890000		chr1	63210000	63230000
chr1	155380000	155400000		chr16	4930000	4950000		chr11	53050000	53070000		chr16	32230000	32250000
chr1	155580000	155600000		chr16	49840000	49860000		chr11	53060000	53080000		chr16	32260000	32280000
chr1	155700000	155720000		chr1	65040000	65060000		chr1	153220000	153240000		chr16	33040000	33060000
chr11	5590000	5610000		chr16	50520000	50540000		chr11	53220000	53240000		chr16	33170000	33190000
chr11	55910000	55930000		chr16	50720000	50740000		chr11	53240000	53260000		chr16	33180000	33200000
chr1	156020000	156040000		chr16	5200000	5220000		chr1	153370000	153390000		chr16	34640000	34660000
chr1	156090000	156110000		chr16	55890000	55910000		chr11	53480000	53500000		chr16	34690000	34710000
chr11	5620000	5640000		chr16	56710000	56730000		chr11	53510000	53530000		chr16	35020000	35040000
chr1	156580000	156600000		chr16	57220000	57240000		chr1	153590000	153610000		chr16	36870000	36890000
chr1	156610000	156630000		chr16	57380000	57400000		chr11	5360000	5380000		chr1	6370000	6390000
chr11	56650000	56670000		chr16	57390000	57410000		chr1	153640000	153660000		chr16	37520000	37540000
chr1	156840000	156860000		chr16	57580000	57600000		chr1	153650000	153670000		chr16	37670000	37690000
chr1	156860000	156880000		chr16	58640000	58660000		chr11	53660000	53680000		chr16	37860000	37880000
chr1	15700000	15720000		chr16	59460000	59480000		chr11	53700000	53720000		chr16	38560000	38580000
chr1	157070000	157090000		chr16	59630000	59650000		chr11	5370000	5390000		chr16	4060000	4080000
chr1	157120000	157140000		chr16	65800000	65820000		chr11	53780000	53800000		chr1	64150000	64170000
chr11	57260000	57280000		chr1	66730000	66750000		chr1	153920000	153940000		chr16	42180000	42200000
chr11	57320000	57340000		chr1	66880000	66900000		chr11	53920000	53940000		chr16	42770000	42790000
chr1	157380000	157400000		chr1	66900000	66920000		chr1	153930000	153950000		chr16	43490000	43510000
chr1	157400000	157420000		chr1	67070000	67090000		chr11	54050000	54070000		chr16	43870000	43890000
chr11	57580000	57600000		chr16	78360000	78380000		chr11	54070000	54090000		chr16	44710000	44730000
chr11	57590000	57610000		chr16	84690000	84710000		chr11	54080000	54100000		chr16	44740000	44760000
chr1	157610000	157630000		chr16	85170000	85190000		chr1	154140000	154160000		chr16	45400000	45420000
chr11	57740000	57760000		chr16	85790000	85810000		chr1	154210000	154230000		chr16	4540000	4560000
chr11	57750000	57770000		chr16	85900000	85920000		chr11	54310000	54330000		chr16	46000000	46020000
chr11	57940000	57960000		chr16	8650000	8670000		chr11	54330000	54350000		chr16	4670000	4690000
chr11	57970000	57990000		chr16	8670000	8690000		chr1	154360000	154380000		chr16	4860000	4880000
chr11	5800000	5820000		chr16	87240000	87260000		chr11	54490000	54510000		chr16	4930000	4950000
chr11	58040000	58060000		chr16	87480000	87500000		chr1	154590000	154610000		chr16	49840000	49860000
chr11	5810000	5830000		chr16	91030000	91050000		chr1	154610000	154630000		chr16	49850000	49870000
chr11	58130000	58150000		chr16	91040000	91060000		chr11	54660000	54680000		chr1	65040000	65060000
chr11	58140000	58160000		chr16	91670000	91690000		chr1	154740000	154760000		chr16	50420000	50440000
chr1	158170000	158190000		chr16	91680000	91700000		chr1	154870000	154890000		chr16	50520000	50540000
chr1	15830000	15850000		chr16	91910000	91930000		chr1	154880000	154900000		chr16	50720000	50740000
chr1	158320000	158340000		chr16	91920000	91940000		chr11	54920000	54940000		chr16	5190000	5210000
chr11	58460000	58480000		chr16	92300000	92320000		chr11	54990000	55010000		chr1	65230000	65250000
chr11	58470000	58490000		chr16	92450000	92470000		chr11	55180000	55200000		chr16	5250000	5270000
chr11	5850000	5870000		chr16	92460000	92480000		chr1	155240000	155260000		chr16	55960000	55980000
chr11	58620000	58640000		chr16	92680000	92700000		chr1	155260000	155280000		chr16	57220000	57240000
chr1	158640000	158660000		chr16	92990000	93010000		chr11	55290000	55310000		chr16	57380000	57400000
chr11	58640000	58660000		chr16	93280000	93300000		chr11	55320000	55340000		chr16	57400000	57420000
chr1	158650000	158670000		chr16	93290000	93310000		chr1	155360000	155380000		chr16	57580000	57600000
chr11	58760000	58780000		chr16	93580000	93600000		chr1	155580000	155600000		chr16	57600000	57620000
chr1	158820000	158840000		chr16	93590000	93610000		chr1	155710000	155730000		chr1	66740000	66760000
chr1	158830000	158850000		chr16	95910000	95930000		chr1	155730000	155750000		chr1	66880000	66900000
chr1	159000000	159020000		chr16	96050000	96070000		chr1	155870000	155890000		chr1	66890000	66910000
chr11	59000000	59020000		chr16	96200000	96220000		chr11	55900000	55920000		chr1	67070000	67090000
chr1	159010000	159030000		chr16	98300000	98320000		chr11	5590000	5610000		chr16	76360000	76380000
chr1	159020000	159040000		chr17	10200000	10220000		chr1	156020000	156040000		chr16	84700000	84720000
chr11	59100000	59120000		chr17	10500000	10520000		chr1	156090000	156110000		chr16	85170000	85190000
chr1	159190000	159210000		chr1	71130000	71150000		chr11	5630000	5650000		chr16	85790000	85810000
chr1	159210000	159230000		chr17	12200000	12220000		chr1	156560000	156580000		chr16	8660000	8680000
chr11	59290000	59310000		chr17	12210000	12230000		chr1	156610000	156630000		chr16	8670000	8690000
chr11	59330000	59350000		chr17	13190000	13210000		chr11	5670000	5690000		chr16	87230000	87250000
chr1	159450000	159470000		chr17	15060000	15080000		chr1	156840000	156860000		chr16	87240000	87260000
chr1	159470000	159490000		chr17	15170000	15190000		chr1	156860000	156880000		chr16	8870000	8890000
chr11	59590000	59610000		chr17	15330000	15350000		chr1	15690000	15710000		chr16	91000000	91020000
chr11	59640000	59660000		chr17	15490000	15510000		chr1	157070000	157090000		chr16	91480000	91500000
chr11	59650000	59670000		chr17	15650000	15670000		chr1	157120000	157140000		chr16	91680000	91700000
chr11	59870000	59890000		chr1	71590000	71610000		chr11	57320000	57340000		chr16	91910000	91930000
chr11	59890000	59910000		chr17	17510000	17530000		chr1	157380000	157400000		chr16	91920000	91940000
chr11	60250000	60270000		chr17	18030000	18050000		chr1	157400000	157420000		chr16	92300000	92320000
chr11	60330000	60350000		chr1	72290000	72310000		chr11	57580000	57600000		chr16	92680000	92700000
chr11	60500000	60520000		chr1	72320000	72340000		chr1	157610000	157630000		chr16	92810000	92830000
chr1	160570000	160590000		chr17	24270000	24290000		chr11	57750000	57770000		chr16	93290000	93310000
chr1	16060000	16080000		chr17	24540000	24560000		chr11	57930000	57950000		chr16	93580000	93600000
chr1	160620000	160640000		chr17	24580000	24600000		chr11	57970000	57990000		chr16	96200000	96220000
chr11	60680000	60700000		chr17	24830000	24850000		chr1	15810000	15830000		chr1	69720000	69740000
chr11	60730000	60750000		chr17	24850000	24870000		chr11	58130000	58150000		chr17	10200000	10220000
chr1	16080000	16100000		chr17	25010000	25030000		chr11	58170000	58190000		chr17	10210000	10230000
chr1	160870000	160890000		chr17	25030000	25050000		chr1	158180000	158200000		chr17	10500000	10520000
chr1	160880000	160900000		chr17	25410000	25430000		chr11	5830000	5850000		chr17	11030000	11050000
chr11	60890000	60910000		chr17	25880000	25900000		chr1	158320000	158340000		chr17	12200000	12220000
chr11	60900000	60920000		chr17	25950000	25970000		chr11	58430000	58450000		chr17	13190000	13210000
chr11	60970000	60990000		chr17	25970000	25990000		chr11	5850000	5870000		chr17	15060000	15080000
chr1	161070000	161090000		chr1	72610000	72630000		chr1	158640000	158660000		chr17	15170000	15190000
chr1	161200000	161220000		chr17	26210000	26230000		chr1	158650000	158670000		chr17	15320000	15340000
chr11	61210000	61230000		chr17	26230000	26250000		chr11	58760000	58780000		chr17	15500000	15520000
chr11	61250000	61270000		chr17	26390000	26410000		chr1	158820000	158840000		chr1	71600000	71620000
chr11	6130000	6150000		chr17	26780000	26800000		chr1	158830000	158850000		chr17	17510000	17530000
chr1	161310000	161330000		chr17	26800000	26820000		chr1	159000000	159020000		chr17	18030000	18050000
chr1	161390000	161410000		chr17	27020000	27040000		chr1	159010000	159030000		chr1	7190000	7210000
chr1	161430000	161450000		chr17	27040000	27060000		chr11	59020000	59040000		chr17	21870000	21890000
chr11	61540000	61560000		chr17	27050000	27070000		chr1	159040000	159060000		chr1	72290000	72310000
chr11	61550000	61570000		chr17	27260000	27280000		chr11	59100000	59120000		chr17	23670000	23690000
chr1	161710000	161730000		chr17	27340000	27360000		chr1	159190000	159210000		chr17	23860000	23880000
chr11	61710000	61730000		chr1	72740000	72760000		chr1	159210000	159230000		chr17	24120000	24140000
chr11	61730000	61750000		chr17	27690000	27710000		chr11	59290000	59310000		chr17	24270000	24290000
chr1	161770000	161790000		chr17	27960000	27980000		chr11	59320000	59340000		chr17	24580000	24600000
chr11	61900000	61920000		chr17	28300000	28320000		chr1	159450000	159470000		chr17	24830000	24850000
chr11	61930000	61950000		chr17	28470000	28490000		chr1	159470000	159490000		chr17	24850000	24870000
chr1	162000000	162020000		chr1	72900000	72920000		chr11	59590000	59610000		chr17	25010000	25030000
chr1	162040000	162060000		chr17	29070000	29090000		chr11	59640000	59660000		chr17	25230000	25250000
chr11	62080000	62100000		chr1	72910000	72930000		chr11	59650000	59670000		chr17	25400000	25420000
chr1	162100000	162120000		chr17	29160000	29180000		chr1	159670000	159690000		chr17	25410000	25430000
chr11	62100000	62120000		chr17	29370000	29390000		chr11	59880000	59900000		chr17	25940000	25960000
chr1	162130000	162150000		chr17	30010000	30030000		chr11	59890000	59910000		chr17	25950000	25970000
chr1	162140000	162160000		chr17	30020000	30040000		chr11	60230000	60250000		chr17	25970000	25990000
chr11	62150000	62170000		chr17	31620000	31640000		chr11	60250000	60270000		chr17	26220000	26240000
chr1	162300000	162320000		chr17	31630000	31650000		chr11	60530000	60550000		chr17	26230000	26250000
chr1	162310000	162330000		chr17	31790000	31810000		chr1	160590000	160610000		chr17	26380000	26400000
chr1	162320000	162340000		chr17	31800000	31820000		chr1	16060000	16080000		chr17	26390000	26410000
chr11	62400000	62420000		chr17	31970000	31990000		chr11	60690000	60710000		chr17	26640000	26660000
chr1	162470000	162490000		chr17	31980000	32000000		chr11	60730000	60750000		chr17	26810000	26830000
chr11	62530000	62550000		chr17	32160000	32180000		chr1	16080000	16100000		chr17	27040000	27060000
chr1	162640000	162660000		chr17	32440000	32460000		chr1	160870000	160890000		chr17	27260000	27280000
chr1	162660000	162680000		chr17	32450000	32470000		chr1	160880000	160900000		chr17	27330000	27350000
chr11	62690000	62710000		chr17	32630000	32650000		chr11	60890000	60910000		chr1	72740000	72760000
chr11	62710000	62730000		chr17	33080000	33100000		chr11	60970000	60990000		chr17	27960000	27980000
chr1	162850000	162870000		chr17	33980000	34000000		chr11	60980000	61000000		chr17	28300000	28320000
chr1	162960000	162980000		chr17	34750000	34770000		chr1	161080000	161100000		chr17	28460000	28480000
chr11	62960000	62980000		chr17	35080000	35100000		chr11	61200000	61220000		chr1	72890000	72910000
chr11	62980000	63000000		chr17	35360000	35380000		chr11	61220000	61240000		chr1	72900000	72920000
chr11	63000000	63020000		chr17	3540000	3560000		chr1	161270000	161290000		chr17	29070000	29090000
chr11	63060000	63080000		chr17	35670000	35690000		chr1	161310000	161330000		chr17	29160000	29180000
chr11	6310000	6330000		chr17	35940000	35960000		chr11	6150000	6170000		chr17	29370000	29390000
chr1	163110000	163130000		chr17	36060000	36080000		chr11	61540000	61560000		chr17	30010000	30030000
chr11	63190000	63210000		chr17	36390000	36410000		chr11	61550000	61570000		chr17	30730000	30750000
chr11	63200000	63220000		chr17	36960000	36980000		chr1	161720000	161740000		chr17	31620000	31640000
chr1	163290000	163310000		chr17	43790000	43810000		chr11	61730000	61750000		chr17	31630000	31650000
chr11	63480000	63500000		chr17	43800000	43820000		chr1	161750000	161770000		chr17	31790000	31810000
chr1	163650000	163670000		chr17	44860000	44880000		chr11	61940000	61960000		chr17	31800000	31820000
chr1	163660000	163680000		chr17	44870000	44890000		chr1	162030000	162050000		chr17	31970000	31990000
chr11	63710000	63730000		chr17	44910000	44930000		chr11	62080000	62100000		chr17	31980000	32000000
chr11	63720000	63740000		chr17	45560000	45580000		chr11	62090000	62110000		chr17	32160000	32180000
chr11	63730000	63750000		chr1	74620000	74640000		chr1	162100000	162120000		chr17	32440000	32460000
chr1	163880000	163900000		chr17	46270000	46290000		chr1	162130000	162150000		chr17	32460000	32480000
chr11	63890000	63910000		chr17	46300000	46320000		chr11	62190000	62210000		chr17	32630000	32650000
chr1	163910000	163930000		chr17	46320000	46340000		chr11	62210000	62230000		chr17	34160000	34180000
chr1	16400000	16420000		chr17	46630000	46650000		chr1	162300000	162320000		chr17	34750000	34770000
chr1	16420000	16440000		chr17	46880000	46900000		chr1	162320000	162340000		chr17	35080000	35100000
chr1	164230000	164250000		chr17	46900000	46920000		chr11	62400000	62420000		chr17	35120000	35140000
chr1	164260000	164280000		chr17	47020000	47040000		chr1	162480000	162500000		chr17	35260000	35280000
chr1	164440000	164460000		chr17	47870000	47890000		chr11	62500000	62520000		chr17	35370000	35390000
chr1	164450000	164470000		chr17	49550000	49570000		chr11	62530000	62550000		chr17	3550000	3570000
chr1	164590000	164610000		chr17	4990000	5010000		chr1	162630000	162650000		chr17	36050000	36070000
chr1	164620000	164640000		chr17	5170000	5190000		chr1	162660000	162680000		chr17	36380000	36400000
chr1	164630000	164650000		chr17	5190000	5210000		chr11	62690000	62710000		chr17	36960000	36980000
chr1	164780000	164800000		chr1	75310000	75330000		chr11	62780000	62800000		chr1	7370000	7390000
chr11	64780000	64800000		chr17	53600000	53620000		chr1	162850000	162870000		chr17	43790000	43810000
chr1	164800000	164820000		chr17	53820000	53840000		chr11	62950000	62970000		chr17	43800000	43820000
chr11	64970000	64990000		chr1	75450000	75470000		chr11	63000000	63020000		chr17	44860000	44880000
chr1	164990000	165010000		chr1	75460000	75480000		chr11	6310000	6330000		chr17	44870000	44890000
chr11	64990000	65010000		chr17	56160000	56180000		chr11	63190000	63210000		chr17	44900000	44920000
chr1	165010000	165030000		chr17	56210000	56230000		chr11	63200000	63220000		chr17	45680000	45700000
chr1	165040000	165060000		chr17	56390000	56410000		chr1	163300000	163320000		chr17	45810000	45830000
chr1	165060000	165080000		chr17	56680000	56700000		chr1	163650000	163670000		chr17	46160000	46180000
chr11	6510000	6530000		chr17	56840000	56860000		chr1	163660000	163680000		chr1	74620000	74640000
chr1	165240000	165260000		chr17	56890000	56910000		chr11	63710000	63730000		chr17	46270000	46290000
chr11	6530000	6550000		chr17	56900000	56920000		chr11	63720000	63740000		chr17	46280000	46300000
chr11	65480000	65500000		chr17	57110000	57130000		chr1	163880000	163900000		chr17	46320000	46340000
chr11	65490000	65510000		chr17	57170000	57190000		chr11	63890000	63910000		chr17	46330000	46350000
chr11	65630000	65650000		chr17	5750000	5770000		chr1	163900000	163920000		chr17	46630000	46650000
chr1	165690000	165710000		chr17	63220000	63240000		chr1	163910000	163930000		chr17	46650000	46670000
chr1	165850000	165870000		chr17	63850000	63870000		chr1	16400000	16420000		chr17	46890000	46910000
chr1	165900000	165920000		chr17	64180000	64200000		chr1	164130000	164150000		chr17	46900000	46920000
chr1	166120000	166140000		chr17	66450000	66470000		chr1	16420000	16440000		chr17	47490000	47510000
chr1	166220000	166240000		chr17	67700000	67720000		chr1	164240000	164260000		chr17	47610000	47630000
chr1	166230000	166250000		chr17	68030000	68050000		chr11	64250000	64270000		chr17	47870000	47890000
chr11	66410000	66430000		chr17	71310000	71330000		chr1	164260000	164280000		chr17	48540000	48560000
chr1	166660000	166680000		chr17	71330000	71350000		chr1	164270000	164290000		chr17	49560000	49580000
chr11	66680000	66700000		chr17	71340000	71360000		chr1	164440000	164460000		chr17	4980000	5000000
chr11	66690000	66710000		chr17	71860000	71880000		chr1	164450000	164470000		chr17	50630000	50650000
chr11	6670000	6690000		chr17	73170000	73190000		chr11	64520000	64540000		chr17	51300000	51320000
chr1	166810000	166830000		chr17	73180000	73200000		chr1	164590000	164610000		chr17	5180000	5200000
chr1	166820000	166840000		chr17	73440000	73460000		chr1	164610000	164630000		chr17	5190000	5210000
chr1	166830000	166850000		chr17	74710000	74730000		chr1	164640000	164660000		chr1	75300000	75320000
chr11	66890000	66910000		chr17	75390000	75410000		chr11	64780000	64800000		chr1	75310000	75330000
chr11	66910000	66930000		chr17	75940000	75960000		chr11	64790000	64810000		chr17	53600000	53620000
chr1	167040000	167060000		chr17	7820000	7840000		chr1	164810000	164830000		chr17	53820000	53840000
chr1	167070000	167090000		chr17	78580000	78600000		chr11	64980000	65000000		chr1	75450000	75470000
chr1	167160000	167180000		chr17	79740000	79760000		chr1	164990000	165010000		chr1	75460000	75480000
chr11	67160000	67180000		chr17	8000000	8020000		chr11	64990000	65010000		chr17	56240000	56260000
chr11	67220000	67240000		chr17	80580000	80600000		chr1	165000000	165020000		chr17	56390000	56410000
chr1	167250000	167270000		chr17	80590000	80610000		chr1	165040000	165060000		chr17	56690000	56710000
chr1	16730000	16750000		chr17	80640000	80660000		chr11	65060000	65080000		chr17	56900000	56920000
chr1	167470000	167490000		chr17	81450000	81470000		chr1	165070000	165090000		chr17	57110000	57130000
chr11	67470000	67490000		chr1	78180000	78200000		chr11	6510000	6530000		chr17	57170000	57190000
chr1	167500000	167520000		chr1	78200000	78220000		chr11	6520000	6540000		chr17	5750000	5770000
chr11	67610000	67630000		chr17	82060000	82080000		chr1	165220000	165240000		chr17	63230000	63250000
chr1	167660000	167680000		chr17	84250000	84270000		chr11	65290000	65310000		chr17	63830000	63850000
chr1	167670000	167690000		chr17	84260000	84280000		chr11	6530000	6550000		chr17	66450000	66470000
chr1	167680000	167700000		chr17	84580000	84600000		chr11	65470000	65490000		chr17	67690000	67710000
chr1	167690000	167710000		chr17	85480000	85500000		chr11	65480000	65500000		chr17	67700000	67720000
chr1	16770000	16790000		chr17	86530000	86550000		chr11	65490000	65510000		chr17	68030000	68050000
chr11	67760000	67780000		chr17	86540000	86560000		chr11	65630000	65650000		chr17	68170000	68190000
chr11	67780000	67800000		chr17	86840000	86860000		chr1	165840000	165860000		chr17	68340000	68360000
chr11	67790000	67810000		chr17	87430000	87450000		chr11	65860000	65880000		chr17	69720000	69740000
chr1	167910000	167930000		chr17	87650000	87670000		chr1	165900000	165920000		chr17	71310000	71330000
chr11	67990000	68010000		chr17	87660000	87680000		chr1	166130000	166150000		chr17	71340000	71360000
chr11	68010000	68030000		chr17	87680000	87700000		chr1	166220000	166240000		chr17	73170000	73190000
chr1	168070000	168090000		chr17	87970000	87990000		chr1	166230000	166250000		chr17	73180000	73200000
chr1	168080000	168100000		chr17	88070000	88090000		chr1	166370000	166390000		chr17	75940000	75960000
chr11	68210000	68230000		chr17	88370000	88390000		chr11	6660000	6680000		chr17	78580000	78600000
chr11	68220000	68240000		chr17	88650000	88670000		chr1	166650000	166670000		chr17	79730000	79750000
chr11	68270000	68290000		chr17	88910000	88930000		chr1	166660000	166680000		chr17	8000000	8020000
chr1	168290000	168310000		chr17	8980000	9000000		chr11	66690000	66710000		chr17	80010000	80030000
chr1	168300000	168320000		chr1	79760000	79780000		chr11	6670000	6690000		chr17	80640000	80660000
chr1	168350000	168370000		chr17	9940000	9960000		chr1	166810000	166830000		chr17	80650000	80670000
chr11	68360000	68380000		chr18	12270000	12290000		chr1	166820000	166840000		chr17	81630000	81650000
chr1	168610000	168630000		chr18	12310000	12330000		chr1	166840000	166860000		chr1	78180000	78200000
chr11	68630000	68650000		chr18	12890000	12910000		chr11	66910000	66930000		chr1	78200000	78220000
chr1	168640000	168660000		chr18	12900000	12920000		chr1	167040000	167060000		chr17	82060000	82080000
chr1	168650000	168670000		chr18	13060000	13080000		chr1	167060000	167080000		chr17	84250000	84270000
chr11	68650000	68670000		chr18	21450000	21470000		chr1	167160000	167180000		chr17	84580000	84600000
chr11	68830000	68850000		chr1	82280000	82300000		chr11	67160000	67180000		chr1	78470000	78490000
chr1	168920000	168940000		chr18	24130000	24150000		chr11	67180000	67200000		chr17	84840000	84860000
chr11	68930000	68950000		chr18	25310000	25330000		chr11	67190000	67210000		chr17	85180000	85200000
chr11	69060000	69080000		chr18	25690000	25710000		chr1	167260000	167280000		chr17	85490000	85510000
chr1	169130000	169150000		chr1	82720000	82740000		chr1	16730000	16750000		chr17	86530000	86550000
chr11	69190000	69210000		chr18	31750000	31770000		chr11	67470000	67490000		chr17	86540000	86560000
chr1	169290000	169310000		chr18	31940000	31960000		chr1	167480000	167500000		chr17	86830000	86850000
chr1	169310000	169330000		chr18	32060000	32080000		chr1	167500000	167520000		chr17	87440000	87460000
chr1	169320000	169340000		chr18	32210000	32230000		chr1	167510000	167530000		chr17	87650000	87670000
chr11	69410000	69430000		chr18	32390000	32410000		chr11	67610000	67630000		chr17	87680000	87700000
chr11	69470000	69490000		chr18	33950000	33970000		chr1	167670000	167690000		chr17	87700000	87720000
chr1	169560000	169580000		chr18	34160000	34180000		chr1	167680000	167700000		chr17	88070000	88090000
chr1	169590000	169610000		chr18	34770000	34790000		chr1	167690000	167710000		chr17	88370000	88390000
chr11	69710000	69730000		chr18	3490000	3510000		chr1	16770000	16790000		chr17	88640000	88660000
chr1	169830000	169850000		chr18	35100000	35120000		chr11	67780000	67800000		chr17	8980000	9000000
chr11	69840000	69860000		chr18	35110000	35130000		chr11	67790000	67810000		chr1	79760000	79780000
chr1	169860000	169880000		chr18	35700000	35720000		chr1	167910000	167930000		chr17	9940000	9960000
chr11	70020000	70040000		chr18	35740000	35760000		chr1	167920000	167940000		chr18	10870000	10890000
chr11	70040000	70060000		chr18	36710000	36730000		chr11	68000000	68020000		chr18	12260000	12280000
chr1	170090000	170110000		chr18	36940000	36960000		chr11	68010000	68030000		chr18	12390000	12410000
chr1	170120000	170140000		chr18	37790000	37810000		chr1	168070000	168090000		chr18	12880000	12900000
chr11	70180000	70200000		chr18	38110000	38130000		chr1	168080000	168100000		chr18	13100000	13120000
chr11	70210000	70230000		chr18	38450000	38470000		chr11	68210000	68230000		chr1	82280000	82300000
chr1	170340000	170360000		chr18	38750000	38770000		chr11	68220000	68240000		chr18	23560000	23580000
chr11	70440000	70460000		chr18	39630000	39650000		chr11	68270000	68290000		chr18	25320000	25340000
chr11	70580000	70600000		chr18	39640000	39660000		chr1	168290000	168310000		chr18	31750000	31770000
chr11	70590000	70610000		chr18	40360000	40380000		chr1	168400000	168420000		chr18	31930000	31950000
chr11	7060000	7080000		chr18	43150000	43170000		chr1	168610000	168630000		chr18	32220000	32240000
chr11	70770000	70790000		chr18	43500000	43520000		chr11	68620000	68640000		chr18	32380000	32400000
chr11	7090000	7110000		chr18	4370000	4390000		chr1	168650000	168670000		chr18	33370000	33390000
chr1	17100000	17120000		chr18	44530000	44550000		chr11	68650000	68670000		chr18	33610000	33630000
chr11	71130000	71150000		chr18	46750000	46770000		chr1	168690000	168710000		chr18	34160000	34180000
chr1	171430000	171450000		chr18	46900000	46920000		chr11	68830000	68850000		chr18	34770000	34790000
chr11	71650000	71670000		chr18	47100000	47120000		chr1	168890000	168910000		chr18	34910000	34930000
chr1	171830000	171850000		chr18	47310000	47330000		chr11	68930000	68950000		chr18	35080000	35100000
chr11	71830000	71850000		chr18	47510000	47530000		chr11	69060000	69080000		chr18	35100000	35120000
chr11	71840000	71860000		chr1	84920000	84940000		chr1	169130000	169150000		chr18	35700000	35720000
chr1	171860000	171880000		chr18	50270000	50290000		chr11	69190000	69210000		chr18	35740000	35760000
chr11	72000000	72020000		chr18	50280000	50300000		chr11	69200000	69220000		chr18	35750000	35770000
chr11	72010000	72030000		chr18	5120000	5140000		chr1	169320000	169340000		chr18	35920000	35940000
chr1	172090000	172110000		chr18	5150000	5170000		chr11	69350000	69370000		chr18	36490000	36510000
chr1	172140000	172160000		chr18	52610000	52630000		chr1	16940000	16960000		chr18	38120000	38140000
chr11	72240000	72260000		chr18	52620000	52640000		chr11	69410000	69430000		chr18	38450000	38470000
chr11	72360000	72380000		chr18	52790000	52810000		chr11	69440000	69460000		chr18	38750000	38770000
chr11	72370000	72390000		chr18	5330000	5350000		chr1	169560000	169580000		chr18	39630000	39650000
chr1	172530000	172550000		chr18	53320000	53340000		chr11	69570000	69590000		chr18	39640000	39660000
chr11	72540000	72560000		chr18	53560000	53580000		chr1	169590000	169610000		chr18	40360000	40380000
chr1	172580000	172600000		chr18	5580000	5600000		chr11	69690000	69710000		chr18	42360000	42380000
chr1	172770000	172790000		chr18	56720000	56740000		chr11	69720000	69740000		chr18	4340000	4360000
chr1	172790000	172810000		chr18	56730000	56750000		chr11	69820000	69840000		chr18	43550000	43570000
chr11	72860000	72880000		chr18	57080000	57100000		chr1	169830000	169850000		chr18	46440000	46460000
chr1	172980000	173000000		chr18	57500000	57520000		chr11	69830000	69850000		chr18	46470000	46490000
chr11	72980000	73000000		chr18	58810000	58830000		chr1	169860000	169880000		chr18	46900000	46920000
chr1	173020000	173040000		chr18	5990000	6010000		chr11	70020000	70040000		chr18	47310000	47330000
chr11	73120000	73140000		chr18	60930000	60950000		chr11	70030000	70050000		chr18	47510000	47530000
chr1	173200000	173220000		chr18	61330000	61350000		chr1	170100000	170120000		chr18	5120000	5140000
chr1	173220000	173240000		chr18	61640000	61660000		chr1	170120000	170140000		chr18	5150000	5170000
chr1	173410000	173430000		chr18	61870000	61890000		chr11	70180000	70200000		chr18	52610000	52630000
chr1	173490000	173510000		chr18	63120000	63140000		chr11	70210000	70230000		chr18	52620000	52640000
chr1	173700000	173720000		chr18	63540000	63560000		chr1	170350000	170370000		chr18	53320000	53340000
chr1	173910000	173930000		chr18	64630000	64650000		chr11	70430000	70450000		chr18	53330000	53350000
chr1	173920000	173940000		chr18	64660000	64680000		chr11	70570000	70590000		chr18	53560000	53580000
chr1	173950000	173970000		chr18	64670000	64690000		chr11	70580000	70600000		chr18	55140000	55160000
chr11	74170000	74190000		chr18	6500000	6520000		chr11	7060000	7080000		chr18	5580000	5600000
chr1	174270000	174290000		chr18	67610000	67630000		chr11	70770000	70790000		chr18	57070000	57090000
chr1	174300000	174320000		chr18	67760000	67780000		chr1	17100000	17120000		chr18	57500000	57520000
chr11	74360000	74380000		chr18	67950000	67970000		chr11	7100000	7120000		chr18	5800000	5820000
chr11	74430000	74450000		chr18	68460000	68480000		chr1	17110000	17130000		chr18	58800000	58820000
chr11	7450000	7470000		chr18	69490000	69510000		chr11	71180000	71200000		chr18	60720000	60740000
chr1	174550000	174570000		chr18	74370000	74390000		chr1	17130000	17150000		chr18	60920000	60940000
chr1	174660000	174680000		chr18	74930000	74950000		chr1	171440000	171460000		chr18	60930000	60950000
chr11	74660000	74680000		chr18	75140000	75160000		chr1	171450000	171470000		chr18	61640000	61660000
chr11	74740000	74760000		chr18	75160000	75180000		chr1	171580000	171600000		chr18	61870000	61890000
chr11	7480000	7500000		chr18	75170000	75190000		chr1	171590000	171610000		chr18	63120000	63140000
chr11	7490000	7510000		chr18	75510000	75530000		chr11	71630000	71650000		chr18	63540000	63560000
chr11	74970000	74990000		chr18	76310000	76330000		chr1	171830000	171850000		chr18	64630000	64650000
chr11	74980000	75000000		chr18	76510000	76530000		chr11	71830000	71850000		chr18	64660000	64680000
chr1	175090000	175110000		chr18	78000000	78020000		chr1	171840000	171860000		chr18	64670000	64690000
chr11	75130000	75150000		chr18	78170000	78190000		chr11	71840000	71860000		chr18	6480000	6500000
chr1	175360000	175380000		chr1	87950000	87970000		chr1	171860000	171880000		chr18	66900000	66920000
chr11	75510000	75530000		chr18	80660000	80680000		chr11	72000000	72020000		chr18	67390000	67410000
chr11	75550000	75570000		chr18	80910000	80930000		chr11	72010000	72030000		chr18	67610000	67630000
chr11	75580000	75600000		chr1	88230000	88250000		chr1	172090000	172110000		chr18	67760000	67780000
chr11	75780000	75800000		chr18	82900000	82920000		chr1	172140000	172160000		chr18	68440000	68460000
chr11	75820000	75840000		chr18	84250000	84270000		chr11	72240000	72260000		chr18	69500000	69520000
chr11	76000000	76020000		chr1	88470000	88490000		chr11	72350000	72370000		chr18	74370000	74390000
chr11	76030000	76050000		chr1	88500000	88520000		chr11	72370000	72390000		chr18	75140000	75160000
chr11	76190000	76210000		chr18	85110000	85130000		chr1	172530000	172550000		chr18	75160000	75180000
chr11	76250000	76270000		chr1	89090000	89110000		chr11	72540000	72560000		chr18	75500000	75520000
chr1	176380000	176400000		chr1	89100000	89120000		chr1	172550000	172570000		chr18	75510000	75530000
chr11	76450000	76470000		chr18	9440000	9460000		chr11	72670000	72690000		chr18	76310000	76330000
chr11	76470000	76490000		chr18	9450000	9470000		chr11	72700000	72720000		chr18	76510000	76530000
chr1	176500000	176520000		chr1	89650000	89670000		chr1	172770000	172790000		chr18	77700000	77720000
chr11	76570000	76590000		chr18	9940000	9960000		chr11	72850000	72870000		chr18	77990000	78010000
chr11	76580000	76600000		chr19	10100000	10120000		chr11	72980000	73000000		chr18	78000000	78020000
chr11	76750000	76770000		chr19	10110000	10130000		chr1	173050000	173070000		chr18	7850000	7870000
chr11	76880000	76900000		chr19	10260000	10280000		chr11	73130000	73150000		chr18	80380000	80400000
chr11	76900000	76920000		chr19	10270000	10290000		chr1	173190000	173210000		chr18	80440000	80460000
chr1	176920000	176940000		chr19	11830000	11850000		chr1	173260000	173280000		chr18	80660000	80680000
chr1	177010000	177030000		chr19	12070000	12090000		chr1	173410000	173430000		chr18	82110000	82130000
chr11	77110000	77130000		chr19	12570000	12590000		chr1	173720000	173740000		chr18	84250000	84270000
chr11	77120000	77140000		chr19	16050000	16070000		chr1	173910000	173930000		chr1	88470000	88490000
chr11	77260000	77280000		chr19	16840000	16860000		chr1	173960000	173980000		chr1	88500000	88520000
chr11	77310000	77330000		chr19	16850000	16870000		chr1	174070000	174090000		chr18	85110000	85130000
chr11	77460000	77480000		chr19	17450000	17470000		chr1	174240000	174260000		chr1	89090000	89110000
chr11	77490000	77510000		chr19	18740000	18760000		chr1	174270000	174290000		chr1	89100000	89120000
chr1	177500000	177520000		chr19	23820000	23840000		chr1	174300000	174320000		chr18	9440000	9460000
chr1	177530000	177550000		chr19	24340000	24360000		chr11	74430000	74450000		chr18	9940000	9960000
chr11	77610000	77630000		chr19	24350000	24370000		chr11	7450000	7470000		chr1	90580000	90600000
chr11	77620000	77640000		chr19	24950000	24970000		chr1	174550000	174570000		chr19	10110000	10130000
chr11	77780000	77800000		chr1	92500000	92520000		chr11	74660000	74680000		chr19	10270000	10290000
chr11	77800000	77820000		chr19	25190000	25210000		chr1	174670000	174690000		chr19	10940000	10960000
chr1	177830000	177850000		chr19	25540000	25560000		chr11	74740000	74760000		chr19	11830000	11850000
chr1	177850000	177870000		chr19	25730000	25750000		chr11	74970000	74990000		chr19	11970000	11990000
chr1	177860000	177880000		chr19	26680000	26700000		chr1	175080000	175100000		chr19	14660000	14680000
chr11	77980000	78000000		chr19	27500000	27520000		chr1	175360000	175380000		chr19	14670000	14690000
chr1	178120000	178140000		chr19	28070000	28090000		chr11	75550000	75570000		chr19	15980000	16000000
chr11	78360000	78380000		chr19	28220000	28240000		chr11	75580000	75600000		chr19	16850000	16870000
chr1	178610000	178630000		chr19	29110000	29130000		chr11	75790000	75810000		chr19	17450000	17470000
chr11	78620000	78640000		chr19	29430000	29450000		chr11	75820000	75840000		chr19	21160000	21180000
chr1	178630000	178650000		chr19	29580000	29600000		chr11	76000000	76020000		chr19	23820000	23840000
chr11	78630000	78650000		chr19	29720000	29740000		chr11	76010000	76030000		chr19	24350000	24370000
chr11	78770000	78790000		chr19	29870000	29890000		chr11	76260000	76280000		chr19	24540000	24560000
chr11	78780000	78800000		chr19	32450000	32470000		chr1	176390000	176410000		chr1	92480000	92500000
chr1	178790000	178810000		chr19	32560000	32580000		chr11	76450000	76470000		chr19	24950000	24970000
chr1	178800000	178820000		chr1	93260000	93280000		chr1	176500000	176520000		chr1	92500000	92520000
chr11	78810000	78830000		chr19	3270000	3290000		chr11	76580000	76600000		chr19	25190000	25210000
chr11	79010000	79030000		chr19	32780000	32800000		chr11	76750000	76770000		chr19	25540000	25560000
chr11	79020000	79040000		chr1	93280000	93300000		chr11	76760000	76780000		chr19	25730000	25750000
chr1	179110000	179130000		chr19	34550000	34570000		chr11	76880000	76900000		chr19	27290000	27310000
chr1	179150000	179170000		chr19	3570000	3590000		chr11	76890000	76910000		chr19	27500000	27520000
chr11	79210000	79230000		chr19	36150000	36170000		chr11	76900000	76920000		chr19	28070000	28090000
chr11	79230000	79250000		chr19	3730000	3750000		chr1	176920000	176940000		chr19	28080000	28100000
chr1	179350000	179370000		chr19	37440000	37460000		chr1	177010000	177030000		chr19	28220000	28240000
chr1	179360000	179380000		chr19	3750000	3770000		chr11	77110000	77130000		chr19	29020000	29040000
chr11	79380000	79400000		chr19	37620000	37640000		chr11	77120000	77140000		chr19	29420000	29440000
chr11	79510000	79530000		chr19	38280000	38300000		chr11	77260000	77280000		chr19	29870000	29890000
chr1	179600000	179620000		chr19	39000000	39020000		chr11	77270000	77290000		chr19	29880000	29900000
chr11	79730000	79750000		chr19	3990000	4010000		chr11	77310000	77330000		chr19	30730000	30750000
chr11	79800000	79820000		chr19	4000000	4020000		chr11	77460000	77480000		chr19	31150000	31170000
chr11	79840000	79860000		chr1	94060000	94080000		chr1	177520000	177540000		chr19	31830000	31850000
chr11	80000000	80020000		chr19	40640000	40660000		chr1	177540000	177560000		chr19	32180000	32200000
chr11	80030000	80050000		chr1	94070000	94090000		chr11	77800000	77820000		chr19	32460000	32480000
chr1	180060000	180080000		chr19	40810000	40830000		chr1	177830000	177850000		chr19	32560000	32580000
chr11	80180000	80200000		chr19	41330000	41350000		chr1	177850000	177870000		chr1	93260000	93280000
chr1	180220000	180240000		chr19	41540000	41560000		chr1	177860000	177880000		chr19	3270000	3290000
chr1	180230000	180250000		chr19	41680000	41700000		chr11	77990000	78010000		chr19	32780000	32800000
chr11	80230000	80250000		chr19	41690000	41710000		chr1	178100000	178120000		chr19	34350000	34370000
chr1	180380000	180400000		chr19	41860000	41880000		chr1	178110000	178130000		chr19	34550000	34570000
chr1	180430000	180450000		chr19	41960000	41980000		chr11	78110000	78130000		chr19	3570000	3590000
chr1	180440000	180460000		chr19	42230000	42250000		chr11	78310000	78330000		chr19	36150000	36170000
chr11	80470000	80490000		chr19	42580000	42600000		chr11	78340000	78360000		chr19	36250000	36270000
chr11	80480000	80500000		chr19	42840000	42860000		chr11	78360000	78380000		chr19	3730000	3750000
chr11	80640000	80660000		chr19	42850000	42870000		chr1	178610000	178630000		chr19	3760000	3780000
chr1	180660000	180680000		chr19	4300000	4320000		chr11	78620000	78640000		chr19	38120000	38140000
chr11	80680000	80700000		chr1	94350000	94370000		chr11	78630000	78650000		chr19	38450000	38470000
chr11	80740000	80760000		chr1	94360000	94380000		chr11	78760000	78780000		chr19	38990000	39010000
chr11	8080000	8100000		chr19	43820000	43840000		chr11	78770000	78790000		chr19	3990000	4010000
chr1	180870000	180890000		chr19	44130000	44150000		chr11	78780000	78800000		chr19	4000000	4020000
chr11	80940000	80960000		chr19	44200000	44220000		chr1	178790000	178810000		chr1	94060000	94080000
chr11	80950000	80970000		chr19	44210000	44230000		chr1	178800000	178820000		chr19	40640000	40660000
chr11	80990000	81010000		chr19	44630000	44650000		chr11	78820000	78840000		chr1	94070000	94090000
chr1	181050000	181070000		chr19	45130000	45150000		chr1	178930000	178950000		chr19	41540000	41560000
chr1	181080000	181100000		chr1	94530000	94550000		chr1	178960000	178980000		chr19	41680000	41700000
chr1	181160000	181180000		chr19	45610000	45630000		chr11	79010000	79030000		chr19	41690000	41710000
chr11	81170000	81190000		chr19	45630000	45650000		chr11	79020000	79040000		chr19	41960000	41980000
chr11	81330000	81350000		chr19	45810000	45830000		chr1	179100000	179120000		chr19	42230000	42250000
chr11	81380000	81400000		chr19	45850000	45870000		chr1	179110000	179130000		chr19	4230000	4250000
chr1	181390000	181410000		chr19	4600000	4620000		chr1	179120000	179140000		chr19	42580000	42600000
chr1	181400000	181420000		chr19	4610000	4630000		chr1	179130000	179150000		chr19	42840000	42860000
chr1	181410000	181430000		chr19	46190000	46210000		chr11	79220000	79240000		chr1	94350000	94370000
chr11	81430000	81450000		chr19	46400000	46420000		chr11	79230000	79250000		chr1	94360000	94380000
chr1	181450000	181470000		chr19	46600000	46620000		chr1	179350000	179370000		chr19	43820000	43840000
chr1	181550000	181570000		chr19	46610000	46630000		chr1	179360000	179380000		chr19	44010000	44030000
chr1	181560000	181580000		chr19	46630000	46650000		chr11	79380000	79400000		chr19	44170000	44190000
chr1	181710000	181730000		chr19	47130000	47150000		chr1	179600000	179620000		chr19	4420000	4440000
chr11	81730000	81750000		chr19	47400000	47420000		chr11	79600000	79620000		chr19	44210000	44230000
chr1	181770000	181790000		chr19	4740000	4760000		chr1	179620000	179640000		chr19	4460000	4480000
chr11	81780000	81800000		chr19	47570000	47590000		chr11	79740000	79760000		chr19	44610000	44630000
chr11	8190000	8210000		chr1	94790000	94810000		chr11	79800000	79820000		chr19	4470000	4490000
chr11	82000000	82020000		chr19	47910000	47930000		chr11	80010000	80030000		chr19	45120000	45140000
chr11	82030000	82050000		chr19	47990000	48010000		chr11	80030000	80050000		chr1	94530000	94550000
chr1	182070000	182090000		chr1	94830000	94850000		chr1	180060000	180080000		chr19	45610000	45630000
chr1	182160000	182180000		chr19	4950000	4970000		chr11	80180000	80200000		chr19	45620000	45640000
chr1	182170000	182190000		chr19	4990000	5010000		chr1	180220000	180240000		chr19	45820000	45840000
chr1	182330000	182350000		chr1	95050000	95070000		chr1	180230000	180250000		chr19	45850000	45870000
chr1	182350000	182370000		chr19	5080000	5100000		chr11	80250000	80270000		chr19	4600000	4620000
chr1	182470000	182490000		chr1	9520000	9540000		chr1	18030000	18050000		chr19	46400000	46420000
chr1	182480000	182500000		chr1	95220000	95240000		chr1	180350000	180370000		chr19	46590000	46610000
chr11	82520000	82540000		chr19	53460000	53480000		chr1	180410000	180430000		chr19	46600000	46620000
chr11	82540000	82560000		chr1	95370000	95390000		chr1	180440000	180460000		chr19	46630000	46650000
chr11	82700000	82720000		chr19	5450000	5470000		chr1	180450000	180470000		chr19	47110000	47130000
chr1	182710000	182730000		chr19	5490000	5510000		chr11	80470000	80490000		chr19	47130000	47150000
chr1	182720000	182740000		chr19	55380000	55400000		chr11	80490000	80510000		chr19	47160000	47180000
chr1	182780000	182800000		chr19	55390000	55410000		chr1	180630000	180650000		chr19	4740000	4760000
chr1	18280000	18300000		chr19	55800000	55820000		chr11	80650000	80670000		chr19	47570000	47590000
chr11	8310000	8330000		chr19	56470000	56490000		chr11	80670000	80690000		chr1	94790000	94810000
chr11	83110000	83130000		chr19	56880000	56900000		chr11	80700000	80720000		chr19	47910000	47930000
chr1	183120000	183140000		chr1	95690000	95710000		chr1	180860000	180880000		chr19	47920000	47940000
chr1	183170000	183190000		chr19	5770000	5790000		chr11	80950000	80970000		chr1	94830000	94850000
chr11	83230000	83250000		chr19	58510000	58530000		chr11	81000000	81020000		chr19	5000000	5020000
chr11	83350000	83370000		chr19	5890000	5910000		chr1	181060000	181080000		chr19	5100000	5120000
chr11	83540000	83560000		chr19	5900000	5920000		chr1	181070000	181090000		chr1	9520000	9540000
chr1	183550000	183570000		chr19	5950000	5970000		chr1	181110000	181130000		chr1	95220000	95240000
chr1	183560000	183580000		chr19	60010000	60030000		chr11	81170000	81190000		chr19	5340000	5360000
chr11	83570000	83590000		chr19	6050000	6070000		chr11	81340000	81360000		chr1	95390000	95410000
chr11	83580000	83600000		chr19	60860000	60880000		chr1	181390000	181410000		chr19	54000000	54020000
chr11	83740000	83760000		chr19	60950000	60970000		chr1	181400000	181420000		chr19	5480000	5500000
chr1	183750000	183770000		chr19	6350000	6370000		chr1	181410000	181430000		chr1	95520000	95540000
chr1	183810000	183830000		chr1	9720000	9740000		chr11	81430000	81450000		chr19	55380000	55400000
chr11	83880000	83900000		chr19	7270000	7290000		chr1	181550000	181570000		chr19	55390000	55410000
chr1	184040000	184060000		chr19	7290000	7310000		chr1	181560000	181580000		chr19	55800000	55820000
chr1	184060000	184080000		chr19	7490000	7510000		chr1	181700000	181720000		chr19	56460000	56480000
chr11	84060000	84080000		chr19	7560000	7580000		chr1	181710000	181730000		chr19	56620000	56640000
chr1	184070000	184090000		chr19	8760000	8780000		chr11	81720000	81740000		chr19	5680000	5700000
chr11	84070000	84090000		chr19	8770000	8790000		chr1	181760000	181780000		chr1	95690000	95710000
chr11	84190000	84210000		chr19	9190000	9210000		chr11	81780000	81800000		chr19	58510000	58530000
chr1	184220000	184240000		chr19	9200000	9220000		chr11	81990000	82010000		chr19	5890000	5910000
chr1	184250000	184270000		chr2	10000000	10020000		chr11	82030000	82050000		chr19	5950000	5970000
chr11	84320000	84340000		chr2	101500000	101520000		chr1	182070000	182090000		chr1	95990000	96010000
chr1	184410000	184430000		chr2	101710000	101730000		chr1	182170000	182190000		chr19	60010000	60030000
chr1	184470000	184490000		chr2	101720000	101740000		chr1	182490000	182510000		chr19	6050000	6070000
chr11	84610000	84630000		chr2	103390000	103410000		chr11	82520000	82540000		chr19	60860000	60880000
chr11	84620000	84640000		chr2	103850000	103870000		chr11	82540000	82560000		chr19	60950000	60970000
chr11	84690000	84710000		chr2	103960000	103980000		chr1	182690000	182710000		chr19	6350000	6370000
chr11	84720000	84740000		chr2	104430000	104450000		chr11	82700000	82720000		chr19	7290000	7310000
chr1	184900000	184920000		chr2	104640000	104660000		chr1	182710000	182730000		chr1	9730000	9750000
chr11	84940000	84960000		chr2	104650000	104670000		chr1	182780000	182800000		chr19	7490000	7510000
chr11	84970000	84990000		chr2	104850000	104870000		chr1	18290000	18310000		chr1	98070000	98090000
chr11	85140000	85160000		chr2	109510000	109530000		chr1	183050000	183070000		chr19	8770000	8790000
chr11	85150000	85170000		chr2	109530000	109550000		chr11	83100000	83120000		chr19	9190000	9210000
chr1	185310000	185330000		chr2	109730000	109750000		chr11	8310000	8330000		chr2	101500000	101520000
chr11	85310000	85330000		chr2	11010000	11030000		chr1	183170000	183190000		chr2	101710000	101730000
chr11	85490000	85510000		chr2	112320000	112340000		chr11	83300000	83320000		chr2	101720000	101740000
chr11	85630000	85650000		chr2	112330000	112350000		chr11	83350000	83370000		chr2	102900000	102920000
chr11	85650000	85670000		chr2	11450000	11470000		chr11	83540000	83560000		chr2	103600000	103620000
chr11	8570000	8590000		chr2	115680000	115700000		chr1	183550000	183570000		chr2	103840000	103860000
chr11	85770000	85790000		chr2	117070000	117090000		chr1	183590000	183610000		chr2	103960000	103980000
chr1	185870000	185890000		chr2	117920000	117940000		chr1	183790000	183810000		chr2	104850000	104870000
chr11	85980000	86000000		chr2	118250000	118270000		chr1	183810000	183830000		chr2	106800000	106820000
chr11	86020000	86040000		chr2	118850000	118870000		chr1	184040000	184060000		chr2	109110000	109130000
chr1	186050000	186070000		chr2	119110000	119130000		chr1	184060000	184080000		chr2	109510000	109530000
chr1	186060000	186080000		chr2	119420000	119440000		chr11	84060000	84080000		chr2	109530000	109550000
chr1	186080000	186100000		chr2	120170000	120190000		chr11	8420000	8440000		chr2	109730000	109750000
chr1	186230000	186250000		chr2	120210000	120230000		chr11	84220000	84240000		chr2	110190000	110210000
chr11	86280000	86300000		chr2	120780000	120800000		chr1	184240000	184260000		chr2	112330000	112350000
chr11	86330000	86350000		chr2	120960000	120980000		chr1	184250000	184270000		chr2	11460000	11480000
chr11	86480000	86500000		chr2	120990000	121010000		chr11	8430000	8450000		chr2	11500000	11520000
chr1	186600000	186620000		chr2	121320000	121340000		chr11	84320000	84340000		chr2	115680000	115700000
chr1	186630000	186650000		chr2	122200000	122220000		chr1	184450000	184470000		chr2	115890000	115910000
chr11	86880000	86900000		chr2	122440000	122460000		chr1	184470000	184490000		chr2	11680000	11700000
chr11	86890000	86910000		chr2	122580000	122600000		chr11	84610000	84630000		chr2	117070000	117090000
chr11	86930000	86950000		chr2	125070000	125090000		chr11	84690000	84710000		chr2	117920000	117940000
chr1	187010000	187030000		chr2	125450000	125470000		chr11	84790000	84810000		chr2	117930000	117950000
chr11	87220000	87240000		chr2	125690000	125710000		chr1	184900000	184920000		chr2	118560000	118580000
chr11	87270000	87290000		chr2	125850000	125870000		chr11	84950000	84970000		chr2	118850000	118870000
chr1	187340000	187360000		chr2	125860000	125880000		chr11	85140000	85160000		chr2	119020000	119040000
chr11	87400000	87420000		chr2	127640000	127660000		chr11	85170000	85190000		chr2	119100000	119120000
chr11	87410000	87430000		chr2	127940000	127960000		chr11	85290000	85310000		chr2	119420000	119440000
chr11	87420000	87440000		chr2	128220000	128240000		chr11	85300000	85320000		chr2	119840000	119860000
chr11	8750000	8770000		chr2	128640000	128660000		chr1	185310000	185330000		chr2	120950000	120970000
chr11	87580000	87600000		chr2	128760000	128780000		chr11	85630000	85650000		chr2	120980000	121000000
chr11	8770000	8790000		chr2	128920000	128940000		chr11	85650000	85670000		chr2	121320000	121340000
chr11	87750000	87770000		chr2	130090000	130110000		chr11	8570000	8590000		chr2	122180000	122200000
chr1	187930000	187950000		chr2	130240000	130260000		chr1	185720000	185740000		chr2	122200000	122220000
chr1	187990000	188010000		chr2	130380000	130400000		chr11	8580000	8600000		chr2	12340000	12360000
chr11	88040000	88060000		chr2	131070000	131090000		chr1	185840000	185860000		chr2	124420000	124440000
chr11	88210000	88230000		chr2	131080000	131100000		chr1	185860000	185880000		chr2	125070000	125090000
chr1	188540000	188560000		chr2	13190000	13210000		chr11	85990000	86010000		chr2	125670000	125690000
chr1	188560000	188580000		chr2	132060000	132080000		chr11	86020000	86040000		chr2	125690000	125710000
chr1	188600000	188620000		chr2	132080000	132100000		chr1	186060000	186080000		chr2	126880000	126900000
chr11	88690000	88710000		chr2	13500000	13520000		chr1	186080000	186100000		chr2	127400000	127420000
chr11	8870000	8890000		chr2	135470000	135490000		chr1	186240000	186260000		chr2	127600000	127620000
chr1	188820000	188840000		chr2	136710000	136730000		chr11	86280000	86300000		chr2	127640000	127660000
chr11	88920000	88940000		chr2	136930000	136950000		chr11	86530000	86550000		chr2	127940000	127960000
chr11	88940000	88960000		chr2	139980000	140000000		chr1	186600000	186620000		chr2	128220000	128240000
chr1	188990000	189010000		chr2	139990000	140010000		chr1	186630000	186650000		chr2	128640000	128660000
chr11	89170000	89190000		chr2	143820000	143840000		chr11	86680000	86700000		chr2	128760000	128780000
chr1	189180000	189200000		chr2	144090000	144110000		chr11	86820000	86840000		chr2	128920000	128940000
chr1	189260000	189280000		chr2	144350000	144370000		chr11	86880000	86900000		chr2	130080000	130100000
chr11	89260000	89280000		chr2	144410000	144430000		chr11	87000000	87020000		chr2	130090000	130110000
chr11	89400000	89420000		chr2	144420000	144440000		chr1	187010000	187030000		chr2	130240000	130260000
chr11	89570000	89590000		chr2	144940000	144960000		chr11	87200000	87220000		chr2	130370000	130390000
chr11	89590000	89610000		chr2	145750000	145770000		chr11	87240000	87260000		chr2	130400000	130420000
chr1	189610000	189630000		chr2	148540000	148560000		chr1	187330000	187350000		chr2	131070000	131090000
chr1	189790000	189810000		chr2	150600000	150620000		chr1	187340000	187360000		chr2	131080000	131100000
chr11	89790000	89810000		chr2	150830000	150850000		chr1	187350000	187370000		chr2	13190000	13210000
chr1	189810000	189830000		chr2	151300000	151320000		chr11	8740000	8760000		chr2	132060000	132080000
chr11	89840000	89860000		chr2	151550000	151570000		chr11	87410000	87430000		chr2	132640000	132660000
chr11	90020000	90040000		chr2	152480000	152500000		chr11	87420000	87440000		chr2	13500000	13520000
chr11	90030000	90050000		chr2	152660000	152680000		chr1	187490000	187510000		chr2	135470000	135490000
chr1	19010000	19030000		chr2	152720000	152740000		chr11	8770000	8790000		chr2	136710000	136730000
chr11	90130000	90150000		chr2	152970000	152990000		chr11	87750000	87770000		chr2	136920000	136940000
chr11	90490000	90510000		chr2	153430000	153450000		chr1	187970000	187990000		chr2	139980000	140000000
chr11	9050000	9070000		chr2	153470000	153490000		chr1	187990000	188010000		chr2	142880000	142900000
chr1	190800000	190820000		chr2	154190000	154210000		chr11	8800000	8820000		chr2	143820000	143840000
chr1	190830000	190850000		chr2	154430000	154450000		chr11	88020000	88040000		chr2	144090000	144110000
chr1	191080000	191100000		chr2	154700000	154720000		chr11	88210000	88230000		chr2	144270000	144290000
chr1	191440000	191460000		chr2	154870000	154890000		chr1	188540000	188560000		chr2	144420000	144440000
chr1	191470000	191490000		chr2	155290000	155310000		chr1	188560000	188580000		chr2	144930000	144950000
chr1	191780000	191800000		chr2	155630000	155650000		chr1	188620000	188640000		chr2	145750000	145770000
chr1	191800000	191820000		chr2	155770000	155790000		chr11	88690000	88710000		chr2	148220000	148240000
chr11	9180000	9200000		chr2	155780000	155800000		chr1	188840000	188860000		chr2	148490000	148510000
chr1	192360000	192380000		chr2	155950000	155970000		chr11	88910000	88930000		chr2	150570000	150590000
chr1	192560000	192580000		chr2	155960000	155980000		chr11	88930000	88950000		chr2	150600000	150620000
chr1	192620000	192640000		chr2	156120000	156140000		chr11	88940000	88960000		chr2	151300000	151320000
chr1	192720000	192740000		chr2	156530000	156550000		chr1	189000000	189020000		chr2	151550000	151570000
chr1	192730000	192750000		chr2	156590000	156610000		chr11	89160000	89180000		chr2	152040000	152060000
chr1	192890000	192910000		chr2	156670000	156690000		chr11	89170000	89190000		chr2	152480000	152500000
chr1	192920000	192940000		chr2	156960000	156980000		chr1	189200000	189220000		chr2	152670000	152690000
chr1	193110000	193130000		chr2	157840000	157860000		chr1	189320000	189340000		chr2	152720000	152740000
chr1	193150000	193170000		chr2	158170000	158190000		chr11	89390000	89410000		chr2	152730000	152750000
chr11	93350000	93370000		chr2	158180000	158200000		chr11	89560000	89580000		chr2	152970000	152990000
chr1	193380000	193400000		chr2	160540000	160560000		chr11	89580000	89600000		chr2	153430000	153450000
chr1	193390000	193410000		chr2	160550000	160570000		chr11	89790000	89810000		chr2	153460000	153480000
chr1	193620000	193640000		chr2	160700000	160720000		chr1	189800000	189820000		chr2	154210000	154230000
chr11	93700000	93720000		chr2	162720000	162740000		chr11	89800000	89820000		chr2	154700000	154720000
chr11	93730000	93750000		chr2	163230000	163250000		chr11	89830000	89850000		chr2	154710000	154730000
chr11	93950000	93970000		chr2	163410000	163430000		chr11	90020000	90040000		chr2	154860000	154880000
chr11	93960000	93980000		chr2	163560000	163580000		chr11	90030000	90050000		chr2	155290000	155310000
chr11	93970000	93990000		chr2	163890000	163910000		chr1	19010000	19030000		chr2	155780000	155800000
chr1	193980000	194000000		chr2	165300000	165320000		chr11	90480000	90500000		chr2	155950000	155970000
chr11	94130000	94150000		chr2	165310000	165330000		chr11	90500000	90520000		chr2	155960000	155980000
chr11	94180000	94200000		chr2	165900000	165920000		chr11	90530000	90550000		chr2	156120000	156140000
chr11	94390000	94410000		chr2	166600000	166620000		chr1	190810000	190830000		chr2	156530000	156550000
chr11	94460000	94480000		chr2	166870000	166890000		chr1	190830000	190850000		chr2	156680000	156700000
chr1	194520000	194540000		chr2	166880000	166900000		chr1	191060000	191080000		chr2	156820000	156840000
chr1	194530000	194550000		chr2	167040000	167060000		chr1	191450000	191470000		chr2	157100000	157120000
chr11	94530000	94550000		chr2	167090000	167110000		chr1	191480000	191500000		chr2	157840000	157860000
chr1	194540000	194560000		chr2	167300000	167320000		chr11	9150000	9170000		chr2	158170000	158190000
chr1	194720000	194740000		chr2	167310000	167330000		chr1	191790000	191810000		chr2	158180000	158200000
chr1	194750000	194770000		chr2	167480000	167500000		chr1	191820000	191840000		chr2	160550000	160570000
chr11	94820000	94840000		chr2	167500000	167520000		chr1	192620000	192640000		chr2	162710000	162730000
chr1	194930000	194950000		chr2	167840000	167860000		chr1	192720000	192740000		chr2	162870000	162890000
chr1	194940000	194960000		chr2	170320000	170340000		chr1	192730000	192750000		chr2	163230000	163250000
chr11	94970000	94990000		chr2	170330000	170350000		chr1	192880000	192900000		chr2	164560000	164580000
chr1	194990000	195010000		chr2	172030000	172050000		chr1	192990000	193010000		chr2	164580000	164600000
chr11	95100000	95120000		chr2	172330000	172350000		chr1	193110000	193130000		chr2	164720000	164740000
chr11	95130000	95150000		chr2	173930000	173950000		chr1	193120000	193140000		chr2	164860000	164880000
chr1	195190000	195210000		chr2	174120000	174140000		chr1	193150000	193170000		chr2	165320000	165340000
chr1	195200000	195220000		chr2	174280000	174300000		chr1	193380000	193400000		chr2	165900000	165920000
chr11	95230000	95250000		chr2	174290000	174310000		chr1	193390000	193410000		chr2	166600000	166620000
chr11	95370000	95390000		chr2	17930000	17950000		chr1	193400000	193420000		chr2	167090000	167110000
chr11	95380000	95400000		chr2	179790000	179810000		chr1	193520000	193540000		chr2	167300000	167320000
chr1	195510000	195530000		chr2	179980000	180000000		chr1	193630000	193650000		chr2	167310000	167330000
chr11	95510000	95530000		chr2	180000000	180020000		chr11	93700000	93720000		chr2	167480000	167500000
chr1	195530000	195550000		chr2	180310000	180330000		chr1	193960000	193980000		chr2	167500000	167520000
chr11	95530000	95550000		chr2	180640000	180660000		chr11	93960000	93980000		chr2	168050000	168070000
chr11	95710000	95730000		chr2	181090000	181110000		chr11	94160000	94180000		chr2	170330000	170350000
chr11	95930000	95950000		chr2	181320000	181340000		chr11	94180000	94200000		chr2	172330000	172350000
chr11	95960000	95980000		chr2	181400000	181420000		chr11	94390000	94410000		chr2	172620000	172640000
chr11	95970000	95990000		chr2	181420000	181440000		chr1	194520000	194540000		chr2	173920000	173940000
chr1	196040000	196060000		chr2	181730000	181750000		chr11	94520000	94540000		chr2	174120000	174140000
chr1	196110000	196130000		chr2	18300000	18320000		chr1	194530000	194550000		chr2	174280000	174300000
chr11	96110000	96130000		chr2	18910000	18930000		chr1	194540000	194560000		chr2	174290000	174310000
chr11	96120000	96140000		chr2	22740000	22760000		chr1	194730000	194750000		chr2	17930000	17950000
chr11	96140000	96160000		chr2	23000000	23020000		chr1	194780000	194800000		chr2	179980000	180000000
chr1	196360000	196380000		chr2	24760000	24780000		chr11	94810000	94830000		chr2	179990000	180010000
chr1	196390000	196410000		chr2	25410000	25430000		chr11	94870000	94890000		chr2	180300000	180320000
chr11	96400000	96420000		chr2	25470000	25490000		chr1	194950000	194970000		chr2	180310000	180330000
chr1	196410000	196430000		chr2	25660000	25680000		chr11	94980000	95000000		chr2	180650000	180670000
chr11	96410000	96430000		chr2	25670000	25690000		chr1	195020000	195040000		chr2	181090000	181110000
chr11	96580000	96600000		chr2	26000000	26020000		chr11	95100000	95120000		chr2	181320000	181340000
chr1	196630000	196650000		chr2	26280000	26300000		chr11	95110000	95130000		chr2	18300000	18320000
chr11	96890000	96910000		chr2	26450000	26470000		chr11	95120000	95140000		chr2	18910000	18930000
chr11	97040000	97060000		chr2	26480000	26500000		chr1	195190000	195210000		chr2	20880000	20900000
chr11	97190000	97210000		chr2	26490000	26510000		chr1	195200000	195220000		chr2	22750000	22770000
chr11	97330000	97350000		chr2	27090000	27110000		chr11	95240000	95260000		chr2	24780000	24800000
chr11	97540000	97560000		chr2	27100000	27120000		chr11	95370000	95390000		chr2	25020000	25040000
chr11	97600000	97620000		chr2	27360000	27380000		chr11	95380000	95400000		chr2	25030000	25050000
chr11	97870000	97890000		chr2	27390000	27410000		chr1	195500000	195520000		chr2	25340000	25360000
chr11	97880000	97900000		chr2	27610000	27630000		chr11	95510000	95530000		chr2	25460000	25480000
chr11	98050000	98070000		chr2	28480000	28500000		chr1	195520000	195540000		chr2	25670000	25690000
chr11	98100000	98120000		chr2	28490000	28510000		chr1	195660000	195680000		chr2	25860000	25880000
chr11	98310000	98330000		chr2	28900000	28920000		chr11	95710000	95730000		chr2	26000000	26020000
chr11	98520000	98540000		chr2	28910000	28930000		chr11	95900000	95920000		chr2	26260000	26280000
chr11	98870000	98890000		chr2	29630000	29650000		chr11	95940000	95960000		chr2	26490000	26510000
chr11	99010000	99030000		chr2	29920000	29940000		chr1	196040000	196060000		chr2	26730000	26750000
chr11	99220000	99240000		chr2	30210000	30230000		chr1	196080000	196100000		chr2	27090000	27110000
chr11	99430000	99450000		chr2	30220000	30240000		chr11	96110000	96130000		chr2	27370000	27390000
chr11	99860000	99880000		chr2	30270000	30290000		chr11	96120000	96140000		chr2	27390000	27410000
chr1	20280000	20300000		chr2	30300000	30320000		chr11	96140000	96160000		chr2	27610000	27630000
chr1	20520000	20540000		chr2	30310000	30330000		chr11	96400000	96420000		chr2	28310000	28330000
chr1	20910000	20930000		chr2	30640000	30660000		chr1	196410000	196430000		chr2	28480000	28500000
chr12	100070000	100090000		chr2	30650000	30670000		chr11	96410000	96430000		chr2	29630000	29650000
chr12	100300000	100320000		chr2	30780000	30800000		chr1	196420000	196440000		chr2	29920000	29940000
chr12	100310000	100330000		chr2	30800000	30820000		chr11	96580000	96600000		chr2	30210000	30230000
chr12	100330000	100350000		chr2	30820000	30840000		chr1	196610000	196630000		chr2	30260000	30280000
chr12	10050000	10070000		chr2	31320000	31340000		chr1	196640000	196660000		chr2	30280000	30300000
chr12	100630000	100650000		chr2	31520000	31540000		chr1	196780000	196800000		chr2	30640000	30660000
chr12	100810000	100830000		chr2	31800000	31820000		chr11	96890000	96910000		chr2	30650000	30670000
chr12	101110000	101130000		chr2	31980000	32000000		chr11	97030000	97050000		chr2	30790000	30810000
chr12	101120000	101140000		chr2	32140000	32160000		chr11	97040000	97060000		chr2	30800000	30820000
chr12	101340000	101360000		chr2	32240000	32260000		chr11	97190000	97210000		chr2	31320000	31340000
chr12	101390000	101410000		chr2	32410000	32430000		chr11	97330000	97350000		chr2	31520000	31540000
chr12	101710000	101730000		chr2	32420000	32440000		chr11	97540000	97560000		chr2	31800000	31820000
chr12	101790000	101810000		chr2	32430000	32450000		chr11	97600000	97620000		chr2	32140000	32160000
chr12	10210000	10230000		chr2	32800000	32820000		chr11	97610000	97630000		chr2	3230000	3250000
chr12	102150000	102170000		chr2	32810000	32830000		chr11	97850000	97870000		chr2	32420000	32440000
chr12	102160000	102180000		chr2	32830000	32850000		chr11	97870000	97890000		chr2	32540000	32560000
chr12	10220000	10240000		chr2	32980000	33000000		chr11	98050000	98070000		chr2	32790000	32810000
chr12	102310000	102330000		chr2	33270000	33290000		chr11	98100000	98120000		chr2	32810000	32830000
chr12	102330000	102350000		chr2	33310000	33330000		chr11	98110000	98130000		chr2	32820000	32840000
chr12	103020000	103040000		chr2	33590000	33610000		chr11	98300000	98320000		chr2	32980000	33000000
chr12	103200000	103220000		chr2	34220000	34240000		chr11	98320000	98340000		chr2	33270000	33290000
chr12	103210000	103230000		chr2	3430000	3450000		chr11	98520000	98540000		chr2	33310000	33330000
chr12	103390000	103410000		chr2	34600000	34620000		chr11	98530000	98550000		chr2	33590000	33610000
chr12	103410000	103430000		chr2	34620000	34640000		chr11	98690000	98710000		chr2	3390000	3410000
chr12	103590000	103610000		chr2	35040000	35060000		chr11	98870000	98890000		chr2	34210000	34230000
chr12	103690000	103710000		chr2	35820000	35840000		chr11	99010000	99030000		chr2	34220000	34240000
chr12	103710000	103730000		chr2	37200000	37220000		chr11	99030000	99050000		chr2	3430000	3450000
chr12	103960000	103980000		chr2	38470000	38490000		chr11	99160000	99180000		chr2	34610000	34630000
chr12	104000000	104020000		chr2	39040000	39060000		chr11	99220000	99240000		chr2	34620000	34640000
chr12	104110000	104130000		chr2	39070000	39090000		chr11	99390000	99410000		chr2	35040000	35060000
chr12	10420000	10440000		chr2	44960000	44980000		chr11	99810000	99830000		chr2	35820000	35840000
chr12	104310000	104330000		chr2	4570000	4590000		chr11	99860000	99880000		chr2	35830000	35850000
chr12	104340000	104360000		chr2	4800000	4820000		chr1	20290000	20310000		chr2	37210000	37230000
chr12	10440000	10460000		chr2	4820000	4840000		chr1	20490000	20510000		chr2	38460000	38480000
chr12	104600000	104620000		chr2	49590000	49610000		chr1	20660000	20680000		chr2	44770000	44790000
chr12	104640000	104660000		chr2	50120000	50140000		chr1	20880000	20900000		chr2	44950000	44970000
chr12	104750000	104770000		chr2	50130000	50150000		chr1	20910000	20930000		chr2	4570000	4590000
chr12	104950000	104970000		chr2	50150000	50170000		chr12	100040000	100060000		chr2	4970000	4990000
chr12	105200000	105220000		chr2	50990000	51010000		chr12	100300000	100320000		chr2	49910000	49930000
chr12	10540000	10560000		chr2	51920000	51940000		chr12	100320000	100340000		chr2	50120000	50140000
chr12	10560000	10580000		chr2	52270000	52290000		chr12	100620000	100640000		chr2	50150000	50170000
chr12	105650000	105670000		chr2	52460000	52480000		chr12	100810000	100830000		chr2	50990000	51010000
chr12	105660000	105680000		chr2	52590000	52610000		chr12	101100000	101120000		chr2	51000000	51020000
chr12	105910000	105930000		chr2	52600000	52620000		chr12	101120000	101140000		chr2	52280000	52300000
chr12	105940000	105960000		chr2	56950000	56970000		chr12	101130000	101150000		chr2	52460000	52480000
chr12	106160000	106180000		chr2	5860000	5880000		chr12	101350000	101370000		chr2	52590000	52610000
chr12	106170000	106190000		chr2	60040000	60060000		chr12	101390000	101410000		chr2	52600000	52620000
chr12	106270000	106290000		chr2	66090000	66110000		chr12	101710000	101730000		chr2	56950000	56970000
chr12	106280000	106300000		chr2	6780000	6800000		chr12	101800000	101820000		chr2	58990000	59010000
chr12	106430000	106450000		chr2	69620000	69640000		chr12	102070000	102090000		chr2	60570000	60590000
chr12	106650000	106670000		chr2	69720000	69740000		chr12	10210000	10230000		chr2	66090000	66110000
chr12	106680000	106700000		chr2	70500000	70520000		chr12	10220000	10240000		chr2	6780000	6800000
chr12	106690000	106710000		chr2	71030000	71050000		chr12	102930000	102950000		chr2	69730000	69750000
chr12	106860000	106880000		chr2	71380000	71400000		chr12	103110000	103130000		chr2	6990000	7010000
chr12	106960000	106980000		chr2	72310000	72330000		chr12	103200000	103220000		chr2	70900000	70920000
chr12	107000000	107020000		chr2	73360000	73380000		chr12	103210000	103230000		chr2	71370000	71390000
chr12	107060000	107080000		chr2	73730000	73750000		chr12	103390000	103410000		chr2	72310000	72330000
chr12	107200000	107220000		chr2	76200000	76220000		chr12	103410000	103430000		chr2	73360000	73380000
chr12	108680000	108700000		chr2	76500000	76520000		chr12	103610000	103630000		chr2	73720000	73740000
chr12	108870000	108890000		chr2	76900000	76920000		chr12	103800000	103820000		chr2	73740000	73760000
chr12	109230000	109250000		chr2	77030000	77050000		chr12	103960000	103980000		chr2	76200000	76220000
chr12	109240000	109260000		chr2	80150000	80170000		chr12	104110000	104130000		chr2	76470000	76490000
chr12	109250000	109270000		chr2	84490000	84510000		chr12	104310000	104330000		chr2	77030000	77050000
chr12	109390000	109410000		chr2	84650000	84670000		chr12	104350000	104370000		chr2	79470000	79490000
chr12	109400000	109420000		chr2	84870000	84890000		chr12	104540000	104560000		chr2	84650000	84670000
chr12	109410000	109430000		chr2	84910000	84930000		chr12	104640000	104660000		chr2	84870000	84890000
chr12	109540000	109560000		chr2	90890000	90910000		chr12	104760000	104780000		chr2	84920000	84940000
chr12	109560000	109580000		chr2	90900000	90920000		chr12	104940000	104960000		chr2	90680000	90700000
chr12	109750000	109770000		chr2	91080000	91100000		chr12	105010000	105030000		chr2	90890000	90910000
chr12	109770000	109790000		chr2	91110000	91130000		chr12	105170000	105190000		chr2	90950000	90970000
chr12	109780000	109800000		chr2	91310000	91330000		chr12	105190000	105210000		chr2	91090000	91110000
chr12	109980000	110000000		chr2	91470000	91490000		chr12	105650000	105670000		chr2	91110000	91130000
chr12	110130000	110150000		chr2	91560000	91580000		chr12	105660000	105680000		chr2	91310000	91330000
chr12	110290000	110310000		chr2	91750000	91770000		chr12	10580000	10600000		chr2	91360000	91380000
chr12	110320000	110340000		chr2	91790000	91810000		chr12	105930000	105950000		chr2	91550000	91570000
chr12	110600000	110620000		chr2	92280000	92300000		chr12	105960000	105980000		chr2	91760000	91780000
chr12	110610000	110630000		chr2	92300000	92320000		chr12	106160000	106180000		chr2	91800000	91820000
chr12	110650000	110670000		chr2	92880000	92900000		chr12	106270000	106290000		chr2	92280000	92300000
chr12	110780000	110800000		chr2	93240000	93260000		chr12	106650000	106670000		chr2	92880000	92900000
chr12	111140000	111160000		chr2	93670000	93690000		chr12	106690000	106710000		chr2	93240000	93260000
chr12	111180000	111200000		chr2	93680000	93700000		chr12	106850000	106870000		chr2	93300000	93320000
chr12	111210000	111230000		chr2	93840000	93860000		chr12	107060000	107080000		chr2	9790000	9810000
chr12	111610000	111630000		chr2	94260000	94280000		chr12	107280000	107300000		chr2	9950000	9970000
chr12	111640000	111660000		chr2	9790000	9810000		chr12	108600000	108620000		chr3	100710000	100730000
chr12	11170000	11190000		chr2	9950000	9970000		chr12	109240000	109260000		chr3	100760000	100780000
chr12	111810000	111830000		chr3	100760000	100780000		chr12	109380000	109400000		chr3	100930000	100950000
chr12	111870000	111890000		chr3	102620000	102640000		chr12	109400000	109420000		chr3	101400000	101420000
chr12	112070000	112090000		chr3	102820000	102840000		chr12	109410000	109430000		chr3	102790000	102810000
chr12	112090000	112110000		chr3	102960000	102980000		chr12	109550000	109570000		chr3	102810000	102830000
chr12	112100000	112120000		chr3	102970000	102990000		chr12	109560000	109580000		chr3	102820000	102840000
chr12	112260000	112280000		chr3	10330000	10350000		chr12	109750000	109770000		chr3	102960000	102980000
chr12	112300000	112320000		chr3	103530000	103550000		chr12	109760000	109780000		chr3	102970000	102990000
chr12	112490000	112510000		chr3	103760000	103780000		chr12	109780000	109800000		chr3	103530000	103550000
chr12	112950000	112970000		chr3	104540000	104560000		chr12	110080000	110100000		chr3	103540000	103560000
chr1	21130000	21150000		chr3	104860000	104880000		chr12	110130000	110150000		chr3	103700000	103720000
chr12	11320000	11340000		chr3	105750000	105770000		chr12	110290000	110310000		chr3	104010000	104030000
chr12	113260000	113280000		chr3	107130000	107150000		chr12	110320000	110340000		chr3	104240000	104260000
chr12	113370000	113390000		chr3	107320000	107340000		chr12	110580000	110600000		chr3	104860000	104880000
chr12	11340000	11360000		chr3	107480000	107500000		chr12	110610000	110630000		chr3	105750000	105770000
chr12	113710000	113730000		chr3	107650000	107670000		chr12	110630000	110650000		chr3	107410000	107430000
chr12	113940000	113960000		chr3	107680000	107700000		chr12	110830000	110850000		chr3	107420000	107440000
chr12	114380000	114400000		chr3	107940000	107960000		chr12	110840000	110860000		chr3	107650000	107670000
chr12	114440000	114460000		chr3	108060000	108080000		chr12	110970000	110990000		chr3	107670000	107690000
chr12	114700000	114720000		chr3	108220000	108240000		chr12	111220000	111240000		chr3	107940000	107960000
chr1	21150000	21170000		chr3	108350000	108370000		chr12	111600000	111620000		chr3	108370000	108390000
chr12	117270000	117290000		chr3	108440000	108460000		chr12	111640000	111660000		chr3	108450000	108470000
chr12	117330000	117350000		chr3	108450000	108470000		chr12	11170000	11190000		chr3	108710000	108730000
chr12	117440000	117460000		chr3	108710000	108730000		chr12	111870000	111890000		chr3	113320000	113340000
chr12	117460000	117480000		chr3	115710000	115730000		chr12	112070000	112090000		chr3	115580000	115600000
chr12	117650000	117670000		chr3	116190000	116210000		chr12	112090000	112110000		chr3	115710000	115730000
chr12	117690000	117710000		chr3	120980000	121000000		chr12	112130000	112150000		chr3	116190000	116210000
chr12	117700000	117720000		chr3	121970000	121990000		chr12	112140000	112160000		chr3	116280000	116300000
chr12	117850000	117870000		chr3	121990000	122010000		chr12	112260000	112280000		chr3	121280000	121300000
chr12	117870000	117890000		chr3	122330000	122350000		chr12	112310000	112330000		chr3	121660000	121680000
chr12	118240000	118260000		chr3	122340000	122360000		chr12	112490000	112510000		chr3	121970000	121990000
chr12	118580000	118600000		chr3	122620000	122640000		chr12	112530000	112550000		chr3	121990000	122010000
chr12	118610000	118630000		chr3	123200000	123220000		chr12	112600000	112620000		chr3	122320000	122340000
chr12	118630000	118650000		chr3	127250000	127270000		chr12	112610000	112630000		chr3	122330000	122350000
chr12	118790000	118810000		chr3	127480000	127500000		chr12	112750000	112770000		chr3	122620000	122640000
chr12	118990000	119010000		chr3	128910000	128930000		chr12	112870000	112890000		chr3	123200000	123220000
chr12	119030000	119050000		chr3	129520000	129540000		chr12	11300000	11320000		chr3	124020000	124040000
chr12	119680000	119700000		chr3	129770000	129790000		chr12	113040000	113060000		chr3	127250000	127270000
chr12	119690000	119710000		chr3	132330000	132350000		chr12	11320000	11340000		chr3	128890000	128910000
chr12	120110000	120130000		chr3	132750000	132770000		chr12	113320000	113340000		chr3	128910000	128930000
chr12	120150000	120170000		chr3	132960000	132980000		chr12	113340000	113360000		chr3	129520000	129540000
chr12	120200000	120220000		chr3	134860000	134880000		chr12	113770000	113790000		chr3	129770000	129790000
chr12	120700000	120720000		chr3	136320000	136340000		chr12	113870000	113890000		chr3	130430000	130450000
chr12	121240000	121260000		chr3	137510000	137530000		chr1	21140000	21160000		chr3	130800000	130820000
chr12	12140000	12160000		chr3	138100000	138120000		chr12	114380000	114400000		chr3	131600000	131620000
chr12	12150000	12170000		chr3	142360000	142380000		chr1	21150000	21170000		chr3	132740000	132760000
chr12	12350000	12370000		chr3	144370000	144390000		chr12	117270000	117290000		chr3	132750000	132770000
chr12	12400000	12420000		chr3	144780000	144800000		chr12	117460000	117480000		chr3	132960000	132980000
chr12	12420000	12440000		chr3	14520000	14540000		chr12	117470000	117490000		chr3	134860000	134880000
chr12	12600000	12620000		chr3	145230000	145250000		chr12	117640000	117660000		chr3	135070000	135090000
chr12	12610000	12630000		chr3	145570000	145590000		chr12	117660000	117680000		chr3	136320000	136340000
chr12	12780000	12800000		chr3	145580000	145600000		chr12	117670000	117690000		chr3	137520000	137540000
chr12	12920000	12940000		chr3	145590000	145610000		chr12	117850000	117870000		chr3	138400000	138420000
chr12	12940000	12960000		chr3	146160000	146180000		chr12	118250000	118270000		chr3	142410000	142430000
chr12	13220000	13240000		chr3	146170000	146190000		chr12	118580000	118600000		chr3	144370000	144390000
chr12	13230000	13250000		chr3	148640000	148660000		chr12	118610000	118630000		chr3	144780000	144800000
chr1	21340000	21360000		chr3	148650000	148670000		chr12	118640000	118660000		chr3	145220000	145240000
chr12	13590000	13610000		chr3	14870000	14890000		chr12	118780000	118800000		chr3	145570000	145590000
chr1	21460000	21480000		chr3	152040000	152060000		chr12	119000000	119020000		chr3	145590000	145610000
chr12	15500000	15520000		chr3	19790000	19810000		chr12	119180000	119200000		chr3	146160000	146180000
chr12	15520000	15540000		chr3	21830000	21850000		chr12	119670000	119690000		chr3	146180000	146200000
chr12	15540000	15560000		chr3	21960000	21980000		chr12	119690000	119710000		chr3	148640000	148660000
chr12	15800000	15820000		chr3	27040000	27060000		chr12	120110000	120130000		chr3	14870000	14890000
chr12	15810000	15830000		chr3	27590000	27610000		chr12	120140000	120160000		chr3	152000000	152020000
chr12	16330000	16350000		chr3	27600000	27620000		chr12	120150000	120170000		chr3	152040000	152060000
chr12	16510000	16530000		chr3	28700000	28720000		chr12	120250000	120270000		chr3	153600000	153620000
chr12	16540000	16560000		chr3	30480000	30500000		chr12	120640000	120660000		chr3	19780000	19800000
chr12	16680000	16700000		chr3	32400000	32420000		chr12	120690000	120710000		chr3	19790000	19810000
chr12	16800000	16820000		chr3	32590000	32610000		chr12	120750000	120770000		chr3	19940000	19960000
chr12	17000000	17020000		chr3	32610000	32630000		chr12	121240000	121260000		chr3	21830000	21850000
chr12	17010000	17030000		chr3	32630000	32650000		chr12	12140000	12160000		chr3	21970000	21990000
chr12	17030000	17050000		chr3	33690000	33710000		chr12	12400000	12420000		chr3	27140000	27160000
chr12	17150000	17170000		chr3	36050000	36070000		chr12	12410000	12430000		chr3	27590000	27610000
chr12	17260000	17280000		chr3	36500000	36520000		chr12	12420000	12440000		chr3	27600000	27620000
chr12	17350000	17370000		chr3	37520000	37540000		chr12	12600000	12620000		chr3	27820000	27840000
chr12	17360000	17380000		chr3	38130000	38150000		chr12	12630000	12650000		chr3	30480000	30500000
chr12	17540000	17560000		chr3	38370000	38390000		chr12	12780000	12800000		chr3	32260000	32280000
chr12	17550000	17570000		chr3	38770000	38790000		chr12	12930000	12950000		chr3	32410000	32430000
chr12	17660000	17680000		chr3	41140000	41160000		chr12	12940000	12960000		chr3	32600000	32620000
chr12	17800000	17820000		chr3	49550000	49570000		chr12	13210000	13230000		chr3	32620000	32640000
chr12	17810000	17830000		chr3	51010000	51030000		chr12	13240000	13260000		chr3	33690000	33710000
chr12	17820000	17840000		chr3	51210000	51230000		chr12	13300000	13320000		chr3	33980000	34000000
chr1	21940000	21960000		chr3	51270000	51290000		chr12	13580000	13600000		chr3	36500000	36520000
chr1	21980000	22000000		chr3	52060000	52080000		chr1	21360000	21380000		chr3	36760000	36780000
chr12	20900000	20920000		chr3	5210000	5230000		chr12	13670000	13690000		chr3	37530000	37550000
chr12	21050000	21070000		chr3	52190000	52210000		chr1	21390000	21410000		chr3	38120000	38140000
chr12	21080000	21100000		chr3	52810000	52830000		chr1	21430000	21450000		chr3	38370000	38390000
chr12	21270000	21290000		chr3	52820000	52840000		chr12	15490000	15510000		chr3	38770000	38790000
chr12	21320000	21340000		chr3	53260000	53280000		chr12	15520000	15540000		chr3	40970000	40990000
chr12	21550000	21570000		chr3	54480000	54500000		chr12	15530000	15550000		chr3	49550000	49570000
chr1	22230000	22250000		chr3	54610000	54630000		chr12	15800000	15820000		chr3	51010000	51030000
chr12	25130000	25150000		chr3	57440000	57460000		chr12	15810000	15830000		chr3	51210000	51230000
chr12	25140000	25160000		chr3	57450000	57470000		chr12	15820000	15840000		chr3	51270000	51290000
chr12	25260000	25280000		chr3	57640000	57660000		chr1	21590000	21610000		chr3	5200000	5220000
chr12	25370000	25390000		chr3	58320000	58340000		chr12	15990000	16010000		chr3	52060000	52080000
chr12	25380000	25400000		chr3	62000000	62020000		chr12	16530000	16550000		chr3	52190000	52210000
chr12	25660000	25680000		chr3	63720000	63740000		chr12	16540000	16560000		chr3	52390000	52410000
chr12	25760000	25780000		chr3	65460000	65480000		chr12	16690000	16710000		chr3	52400000	52420000
chr12	26110000	26130000		chr3	65660000	65680000		chr12	16810000	16830000		chr3	52810000	52830000
chr12	26560000	26580000		chr3	65730000	65750000		chr12	16990000	17010000		chr3	52820000	52840000
chr12	26730000	26750000		chr3	66760000	66780000		chr12	17010000	17030000		chr3	53250000	53270000
chr12	26750000	26770000		chr3	67380000	67400000		chr12	17250000	17270000		chr3	53300000	53320000
chr12	26940000	26960000		chr3	68370000	68390000		chr12	17370000	17390000		chr3	54480000	54500000
chr12	26970000	26990000		chr3	69520000	69540000		chr12	17540000	17560000		chr3	54610000	54630000
chr12	27130000	27150000		chr3	79420000	79440000		chr12	17550000	17570000		chr3	5560000	5580000
chr12	27160000	27180000		chr3	81720000	81740000		chr12	17810000	17830000		chr3	57090000	57110000
chr12	28000000	28020000		chr3	82160000	82180000		chr1	21940000	21960000		chr3	57450000	57470000
chr12	28010000	28030000		chr3	83560000	83580000		chr1	21970000	21990000		chr3	58210000	58230000
chr12	28260000	28280000		chr3	83940000	83960000		chr12	21120000	21140000		chr3	58330000	58350000
chr12	29110000	29130000		chr3	83950000	83970000		chr12	21270000	21290000		chr3	65320000	65340000
chr12	29250000	29270000		chr3	85370000	85390000		chr12	21330000	21350000		chr3	65330000	65350000
chr12	30330000	30350000		chr3	86580000	86600000		chr12	21550000	21570000		chr3	65450000	65470000
chr12	30540000	30560000		chr3	86790000	86810000		chr1	22220000	22240000		chr3	65460000	65480000
chr12	30720000	30740000		chr3	87670000	87690000		chr12	25130000	25150000		chr3	65650000	65670000
chr12	30730000	30750000		chr3	87680000	87700000		chr12	25260000	25280000		chr3	65720000	65740000
chr12	30880000	30900000		chr3	87720000	87740000		chr12	25370000	25390000		chr3	65730000	65750000
chr12	31030000	31050000		chr3	88120000	88140000		chr12	25380000	25400000		chr3	66770000	66790000
chr12	31060000	31080000		chr3	88320000	88340000		chr12	25650000	25670000		chr3	68280000	68300000
chr12	31070000	31090000		chr3	89010000	89030000		chr12	25710000	25730000		chr3	7610000	7630000
chr12	31240000	31260000		chr3	8910000	8930000		chr12	25760000	25780000		chr3	79390000	79410000
chr12	31250000	31270000		chr3	8920000	8940000		chr12	26110000	26130000		chr3	82160000	82180000
chr12	31260000	31280000		chr3	89500000	89520000		chr12	26560000	26580000		chr3	83560000	83580000
chr1	23140000	23160000		chr3	89560000	89580000		chr12	26730000	26750000		chr3	83940000	83960000
chr12	31670000	31690000		chr3	89570000	89590000		chr12	26750000	26770000		chr3	83950000	83970000
chr12	31790000	31810000		chr3	90010000	90030000		chr12	26940000	26960000		chr3	84380000	84400000
chr12	32010000	32030000		chr3	90190000	90210000		chr12	26980000	27000000		chr3	85360000	85380000
chr12	32040000	32060000		chr3	9240000	9260000		chr12	27140000	27160000		chr3	85370000	85390000
chr12	32160000	32180000		chr3	94910000	94930000		chr12	27160000	27180000		chr3	85930000	85950000
chr12	3220000	3240000		chr3	95110000	95130000		chr12	28000000	28020000		chr3	86580000	86600000
chr12	32610000	32630000		chr3	95420000	95440000		chr12	28020000	28040000		chr3	87670000	87690000
chr12	32630000	32650000		chr3	95610000	95630000		chr12	28260000	28280000		chr3	87680000	87700000
chr12	32830000	32850000		chr3	95640000	95660000		chr12	28270000	28290000		chr3	87720000	87740000
chr1	23290000	23310000		chr3	95660000	95680000		chr12	28920000	28940000		chr3	88090000	88110000
chr12	33050000	33070000		chr3	95860000	95880000		chr12	29100000	29120000		chr3	88130000	88150000
chr1	23310000	23330000		chr3	96000000	96020000		chr12	29250000	29270000		chr3	88320000	88340000
chr12	33260000	33280000		chr3	96020000	96040000		chr12	29370000	29390000		chr3	88710000	88730000
chr12	33300000	33320000		chr3	96500000	96520000		chr12	29810000	29830000		chr3	89050000	89070000
chr12	33570000	33590000		chr3	96530000	96550000		chr12	29840000	29860000		chr3	8910000	8930000
chr12	33580000	33600000		chr3	96700000	96720000		chr12	30020000	30040000		chr3	89880000	89900000
chr12	3400000	3420000		chr3	97450000	97470000		chr12	30320000	30340000		chr3	90000000	90020000
chr12	34050000	34070000		chr3	97690000	97710000		chr12	30540000	30560000		chr3	90010000	90030000
chr12	34130000	34150000		chr3	99950000	99970000		chr12	30720000	30740000		chr3	90190000	90210000
chr12	35320000	35340000		chr4	10060000	10080000		chr12	31070000	31090000		chr3	9240000	9260000
chr12	35340000	35360000		chr4	101320000	101340000		chr12	31240000	31260000		chr3	94830000	94850000
chr12	35630000	35650000		chr4	104780000	104800000		chr12	31250000	31270000		chr3	95070000	95090000
chr12	35850000	35870000		chr4	104810000	104830000		chr12	31260000	31280000		chr3	95110000	95130000
chr12	35860000	35880000		chr4	106230000	106250000		chr1	23140000	23160000		chr3	95420000	95440000
chr12	35870000	35890000		chr4	106490000	106510000		chr12	31690000	31710000		chr3	95610000	95630000
chr12	36170000	36190000		chr4	106830000	106850000		chr12	31780000	31800000		chr3	95640000	95660000
chr12	3640000	3660000		chr4	106840000	106860000		chr12	32010000	32030000		chr3	95660000	95680000
chr12	36650000	36670000		chr4	106850000	106870000		chr12	32040000	32060000		chr3	95860000	95880000
chr12	36850000	36870000		chr4	107540000	107560000		chr12	32170000	32190000		chr3	96020000	96040000
chr12	36930000	36950000		chr4	107560000	107580000		chr12	32180000	32200000		chr3	96030000	96050000
chr12	37390000	37410000		chr4	107780000	107800000		chr12	3220000	3240000		chr3	96510000	96530000
chr1	23740000	23760000		chr4	10790000	10810000		chr12	32320000	32340000		chr3	96520000	96540000
chr12	37420000	37440000		chr4	107990000	108010000		chr12	32400000	32420000		chr3	96700000	96720000
chr1	23810000	23830000		chr4	10800000	10820000		chr12	32600000	32620000		chr3	97690000	97710000
chr12	38170000	38190000		chr4	108240000	108260000		chr12	32610000	32630000		chr3	97700000	97720000
chr12	3900000	3920000		chr4	108290000	108310000		chr12	32620000	32640000		chr3	99960000	99980000
chr12	3910000	3930000		chr4	108510000	108530000		chr12	32630000	32650000		chr4	100430000	100450000
chr12	39490000	39510000		chr4	108660000	108680000		chr12	32820000	32840000		chr4	10060000	10080000
chr12	39700000	39720000		chr4	109130000	109150000		chr12	32920000	32940000		chr4	101020000	101040000
chr12	40220000	40240000		chr4	11100000	11120000		chr1	23300000	23320000		chr4	101310000	101330000
chr12	40360000	40380000		chr4	11180000	11200000		chr12	33050000	33070000		chr4	102810000	102830000
[truncated: 9,364 more rows]

## Sheet: Insulation score
Table S8. Analysis of TAD and TAD boundary in C2C12 MB and MT cells
MB					MT
Chr	Start	End	IS		Chr	Start	End	IS
chr10	100070000	100080000	-1.27971		chr10	100070000	100080000	-1.53192
chr10	10040000	10050000	-0.202655		chr10	10040000	10050000	-0.13598
chr10	10090000	10100000	-0.275486		chr10	10050000	10060000	-0.183734
chr10	101860000	101870000	-0.786734		chr10	10080000	10090000	-0.230774
chr10	101900000	101910000	-0.780749		chr10	101860000	101870000	-0.765652
chr10	102280000	102290000	-0.0208631		chr10	101920000	101930000	-0.596589
chr10	102310000	102320000	-0.124327		chr10	102240000	102250000	0.0867376
chr10	102620000	102630000	-0.481488		chr10	102310000	102320000	-0.186221
chr10	102680000	102690000	-0.621102		chr10	102620000	102630000	-0.508649
chr10	10280000	10290000	0.0301864		chr10	102670000	102680000	-0.731856
chr10	102860000	102870000	-0.669702		chr10	10280000	10290000	0.07584
chr10	10300000	10310000	0.0602878		chr10	102880000	102890000	-0.685409
chr10	105280000	105290000	-1.3896		chr10	10340000	10350000	0.251341
chr10	106010000	106020000	-0.555508		chr10	104580000	104590000	0.394015
chr10	106030000	106040000	-0.608172		chr10	105000000	105010000	-0.131624
chr10	106330000	106340000	-0.238354		chr10	105160000	105170000	-1.07242
chr10	106350000	106360000	-0.18663		chr10	105270000	105280000	-1.81075
chr10	106780000	106790000	0.232139		chr10	106010000	106020000	-0.617845
chr10	106940000	106950000	0.293561		chr10	106040000	106050000	-0.692463
chr10	107150000	107160000	-0.222035		chr10	106310000	106320000	-0.407729
chr10	107230000	107240000	-0.53304		chr10	106410000	106420000	0.13153
chr10	107700000	107710000	0.0426966		chr10	106840000	106850000	0.0451915
chr10	107720000	107730000	-0.0734111		chr10	106870000	106880000	-0.0655481
chr10	107880000	107890000	-0.302532		chr10	107160000	107170000	-0.256295
chr10	108010000	108020000	-0.212104		chr10	107220000	107230000	-0.551816
chr10	10840000	10850000	-0.236581		chr10	107350000	107360000	0.166917
chr10	10850000	10860000	-0.277255		chr10	107660000	107670000	0.107022
chr10	109090000	109100000	-0.667207		chr10	107700000	107710000	-0.232412
chr10	109140000	109150000	-0.765387		chr10	107720000	107730000	-0.421106
chr10	109300000	109310000	-0.6622		chr10	107880000	107890000	-0.487431
chr10	109330000	109340000	-0.635346		chr10	108000000	108010000	-0.451467
chr10	109510000	109520000	-0.0536207		chr10	10840000	10850000	-0.512095
chr10	109870000	109880000	0.486129		chr10	10860000	10870000	-0.615298
chr10	110100000	110110000	-0.187591		chr10	109090000	109100000	-0.979239
chr10	110190000	110200000	-0.73184		chr10	109140000	109150000	-1.11828
chr10	110210000	110220000	-0.669847		chr10	109300000	109310000	-0.784244
chr10	110380000	110390000	-0.134395		chr10	109330000	109340000	-0.710142
chr10	110390000	110400000	-0.152002		chr10	109510000	109520000	0.063456
chr10	11050000	11060000	-0.486299		chr10	109870000	109880000	0.499551
chr10	110540000	110550000	-0.48766		chr10	110140000	110150000	-0.606647
chr10	110640000	110650000	-0.425763		chr10	110190000	110200000	-0.909839
chr10	110910000	110920000	-0.310748		chr10	110210000	110220000	-0.869693
chr10	110930000	110940000	-0.281983		chr10	110380000	110390000	-0.263329
chr10	111140000	111150000	0.752661		chr10	110390000	110400000	-0.298418
chr10	111150000	111160000	0.721488		chr10	11050000	11060000	-0.657566
chr10	111370000	111380000	-0.448274		chr10	110530000	110540000	-0.591955
chr10	111380000	111390000	-0.606165		chr10	110540000	110550000	-0.667191
chr10	111400000	111410000	-1.01639		chr10	110720000	110730000	-0.376662
chr10	111580000	111590000	-0.858388		chr10	110910000	110920000	-0.222199
chr10	111600000	111610000	-0.827237		chr10	110930000	110940000	-0.197749
chr10	112220000	112230000	-0.401739		chr10	111140000	111150000	0.829011
chr10	112240000	112250000	-0.491023		chr10	111150000	111160000	0.785934
chr10	112440000	112450000	-0.331706		chr10	111380000	111390000	-0.813308
chr10	114860000	114870000	-0.226151		chr10	111390000	111400000	-1.14846
chr10	115060000	115070000	0.157916		chr10	111400000	111410000	-1.43991
chr10	115620000	115630000	-0.411837		chr10	111570000	111580000	-1.11597
chr10	115750000	115760000	-0.270374		chr10	111600000	111610000	-1.02991
chr10	115760000	115770000	-0.25382		chr10	112220000	112230000	-0.472537
chr10	115900000	115910000	0.38367		chr10	112250000	112260000	-0.53192
chr10	116010000	116020000	0.594673		chr10	112450000	112460000	-0.202236
chr10	116270000	116280000	0.111969		chr10	114870000	114880000	-0.617842
chr10	116320000	116330000	-0.130746		chr10	115040000	115050000	0.00208104
chr10	116330000	116340000	-0.163058		chr10	115050000	115060000	-0.031232
chr10	116470000	116480000	-0.254462		chr10	115620000	115630000	-0.55352
chr10	116480000	116490000	-0.295124		chr10	115750000	115760000	-0.39814
chr10	116640000	116650000	-0.410258		chr10	115760000	115770000	-0.381088
chr10	116650000	116660000	-0.511411		chr10	115900000	115910000	0.358697
chr10	116660000	116670000	-0.536364		chr10	115950000	115960000	0.526496
chr10	116860000	116870000	-0.163802		chr10	116280000	116290000	-0.0814799
chr10	116880000	116890000	-0.225565		chr10	116320000	116330000	-0.363543
chr10	11700000	11710000	0.0104029		chr10	116330000	116340000	-0.4186
chr10	117100000	117110000	-0.270501		chr10	116350000	116360000	-0.441991
chr10	117120000	117130000	-0.507799		chr10	116470000	116480000	-0.527949
chr10	117300000	117310000	0.0364089		chr10	116490000	116500000	-0.578975
chr10	117560000	117570000	-0.116085		chr10	116640000	116650000	-0.709091
chr10	117810000	117820000	-0.195979		chr10	116660000	116670000	-0.886889
chr10	117980000	117990000	-0.196384		chr10	116860000	116870000	-0.22936
chr10	118000000	118010000	-0.180018		chr10	116880000	116890000	-0.306092
chr10	118010000	118020000	-0.130948		chr10	11700000	11710000	0.0772189
chr10	118280000	118290000	0.643846		chr10	117100000	117110000	-0.50585
chr10	118290000	118300000	0.637099		chr10	117110000	117120000	-0.724058
chr10	118500000	118510000	0.146878		chr10	117250000	117260000	-0.471912
chr10	118530000	118540000	-0.0573751		chr10	117560000	117570000	-0.21113
chr10	118670000	118680000	-0.157547		chr10	117810000	117820000	-0.164205
chr10	119050000	119060000	-0.079209		chr10	117970000	117980000	-0.100128
chr10	119070000	119080000	-0.102348		chr10	118000000	118010000	-0.099219
chr10	119210000	119220000	0.217391		chr10	118010000	118020000	-0.031101
chr10	119580000	119590000	-0.692889		chr10	118280000	118290000	0.703441
chr10	119620000	119630000	-1.01884		chr10	118300000	118310000	0.598274
chr10	119650000	119660000	-1.19141		chr10	118500000	118510000	-0.0796244
chr10	119730000	119740000	-0.68309		chr10	118510000	118520000	-0.241073
chr10	119830000	119840000	-0.095415		chr10	118630000	118640000	-0.253525
chr10	119840000	119850000	-0.027831		chr10	118870000	118880000	0.21385
chr10	120150000	120160000	0.470295		chr10	119050000	119060000	-0.0166949
chr10	120280000	120290000	-0.379936		chr10	119060000	119070000	-0.0631988
chr10	120290000	120300000	-0.546249		chr10	119070000	119080000	-0.10602
chr10	120300000	120310000	-0.722768		chr10	119220000	119230000	0.132624
chr10	120340000	120350000	-0.786718		chr10	119580000	119590000	-0.883192
chr10	120730000	120740000	-0.702151		chr10	119620000	119630000	-1.28331
chr10	120780000	120790000	-0.848402		chr10	119660000	119670000	-1.47881
chr10	121040000	121050000	-0.697969		chr10	119670000	119680000	-1.38366
chr10	121060000	121070000	-0.792832		chr10	119870000	119880000	0.587258
chr10	121490000	121500000	-0.46677		chr10	119900000	119910000	0.645868
chr10	121530000	121540000	-0.515967		chr10	120120000	120130000	0.676824
chr10	121950000	121960000	-0.0984322		chr10	120140000	120150000	0.533951
chr10	121970000	121980000	-0.264675		chr10	120290000	120300000	-0.322788
chr10	122200000	122210000	-0.337328		chr10	120300000	120310000	-0.439753
chr10	122220000	122230000	-0.374301		chr10	120350000	120360000	-0.445519
chr10	122230000	122240000	-0.34527		chr10	120710000	120720000	-0.625972
chr10	122410000	122420000	0.0939467		chr10	120780000	120790000	-0.925952
chr10	122610000	122620000	-1.07888		chr10	12090000	12100000	-0.224532
chr10	122640000	122650000	-1.2969		chr10	121010000	121020000	-1.08038
chr10	12340000	12350000	-0.268893		chr10	121060000	121070000	-1.21401
chr10	12370000	12380000	-0.269772		chr10	12140000	12150000	-0.36686
chr10	125000000	125010000	-0.349799		chr10	121490000	121500000	-0.60054
chr10	125140000	125150000	-0.418117		chr10	121530000	121540000	-0.714504
chr10	125190000	125200000	-0.214521		chr10	121630000	121640000	0.179832
chr10	125430000	125440000	0.495124		chr10	121920000	121930000	0.106907
chr10	125770000	125780000	0.0310111		chr10	121950000	121960000	-0.104626
chr10	126320000	126330000	-1.89627		chr10	121970000	121980000	-0.321811
chr10	126480000	126490000	-1.05688		chr10	122200000	122210000	-0.53252
chr10	126500000	126510000	-1.0918		chr10	122220000	122230000	-0.595123
chr10	126750000	126760000	-0.568235		chr10	122420000	122430000	-0.200391
chr10	126760000	126770000	-0.567294		chr10	122830000	122840000	-0.576528
chr10	126910000	126920000	-0.293813		chr10	123150000	123160000	0.381991
chr10	126930000	126940000	-0.237093		chr10	12330000	12340000	-0.887917
chr10	12700000	12710000	-0.526089		chr10	12370000	12380000	-0.819565
chr10	127100000	127110000	-0.0410204		chr10	12380000	12390000	-0.749023
chr10	127120000	127130000	-0.0328771		chr10	125200000	125210000	-0.16126
chr10	12720000	12730000	-0.816744		chr10	125420000	125430000	0.671388
chr10	127430000	127440000	-0.223242		chr10	12600000	12610000	0.0770001
chr10	127460000	127470000	-0.503984		chr10	126530000	126540000	-1.1925
chr10	127720000	127730000	-0.371554		chr10	126710000	126720000	-0.673094
chr10	127750000	127760000	-0.403082		chr10	126760000	126770000	-0.753617
chr10	127960000	127970000	-0.279106		chr10	126920000	126930000	-0.568216
chr10	127970000	127980000	-0.390253		chr10	126940000	126950000	-0.569321
chr10	128120000	128130000	-0.576684		chr10	127100000	127110000	-0.300502
chr10	128410000	128420000	-1.52862		chr10	12710000	12720000	-0.789917
chr10	129030000	129040000	0.622297		chr10	127170000	127180000	-0.0757512
chr10	129370000	129380000	0.421358		chr10	12720000	12730000	-0.990119
chr10	13160000	13170000	-0.32144		chr10	127430000	127440000	-0.385361
chr10	13240000	13250000	-0.414736		chr10	127470000	127480000	-0.898256
chr10	13250000	13260000	-0.41945		chr10	127720000	127730000	-0.579052
chr10	13260000	13270000	-0.421496		chr10	127750000	127760000	-0.646699
chr10	13570000	13580000	0.758656		chr10	127970000	127980000	-0.626651
chr10	13910000	13920000	-0.00710965		chr10	127980000	127990000	-0.754077
chr10	13930000	13940000	-0.0572273		chr10	128120000	128130000	-0.84196
chr10	14090000	14100000	-0.665344		chr10	128130000	128140000	-0.847904
chr10	14100000	14110000	-0.747169		chr10	128330000	128340000	-1.49399
chr10	14130000	14140000	-0.777052		chr10	128440000	128450000	-2.87653
chr10	14410000	14420000	-0.337461		chr10	12910000	12920000	0.346013
chr10	16720000	16730000	0.381653		chr10	129580000	129590000	NA
chr10	17040000	17050000	0.459263		chr10	13130000	13140000	-0.0496433
chr10	17060000	17070000	0.412553		chr10	13160000	13170000	-0.385017
chr10	17230000	17240000	0.355261		chr10	13250000	13260000	-0.633025
chr10	17430000	17440000	-0.603097		chr10	13260000	13270000	-0.646039
chr10	17440000	17450000	-0.742555		chr10	13570000	13580000	0.887155
chr10	17590000	17600000	-0.115678		chr10	13670000	13680000	0.817018
chr10	17750000	17760000	0.058652		chr10	13910000	13920000	-0.138455
chr10	17920000	17930000	-0.0583888		chr10	14090000	14100000	-0.793398
chr10	17930000	17940000	-0.10406		chr10	14120000	14130000	-0.972362
chr10	17940000	17950000	-0.136377		chr10	14410000	14420000	-0.475975
chr10	18090000	18100000	-0.155362		chr10	17060000	17070000	0.552327
chr10	18100000	18110000	-0.183076		chr10	17240000	17250000	0.467396
chr10	18250000	18260000	-0.326505		chr10	17430000	17440000	-0.557027
chr10	18270000	18280000	-0.371636		chr10	17440000	17450000	-0.75834
chr10	18460000	18470000	-0.190931		chr10	17590000	17600000	-0.157324
chr10	18610000	18620000	-0.128417		chr10	17750000	17760000	0.00711043
chr10	18620000	18630000	-0.190874		chr10	17920000	17930000	-0.27307
chr10	18650000	18660000	-0.0879089		chr10	17930000	17940000	-0.336219
chr10	18910000	18920000	0.177608		chr10	17940000	17950000	-0.385493
chr10	18940000	18950000	0.119219		chr10	18080000	18090000	-0.296609
chr10	18950000	18960000	0.116861		chr10	18100000	18110000	-0.360989
chr10	19180000	19190000	0.375928		chr10	18250000	18260000	-0.457744
chr10	19220000	19230000	0.351904		chr10	18270000	18280000	-0.513741
chr10	19400000	19410000	0.24146		chr10	18310000	18320000	-0.360411
chr10	19410000	19420000	0.188319		chr10	18450000	18460000	-0.236301
chr10	19600000	19610000	0.0175767		chr10	18610000	18620000	-0.224868
chr10	19620000	19630000	-0.0576666		chr10	18630000	18640000	-0.348703
chr10	19840000	19850000	-0.371039		chr10	18910000	18920000	0.174735
chr10	19860000	19870000	-0.516347		chr10	18940000	18950000	0.129737
chr10	20010000	20020000	-0.718514		chr10	18950000	18960000	0.129373
chr10	20060000	20070000	-0.602084		chr10	19190000	19200000	0.421456
chr10	20430000	20440000	0.826078		chr10	19220000	19230000	0.37588
chr10	20630000	20640000	-0.178124		chr10	19400000	19410000	0.219845
chr10	20660000	20670000	-0.539597		chr10	19410000	19420000	0.166956
chr10	20680000	20690000	-0.671316		chr10	19600000	19610000	-0.108547
chr10	21040000	21050000	-0.745798		chr10	19620000	19630000	-0.207917
chr10	21080000	21090000	-0.866732		chr10	19840000	19850000	-0.694261
chr10	21510000	21520000	0.761784		chr10	19850000	19860000	-0.81709
chr10	21700000	21710000	-0.516379		chr10	20010000	20020000	-1.12559
chr10	21710000	21720000	-0.76629		chr10	20060000	20070000	-0.973522
chr10	22260000	22270000	-0.148288		chr10	20420000	20430000	0.98774
chr10	22460000	22470000	0.160679		chr10	20630000	20640000	-0.354318
chr10	22510000	22520000	0.110219		chr10	20650000	20660000	-0.772919
chr10	22780000	22790000	-0.408915		chr10	20680000	20690000	-1.10615
chr10	22800000	22810000	-0.580962		chr10	21010000	21020000	-1.0377
chr10	22820000	22830000	-0.433132		chr10	21080000	21090000	-1.20718
chr10	23060000	23070000	0.742919		chr10	21180000	21190000	-0.295972
chr10	23120000	23130000	0.719696		chr10	21300000	21310000	0.692009
chr10	23320000	23330000	0.183051		chr10	21510000	21520000	0.942436
chr10	23330000	23340000	0.0528342		chr10	21700000	21710000	-0.640899
chr10	23480000	23490000	-0.773541		chr10	21710000	21720000	-0.997041
chr10	23520000	23530000	-0.934464		chr10	22300000	22310000	-0.11037
chr10	23840000	23850000	-0.156477		chr10	22460000	22470000	0.166707
chr10	23860000	23870000	-0.213727		chr10	22510000	22520000	0.0706382
chr10	24010000	24020000	-0.0699062		chr10	22780000	22790000	-0.618
chr10	24040000	24050000	-0.0795169		chr10	22800000	22810000	-0.92832
chr10	24320000	24330000	-0.000608544		chr10	22820000	22830000	-0.703098
chr10	24340000	24350000	-0.187689		chr10	23050000	23060000	0.793428
chr10	24570000	24580000	-0.438171		chr10	23150000	23160000	0.824698
chr10	24630000	24640000	-0.349083		chr10	23320000	23330000	0.25538
chr10	24940000	24950000	-0.282818		chr10	23330000	23340000	0.0911207
chr10	24970000	24980000	-0.387795		chr10	23480000	23490000	-0.921893
chr10	25200000	25210000	-0.0191735		chr10	23490000	23500000	-1.14981
chr10	25240000	25250000	-0.146631		chr10	23520000	23530000	-1.33598
chr10	25280000	25290000	-0.0827473		chr10	23840000	23850000	-0.520249
chr10	25380000	25390000	0.0826259		chr10	23890000	23900000	-0.537041
chr10	25390000	25400000	0.0974168		chr10	24020000	24030000	-0.288625
chr10	25850000	25860000	-0.0183239		chr10	24070000	24080000	-0.0310087
chr10	25960000	25970000	-0.398721		chr10	24320000	24330000	-0.0134169
chr10	26060000	26070000	-0.61677		chr10	24340000	24350000	-0.288416
chr10	26080000	26090000	-0.582814		chr10	24570000	24580000	-0.735653
chr10	26400000	26410000	0.198792		chr10	24640000	24650000	-0.589374
chr10	26420000	26430000	0.151589		chr10	24940000	24950000	-0.436672
chr10	26600000	26610000	-0.20288		chr10	24970000	24980000	-0.673184
chr10	26610000	26620000	-0.334199		chr10	25200000	25210000	-0.17899
chr10	26830000	26840000	-0.257176		chr10	25240000	25250000	-0.287858
chr10	27470000	27480000	-0.0661955		chr10	25380000	25390000	0.285207
chr10	28780000	28790000	-0.529381		chr10	25840000	25850000	-0.0749071
chr10	29050000	29060000	-0.429797		chr10	25860000	25870000	-0.295705
chr10	29240000	29250000	-0.234292		chr10	26040000	26050000	-0.807909
chr10	29510000	29520000	0.334533		chr10	26080000	26090000	-0.849649
chr10	2990000	3000000	NA		chr10	26400000	26410000	0.313065
chr10	30300000	30310000	-0.341871		chr10	26420000	26430000	0.250854
chr10	30520000	30530000	-0.271127		chr10	26600000	26610000	-0.128811
chr10	30550000	30560000	-0.289595		chr10	26810000	26820000	-0.749032
chr10	31000000	31010000	-0.462554		chr10	27470000	27480000	0.0983603
chr10	31020000	31030000	-0.666924		chr10	27780000	27790000	0.288398
chr10	31150000	31160000	-0.583112		chr10	28090000	28100000	0.498624
chr10	31170000	31180000	-0.526893		chr10	28180000	28190000	0.247325
chr10	31350000	31360000	-0.121996		chr10	28450000	28460000	-0.509802
chr10	3250000	3260000	-0.602985		chr10	28780000	28790000	-0.755557
chr10	3260000	3270000	-0.59265		chr10	29040000	29050000	-0.47007
chr10	32640000	32650000	0.127112		chr10	29240000	29250000	-0.182596
chr10	32960000	32970000	0.138588		chr10	29510000	29520000	0.476595
chr10	33690000	33700000	-0.890389		chr10	2990000	3000000	NA
chr10	34040000	34050000	-0.536734		chr10	30340000	30350000	-0.447568
chr10	34120000	34130000	-0.656063		chr10	30520000	30530000	-0.430154
chr10	34330000	34340000	-0.148035		chr10	30550000	30560000	-0.364562
chr10	3470000	3480000	-0.301253		chr10	31000000	31010000	-0.457767
chr10	36780000	36790000	-1.31642		chr10	31020000	31030000	-0.712736
chr10	37400000	37410000	0.391273		chr10	31150000	31160000	-0.70481
chr10	38030000	38040000	0.188758		chr10	31200000	31210000	-0.406025
chr10	38260000	38270000	-0.0049599		chr10	31400000	31410000	-0.192605
chr10	38560000	38570000	-0.698177		chr10	3220000	3230000	-0.632687
chr10	38800000	38810000	-1.21758		chr10	3270000	3280000	-0.566433
chr10	38840000	38850000	-1.34366		chr10	33680000	33690000	-1.25045
chr10	38870000	38880000	-1.16986		chr10	34040000	34050000	-0.675185
chr10	39230000	39240000	0.292136		chr10	34120000	34130000	-0.964979
chr10	39240000	39250000	0.246314		chr10	34330000	34340000	-0.330332
chr10	39440000	39450000	0.0787522		chr10	3460000	3470000	-0.523315
chr10	39540000	39550000	-0.10732		chr10	36770000	36780000	-1.68141
chr10	39600000	39610000	-0.213816		chr10	37520000	37530000	0.605392
chr10	39730000	39740000	-0.199197		chr10	3810000	3820000	0.676991
chr10	39950000	39960000	-0.605015		chr10	3830000	3840000	0.741798
chr10	39970000	39980000	-0.708359		chr10	38570000	38580000	-0.75342
chr10	40240000	40250000	-0.34949		chr10	38800000	38810000	-1.50073
chr10	40270000	40280000	-0.426318		chr10	38840000	38850000	-1.66968
chr10	40340000	40350000	-0.234642		chr10	38870000	38880000	-1.38756
chr10	40640000	40650000	0.395109		chr10	39230000	39240000	0.210052
chr10	40720000	40730000	0.316129		chr10	39240000	39250000	0.121453
chr10	40990000	41000000	-0.0607183		chr10	39520000	39530000	-0.425166
chr10	41120000	41130000	-0.255802		chr10	39540000	39550000	-0.49418
chr10	41220000	41230000	-0.264836		chr10	39600000	39610000	-0.611503
chr10	41390000	41400000	-0.226089		chr10	39760000	39770000	-0.354418
chr10	41520000	41530000	-0.418252		chr10	39940000	39950000	-0.625011
chr10	41680000	41690000	-0.0156789		chr10	39950000	39960000	-0.723401
chr10	41690000	41700000	-0.005488		chr10	39970000	39980000	-0.846533
chr10	42000000	42010000	0.0360261		chr10	40230000	40240000	-0.287507
chr10	42020000	42030000	-0.0996503		chr10	40340000	40350000	-0.444759
chr10	42360000	42370000	-0.180951		chr10	40630000	40640000	0.393586
chr10	42530000	42540000	-0.210974		chr10	40710000	40720000	0.32189
chr10	42540000	42550000	-0.217896		chr10	40720000	40730000	0.335056
chr10	42690000	42700000	-0.0589522		chr10	40990000	41000000	-0.117858
chr10	42700000	42710000	-0.0870317		chr10	41120000	41130000	-0.418892
chr10	42710000	42720000	-0.0705404		chr10	4140000	4150000	0.656308
chr10	4280000	4290000	0.136461		chr10	41530000	41540000	-0.338815
chr10	42900000	42910000	0.2181		chr10	41680000	41690000	0.0768051
chr10	42930000	42940000	0.181133		chr10	41690000	41700000	0.0499906
chr10	43120000	43130000	-0.211441		chr10	42000000	42010000	-0.127545
chr10	43170000	43180000	-0.420017		chr10	42020000	42030000	-0.366962
chr10	43180000	43190000	-0.454782		chr10	42260000	42270000	0.244786
chr10	43250000	43260000	-0.493246		chr10	4240000	4250000	0.254752
chr10	43280000	43290000	-0.437836		chr10	42460000	42470000	-0.495762
chr10	43600000	43610000	0.110575		chr10	42520000	42530000	-0.502454
chr10	43640000	43650000	-0.0482243		chr10	42530000	42540000	-0.521574
chr10	43910000	43920000	-0.716214		chr10	42690000	42700000	-0.22992
chr10	43940000	43950000	-0.841934		chr10	42700000	42710000	-0.261681
chr10	43980000	43990000	-0.97291		chr10	42890000	42900000	0.342746
chr10	43990000	44000000	-0.933308		chr10	42930000	42940000	0.302627
chr10	44160000	44170000	0.073499		chr10	43120000	43130000	-0.183049
chr10	44750000	44760000	-0.769114		chr10	43170000	43180000	-0.531806
chr10	44770000	44780000	-0.835357		chr10	43180000	43190000	-0.585423
chr10	4490000	4500000	-0.407969		chr10	43270000	43280000	-0.680682
chr10	45080000	45090000	-0.347486		chr10	43620000	43630000	-0.130169
chr10	45090000	45100000	-0.451235		chr10	43640000	43650000	-0.336516
chr10	4530000	4540000	-0.454916		chr10	43940000	43950000	-1.13354
chr10	45370000	45380000	0.0634061		chr10	43990000	44000000	-1.25808
chr10	4540000	4550000	-0.483778		chr10	44750000	44760000	-0.932248
chr10	45640000	45650000	-0.721896		chr10	44770000	44780000	-1.07072
chr10	45660000	45670000	-0.869731		chr10	44870000	44880000	0.0382846
chr10	4720000	4730000	-0.167625		chr10	45030000	45040000	0.0171775
chr10	4900000	4910000	-0.540044		chr10	45080000	45090000	-0.567515
chr10	5000000	5010000	-0.68865		chr10	45380000	45390000	-0.117835
chr10	50430000	50440000	-0.566712		chr10	4540000	4550000	-0.582256
chr10	50600000	50610000	-0.0233651		chr10	45630000	45640000	-0.654439
chr10	51250000	51260000	-1.09756		chr10	4730000	4740000	-0.389611
chr10	51480000	51490000	-0.321136		chr10	5020000	5030000	-0.856625
chr10	51500000	51510000	-0.270389		chr10	50390000	50400000	-0.991173
chr10	5150000	5160000	-0.366979		chr10	50610000	50620000	-0.127305
chr10	5160000	5170000	-0.357426		chr10	51250000	51260000	-1.29655
chr10	5170000	5180000	-0.330722		chr10	51480000	51490000	-0.44328
chr10	51790000	51800000	0.252967		chr10	51500000	51510000	-0.420803
chr10	51900000	51910000	-0.016449		chr10	5160000	5170000	-0.728044
chr10	52110000	52120000	-0.717488		chr10	5170000	5180000	-0.705138
chr10	52790000	52800000	0.0576685		chr10	51800000	51810000	0.289321
chr10	52990000	53000000	-0.131915		chr10	51810000	51820000	0.230519
chr10	53040000	53050000	-0.296342		chr10	51920000	51930000	-0.0912565
chr10	5310000	5320000	0.635074		chr10	52110000	52120000	-1.09957
chr10	53260000	53270000	-0.588905		chr10	52410000	52420000	-0.357968
chr10	53340000	53350000	-0.950969		chr10	52770000	52780000	-0.00482176
chr10	53510000	53520000	-0.849522		chr10	52790000	52800000	-0.0179605
chr10	55710000	55720000	-0.518601		chr10	53010000	53020000	-0.10535
chr10	55770000	55780000	-0.464882		chr10	53050000	53060000	-0.356111
chr10	55950000	55960000	-0.547931		chr10	5310000	5320000	0.343565
chr10	56050000	56060000	-1.00166		chr10	53190000	53200000	-0.0243232
chr10	56070000	56080000	-1.06595		chr10	53340000	53350000	-1.38199
chr10	56710000	56720000	-0.133509		chr10	53510000	53520000	-1.058
chr10	56740000	56750000	-0.214012		chr10	53600000	53610000	-0.537695
chr10	57130000	57140000	-0.72227		chr10	53780000	53790000	0.182554
chr10	5740000	5750000	-0.200077		chr10	54450000	54460000	-0.0563033
chr10	57700000	57710000	-0.728082		chr10	55230000	55240000	-0.0145726
chr10	5770000	5780000	-0.315408		chr10	55730000	55740000	-0.649886
chr10	57950000	57960000	-0.594381		chr10	56050000	56060000	-1.03997
chr10	58070000	58080000	-0.563072		chr10	56080000	56090000	-1.11454
chr10	58600000	58610000	-0.272889		chr10	56720000	56730000	-0.129619
chr10	58610000	58620000	-0.33209		chr10	5730000	5740000	0.0277881
chr10	58770000	58780000	-0.395047		chr10	5740000	5750000	-0.0860606
chr10	58830000	58840000	-0.216731		chr10	57710000	57720000	-1.54659
chr10	5930000	5940000	-0.88205		chr10	57940000	57950000	-1.09674
chr10	59320000	59330000	-0.577694		chr10	58250000	58260000	-0.188576
chr10	59330000	59340000	-0.739831		chr10	58540000	58550000	-0.316073
chr10	5950000	5960000	-0.942816		chr10	58600000	58610000	-0.514961
chr10	59720000	59730000	-0.471806		chr10	58770000	58780000	-0.619923
chr10	59730000	59740000	-0.49201		chr10	58830000	58840000	-0.505603
chr10	59740000	59750000	-0.511211		chr10	5910000	5920000	-1.09222
chr10	59870000	59880000	-0.113551		chr10	59320000	59330000	-0.840466
chr10	5990000	6000000	-0.61274		chr10	59400000	59410000	-0.505512
chr10	60190000	60200000	0.150256		chr10	5950000	5960000	-1.23405
chr10	60200000	60210000	0.101766		chr10	59590000	59600000	-0.586429
chr10	60230000	60240000	0.03921		chr10	5960000	5970000	-1.133
chr10	60520000	60530000	-0.412202		chr10	59720000	59730000	-0.554615
chr10	60550000	60560000	-0.616002		chr10	59740000	59750000	-0.624346
chr10	60600000	60610000	-0.630312		chr10	59870000	59880000	-0.193503
chr10	60860000	60870000	-0.260722		chr10	59880000	59890000	-0.154223
chr10	60900000	60910000	-0.378418		chr10	60200000	60210000	0.0115853
chr10	61130000	61140000	-0.381185		chr10	60270000	60280000	0.233915
chr10	61160000	61170000	-0.415332		chr10	60530000	60540000	-0.738179
chr10	61190000	61200000	-0.394353		chr10	60600000	60610000	-0.985263
chr10	61290000	61300000	-0.0806573		chr10	60620000	60630000	-0.8983
chr10	61430000	61440000	0.354004		chr10	60870000	60880000	-0.229177
chr10	61630000	61640000	-0.000505213		chr10	60910000	60920000	-0.320993
chr10	61640000	61650000	-0.0742818		chr10	61110000	61120000	-0.406837
chr10	6170000	6180000	0.261551		chr10	61130000	61140000	-0.60253
chr10	61890000	61900000	-0.454755		chr10	61170000	61180000	-0.540912
chr10	62060000	62070000	-0.37901		chr10	61190000	61200000	-0.498865
chr10	62100000	62110000	-0.222607		chr10	61290000	61300000	-0.174777
chr10	62210000	62220000	-0.104286		chr10	61430000	61440000	0.333098
chr10	62240000	62250000	-0.128801		chr10	61630000	61640000	-0.03445
chr10	62410000	62420000	0.0894343		chr10	61710000	61720000	-0.137043
chr10	62570000	62580000	-0.0623261		chr10	61890000	61900000	-0.817068
chr10	62830000	62840000	-1.021		chr10	61910000	61920000	-0.849187
chr10	62850000	62860000	-1.31682		chr10	62040000	62050000	-0.716732
chr10	62880000	62890000	-1.40447		chr10	62060000	62070000	-0.659389
chr10	63020000	63030000	-0.667422		chr10	62210000	62220000	-0.331062
chr10	63030000	63040000	-0.652181		chr10	62240000	62250000	-0.428157
chr10	6350000	6360000	-0.512712		chr10	6240000	6250000	0.226704
chr10	63520000	63530000	0.0223455		chr10	62410000	62420000	-0.182168
chr10	63540000	63550000	-0.0607642		chr10	62520000	62530000	-0.347056
chr10	6370000	6380000	-0.601173		chr10	62560000	62570000	-0.552757
chr10	64100000	64110000	-0.114202		chr10	62830000	62840000	-1.36599
chr10	66300000	66310000	-1.27518		chr10	62860000	62870000	-1.63632
chr10	66700000	66710000	-0.310973		chr10	63020000	63030000	-0.836343
chr10	66760000	66770000	-0.361611		chr10	63100000	63110000	-0.327458
chr10	66770000	66780000	-0.348399		chr10	6340000	6350000	-0.522961
chr10	66970000	66980000	0.414824		chr10	63520000	63530000	0.0554326
chr10	66990000	67000000	0.396044		chr10	6370000	6380000	-0.689323
chr10	67190000	67200000	0.378972		chr10	6380000	6390000	-0.590534
chr10	67300000	67310000	-0.224743		chr10	65290000	65300000	-0.00433687
chr10	67310000	67320000	-0.294371		chr10	6590000	6600000	0.624211
chr10	67440000	67450000	-0.158232		chr10	66260000	66270000	-1.76075
chr10	67450000	67460000	-0.189552		chr10	66290000	66300000	-1.76574
chr10	67590000	67600000	-0.0435803		chr10	66700000	66710000	-0.557002
chr10	67600000	67610000	-0.0927143		chr10	66760000	66770000	-0.547536
chr10	67730000	67740000	-0.122852		chr10	66770000	66780000	-0.591721
chr10	67740000	67750000	-0.177222		chr10	66970000	66980000	0.491095
chr10	6780000	6790000	0.190754		chr10	66990000	67000000	0.456345
chr10	67890000	67900000	0.109965		chr10	67180000	67190000	0.484529
chr10	6800000	6810000	0.0803972		chr10	67300000	67310000	-0.343112
chr10	68340000	68350000	0.415996		chr10	67310000	67320000	-0.437818
chr10	68630000	68640000	-0.142316		chr10	67440000	67450000	-0.304886
chr10	68790000	68800000	-0.80465		chr10	67450000	67460000	-0.37127
chr10	68810000	68820000	-0.86326		chr10	67580000	67590000	-0.0591999
chr10	68820000	68830000	-0.833227		chr10	67600000	67610000	-0.111947
chr10	69100000	69110000	0.0932224		chr10	6770000	6780000	0.238
chr10	69110000	69120000	0.016394		chr10	67730000	67740000	-0.140304
chr10	69300000	69310000	0.0363502		chr10	67800000	67810000	-0.041456
chr10	69310000	69320000	-0.036074		chr10	6800000	6810000	-0.0100389
chr10	69430000	69440000	-0.160789		chr10	68340000	68350000	0.551662
chr10	69630000	69640000	-0.0222401		chr10	68630000	68640000	-0.00897047
chr10	69750000	69760000	-0.37226		chr10	68780000	68790000	-0.609225
chr10	69760000	69770000	-0.454992		chr10	68810000	68820000	-0.746826
chr10	69770000	69780000	-0.453115		chr10	69100000	69110000	0.0963772
chr10	7000000	7010000	-0.392381		chr10	69110000	69120000	-0.0233714
chr10	70010000	70020000	0.144978		chr10	69300000	69310000	-0.0962556
chr10	70040000	70050000	0.125938		chr10	69310000	69320000	-0.213477
chr10	70260000	70270000	0.441591		chr10	69420000	69430000	-0.158027
chr10	70420000	70430000	0.0166703		chr10	69450000	69460000	-0.132038
chr10	70670000	70680000	-0.684073		chr10	69610000	69620000	-0.0394897
chr10	70690000	70700000	-0.887857		chr10	69750000	69760000	-0.618789
chr10	70860000	70870000	-1.39777		chr10	69770000	69780000	-0.727564
chr10	72430000	72440000	0.105606		chr10	7000000	7010000	-0.448185
chr10	72550000	72560000	-0.073386		chr10	70010000	70020000	0.0254189
chr10	74370000	74380000	-1.13572		chr10	70040000	70050000	-0.0356371
chr10	74380000	74390000	-1.11849		chr10	70260000	70270000	0.421349
chr10	74490000	74500000	-0.755953		chr10	70420000	70430000	-0.0234478
chr10	74610000	74620000	-0.595056		chr10	70670000	70680000	-0.767678
chr10	74620000	74630000	-0.660164		chr10	70690000	70700000	-1.06297
chr10	74960000	74970000	-0.740626		chr10	70860000	70870000	-1.88531
chr10	75010000	75020000	-0.711985		chr10	7380000	7390000	-1.90655
chr10	7510000	7520000	-1.14248		chr10	74370000	74380000	-1.80394
chr10	75170000	75180000	-0.0340602		chr10	74610000	74620000	-0.994821
chr10	75410000	75420000	-0.308152		chr10	74620000	74630000	-1.11265
chr10	75430000	75440000	-0.371485		chr10	74950000	74960000	-0.813613
chr10	75670000	75680000	-0.436543		chr10	74990000	75000000	-0.899428
chr10	75710000	75720000	-0.462235		chr10	75000000	75010000	-0.841128
chr10	75720000	75730000	-0.44136		chr10	7500000	7510000	-1.40591
chr10	75890000	75900000	-0.210667		chr10	7510000	7520000	-1.43311
chr10	75910000	75920000	-0.189369		chr10	75170000	75180000	-0.228234
chr10	76030000	76040000	0.191459		chr10	75410000	75420000	-0.378934
chr10	76200000	76210000	-0.194268		chr10	75420000	75430000	-0.464106
chr10	76210000	76220000	-0.235945		chr10	75680000	75690000	-0.734047
chr10	76230000	76240000	-0.26647		chr10	75720000	75730000	-0.800154
chr10	76260000	76270000	-0.237687		chr10	75890000	75900000	-0.60994
chr10	76490000	76500000	-0.165152		chr10	75970000	75980000	-0.370224
chr10	76520000	76530000	-0.221482		chr10	76210000	76220000	-0.420257
chr10	76530000	76540000	-0.237409		chr10	76250000	76260000	-0.403485
chr10	76710000	76720000	-0.104192		chr10	76510000	76520000	0.0297356
chr10	76730000	76740000	-0.175536		chr10	76570000	76580000	0.0816893
chr10	76960000	76970000	-0.296119		chr10	76710000	76720000	0.0466568
chr10	76970000	76980000	-0.436279		chr10	76730000	76740000	-0.00953114
chr10	77080000	77090000	-0.46144		chr10	76960000	76970000	-0.331286
chr10	77400000	77410000	-0.459933		chr10	77080000	77090000	-0.651525
chr10	77440000	77450000	-0.5667		chr10	77400000	77410000	-0.731114
chr10	77620000	77630000	-0.476963		chr10	77670000	77680000	-0.775352
chr10	77660000	77670000	-0.414948		chr10	77870000	77880000	-1.16726
chr10	77870000	77880000	-0.777971		chr10	77910000	77920000	-1.45454
chr10	77920000	77930000	-0.978423		chr10	78070000	78080000	-1.24053
chr10	78070000	78080000	-0.712409		chr10	78990000	79000000	-2.03823
chr10	78210000	78220000	-0.210341		chr10	79120000	79130000	-2.44346
chr10	78600000	78610000	0.417052		chr10	79270000	79280000	-1.2988
chr10	78980000	78990000	-1.34904		chr10	7940000	7950000	-0.0805823
chr10	79120000	79130000	-1.66968		chr10	79410000	79420000	-0.793014
chr10	79270000	79280000	-0.902455		chr10	79420000	79430000	-0.861817
chr10	7940000	7950000	-0.0415174		chr10	79590000	79600000	-0.661293
chr10	79410000	79420000	-0.457492		chr10	79610000	79620000	-0.831277
chr10	79430000	79440000	-0.427909		chr10	79720000	79730000	-0.812885
chr10	79590000	79600000	-0.363055		chr10	7980000	7990000	-0.159627
chr10	7960000	7970000	-0.0972234		chr10	79850000	79860000	-0.467756
chr10	79610000	79620000	-0.475127		chr10	80010000	80020000	-0.446803
chr10	79850000	79860000	-0.312926		chr10	80020000	80030000	-0.535243
chr10	7990000	8000000	0.0244384		chr10	80140000	80150000	-0.30286
chr10	80010000	80020000	-0.270901		chr10	80150000	80160000	-0.433615
chr10	80020000	80030000	-0.331587		chr10	80180000	80190000	-0.44231
chr10	80150000	80160000	-0.212108		chr10	8030000	8040000	-0.0103658
chr10	80170000	80180000	-0.235162		chr10	80630000	80640000	-1.00057
chr10	80620000	80630000	-0.523002		chr10	81450000	81460000	0.0699476
chr10	80640000	80650000	-0.742361		chr10	82070000	82080000	-1.69695
chr10	80800000	80810000	-0.685509		chr10	8220000	8230000	0.179595
chr10	81420000	81430000	-0.119177		chr10	82210000	82220000	-1.28425
chr10	82070000	82080000	-1.01139		chr10	82350000	82360000	-0.589925
chr10	82080000	82090000	-1.06537		chr10	82800000	82810000	0.125687
chr10	82210000	82220000	-0.644204		chr10	82820000	82830000	0.00884291
chr10	8230000	8240000	0.250507		chr10	82980000	82990000	-0.444092
chr10	82350000	82360000	-0.414125		chr10	83030000	83040000	-0.539995
chr10	8240000	8250000	0.217233		chr10	83230000	83240000	-0.827536
chr10	82410000	82420000	0.0770091		chr10	83250000	83260000	-0.86947
chr10	82660000	82670000	0.504996		chr10	83260000	83270000	-0.813827
chr10	82820000	82830000	0.189406		chr10	83460000	83470000	0.7283
chr10	82980000	82990000	-0.106842		chr10	83590000	83600000	0.965519
chr10	83030000	83040000	-0.174505		chr10	83890000	83900000	-0.350376
chr10	83230000	83240000	-0.615679		chr10	83910000	83920000	-0.649825
chr10	83240000	83250000	-0.652735		chr10	83930000	83940000	-0.702544
chr10	83270000	83280000	-0.52686		chr10	83980000	83990000	-0.771769
chr10	83460000	83470000	0.575043		chr10	84080000	84090000	-0.522635
chr10	83920000	83930000	-0.606583		chr10	8420000	8430000	-0.558561
chr10	83930000	83940000	-0.64334		chr10	84270000	84280000	0.464748
chr10	84080000	84090000	-0.283354		chr10	8440000	8450000	-0.714157
chr10	84090000	84100000	-0.253897		chr10	84490000	84500000	-0.186004
chr10	8420000	8430000	-0.26158		chr10	84560000	84570000	-0.960108
chr10	8440000	8450000	-0.375429		chr10	84580000	84590000	-1.11466
chr10	84550000	84560000	-0.611003		chr10	84640000	84650000	-1.12712
chr10	84630000	84640000	-0.686878		chr10	84660000	84670000	-0.878488
chr10	84650000	84660000	-0.576752		chr10	84830000	84840000	0.402389
chr10	84830000	84840000	0.410893		chr10	84840000	84850000	0.415563
chr10	85100000	85110000	0.0144928		chr10	85100000	85110000	-0.0825557
chr10	85120000	85130000	-0.140059		chr10	85120000	85130000	-0.258274
chr10	85360000	85370000	-0.643657		chr10	85350000	85360000	-1.02904
chr10	85420000	85430000	-0.69584		chr10	85410000	85420000	-1.16072
chr10	85520000	85530000	0.0584727		chr10	85510000	85520000	-0.11669
chr10	85740000	85750000	0.589657		chr10	85740000	85750000	0.648285
chr10	85750000	85760000	0.535553		chr10	85750000	85760000	0.582676
chr10	85790000	85800000	0.485313		chr10	85910000	85920000	-0.103167
chr10	85910000	85920000	-0.0118249		chr10	85920000	85930000	-0.306632
chr10	85920000	85930000	-0.12833		chr10	85940000	85950000	-0.546096
chr10	86130000	86140000	-0.421647		chr10	86120000	86130000	-0.733646
chr10	86470000	86480000	-0.698037		chr10	86140000	86150000	-0.743355
chr10	86970000	86980000	-0.536217		chr10	86460000	86470000	-0.561491
chr10	87000000	87010000	-0.652245		chr10	86480000	86490000	-0.626054
chr10	87040000	87050000	-0.581291		chr10	86960000	86970000	-0.666741
chr10	87100000	87110000	-0.328847		chr10	87040000	87050000	-0.99689
chr10	8710000	8720000	-0.275183		chr10	87110000	87120000	-0.60438
chr10	87290000	87300000	0.49863		chr10	8720000	8730000	-0.267232
chr10	87300000	87310000	0.520105		chr10	87290000	87300000	0.598359
chr10	87540000	87550000	0.47821		chr10	87310000	87320000	0.659967
chr10	87580000	87590000	0.292231		chr10	87570000	87580000	0.5592
chr10	87600000	87610000	0.196677		chr10	87600000	87610000	0.364908
chr10	87790000	87800000	-0.763625		chr10	87770000	87780000	-0.631838
chr10	87810000	87820000	-0.826995		chr10	87790000	87800000	-0.901047
chr10	8790000	8800000	-0.232314		chr10	8780000	8790000	-0.19765
chr10	8810000	8820000	-0.168075		chr10	87820000	87830000	-0.954922
chr10	88230000	88240000	-0.587319		chr10	8790000	8800000	-0.171996
chr10	88900000	88910000	-0.475474		chr10	87960000	87970000	-0.507047
chr10	89080000	89090000	-0.0218167		chr10	88180000	88190000	-0.738564
chr10	89120000	89130000	-0.0976518		chr10	88240000	88250000	-1.39967
chr10	89280000	89290000	-0.180128		chr10	88770000	88780000	-0.858708
chr10	89590000	89600000	-0.0777093		chr10	88900000	88910000	-0.474484
chr10	90150000	90160000	-0.558545		chr10	89080000	89090000	-0.108898
chr10	90170000	90180000	-0.652804		chr10	89100000	89110000	-0.289674
chr10	90180000	90190000	-0.647843		chr10	89120000	89130000	-0.29343
chr10	90490000	90500000	-0.3341		chr10	89280000	89290000	-0.411314
chr10	90500000	90510000	-0.386786		chr10	89520000	89530000	-0.69154
chr10	90700000	90710000	-0.799587		chr10	90150000	90160000	-0.713039
chr10	90730000	90740000	-1.00178		chr10	90180000	90190000	-0.853595
chr10	90990000	91000000	-0.0906987		chr10	90490000	90500000	-0.590881
chr10	91750000	91760000	0.200466		chr10	90500000	90510000	-0.698047
chr10	92100000	92110000	0.0706721		chr10	90710000	90720000	-1.33773
chr10	9210000	9220000	0.365869		chr10	90740000	90750000	-1.42629
chr10	92170000	92180000	-0.0365741		chr10	91000000	91010000	-0.09584
chr10	92470000	92480000	-0.903653		chr10	91750000	91760000	0.124886
chr10	92490000	92500000	-1.04071		chr10	92110000	92120000	0.0803087
chr10	9250000	9260000	0.250909		chr10	92160000	92170000	-0.0543195
chr10	92730000	92740000	0.0954735		chr10	92470000	92480000	-1.25748
chr10	92740000	92750000	0.0839205		chr10	92490000	92500000	-1.4743
chr10	92870000	92880000	0.0785699		chr10	92610000	92620000	-0.0386605
chr10	92890000	92900000	0.0192358		chr10	92730000	92740000	0.0281444
chr10	92920000	92930000	0.0172208		chr10	92740000	92750000	-0.0117023
chr10	93030000	93040000	-0.225576		chr10	92870000	92880000	-0.0138641
chr10	93040000	93050000	-0.269498		chr10	92900000	92910000	-0.00543641
chr10	93260000	93270000	-0.151307		chr10	9290000	9300000	0.184766
chr10	93270000	93280000	-0.244278		chr10	92930000	92940000	-0.156939
chr10	93450000	93460000	0.109587		chr10	93030000	93040000	-0.374639
chr10	93630000	93640000	-0.131758		chr10	93040000	93050000	-0.432561
chr10	93650000	93660000	-0.161822		chr10	93260000	93270000	-0.163613
chr10	93660000	93670000	-0.179869		chr10	93270000	93280000	-0.31579
chr10	93840000	93850000	0.0792245		chr10	93420000	93430000	-0.0145251
chr10	93860000	93870000	0.0986295		chr10	93440000	93450000	-0.00455696
chr10	9400000	9410000	-0.380216		chr10	93580000	93590000	-0.338824
chr10	94060000	94070000	0.118639		chr10	93620000	93630000	-0.531888
chr10	94080000	94090000	0.0743668		chr10	93660000	93670000	-0.615047
chr10	94240000	94250000	0.317272		chr10	93840000	93850000	-0.0380032
chr10	9430000	9440000	-0.493235		chr10	93850000	93860000	-0.0309513
chr10	94400000	94410000	-0.160031		chr10	94060000	94070000	0.162804
chr10	94410000	94420000	-0.24059		chr10	94100000	94110000	0.215877
chr10	94420000	94430000	-0.302352		chr10	9430000	9440000	-0.802449
chr10	94440000	94450000	-0.299761		chr10	94410000	94420000	-0.257411
chr10	9480000	9490000	-0.586929		chr10	94440000	94450000	-0.358094
chr10	94930000	94940000	-0.358804		chr10	9490000	9500000	-1.06913
chr10	94980000	94990000	-0.535021		chr10	94930000	94940000	-0.463419
chr10	94990000	95000000	-0.488606		chr10	94970000	94980000	-0.612953
chr10	95330000	95340000	-0.0442357		chr10	94980000	94990000	-0.54514
chr10	95350000	95360000	-0.192806		chr10	95000000	95010000	-0.444157
chr10	95520000	95530000	-0.669303		chr10	95200000	95210000	0.526806
chr10	95550000	95560000	-0.782031		chr10	95340000	95350000	-0.098591
chr10	95560000	95570000	-0.809311		chr10	95350000	95360000	-0.22034
chr10	95650000	95660000	-0.469925		chr10	95490000	95500000	-0.7613
chr10	95670000	95680000	-0.347259		chr10	95510000	95520000	-0.926998
chr10	95840000	95850000	0.525196		chr10	95650000	95660000	-0.456416
chr10	96060000	96070000	0.43862		chr10	95660000	95670000	-0.400799
chr10	96070000	96080000	0.38479		chr10	95840000	95850000	0.669453
chr10	96400000	96410000	0.61587		chr10	96060000	96070000	0.571908
chr10	96770000	96780000	-0.746974		chr10	96070000	96080000	0.495141
chr10	96780000	96790000	-0.820172		chr10	9610000	9620000	-0.197971
chr10	96800000	96810000	-0.900161		chr10	9620000	9630000	-0.196342
chr10	97140000	97150000	-0.395617		chr10	96390000	96400000	0.734279
chr10	97990000	98000000	0.548223		chr10	96780000	96790000	-0.805166
chr10	98450000	98460000	-0.381798		chr10	96860000	96870000	-0.193339
chr10	98610000	98620000	-0.723985		chr10	97130000	97140000	-0.445724
chr10	99060000	99070000	-0.653764		chr10	97960000	97970000	0.736276
chr10	99460000	99470000	0.68098		chr10	98370000	98380000	0.013447
chr10	99620000	99630000	0.365074		chr10	98440000	98450000	-0.293204
chr1	100070000	100080000	-0.130693		chr10	98540000	98550000	-0.947983
chr1	10090000	10100000	-0.369608		chr10	98610000	98620000	-0.81535
chr1	10210000	10220000	-0.510527		chr10	99060000	99070000	-0.72238
chr1	10460000	10470000	0.243011		chr10	99470000	99480000	0.790113
chr1	106490000	106500000	-0.0467029		chr10	99620000	99630000	0.333981
chr1	106840000	106850000	-0.358203		chr1	100070000	100080000	0.038398
chr1	106870000	106880000	-0.440822		chr1	100080000	100090000	-0.0408083
chr1	10750000	10760000	-0.0259236		chr1	100240000	100250000	-0.89659
chr1	107510000	107520000	-0.676259		chr1	10210000	10220000	-0.971529
chr1	107610000	107620000	-0.573916		chr1	10430000	10440000	0.155287
chr1	107750000	107760000	-0.224639		chr1	106500000	106510000	0.109251
chr1	107920000	107930000	-0.0730076		chr1	106840000	106850000	-0.448052
chr1	107930000	107940000	-0.13763		chr1	106870000	106880000	-0.612325
chr1	107950000	107960000	-0.140349		chr1	106940000	106950000	-0.151989
chr1	10800000	10810000	-0.0996348		chr1	107250000	107260000	0.505703
chr1	108280000	108290000	-0.0588378		chr1	10750000	10760000	0.00587907
chr1	108300000	108310000	-0.211906		chr1	107520000	107530000	-1.02254
chr1	108640000	108650000	-0.574173		chr1	107630000	107640000	-0.957924
chr1	108780000	108790000	-1.2499		chr1	107920000	107930000	-0.141235
chr1	109500000	109510000	-0.291573		chr1	107950000	107960000	-0.152079
chr11	100000000	100010000	-0.183188		chr1	10800000	10810000	-0.116876
chr11	100010000	100020000	-0.257384		chr1	108280000	108290000	-0.109315
chr11	100150000	100160000	-1.53799		chr1	108300000	108310000	-0.305841
chr11	100180000	100190000	-1.83983		chr1	108400000	108410000	0.121573
chr11	100410000	100420000	-0.253335		chr1	108610000	108620000	-0.466889
chr11	100560000	100570000	-0.145519		chr1	108640000	108650000	-0.864268
chr11	100570000	100580000	-0.16308		chr1	109110000	109120000	-0.364104
chr11	100920000	100930000	-0.0988877		chr1	109370000	109380000	-0.18128
chr11	101300000	101310000	-0.508572		chr11	100010000	100020000	-0.32055
chr11	101440000	101450000	-0.793264		chr11	100150000	100160000	-2.299
chr11	101600000	101610000	-0.539961		chr11	100410000	100420000	-0.697011
chr11	101820000	101830000	-0.264681		chr11	100550000	100560000	-0.293222
chr11	102310000	102320000	-0.367102		chr11	100560000	100570000	-0.45742
chr11	102540000	102550000	-0.41385		chr11	100930000	100940000	-0.342089
chr11	102560000	102570000	-0.485242		chr11	101050000	101060000	-0.458524
chr11	102580000	102590000	-0.48884		chr11	101290000	101300000	-0.573928
chr11	102720000	102730000	-0.274181		chr11	101480000	101490000	-0.689444
chr11	102740000	102750000	-0.343377		chr11	101610000	101620000	-0.519169
chr11	102910000	102920000	-0.240127		chr11	101820000	101830000	-0.368027
chr11	102940000	102950000	-0.3534		chr11	101830000	101840000	-0.538703
chr11	102950000	102960000	-0.397999		chr11	101990000	102000000	-0.309751
chr11	103180000	103190000	-0.577438		chr11	102300000	102310000	-0.528668
chr11	103190000	103200000	-0.689542		chr11	102540000	102550000	-0.609452
chr11	103470000	103480000	0.0596942		chr11	102550000	102560000	-0.68097
chr11	103610000	103620000	0.263361		chr11	102720000	102730000	-0.527069
chr11	103790000	103800000	-0.14173		chr11	102730000	102740000	-0.611308
chr11	103820000	103830000	-0.179292		chr11	102910000	102920000	-0.556013
chr11	104060000	104070000	-0.388284		chr11	102950000	102960000	-0.697032
chr11	104150000	104160000	-0.522101		chr11	103180000	103190000	-0.755463
chr11	104330000	104340000	-0.240085		chr11	103190000	103200000	-0.884161
chr11	104430000	104440000	-0.154314		chr11	103450000	103460000	-0.122186
chr11	104970000	104980000	-0.692832		chr11	103480000	103490000	-0.154632
chr11	105210000	105220000	-0.191142		chr11	103600000	103610000	0.205665
chr11	105440000	105450000	0.636077		chr11	103610000	103620000	0.178273
chr11	105480000	105490000	0.643646		chr11	103780000	103790000	-0.207441
chr11	105760000	105770000	-0.201942		chr11	103800000	103810000	-0.30659
chr11	105770000	105780000	-0.319585		chr11	103820000	103830000	-0.332727
chr11	105900000	105910000	-0.458429		chr11	104060000	104070000	-0.518495
chr11	106350000	106360000	-0.181036		chr11	104190000	104200000	-0.176448
chr11	106490000	106500000	-0.0639318		chr11	104330000	104340000	-0.377211
chr11	106620000	106630000	-0.327525		chr11	104440000	104450000	-0.358006
chr11	106640000	106650000	-0.454735		chr11	104600000	104610000	0.289092
chr11	106850000	106860000	-0.347702		chr11	104970000	104980000	-0.701047
chr11	106880000	106890000	-0.434867		chr11	105200000	105210000	-0.257867
chr11	107030000	107040000	-0.419446		chr11	105440000	105450000	0.734986
chr11	107040000	107050000	-0.421701		chr11	105490000	105500000	0.726895
chr11	107320000	107330000	-0.190511		chr11	105750000	105760000	-0.270742
chr11	107340000	107350000	-0.428567		chr11	105760000	105770000	-0.42902
chr11	107460000	107470000	-0.175809		chr11	105900000	105910000	-0.820484
chr11	107480000	107490000	-0.105605		chr11	106100000	106110000	-0.548897
chr11	107650000	107660000	0.216896		chr11	106120000	106130000	-0.545115
chr11	107710000	107720000	0.0235535		chr11	106240000	106250000	-0.266952
chr11	107850000	107860000	-0.109807		chr11	106260000	106270000	-0.433217
chr11	107860000	107870000	-0.129051		chr11	106490000	106500000	-0.104788
chr11	108260000	108270000	-0.283762		chr11	106620000	106630000	-0.495822
chr11	108290000	108300000	-0.510358		chr11	106630000	106640000	-0.633529
chr11	108390000	108400000	0.131133		chr11	106640000	106650000	-0.687203
chr11	108730000	108740000	0.691875		chr11	106870000	106880000	-0.680175
chr11	108760000	108770000	0.625227		chr11	106890000	106900000	-0.755183
chr11	108770000	108780000	0.592758		chr11	107030000	107040000	-0.692171
chr11	109050000	109060000	-0.332889		chr11	107040000	107050000	-0.679432
chr11	109060000	109070000	-0.40817		chr11	107330000	107340000	-0.55097
chr11	109080000	109090000	-0.478895		chr11	107340000	107350000	-0.700356
chr11	109090000	109100000	-0.474988		chr11	107460000	107470000	-0.446772
chr11	109290000	109300000	0.118602		chr11	107470000	107480000	-0.424165
chr11	109300000	109310000	0.106842		chr11	107660000	107670000	0.112208
chr11	109450000	109460000	-0.00179537		chr11	107860000	107870000	-0.270227
chr11	109460000	109470000	-0.0362714		chr11	108260000	108270000	-0.454009
chr11	109500000	109510000	-0.062638		chr11	108290000	108300000	-0.77543
chr11	109710000	109720000	0.0684766		chr11	108300000	108310000	-0.720771
chr11	109720000	109730000	-0.0403564		chr11	108760000	108770000	0.859885
chr11	109730000	109740000	-0.0257072		chr11	108770000	108780000	0.807932
chr11	109970000	109980000	0.505518		chr11	109050000	109060000	-0.408487
chr11	110120000	110130000	-0.285284		chr11	109070000	109080000	-0.595429
chr11	110220000	110230000	-0.520793		chr11	109080000	109090000	-0.64818
chr11	110350000	110360000	-0.523736		chr11	109090000	109100000	-0.650623
chr11	110390000	110400000	-0.379353		chr11	109290000	109300000	0.0832463
chr11	110900000	110910000	0.700351		chr11	109300000	109310000	0.070578
chr11	110930000	110940000	0.612425		chr11	109440000	109450000	-0.130179
chr1	11110000	11120000	0.395902		chr11	109460000	109470000	-0.23469
chr11	111360000	111370000	-0.368752		chr11	109500000	109510000	-0.217216
chr11	111390000	111400000	-0.474613		chr11	109710000	109720000	0.137393
chr11	11200000	11210000	-0.667101		chr11	109720000	109730000	0.0119432
chr11	112620000	112630000	0.031581		chr11	109970000	109980000	0.581609
chr11	112630000	112640000	-0.00575167		chr11	110110000	110120000	-0.286362
chr11	112820000	112830000	0.409376		chr11	110120000	110130000	-0.494153
chr11	112830000	112840000	0.383004		chr11	110160000	110170000	-0.783907
chr11	113010000	113020000	-0.282118		chr11	110340000	110350000	-0.666513
chr11	113020000	113030000	-0.413565		chr11	110380000	110390000	-0.605881
chr11	11330000	11340000	-0.881392		chr11	110890000	110900000	0.882426
chr11	113490000	113500000	-0.26169		chr11	110920000	110930000	0.704522
chr11	113500000	113510000	-0.339616		chr11	111370000	111380000	-0.53758
chr11	113550000	113560000	-0.376814		chr11	11200000	11210000	-0.770615
chr11	113670000	113680000	-0.54279		chr1	11120000	11130000	0.423973
chr11	113680000	113690000	-0.584388		chr11	112050000	112060000	0.63426
chr11	113710000	113720000	-0.52032		chr11	112620000	112630000	0.101859
chr11	113940000	113950000	0.437292		chr11	112630000	112640000	0.0525406
chr11	114500000	114510000	-0.828946		chr11	113010000	113020000	-0.338531
chr11	114510000	114520000	-0.917465		chr11	113030000	113040000	-0.57216
chr11	115200000	115210000	-0.410378		chr11	11330000	11340000	-1.03315
chr11	115320000	115330000	-0.310441		chr11	113490000	113500000	-0.438233
chr11	115460000	115470000	-0.319717		chr11	113500000	113510000	-0.54394
chr11	115730000	115740000	-0.363447		chr11	113670000	113680000	-0.676267
chr11	115740000	115750000	-0.403957		chr11	113680000	113690000	-0.712427
chr11	115870000	115880000	-0.386228		chr11	113710000	113720000	-0.608299
chr11	115950000	115960000	-0.124409		chr11	113910000	113920000	0.538005
chr11	116160000	116170000	-0.000452098		chr11	114510000	114520000	-1.24066
chr11	116320000	116330000	-0.146265		chr11	115200000	115210000	-0.613036
chr11	116340000	116350000	-0.226064		chr11	115320000	115330000	-0.545248
chr11	116480000	116490000	-0.225529		chr11	115460000	115470000	-0.689874
chr11	116490000	116500000	-0.273569		chr11	115730000	115740000	-0.605521
chr11	116690000	116700000	-0.0994525		chr11	115740000	115750000	-0.664831
chr11	11670000	11680000	-0.548036		chr11	115870000	115880000	-0.649192
chr11	116720000	116730000	-0.205491		chr11	115990000	116000000	-0.402871
chr11	116900000	116910000	-0.107006		chr11	116160000	116170000	-0.13543
chr11	11690000	11700000	-0.650504		chr11	116320000	116330000	-0.253226
chr11	116910000	116920000	-0.198889		chr11	116390000	116400000	-0.342668
chr11	116920000	116930000	-0.254064		chr11	116490000	116500000	-0.430553
chr11	117050000	117060000	0.0716101		chr11	116690000	116700000	-0.244675
chr11	117070000	117080000	0.0616498		chr11	11670000	11680000	-0.619757
chr11	117210000	117220000	0.0368878		chr11	116910000	116920000	-0.294948
chr11	117230000	117240000	-0.0766339		chr11	117050000	117060000	-0.0678774
chr11	117530000	117540000	0.13087		chr11	117070000	117080000	-0.0966526
chr11	117670000	117680000	-0.314753		chr11	117210000	117220000	-0.113679
chr11	117700000	117710000	-0.485884		chr11	117220000	117230000	-0.262019
chr11	117880000	117890000	0.111492		chr11	117230000	117240000	-0.265169
chr11	117930000	117940000	0.0387218		chr11	117510000	117520000	0.18479
chr11	118090000	118100000	-0.225473		chr11	117530000	117540000	0.0815934
chr11	118120000	118130000	-0.269831		chr11	117680000	117690000	-0.557468
chr11	118260000	118270000	-0.448364		chr11	117690000	117700000	-0.684771
chr11	118280000	118290000	-0.539489		chr11	117700000	117710000	-0.74853
chr11	118330000	118340000	-0.34385		chr11	117890000	117900000	-0.0761074
chr11	118350000	118360000	-0.303864		chr11	117930000	117940000	-0.11439
chr11	118600000	118610000	0.403742		chr11	118090000	118100000	-0.415827
chr11	118640000	118650000	0.377142		chr11	118120000	118130000	-0.527727
chr11	118820000	118830000	-0.224534		chr11	118260000	118270000	-0.739646
chr11	118830000	118840000	-0.32181		chr11	118340000	118350000	-0.499279
chr11	118850000	118860000	-0.425786		chr11	118370000	118380000	-0.386588
chr11	11890000	11900000	0.111464		chr11	118600000	118610000	0.313171
chr11	119050000	119060000	-0.27576		chr11	118630000	118640000	0.294464
chr11	119120000	119130000	-0.387423		chr11	118820000	118830000	-0.406105
chr11	11930000	11940000	0.15874		chr11	118830000	118840000	-0.536975
chr11	119320000	119330000	-0.207068		chr11	118850000	118860000	-0.665944
chr11	119340000	119350000	-0.215114		chr11	119070000	119080000	-0.518258
chr11	119480000	119490000	0.65023		chr11	119120000	119130000	-0.667404
chr11	119640000	119650000	0.578716		chr11	119300000	119310000	-0.459473
chr11	119750000	119760000	-0.13722		chr11	11930000	11940000	0.0689831
chr11	119850000	119860000	-0.392655		chr11	119340000	119350000	-0.376468
chr11	120220000	120230000	-0.492013		chr11	119470000	119480000	0.6346
chr11	120310000	120320000	-0.52661		chr11	119650000	119660000	0.556079
chr11	120320000	120330000	-0.530836		chr11	119750000	119760000	-0.342351
chr11	120460000	120470000	-0.20387		chr11	119960000	119970000	-0.49553
chr11	120650000	120660000	-0.175074		chr11	120200000	120210000	-0.644704
chr11	120670000	120680000	-0.172549		chr11	120320000	120330000	-0.816736
chr11	120890000	120900000	0.201207		chr11	120460000	120470000	-0.361297
chr11	121050000	121060000	-0.0104978		chr11	120470000	120480000	-0.425689
chr11	121070000	121080000	-0.0939697		chr11	120650000	120660000	-0.362119
chr11	121170000	121180000	-0.00836657		chr11	120660000	120670000	-0.388372
chr11	121320000	121330000	0.265533		chr11	120890000	120900000	0.0430821
chr11	121330000	121340000	0.31567		chr11	121050000	121060000	-0.398528
chr11	121440000	121450000	NA		chr11	121070000	121080000	-0.645189
chr11	121480000	121490000	NA		chr11	121090000	121100000	-0.74367
chr11	121650000	121660000	NA		chr11	121300000	121310000	-0.134232
chr11	121660000	121670000	NA		chr11	121310000	121320000	-0.192743
chr11	12180000	12190000	0.225827		chr11	121320000	121330000	-0.203059
chr11	121830000	121840000	NA		chr11	121460000	121470000	NA
chr11	12230000	12240000	0.0894272		chr11	121480000	121490000	NA
chr11	12440000	12450000	-0.689574		chr11	121660000	121670000	NA
chr11	12470000	12480000	-0.991453		chr11	12180000	12190000	0.0998984
chr11	12660000	12670000	-0.388891		chr11	121830000	121840000	NA
chr1	113540000	113550000	-0.784633		chr11	12250000	12260000	-0.13208
chr1	114290000	114300000	-0.624582		chr11	12380000	12390000	-0.0638374
chr11	16390000	16400000	-0.924732		chr1	113540000	113550000	-0.916591
chr11	16640000	16650000	0.600279		chr1	114330000	114340000	-0.775937
chr11	16800000	16810000	0.215283		chr11	16130000	16140000	-0.0102024
chr11	16830000	16840000	-0.00115404		chr1	11620000	11630000	-0.670799
chr11	16850000	16860000	-0.236414		chr1	116260000	116270000	-0.0330888
chr11	17120000	17130000	-0.784974		chr11	16320000	16330000	-0.937215
chr11	17150000	17160000	-0.907747		chr11	16400000	16410000	-1.12223
chr11	17860000	17870000	0.114822		chr11	16640000	16650000	0.653022
chr11	18040000	18050000	0.156554		chr11	16830000	16840000	-0.00460048
chr11	18740000	18750000	-0.14075		chr11	16850000	16860000	-0.338596
chr11	18760000	18770000	-0.197423		chr1	116880000	116890000	-0.132718
chr11	18910000	18920000	-0.0926391		chr11	17140000	17150000	-1.12625
chr11	18920000	18930000	-0.136031		chr11	17350000	17360000	-0.0333115
chr11	19670000	19680000	-0.945595		chr11	17550000	17560000	0.528637
chr11	19700000	19710000	-1.01386		chr11	17580000	17590000	0.548787
chr11	19970000	19980000	-0.25116		chr11	17820000	17830000	0.540453
chr11	20010000	20020000	-0.343297		chr1	117990000	118000000	0.424416
chr1	120200000	120210000	-1.31824		chr11	18040000	18050000	0.414164
chr11	20300000	20310000	-0.132598		chr1	118220000	118230000	0.133075
chr11	20330000	20340000	-0.176604		chr11	18710000	18720000	-0.0697683
chr1	120380000	120390000	-0.533327		chr11	18920000	18930000	-0.0533855
chr1	120440000	120450000	-0.495839		chr11	19310000	19320000	0.826466
chr11	20580000	20590000	0.0397691		chr11	19490000	19500000	0.426461
chr1	120640000	120650000	-0.268845		chr11	19650000	19660000	-0.651195
chr1	120660000	120670000	-0.317337		chr11	19670000	19680000	-0.952728
chr11	20660000	20670000	-0.178934		chr11	19700000	19710000	-1.10226
chr11	20800000	20810000	0.0984889		chr11	19980000	19990000	-0.315956
chr11	20810000	20820000	0.0502135		chr11	20000000	20010000	-0.361846
chr1	120960000	120970000	-0.0740741		chr11	20010000	20020000	-0.383902
chr1	120970000	120980000	-0.162591		chr11	20120000	20130000	-0.0907997
chr11	21170000	21180000	0.197656		chr11	20130000	20140000	-0.0832544
chr1	121330000	121340000	-0.0654465		chr11	20300000	20310000	-0.218493
chr11	21360000	21370000	-0.312624		chr11	20310000	20320000	-0.287351
chr1	121420000	121430000	-0.0533332		chr11	20330000	20340000	-0.299801
chr11	21470000	21480000	-0.339434		chr1	120500000	120510000	-0.615816
chr11	21480000	21490000	-0.315301		chr11	20590000	20600000	-0.0742202
chr11	21880000	21890000	0.344411		chr1	120640000	120650000	-0.359777
chr1	121890000	121900000	-0.333784		chr11	20640000	20650000	-0.277029
chr11	21890000	21900000	0.335301		chr11	20650000	20660000	-0.257158
chr1	122030000	122040000	-0.307365		chr1	120660000	120670000	-0.41485
chr1	122040000	122050000	-0.334448		chr11	20810000	20820000	0.0655618
chr1	122050000	122060000	-0.329427		chr1	120960000	120970000	0.0128974
chr11	22080000	22090000	0.014542		chr1	120980000	120990000	-0.132216
chr11	22100000	22110000	-0.0294731		chr11	21120000	21130000	0.124697
chr1	122210000	122220000	-0.04355		chr1	121160000	121170000	0.56044
chr1	122220000	122230000	-0.0436084		chr11	21170000	21180000	0.0413774
chr1	122440000	122450000	-0.726771		chr11	21180000	21190000	0.00920979
chr1	122470000	122480000	-0.843781		chr1	121320000	121330000	0.0224905
chr11	22500000	22510000	-0.0362061		chr11	21350000	21360000	-0.34272
chr11	22520000	22530000	-0.172318		chr1	121410000	121420000	-0.0111494
chr11	22860000	22870000	-0.207228		chr1	121430000	121440000	-0.0355909
chr11	22890000	22900000	-0.300681		chr11	21490000	21500000	-0.265673
chr1	123070000	123080000	-0.215122		chr1	121570000	121580000	0.0685744
chr1	123080000	123090000	-0.278171		chr1	121590000	121600000	0.0500333
chr1	123100000	123110000	-0.300141		chr11	21870000	21880000	0.295685
chr11	23140000	23150000	-0.122817		chr1	121880000	121890000	-0.44531
chr1	123300000	123310000	-0.642054		chr11	21880000	21890000	0.265996
chr1	123310000	123320000	-0.745097		chr1	121890000	121900000	-0.50782
chr1	123440000	123450000	-1.09007		chr1	122040000	122050000	-0.620645
chr1	123450000	123460000	-1.16742		chr1	122050000	122060000	-0.636422
chr11	23560000	23570000	-0.6678		chr11	22090000	22100000	-0.136916
chr11	23860000	23870000	-0.976998		chr11	22110000	22120000	-0.165594
chr11	25920000	25930000	-0.160937		chr11	22160000	22170000	0.317199
chr11	26770000	26780000	-0.510055		chr1	122220000	122230000	0.01167
chr11	27040000	27050000	-0.81294		chr1	122230000	122240000	0.0236617
chr1	127250000	127260000	-0.918434		chr11	22330000	22340000	0.683994
chr1	127470000	127480000	-0.575834		chr1	122430000	122440000	-0.648079
chr1	127480000	127490000	-0.588804		chr1	122440000	122450000	-0.856012
chr1	127490000	127500000	-0.583239		chr1	122470000	122480000	-1.04147
chr1	127660000	127670000	-0.0790922		chr11	22500000	22510000	0.130955
chr1	128300000	128310000	-0.18035		chr11	22520000	22530000	-0.115987
chr1	12830000	12840000	-0.811621		chr11	22860000	22870000	-0.188148
chr1	128320000	128330000	-0.174117		chr11	22890000	22900000	-0.286324
chr11	28480000	28490000	-0.454686		chr1	123060000	123070000	-0.139174
chr11	28650000	28660000	0.0904128		chr1	123090000	123100000	-0.319182
chr1	128840000	128850000	-0.599504		chr11	23150000	23160000	-0.42566
chr1	128890000	128900000	-0.656666		chr11	23170000	23180000	-0.534147
chr1	128900000	128910000	-0.643774		chr11	23200000	23210000	-0.469875
chr11	29010000	29020000	-0.617308		chr1	123300000	123310000	-0.931008
chr1	129070000	129080000	-0.255073		chr1	123320000	123330000	-1.19454
chr1	129080000	129090000	-0.239864		chr11	23370000	23380000	-0.364327
chr11	29120000	29130000	-0.854062		chr1	123450000	123460000	-1.64569
chr1	129340000	129350000	-0.213443		chr1	123470000	123480000	-1.71734
chr1	129360000	129370000	-0.398954		chr11	23510000	23520000	-0.699871
chr1	129370000	129380000	-0.438585		chr11	23550000	23560000	-0.766756
chr11	29400000	29410000	-0.0558616		chr11	23860000	23870000	-1.2397
chr11	29420000	29430000	-0.051142		chr1	124240000	124250000	-0.254427
chr11	29430000	29440000	-0.0166405		chr11	26270000	26280000	0.407136
chr11	29590000	29600000	0.474238		chr11	26490000	26500000	0.353628
chr11	29610000	29620000	0.472817		chr11	27040000	27050000	-0.723823
chr1	129650000	129660000	-0.166525		chr1	127320000	127330000	-0.623527
chr1	129690000	129700000	-0.13493		chr1	127470000	127480000	-0.693094
chr1	12970000	12980000	-0.403285		chr1	127480000	127490000	-0.718106
chr11	29770000	29780000	0.140085		chr1	127670000	127680000	-0.0398307
chr11	29780000	29790000	0.0101263		chr1	12820000	12830000	-0.833898
chr11	29790000	29800000	-0.0519282		chr1	128280000	128290000	-0.00695761
chr11	29960000	29970000	-0.229599		chr1	12830000	12840000	-0.927971
chr11	29980000	29990000	-0.240398		chr1	128320000	128330000	-0.0605853
chr11	29990000	30000000	-0.219174		chr11	28480000	28490000	-0.273045
chr1	130120000	130130000	-0.399721		chr11	28490000	28500000	-0.262443
chr11	30150000	30160000	0.349037		chr1	128650000	128660000	0.308358
chr1	130240000	130250000	-0.470322		chr11	28670000	28680000	0.231105
chr1	130250000	130260000	-0.393975		chr1	128820000	128830000	-0.724632
chr1	130470000	130480000	0.417662		chr1	128890000	128900000	-0.911176
chr1	130480000	130490000	0.359189		chr11	28990000	29000000	-0.728788
chr11	30540000	30550000	-0.0382207		chr11	29020000	29030000	-1.25954
chr11	30550000	30560000	-0.095391		chr1	129060000	129070000	-0.158939
chr1	130710000	130720000	-0.527505		chr1	129080000	129090000	-0.110218
chr11	30710000	30720000	0.0627941		chr11	29130000	29140000	-1.34782
chr1	130730000	130740000	-0.928096		chr1	129340000	129350000	-0.162152
chr1	130750000	130760000	-1.14357		chr1	129360000	129370000	-0.443211
chr1	130760000	130770000	-1.1496		chr1	129370000	129380000	-0.504797
chr11	30860000	30870000	0.0851441		chr11	29390000	29400000	0.0330725
chr11	3090000	3100000	-3.23738		chr11	29410000	29420000	-0.000680036
chr1	130990000	131000000	-0.128681		chr11	29420000	29430000	0.0360305
chr1	13110000	13120000	0.00272888		chr11	29590000	29600000	0.506554
chr11	31110000	31120000	0.211376		chr11	29610000	29620000	0.468169
chr11	31140000	31150000	0.182974		chr1	129650000	129660000	-0.530466
chr1	131150000	131160000	-0.0512738		chr1	129680000	129690000	-0.554132
chr1	13120000	13130000	-0.00370903		chr11	29770000	29780000	0.173926
chr11	31260000	31270000	0.390986		chr11	29780000	29790000	0.0304503
chr1	13130000	13140000	0.0213022		chr11	29790000	29800000	-0.0398079
chr11	31500000	31510000	0.0200288		chr1	129800000	129810000	0.0806696
chr11	31520000	31530000	-0.116484		chr11	29970000	29980000	-0.46308
chr11	31550000	31560000	-0.254903		chr11	30000000	30010000	-0.470866
chr11	31560000	31570000	-0.257508		chr1	130010000	130020000	0.0555697
chr11	31830000	31840000	-0.0276303		chr11	30010000	30020000	-0.400528
chr11	31860000	31870000	-0.204775		chr1	130120000	130130000	-0.566964
chr11	32040000	32050000	-0.521652		chr11	30150000	30160000	0.497408
chr11	32050000	32060000	-0.567305		chr1	130250000	130260000	-0.540888
chr11	32060000	32070000	-0.609455		chr1	130260000	130270000	-0.414284
chr11	32210000	32220000	-0.30328		chr1	130470000	130480000	0.487313
chr11	32220000	32230000	-0.370365		chr1	130480000	130490000	0.421449
chr1	132410000	132420000	-0.701338		chr11	30550000	30560000	-0.230141
chr11	32490000	32500000	-0.239754		chr11	30560000	30570000	-0.364538
chr11	32640000	32650000	-0.408747		chr1	130710000	130720000	-0.544067
chr1	132720000	132730000	-0.0869833		chr1	130720000	130730000	-0.866688
chr11	32850000	32860000	0.0327396		chr1	130750000	130760000	-1.26468
chr1	132940000	132950000	-0.355848		chr11	30780000	30790000	-0.445554
chr1	132950000	132960000	-0.418301		chr11	30840000	30850000	-0.368354
chr1	132970000	132980000	-0.414585		chr1	130960000	130970000	-0.325177
chr1	132980000	132990000	-0.418384		chr1	13110000	13120000	-0.141955
chr11	33030000	33040000	-0.358549		chr11	31110000	31120000	0.210545
chr11	33050000	33060000	-0.50151		chr11	31130000	31140000	0.181142
chr11	33060000	33070000	-0.48708		chr1	131160000	131170000	-0.184452
chr1	133160000	133170000	-0.403441		chr1	13120000	13130000	-0.197858
chr1	133170000	133180000	-0.420368		chr11	3120000	3130000	-2.51202
chr11	33180000	33190000	0.196388		chr11	31260000	31270000	0.519901
chr1	133430000	133440000	0.0578102		chr1	13130000	13140000	-0.180897
chr1	133480000	133490000	-0.0530537		chr11	31410000	31420000	0.652066
chr1	13350000	13360000	0.551847		chr11	31540000	31550000	-0.0723397
chr11	3350000	3360000	-0.494086		chr11	31560000	31570000	-0.228403
chr11	33520000	33530000	-0.00994384		chr11	31830000	31840000	-0.105315
chr1	13360000	13370000	0.523204		chr11	31860000	31870000	-0.325849
chr11	33620000	33630000	-0.205114		chr11	32040000	32050000	-0.48941
chr1	133770000	133780000	-0.427362		chr11	32060000	32070000	-0.664451
chr1	133780000	133790000	-0.469731		chr11	3210000	3220000	-1.22726
chr11	33800000	33810000	-0.0717975		chr11	32210000	32220000	-0.498863
chr1	133820000	133830000	-0.490036		chr11	32220000	32230000	-0.631111
chr11	33820000	33830000	-0.218474		chr1	132270000	132280000	-0.923232
chr1	133830000	133840000	-0.473428		chr1	132410000	132420000	-0.843764
chr11	33830000	33840000	-0.213031		chr11	32500000	32510000	-0.441489
chr1	134000000	134010000	-0.195133		chr1	132550000	132560000	-0.384944
chr11	34000000	34010000	-0.272904		chr11	32630000	32640000	-0.608684
chr1	134010000	134020000	-0.216114		chr11	32640000	32650000	-0.546776
chr11	3410000	3420000	-0.149776		chr1	132730000	132740000	-0.285248
chr11	34110000	34120000	-0.443518		chr11	32840000	32850000	0.102577
chr1	134240000	134250000	-0.181199		chr11	32860000	32870000	0.0626951
chr1	134390000	134400000	-0.368626		chr1	132930000	132940000	-0.537024
chr1	134400000	134410000	-0.359261		chr1	132960000	132970000	-0.685991
chr1	134610000	134620000	-0.117785		chr11	33030000	33040000	-0.329106
chr1	134640000	134650000	-0.0858576		chr11	33040000	33050000	-0.486514
chr11	34640000	34650000	-0.7446		chr11	33060000	33070000	-0.601352
chr11	34660000	34670000	-0.649837		chr1	133160000	133170000	-0.77077
chr1	134860000	134870000	-0.201922		chr11	33200000	33210000	0.180605
chr11	34890000	34900000	0.105248		chr1	133250000	133260000	0.133139
chr1	134900000	134910000	-0.487305		chr11	3340000	3350000	-0.70921
chr11	34930000	34940000	0.146551		chr11	33420000	33430000	0.190681
chr1	135020000	135030000	-0.41551		chr1	133430000	133440000	-0.0833662
chr1	135040000	135050000	-0.37932		chr1	133470000	133480000	-0.234724
chr1	13510000	13520000	0.0253996		chr1	13350000	13360000	0.620361
chr11	35190000	35200000	0.181145		chr11	3350000	3360000	-0.722033
chr1	135240000	135250000	0.0665301		chr11	33520000	33530000	-0.192134
chr11	35250000	35260000	0.0296036		chr1	133570000	133580000	-0.0355565
chr1	135260000	135270000	0.0336429		chr1	13360000	13370000	0.562263
chr11	35260000	35270000	0.0223105		chr11	33620000	33630000	-0.317837
chr1	13540000	13550000	-0.183637		chr1	133750000	133760000	-0.468345
chr1	135490000	135500000	-0.0510297		chr1	133770000	133780000	-0.558203
chr11	35490000	35500000	-0.213768		chr11	33800000	33810000	-0.0886289
chr1	135500000	135510000	-0.153553		chr1	133810000	133820000	-0.732341
chr11	3550000	3560000	0.267086		chr1	133820000	133830000	-0.68133
chr1	135530000	135540000	-0.164009		chr11	33830000	33840000	-0.254156
chr11	35570000	35580000	-0.381353		chr1	134000000	134010000	-0.304743
chr1	135620000	135630000	0.0740618		chr1	134040000	134050000	-0.246691
chr1	135780000	135790000	0.336591		chr11	3410000	3420000	-0.287202
chr1	135790000	135800000	0.255032		chr11	34120000	34130000	-0.427564
chr11	35820000	35830000	-0.896967		chr1	134240000	134250000	-0.344204
chr11	35840000	35850000	-0.910968		chr1	134250000	134260000	-0.509348
chr1	135990000	136000000	-0.0363889		chr1	134370000	134380000	-0.672868
chr1	136000000	136010000	-0.122245		chr1	134390000	134400000	-0.726534
chr1	136220000	136230000	-0.120717		chr1	134610000	134620000	-0.187761
chr11	36340000	36350000	-0.146857		chr1	134640000	134650000	-0.159753
chr1	13640000	13650000	-0.65292		chr11	34640000	34650000	-0.844419
chr1	136520000	136530000	0.089113		chr1	134870000	134880000	-0.448794
chr1	13660000	13670000	-0.762371		chr1	134890000	134900000	-0.625505
chr1	136730000	136740000	0.265833		chr11	34910000	34920000	0.31063
chr1	136860000	136870000	0.0481775		chr11	34920000	34930000	0.321096
chr1	137010000	137020000	-0.239628		chr1	135020000	135030000	-0.518301
chr1	137030000	137040000	-0.365185		chr1	135030000	135040000	-0.540046
chr1	137260000	137270000	-0.223878		chr1	13510000	13520000	-0.00728462
chr1	137310000	137320000	-0.207928		chr11	35210000	35220000	0.179731
chr1	137430000	137440000	0.0115635		chr1	135240000	135250000	0.0397951
chr1	137580000	137590000	-0.298917		chr11	35240000	35250000	0.0417774
chr1	137590000	137600000	-0.438313		chr11	35250000	35260000	0.00946459
chr1	137910000	137920000	-0.207438		chr1	135260000	135270000	-0.0252516
chr1	138150000	138160000	0.0546811		chr1	135490000	135500000	-0.333088
chr11	3830000	3840000	-0.333697		chr1	135500000	135510000	-0.514852
chr1	138360000	138370000	-0.403218		chr11	3550000	3560000	0.157233
chr1	138390000	138400000	-0.481625		chr11	35510000	35520000	-0.470224
chr1	138410000	138420000	-0.507317		chr1	135530000	135540000	-0.465094
chr1	138420000	138430000	-0.521649		chr1	135610000	135620000	-0.184892
chr1	138630000	138640000	0.0781787		chr11	35610000	35620000	-0.48154
chr1	138640000	138650000	0.0641508		chr1	135780000	135790000	0.214541
chr1	138660000	138670000	0.0999887		chr1	135790000	135800000	0.103203
chr1	138840000	138850000	0.346746		chr11	3580000	3590000	0.154173
chr1	139120000	139130000	-0.252709		chr11	35810000	35820000	-0.857171
chr1	139180000	139190000	-0.254117		chr11	35840000	35850000	-0.97709
chr1	139950000	139960000	-0.756193		chr1	135930000	135940000	-0.0134495
chr1	139980000	139990000	-0.837217		chr1	135940000	135950000	-0.188849
chr1	140180000	140190000	-0.0557916		chr11	35960000	35970000	-0.474203
chr1	140200000	140210000	0.0362734		chr1	136000000	136010000	-0.269251
chr1	140210000	140220000	0.0751152		chr1	136210000	136220000	-0.243451
chr1	140370000	140380000	0.702443		chr1	136240000	136250000	-0.523371
chr1	140530000	140540000	0.527477		chr11	36340000	36350000	-0.080563
chr11	40550000	40560000	-1.07834		chr11	36370000	36380000	-0.11425
chr1	140630000	140640000	0.231392		chr1	136380000	136390000	-0.229176
chr1	140720000	140730000	0.061246		chr1	13640000	13650000	-1.00867
chr11	4090000	4100000	-0.0380413		chr1	136510000	136520000	-0.243286
chr1	141030000	141040000	0.0548399		chr1	136530000	136540000	-0.290181
chr11	4130000	4140000	-0.000567262		chr1	136730000	136740000	-0.00526859
chr1	142050000	142060000	-0.110093		chr1	137030000	137040000	-0.612212
chr1	142390000	142400000	-0.0019717		chr1	137270000	137280000	-0.461057
chr1	14290000	14300000	0.735545		chr1	137300000	137310000	-0.372023
chr11	4320000	4330000	0.415264		chr1	137430000	137440000	-0.0530187
chr11	43210000	43220000	-1.52723		chr1	137580000	137590000	-0.476279
chr11	43240000	43250000	-1.62787		chr1	137590000	137600000	-0.675498
chr11	4350000	4360000	0.428422		chr1	13760000	13770000	-1.05562
chr11	43540000	43550000	-0.984533		chr1	137670000	137680000	-0.843433
chr11	43570000	43580000	-0.999324		chr1	137710000	137720000	-1.01354
chr11	4370000	4380000	0.47831		chr11	3780000	3790000	-0.116741
chr11	44140000	44150000	-0.475901		chr1	137920000	137930000	-0.472161
chr11	44400000	44410000	-1.12589		chr1	138160000	138170000	-0.203913
chr11	44810000	44820000	0.320913		chr1	138360000	138370000	-0.813614
chr11	44820000	44830000	0.274289		chr1	138380000	138390000	-0.868826
chr11	45510000	45520000	-0.263805		chr11	3840000	3850000	-0.442971
chr11	45540000	45550000	-0.3245		chr1	138410000	138420000	-0.950383
chr1	145640000	145650000	-0.850374		chr1	138420000	138430000	-0.963063
chr11	45710000	45720000	-0.811439		chr11	3850000	3860000	-0.466892
chr11	45740000	45750000	-0.84538		chr1	138630000	138640000	0.153285
chr11	4580000	4590000	0.498828		chr1	138640000	138650000	0.145937
chr1	145840000	145850000	0.0286538		chr1	138660000	138670000	0.224179
chr11	4590000	4600000	0.437247		chr1	138830000	138840000	0.509833
chr1	146030000	146040000	-0.109264		chr1	139120000	139130000	-0.497144
chr11	46030000	46040000	-0.593995		chr1	139190000	139200000	-0.586044
chr11	46070000	46080000	-0.80554		chr1	139210000	139220000	-0.532091
chr1	14610000	14620000	-0.0329093		chr1	139430000	139440000	0.895888
chr1	146220000	146230000	-0.626871		chr11	3990000	4000000	-0.375336
chr11	46250000	46260000	-0.841766		chr1	139940000	139950000	-0.92161
chr11	46580000	46590000	-0.390192		chr1	139990000	140000000	-1.00789
chr1	14710000	14720000	-0.49255		chr1	140190000	140200000	0.110722
chr11	47480000	47490000	-0.253516		chr1	140200000	140210000	0.14013
chr11	4750000	4760000	-0.321755		chr1	140210000	140220000	0.172278
chr11	4770000	4780000	-0.48192		chr1	140390000	140400000	0.826667
chr11	4780000	4790000	-0.540274		chr1	140530000	140540000	0.632936
chr11	4790000	4800000	-0.577891		chr11	40560000	40570000	-1.08171
chr1	14850000	14860000	-0.440494		chr1	140640000	140650000	0.204286
chr11	48560000	48570000	-0.804077		chr1	140720000	140730000	-0.0203518
chr11	49420000	49430000	-0.654884		chr1	140970000	140980000	0.374095
chr11	49480000	49490000	-0.587309		chr11	4130000	4140000	-0.00437245
chr1	14960000	14970000	-0.63938		chr1	142050000	142060000	-0.17674
chr11	49680000	49690000	-0.373925		chr1	142350000	142360000	0.364168
chr1	14970000	14980000	-0.676869		chr1	14280000	14290000	0.798872
chr11	4970000	4980000	-0.617208		chr1	14290000	14300000	0.721667
chr11	49780000	49790000	-0.514952		chr11	43200000	43210000	-1.77783
chr11	4980000	4990000	-0.638275		chr11	4320000	4330000	0.323036
chr11	4990000	5000000	-0.66022		chr11	43230000	43240000	-2.02785
chr11	49920000	49930000	-0.3815		chr11	4350000	4360000	0.305772
chr11	49930000	49940000	-0.410673		chr11	43530000	43540000	-1.05549
chr11	50180000	50190000	-0.375518		chr11	43560000	43570000	-1.18295
chr11	50250000	50260000	-0.391159		chr11	4360000	4370000	0.320496
chr11	50580000	50590000	-0.0765418		chr11	44250000	44260000	-1.11059
chr11	50730000	50740000	-0.084813		chr11	44390000	44400000	-1.46283
chr11	50740000	50750000	-0.0838365		chr11	44810000	44820000	0.294793
chr11	51050000	51060000	0.082715		chr11	44850000	44860000	0.320409
chr11	51080000	51090000	0.00549822		chr11	45350000	45360000	0.0738202
chr11	51340000	51350000	-0.704588		chr11	45530000	45540000	-0.427066
chr11	51380000	51390000	-1.15146		chr1	145670000	145680000	-0.494599
chr11	51500000	51510000	-0.81894		chr11	45710000	45720000	-0.938898
chr11	51610000	51620000	-0.417594		chr11	45740000	45750000	-0.938045
chr1	151660000	151670000	-0.508802		chr11	4580000	4590000	0.427625
chr11	5170000	5180000	0.285684		chr1	145840000	145850000	0.0307639
chr11	51790000	51800000	0.150675		chr1	145850000	145860000	-0.0294109
chr11	5180000	5190000	0.294233		chr11	4590000	4600000	0.348458
chr1	152100000	152110000	-0.45348		chr1	146020000	146030000	-0.00360606
chr11	52180000	52190000	-1.10521		chr11	46030000	46040000	-0.623015
chr11	52200000	52210000	-1.21666		chr1	146040000	146050000	-0.0461923
chr11	52220000	52230000	-1.17412		chr11	46070000	46080000	-0.964418
chr1	152330000	152340000	-0.715886		chr1	146220000	146230000	-0.80815
chr11	52560000	52570000	0.730518		chr1	146240000	146250000	-0.956862
chr1	152600000	152610000	0.275597		chr11	46240000	46250000	-1.02833
chr1	152760000	152770000	0.149226		chr1	14650000	14660000	-0.1575
chr1	152840000	152850000	-0.339842		chr11	46920000	46930000	0.613487
chr11	52840000	52850000	0.283966		chr1	146980000	146990000	0.046142
chr1	152870000	152880000	-0.481586		chr1	14710000	14720000	-0.565731
chr11	53050000	53060000	-0.861193		chr11	47200000	47210000	0.357634
chr11	53060000	53070000	-0.941243		chr11	4760000	4770000	-0.504515
chr1	153210000	153220000	-0.1997		chr11	4770000	4780000	-0.601961
chr11	53230000	53240000	-0.656814		chr11	4790000	4800000	-0.734751
chr11	53250000	53260000	-0.621106		chr1	14890000	14900000	-0.732864
chr1	153280000	153290000	-0.523286		chr11	49080000	49090000	0.147853
chr11	53480000	53490000	-0.100043		chr11	49360000	49370000	-0.613737
chr11	53510000	53520000	-0.183882		chr11	49500000	49510000	-0.800474
chr1	153590000	153600000	-0.463449		chr11	49670000	49680000	-0.447224
chr11	5360000	5370000	0.298469		chr11	4970000	4980000	-0.898018
chr1	153640000	153650000	-0.45198		chr11	49780000	49790000	-0.637744
chr11	53670000	53680000	-0.191477		chr1	14980000	14990000	-0.818625
chr11	53690000	53700000	-0.263807		chr11	4980000	4990000	-0.91329
chr11	5370000	5380000	0.218029		chr11	49930000	49940000	-0.589042
chr11	53710000	53720000	-0.260683		chr11	49950000	49960000	-0.62231
chr11	53780000	53790000	-0.118208		chr11	50180000	50190000	-0.752362
chr11	53920000	53930000	0.246535		chr11	50250000	50260000	-0.66192
chr11	54050000	54060000	0.293035		chr11	5040000	5050000	-0.177856
chr11	54070000	54080000	0.120534		chr11	50580000	50590000	-0.181303
chr11	54080000	54090000	0.119729		chr11	50730000	50740000	-0.257261
chr1	154200000	154210000	-0.21153		chr11	51060000	51070000	-0.473982
chr1	154210000	154220000	-0.270156		chr11	51090000	51100000	-0.527866
chr1	154340000	154350000	-0.378782		chr11	51350000	51360000	-0.961408
chr11	54340000	54350000	-0.0412573		chr11	51550000	51560000	-0.902154
chr1	154350000	154360000	-0.388217		chr11	5160000	5170000	0.29931
chr11	54350000	54360000	-0.0539754		chr11	51610000	51620000	-0.637473
chr11	54500000	54510000	-0.130471		chr1	151670000	151680000	-0.717695
chr1	154590000	154600000	-0.146069		chr11	51790000	51800000	-0.0192612
chr1	154610000	154620000	-0.271973		chr11	5180000	5190000	0.274574
chr11	54660000	54670000	-0.220075		chr1	152010000	152020000	0.012289
chr11	54670000	54680000	-0.355124		chr11	52170000	52180000	-1.34134
chr1	154730000	154740000	0.144131		chr11	52200000	52210000	-1.71128
chr1	154880000	154890000	0.503683		chr11	52250000	52260000	-0.966675
chr11	54890000	54900000	-0.334764		chr1	152320000	152330000	-1.14856
chr1	154930000	154940000	0.573235		chr11	52540000	52550000	0.740014
chr11	54970000	54980000	-0.514809		chr11	52570000	52580000	0.832307
chr1	155050000	155060000	0.693043		chr1	152610000	152620000	0.317778
chr1	155230000	155240000	-0.230442		chr11	52830000	52840000	0.406256
chr1	155260000	155270000	-0.536159		chr1	152840000	152850000	-0.40161
chr11	55270000	55280000	-1.49545		chr11	52840000	52850000	0.328533
chr11	55320000	55330000	-1.72268		chr1	152870000	152880000	-0.607123
chr1	155380000	155390000	-0.369433		chr11	53050000	53060000	-1.2064
chr1	155580000	155590000	-0.288959		chr11	53060000	53070000	-1.40115
chr1	155700000	155710000	-0.582276		chr1	153220000	153230000	-0.555149
chr11	5590000	5600000	0.155284		chr11	53220000	53230000	-1.08794
chr11	55910000	55920000	-0.329534		chr11	53240000	53250000	-1.15232
chr1	156020000	156030000	-0.374225		chr1	153370000	153380000	-0.365603
chr1	156090000	156100000	-0.244835		chr11	53480000	53490000	-0.329427
chr11	5620000	5630000	0.120925		chr11	53510000	53520000	-0.387847
chr1	156580000	156590000	-0.1622		chr1	153590000	153600000	-0.833183
chr1	156610000	156620000	-0.285887		chr11	5360000	5370000	0.299184
chr11	56650000	56660000	0.252533		chr1	153640000	153650000	-0.857158
chr1	156840000	156850000	-0.644855		chr1	153650000	153660000	-0.819916
chr1	156860000	156870000	-0.747483		chr11	53660000	53670000	-0.00160784
chr1	15700000	15710000	-0.186144		chr11	53700000	53710000	-0.149715
chr1	157070000	157080000	-0.0490788		chr11	5370000	5380000	0.190766
chr1	157120000	157130000	-0.135195		chr11	53780000	53790000	0.0471543
chr11	57260000	57270000	-0.929922		chr1	153920000	153930000	0.923703
chr11	57320000	57330000	-0.844911		chr11	53920000	53930000	0.42576
chr1	157380000	157390000	-0.321387		chr1	153930000	153940000	0.905344
chr1	157400000	157410000	-0.493789		chr11	54050000	54060000	0.331054
chr11	57580000	57590000	-0.167436		chr11	54070000	54080000	0.0428504
chr11	57590000	57600000	-0.272024		chr11	54080000	54090000	0.0356731
chr1	157610000	157620000	-0.183975		chr1	154140000	154150000	0.376691
chr11	57740000	57750000	-0.326725		chr1	154210000	154220000	-0.319022
chr11	57750000	57760000	-0.402849		chr11	54310000	54320000	-0.204731
chr11	57940000	57950000	-0.472138		chr11	54330000	54340000	-0.29445
chr11	57970000	57980000	-0.587661		chr1	154360000	154370000	-0.392702
chr11	5800000	5810000	-0.116891		chr11	54490000	54500000	-0.337052
chr11	58040000	58050000	-0.511065		chr1	154590000	154600000	-0.257086
chr11	5810000	5820000	-0.147355		chr1	154610000	154620000	-0.427784
chr11	58130000	58140000	-0.359372		chr11	54660000	54670000	-0.40677
chr11	58140000	58150000	-0.377456		chr1	154740000	154750000	0.100719
chr1	158170000	158180000	-0.100044		chr1	154870000	154880000	0.503314
chr1	15830000	15840000	-0.274669		chr1	154880000	154890000	0.481483
chr1	158320000	158330000	0.222772		chr11	54920000	54930000	-0.458247
chr11	58460000	58470000	0.00564733		chr11	54990000	55000000	-0.55874
chr11	58470000	58480000	-0.0112897		chr11	55180000	55190000	-0.632266
chr11	5850000	5860000	-0.178125		chr1	155240000	155250000	-0.701631
chr11	58620000	58630000	-0.489684		chr1	155260000	155270000	-0.937349
chr1	158640000	158650000	-0.340803		chr11	55290000	55300000	-2.13487
chr11	58640000	58650000	-0.618042		chr11	55320000	55330000	-2.4151
chr1	158650000	158660000	-0.335849		chr1	155360000	155370000	-0.714773
chr11	58760000	58770000	-0.745577		chr1	155580000	155590000	-0.426835
chr1	158820000	158830000	0.215095		chr1	155710000	155720000	-0.680547
chr1	158830000	158840000	0.196958		chr1	155730000	155740000	-0.52708
chr1	159000000	159010000	0.0918862		chr1	155870000	155880000	0.180646
chr11	59000000	59010000	-0.314468		chr11	55900000	55910000	-0.249032
chr1	159010000	159020000	0.0097248		chr11	5590000	5600000	0.0880914
chr1	159020000	159030000	-0.000636261		chr1	156020000	156030000	-0.684273
chr11	59100000	59110000	-0.193366		chr1	156090000	156100000	-0.489478
chr1	159190000	159200000	0.0849079		chr11	5630000	5640000	0.0459555
chr1	159210000	159220000	-0.00564174		chr1	156560000	156570000	-0.156499
chr11	59290000	59300000	-0.15622		chr1	156610000	156620000	-0.532489
chr11	59330000	59340000	-0.240984		chr11	5670000	5680000	-0.0332298
chr1	159450000	159460000	-0.8667		chr1	156840000	156850000	-0.997666
chr1	159470000	159480000	-1.07097		chr1	156860000	156870000	-1.22534
chr11	59590000	59600000	-0.370777		chr1	15690000	15700000	-0.26461
chr11	59640000	59650000	-0.460412		chr1	157070000	157080000	-0.304952
chr11	59650000	59660000	-0.46911		chr1	157120000	157130000	-0.347751
chr11	59870000	59880000	-0.04069		chr11	57320000	57330000	-1.46363
chr11	59890000	59900000	-0.137181		chr1	157380000	157390000	-0.427578
chr11	60250000	60260000	-0.362628		chr1	157400000	157410000	-0.657923
chr11	60330000	60340000	-0.535499		chr11	57580000	57590000	-0.188088
chr11	60500000	60510000	-0.434465		chr1	157610000	157620000	-0.422938
chr1	160570000	160580000	-0.182499		chr11	57750000	57760000	-0.490228
chr1	16060000	16070000	0.0415214		chr11	57930000	57940000	-0.674342
chr1	160620000	160630000	-0.0220073		chr11	57970000	57980000	-0.915217
chr11	60680000	60690000	-0.0626759		chr1	15810000	15820000	-0.492856
chr11	60730000	60740000	-0.0265593		chr11	58130000	58140000	-0.664713
chr1	16080000	16090000	0.0443905		chr11	58170000	58180000	-0.554136
chr1	160870000	160880000	0.172168		chr1	158180000	158190000	-0.0600798
chr1	160880000	160890000	0.0926478		chr11	5830000	5840000	-0.27858
chr11	60890000	60900000	0.037627		chr1	158320000	158330000	0.213001
chr11	60900000	60910000	-0.0909153		chr11	58430000	58440000	-0.0859241
chr11	60970000	60980000	0.0260765		chr11	5850000	5860000	-0.354054
chr1	161070000	161080000	-0.439364		chr1	158640000	158650000	-0.552338
chr1	161200000	161210000	-0.505403		chr1	158650000	158660000	-0.531206
chr11	61210000	61220000	0.152276		chr11	58760000	58770000	-1.12597
chr11	61250000	61260000	0.225106		chr1	158820000	158830000	0.338347
chr11	6130000	6140000	-0.19153		chr1	158830000	158840000	0.33102
chr1	161310000	161320000	-0.123735		chr1	159000000	159010000	0.154564
chr1	161390000	161400000	0.28128		chr1	159010000	159020000	0.0271189
chr1	161430000	161440000	0.400918		chr11	59020000	59030000	-0.640163
chr11	61540000	61550000	-0.424728		chr1	159040000	159050000	0.0962238
chr11	61550000	61560000	-0.470859		chr11	59100000	59110000	-0.355103
chr1	161710000	161720000	0.672429		chr1	159190000	159200000	0.0396222
chr11	61710000	61720000	-0.418921		chr1	159210000	159220000	-0.113851
chr11	61730000	61740000	-0.4203		chr11	59290000	59300000	-0.345131
chr1	161770000	161780000	0.514978		chr11	59320000	59330000	-0.50335
chr11	61900000	61910000	0.390889		chr1	159450000	159460000	-1.20892
chr11	61930000	61940000	0.377147		chr1	159470000	159480000	-1.50376
chr1	162000000	162010000	-0.503317		chr11	59590000	59600000	-0.793207
chr1	162040000	162050000	-0.748144		chr11	59640000	59650000	-0.911694
chr11	62080000	62090000	0.162609		chr11	59650000	59660000	-0.894607
chr1	162100000	162110000	-1.10857		chr1	159670000	159680000	-0.259265
chr11	62100000	62110000	-0.0740082		chr11	59880000	59890000	-0.0692001
chr1	162130000	162140000	-1.21341		chr11	59890000	59900000	-0.152678
chr1	162140000	162150000	-1.19477		chr11	60230000	60240000	-0.593976
chr11	62150000	62160000	-0.145795		chr11	60250000	60260000	-0.675453
chr1	162300000	162310000	-0.360147		chr11	60530000	60540000	-0.233298
chr1	162310000	162320000	-0.33534		chr1	160590000	160600000	-0.345949
chr1	162320000	162330000	-0.280439		chr1	16060000	16070000	0.0445557
chr11	62400000	62410000	-0.706228		chr11	60690000	60700000	-0.090433
chr1	162470000	162480000	0.475365		chr11	60730000	60740000	-0.0826495
chr11	62530000	62540000	-0.842037		chr1	16080000	16090000	0.0290218
chr1	162640000	162650000	0.178903		chr1	160870000	160880000	0.308349
chr1	162660000	162670000	0.0712741		chr1	160880000	160890000	0.207918
chr11	62690000	62700000	-0.304945		chr11	60890000	60900000	-0.0666481
chr11	62710000	62720000	-0.232798		chr11	60970000	60980000	-0.179571
chr1	162850000	162860000	0.122445		chr11	60980000	60990000	-0.189181
chr1	162960000	162970000	-0.117018		chr1	161080000	161090000	-0.608484
chr11	62960000	62970000	-0.233552		chr11	61200000	61210000	0.311553
chr11	62980000	62990000	-0.389557		chr11	61220000	61230000	0.146584
chr11	63000000	63010000	-0.434718		chr1	161270000	161280000	-0.777535
chr11	63060000	63070000	-0.361703		chr1	161310000	161320000	-0.601319
chr11	6310000	6320000	-0.561346		chr11	6150000	6160000	-0.685269
chr1	163110000	163120000	-0.296346		chr11	61540000	61550000	-0.751431
chr11	63190000	63200000	-0.255417		chr11	61550000	61560000	-0.829076
chr11	63200000	63210000	-0.253842		chr1	161720000	161730000	0.652051
chr1	163290000	163300000	0.19747		chr11	61730000	61740000	-0.675851
chr11	63480000	63490000	0.408568		chr1	161750000	161760000	0.574564
chr1	163650000	163660000	-0.123435		chr11	61940000	61950000	0.397247
chr1	163660000	163670000	-0.225637		chr1	162030000	162040000	-0.908764
chr11	63710000	63720000	0.120251		chr11	62080000	62090000	-0.0533209
chr11	63720000	63730000	0.0735132		chr11	62090000	62100000	-0.289939
chr11	63730000	63740000	0.0521664		chr1	162100000	162110000	-1.46366
chr1	163880000	163890000	-0.322936		chr1	162130000	162140000	-1.56075
chr11	63890000	63900000	0.297551		chr11	62190000	62200000	-0.463086
chr1	163910000	163920000	-0.217113		chr11	62210000	62220000	-0.550082
chr1	16400000	16410000	0.00532524		chr1	162300000	162310000	-0.490064
chr1	16420000	16430000	-0.0857174		chr1	162320000	162330000	-0.420384
chr1	164230000	164240000	0.151321		chr11	62400000	62410000	-0.788871
chr1	164260000	164270000	-0.132804		chr1	162480000	162490000	0.575137
chr1	164440000	164450000	-0.0899415		chr11	62500000	62510000	-0.97091
chr1	164450000	164460000	-0.113013		chr11	62530000	62540000	-1.06989
chr1	164590000	164600000	-0.264581		chr1	162630000	162640000	0.222099
chr1	164620000	164630000	-0.212252		chr1	162660000	162670000	-0.111393
chr1	164630000	164640000	-0.189945		chr11	62690000	62700000	-0.460989
chr1	164780000	164790000	-0.0207707		chr11	62780000	62790000	0.313618
chr11	64780000	64790000	-0.792558		chr1	162850000	162860000	-0.0496651
chr1	164800000	164810000	-0.0481068		chr11	62950000	62960000	-0.36301
chr11	64970000	64980000	-0.0512677		chr11	63000000	63010000	-0.740529
chr1	164990000	165000000	-0.310291		chr11	6310000	6320000	-0.886189
chr11	64990000	65000000	0.00773738		chr11	63190000	63200000	-0.429564
chr1	165010000	165020000	-0.404393		chr11	63200000	63210000	-0.423842
chr1	165040000	165050000	-0.29466		chr1	163300000	163310000	0.189015
chr1	165060000	165070000	-0.23473		chr1	163650000	163660000	-0.291793
chr11	6510000	6520000	-0.574762		chr1	163660000	163670000	-0.461393
chr1	165240000	165250000	0.557502		chr11	63710000	63720000	0.111313
chr11	6530000	6540000	-0.731042		chr11	63720000	63730000	0.0475418
chr11	65480000	65490000	-0.119464		chr1	163880000	163890000	-0.595052
chr11	65490000	65500000	-0.184465		chr11	63890000	63900000	0.351214
chr11	65630000	65640000	-0.428325		chr1	163900000	163910000	-0.56848
chr1	165690000	165700000	0.328307		chr1	163910000	163920000	-0.38687
chr1	165850000	165860000	-0.565865		chr1	16400000	16410000	-0.139957
chr1	165900000	165910000	-0.612281		chr1	164130000	164140000	0.718399
chr1	166120000	166130000	-0.773122		chr1	16420000	16430000	-0.273651
chr1	166220000	166230000	-0.869485		chr1	164240000	164250000	0.0344079
chr1	166230000	166240000	-0.88147		chr11	64250000	64260000	0.336035
chr11	66410000	66420000	0.345296		chr1	164260000	164270000	-0.259031
chr1	166660000	166670000	0.921187		chr1	164270000	164280000	-0.311369
chr11	66680000	66690000	-0.517526		chr1	164440000	164450000	-0.259766
chr11	66690000	66700000	-0.598422		chr1	164450000	164460000	-0.306947
chr11	6670000	6680000	-0.0274028		chr11	64520000	64530000	0.040243
chr1	166810000	166820000	0.575943		chr1	164590000	164600000	-0.657525
chr1	166820000	166830000	0.5261		chr1	164610000	164620000	-0.675906
chr1	166830000	166840000	0.489688		chr1	164640000	164650000	-0.661614
chr11	66890000	66900000	-0.4319		chr11	64780000	64790000	-1.19318
chr11	66910000	66920000	-0.524484		chr11	64790000	64800000	-1.15666
chr1	167040000	167050000	-0.281033		chr1	164810000	164820000	-0.090374
chr1	167070000	167080000	-0.433183		chr11	64980000	64990000	-0.0598983
chr1	167160000	167170000	-0.509839		chr1	164990000	165000000	-0.397802
chr11	67160000	67170000	-0.0435155		chr11	64990000	65000000	-0.00105436
chr11	67220000	67230000	-0.0462385		chr1	165000000	165010000	-0.51603
chr1	167250000	167260000	-0.379368		chr1	165040000	165050000	-0.410706
chr1	16730000	16740000	0.0554242		chr11	65060000	65070000	0.48188
chr1	167470000	167480000	-0.22296		chr1	165070000	165080000	-0.304649
chr11	67470000	67480000	-0.254731		chr11	6510000	6520000	-1.11646
chr1	167500000	167510000	-0.312695		chr11	6520000	6530000	-1.26909
chr11	67610000	67620000	-0.586962		chr1	165220000	165230000	0.599313
chr1	167660000	167670000	-0.389725		chr11	65290000	65300000	0.705431
chr1	167670000	167680000	-0.452764		chr11	6530000	6540000	-1.25792
chr1	167680000	167690000	-0.496914		chr11	65470000	65480000	-0.219943
chr1	167690000	167700000	-0.489047		chr11	65480000	65490000	-0.323279
chr1	16770000	16780000	0.0158143		chr11	65490000	65500000	-0.429064
chr11	67760000	67770000	-0.448673		chr11	65630000	65640000	-0.776668
chr11	67780000	67790000	-0.437074		chr1	165840000	165850000	-0.836708
chr11	67790000	67800000	-0.358579		chr11	65860000	65870000	-0.246233
chr1	167910000	167920000	0.334117		chr1	165900000	165910000	-1.03868
chr11	67990000	68000000	0.572069		chr1	166130000	166140000	-1.20714
chr11	68010000	68020000	0.552246		chr1	166220000	166230000	-1.32994
chr1	168070000	168080000	-0.00121125		chr1	166230000	166240000	-1.37003
chr1	168080000	168090000	-0.14959		chr1	166370000	166380000	0.233175
chr11	68210000	68220000	0.0761526		chr11	6660000	6670000	0.0801187
chr11	68220000	68230000	-0.0614472		chr1	166650000	166660000	1.14367
chr11	68270000	68280000	-0.115061		chr1	166660000	166670000	1.12529
chr1	168290000	168300000	-0.734923		chr11	66690000	66700000	-1.11058
chr1	168300000	168310000	-0.844748		chr11	6670000	6680000	0.0972148
chr1	168350000	168360000	-0.89027		chr1	166810000	166820000	0.704831
chr11	68360000	68370000	-0.0925678		chr1	166820000	166830000	0.627694
chr1	168610000	168620000	-0.0269601		chr1	166840000	166850000	0.576215
chr11	68630000	68640000	-0.522454		chr11	66910000	66920000	-0.530223
chr1	168640000	168650000	0.0136566		chr1	167040000	167050000	-0.475064
chr1	168650000	168660000	0.0301438		chr1	167060000	167070000	-0.660122
chr11	68650000	68660000	-0.610162		chr1	167160000	167170000	-0.806516
chr11	68830000	68840000	-0.894263		chr11	67160000	67170000	-0.0714211
chr1	168920000	168930000	0.477345		chr11	67180000	67190000	-0.175889
chr11	68930000	68940000	-0.697708		chr11	67190000	67200000	-0.171284
chr11	69060000	69070000	-0.151249		chr1	167260000	167270000	-0.686368
chr1	169130000	169140000	-0.223028		chr1	16730000	16740000	0.151213
chr11	69190000	69200000	0.258204		chr11	67470000	67480000	-0.311439
chr1	169290000	169300000	-0.449313		chr1	167480000	167490000	-0.439298
chr1	169310000	169320000	-0.400985		chr1	167500000	167510000	-0.531884
chr1	169320000	169330000	-0.409175		chr1	167510000	167520000	-0.517564
chr11	69410000	69420000	-0.378794		chr11	67610000	67620000	-0.451169
chr11	69470000	69480000	-0.480446		chr1	167670000	167680000	-0.544132
chr1	169560000	169570000	-0.265126		chr1	167680000	167690000	-0.620458
chr1	169590000	169600000	-0.442727		chr1	167690000	167700000	-0.623687
chr11	69710000	69720000	-0.307981		chr1	16770000	16780000	0.13119
chr1	169830000	169840000	-0.713896		chr11	67780000	67790000	-0.400462
chr11	69840000	69850000	-0.610909		chr11	67790000	67800000	-0.312322
chr1	169860000	169870000	-0.791985		chr1	167910000	167920000	0.251847
chr11	70020000	70030000	-0.175476		chr1	167920000	167930000	0.218935
chr11	70040000	70050000	-0.286457		chr11	68000000	68010000	0.70614
chr1	170090000	170100000	-0.198824		chr11	68010000	68020000	0.688999
chr1	170120000	170130000	-0.178405		chr1	168070000	168080000	-0.129226
chr11	70180000	70190000	-0.187489		chr1	168080000	168090000	-0.325887
chr11	70210000	70220000	-0.247125		chr11	68210000	68220000	0.0236971
chr1	170340000	170350000	0.487496		chr11	68220000	68230000	-0.179112
chr11	70440000	70450000	-0.0672075		chr11	68270000	68280000	-0.320881
chr11	70580000	70590000	-0.506544		chr1	168290000	168300000	-1.02895
chr11	70590000	70600000	-0.555895		chr1	168400000	168410000	-0.863413
chr11	7060000	7070000	-0.576921		chr1	168610000	168620000	-0.438688
chr11	70770000	70780000	-1.06427		chr11	68620000	68630000	-0.6508
chr11	7090000	7100000	-0.709623		chr1	168650000	168660000	-0.359912
chr1	17100000	17110000	-0.433257		chr11	68650000	68660000	-0.803745
chr11	71130000	71140000	-0.153035		chr1	168690000	168700000	-0.0461198
chr1	171430000	171440000	-1.00476		chr11	68830000	68840000	-1.01137
[truncated: 9,963 more rows]
