# Supplementary material for: Pervasive RNA-binding protein enrichment on TAD boundaries regulates TAD organization
Source: Nucleic Acids Res. 2025 Jan 7;53(1):gkae1271. doi: 10.1093/nar/gkae1271 (PMC11705077; doi:10.1093/nar/gkae1271)
Supplement: gkae1271_Supplemental_Files [file gkae1271_supplemental_files.zip › Table S9. Analysis of the effect of ActD treatment on 3D genome.xlsx]

## Sheet: Compartment
Table S9.Analysis of the effect of ActD treatment on 3D genome
ActD									Ctrl
Compartment A				Compartment B					Compartment A				Compartment B
Chr	Start	End	PC1	Chr	Start	End	PC1		Chr	Start	End	PC1	Chr	Start	End	PC1
chr1	4650000	4700000	0.0902505	chr1	2950000	3000000	-0.300765		chr1	4700000	4750000	0.0883077	chr1	2950000	3000000	-0.473938
chr1	4700000	4750000	0.127871	chr1	3000000	3050000	-0.858276		chr1	4750000	4800000	0.40445	chr1	3000000	3050000	-0.832966
chr1	4750000	4800000	0.72522	chr1	3050000	3100000	-0.913588		chr1	4800000	4850000	0.599726	chr1	3050000	3100000	-0.877494
chr1	4800000	4850000	1.12808	chr1	3100000	3150000	-0.694664		chr1	4850000	4900000	0.565733	chr1	3100000	3150000	-0.92701
chr1	4850000	4900000	0.981174	chr1	3150000	3200000	-0.826244		chr1	4900000	4950000	0.28347	chr1	3150000	3200000	-0.862217
chr1	4900000	4950000	0.789227	chr1	3200000	3250000	-1.01801		chr1	4950000	5000000	0.215675	chr1	3200000	3250000	-0.886043
chr1	4950000	5000000	0.906566	chr1	3250000	3300000	-0.952692		chr1	5000000	5050000	0.320354	chr1	3250000	3300000	-0.917197
chr1	5000000	5050000	1.00234	chr1	3300000	3350000	-0.823814		chr1	5050000	5100000	0.309414	chr1	3300000	3350000	-0.846463
chr1	5050000	5100000	0.995854	chr1	3350000	3400000	-0.842434		chr1	5100000	5150000	0.0576421	chr1	3350000	3400000	-0.810494
chr1	5100000	5150000	0.879337	chr1	3400000	3450000	-1.02109		chr1	6200000	6250000	0.404354	chr1	3400000	3450000	-0.880607
chr1	5150000	5200000	0.639916	chr1	3450000	3500000	-1.04605		chr1	6250000	6300000	0.631106	chr1	3450000	3500000	-0.985512
chr1	5200000	5250000	0.460356	chr1	3500000	3550000	-0.97179		chr1	6300000	6350000	0.398285	chr1	3500000	3550000	-0.936998
chr1	5250000	5300000	0.105061	chr1	3550000	3600000	-0.893589		chr1	6350000	6400000	0.232979	chr1	3550000	3600000	-0.899886
chr1	6100000	6150000	0.222577	chr1	3600000	3650000	-0.914231		chr1	6400000	6450000	0.37122	chr1	3600000	3650000	-0.964332
chr1	6150000	6200000	0.710652	chr1	3650000	3700000	-0.799022		chr1	6450000	6500000	0.136041	chr1	3650000	3700000	-0.900818
chr1	6200000	6250000	0.855906	chr1	3700000	3750000	-1.01734		chr1	9550000	9600000	0.0853816	chr1	3700000	3750000	-0.890294
chr1	6250000	6300000	0.593874	chr1	3750000	3800000	-0.937518		chr1	9600000	9650000	0.0711052	chr1	3750000	3800000	-0.855532
chr1	6300000	6350000	0.380735	chr1	3800000	3850000	-0.900278		chr1	9650000	9700000	0.235141	chr1	3800000	3850000	-0.851634
chr1	6350000	6400000	0.435263	chr1	3850000	3900000	-0.915852		chr1	9700000	9750000	0.484873	chr1	3850000	3900000	-0.92432
chr1	6400000	6450000	0.460245	chr1	3900000	3950000	-0.845151		chr1	9750000	9800000	0.391164	chr1	3900000	3950000	-0.916321
chr1	6450000	6500000	0.118711	chr1	3950000	4000000	-0.974102		chr1	9800000	9850000	0.120605	chr1	3950000	4000000	-0.927543
chr1	6950000	7000000	0.188715	chr1	4000000	4050000	-0.825667		chr1	9850000	9900000	0.167441	chr1	4000000	4050000	-0.863046
chr1	7000000	7050000	0.400215	chr1	4050000	4100000	-0.959633		chr1	9900000	9950000	0.420981	chr1	4050000	4100000	-0.864867
chr1	7050000	7100000	0.436613	chr1	4100000	4150000	-0.965189		chr1	9950000	10000000	0.501152	chr1	4100000	4150000	-0.855077
chr1	7100000	7150000	0.384005	chr1	4150000	4200000	-0.615424		chr1	10000000	10050000	0.648624	chr1	4150000	4200000	-0.855139
chr1	7150000	7200000	0.247347	chr1	4200000	4250000	-0.669492		chr1	10050000	10100000	0.705868	chr1	4200000	4250000	-0.814245
chr1	9500000	9550000	0.311743	chr1	4250000	4300000	-0.535927		chr1	10100000	10150000	0.621972	chr1	4250000	4300000	-0.896986
chr1	9550000	9600000	0.795509	chr1	4300000	4350000	-0.457031		chr1	10150000	10200000	0.626339	chr1	4300000	4350000	-0.885574
chr1	9600000	9650000	0.936264	chr1	4350000	4400000	-0.263655		chr1	10200000	10250000	0.402883	chr1	4350000	4400000	-0.753077
chr1	9650000	9700000	1.06388	chr1	4400000	4450000	-0.174901		chr1	10850000	10900000	0.0819153	chr1	4400000	4450000	-0.647514
chr1	9700000	9750000	1.00834	chr1	4450000	4500000	-0.125275		chr1	12100000	12150000	0.0163231	chr1	4450000	4500000	-0.508991
chr1	9750000	9800000	0.869703	chr1	4500000	4550000	-0.0505085		chr1	12200000	12250000	0.237053	chr1	4500000	4550000	-0.430048
chr1	9800000	9850000	0.378016	chr1	4550000	4600000	-0.164762		chr1	12250000	12300000	0.359444	chr1	4550000	4600000	-0.380328
chr1	9850000	9900000	0.208376	chr1	4600000	4650000	-0.0965405		chr1	12300000	12350000	0.0813067	chr1	4600000	4650000	-0.375604
chr1	9900000	9950000	0.39488	chr1	5300000	5350000	-0.0305224		chr1	12500000	12550000	0.0155914	chr1	4650000	4700000	-0.259567
chr1	9950000	10000000	0.775231	chr1	5350000	5400000	-0.0971238		chr1	12550000	12600000	0.34839	chr1	5150000	5200000	-0.398912
chr1	10000000	10050000	1.16084	chr1	5400000	5450000	-0.047988		chr1	12600000	12650000	0.428637	chr1	5200000	5250000	-0.565737
chr1	10050000	10100000	0.946105	chr1	5450000	5500000	-0.400806		chr1	12650000	12700000	0.411326	chr1	5250000	5300000	-0.65805
chr1	10100000	10150000	0.401701	chr1	5500000	5550000	-0.635665		chr1	12700000	12750000	0.508647	chr1	5300000	5350000	-0.719828
chr1	10150000	10200000	0.219927	chr1	5550000	5600000	-0.49455		chr1	12750000	12800000	0.307972	chr1	5350000	5400000	-0.787315
chr1	10200000	10250000	0.198844	chr1	5600000	5650000	-0.421227		chr1	12800000	12850000	0.135616	chr1	5400000	5450000	-0.885868
chr1	10850000	10900000	0.0644391	chr1	5650000	5700000	-0.363215		chr1	12850000	12900000	0.0349865	chr1	5450000	5500000	-0.907564
chr1	12600000	12650000	0.0864847	chr1	5700000	5750000	-0.44971		chr1	12900000	12950000	0.00966215	chr1	5500000	5550000	-0.862661
chr1	12950000	13000000	0.0487065	chr1	5750000	5800000	-0.388094		chr1	12950000	13000000	0.251268	chr1	5550000	5600000	-0.825283
chr1	13000000	13050000	0.155608	chr1	5800000	5850000	-0.429332		chr1	13000000	13050000	0.223448	chr1	5600000	5650000	-0.861884
chr1	13050000	13100000	0.0192136	chr1	5850000	5900000	-0.239463		chr1	13050000	13100000	0.0278407	chr1	5650000	5700000	-0.861255
chr1	13100000	13150000	0.36902	chr1	5900000	5950000	-0.119528		chr1	13100000	13150000	0.304311	chr1	5700000	5750000	-0.769289
chr1	13150000	13200000	0.730516	chr1	5950000	6000000	-0.319887		chr1	13150000	13200000	0.596401	chr1	5750000	5800000	-0.754559
chr1	13200000	13250000	0.498105	chr1	6000000	6050000	-0.398584		chr1	13200000	13250000	0.823182	chr1	5800000	5850000	-0.710097
chr1	13250000	13300000	0.341198	chr1	6050000	6100000	-0.159969		chr1	13250000	13300000	0.764786	chr1	5850000	5900000	-0.705273
chr1	13300000	13350000	0.767559	chr1	6500000	6550000	-0.15918		chr1	13300000	13350000	0.603224	chr1	5900000	5950000	-0.638486
chr1	13350000	13400000	1.16026	chr1	6550000	6600000	-0.241368		chr1	13350000	13400000	0.710966	chr1	5950000	6000000	-0.602049
chr1	13400000	13450000	0.920485	chr1	6600000	6650000	-0.246683		chr1	13400000	13450000	0.613857	chr1	6000000	6050000	-0.625274
chr1	13450000	13500000	0.820772	chr1	6650000	6700000	-0.231828		chr1	13450000	13500000	0.395807	chr1	6050000	6100000	-0.557568
chr1	13500000	13550000	1.0615	chr1	6700000	6750000	-0.305819		chr1	13500000	13550000	0.500084	chr1	6100000	6150000	-0.382183
chr1	13550000	13600000	1.17008	chr1	6750000	6800000	-0.341529		chr1	13550000	13600000	0.712935	chr1	6150000	6200000	-0.045743
chr1	13600000	13650000	1.06936	chr1	6800000	6850000	-0.375161		chr1	13600000	13650000	0.785004	chr1	6500000	6550000	-0.218541
chr1	13650000	13700000	0.726434	chr1	6850000	6900000	-0.337655		chr1	13650000	13700000	0.707376	chr1	6550000	6600000	-0.264727
chr1	13700000	13750000	0.432346	chr1	6900000	6950000	-0.101492		chr1	13700000	13750000	0.480621	chr1	6600000	6650000	-0.318404
chr1	13750000	13800000	0.378083	chr1	7200000	7250000	-0.172684		chr1	13750000	13800000	0.486661	chr1	6650000	6700000	-0.388705
chr1	13800000	13850000	0.445552	chr1	7250000	7300000	-0.424487		chr1	13800000	13850000	0.81533	chr1	6700000	6750000	-0.449573
chr1	13850000	13900000	0.372659	chr1	7300000	7350000	-0.238776		chr1	13850000	13900000	0.909428	chr1	6750000	6800000	-0.376779
chr1	13900000	13950000	0.19605	chr1	7350000	7400000	-0.10744		chr1	13900000	13950000	0.892901	chr1	6800000	6850000	-0.481033
chr1	13950000	14000000	0.476349	chr1	7400000	7450000	-0.0841663		chr1	13950000	14000000	0.984766	chr1	6850000	6900000	-0.547197
chr1	14000000	14050000	0.469159	chr1	7450000	7500000	-0.211843		chr1	14000000	14050000	0.840364	chr1	6900000	6950000	-0.44556
chr1	14050000	14100000	0.153354	chr1	7500000	7550000	-0.245717		chr1	14050000	14100000	0.656085	chr1	6950000	7000000	-0.416916
chr1	14100000	14150000	0.297502	chr1	7550000	7600000	-0.384568		chr1	14100000	14150000	0.764446	chr1	7000000	7050000	-0.321471
chr1	14150000	14200000	0.46953	chr1	7600000	7650000	-0.680625		chr1	14150000	14200000	0.895199	chr1	7050000	7100000	-0.140413
chr1	14200000	14250000	0.863864	chr1	7650000	7700000	-0.618818		chr1	14200000	14250000	1.02477	chr1	7100000	7150000	-0.140709
chr1	14250000	14300000	1.06633	chr1	7700000	7750000	-0.539039		chr1	14250000	14300000	1.03087	chr1	7150000	7200000	-0.325479
chr1	14300000	14350000	0.865322	chr1	7750000	7800000	-0.759799		chr1	14300000	14350000	0.883925	chr1	7200000	7250000	-0.517154
chr1	14350000	14400000	0.574485	chr1	7800000	7850000	-0.80395		chr1	14350000	14400000	0.73562	chr1	7250000	7300000	-0.5487
chr1	14400000	14450000	0.528111	chr1	7850000	7900000	-0.581746		chr1	14400000	14450000	0.785909	chr1	7300000	7350000	-0.466343
chr1	14450000	14500000	0.611316	chr1	7900000	7950000	-0.52442		chr1	14450000	14500000	0.893216	chr1	7350000	7400000	-0.373019
chr1	14500000	14550000	0.379591	chr1	7950000	8000000	-0.400535		chr1	14500000	14550000	0.874296	chr1	7400000	7450000	-0.444795
chr1	14550000	14600000	0.240258	chr1	8000000	8050000	-0.477653		chr1	14550000	14600000	0.737387	chr1	7450000	7500000	-0.625551
chr1	14600000	14650000	0.193051	chr1	8050000	8100000	-0.612534		chr1	14600000	14650000	0.517044	chr1	7500000	7550000	-0.679874
chr1	14650000	14700000	0.210986	chr1	8100000	8150000	-0.293051		chr1	14650000	14700000	0.38202	chr1	7550000	7600000	-0.751145
chr1	14700000	14750000	0.438743	chr1	8200000	8250000	-0.122393		chr1	14700000	14750000	0.500474	chr1	7600000	7650000	-0.81584
chr1	14750000	14800000	0.497645	chr1	8250000	8300000	-0.50443		chr1	14750000	14800000	0.506674	chr1	7650000	7700000	-0.836466
chr1	14800000	14850000	0.234991	chr1	8300000	8350000	-0.662879		chr1	14800000	14850000	0.186107	chr1	7700000	7750000	-0.827929
chr1	15750000	15800000	0.327006	chr1	8350000	8400000	-0.800766		chr1	15700000	15750000	0.115145	chr1	7750000	7800000	-0.829198
chr1	15800000	15850000	0.575374	chr1	8400000	8450000	-0.86306		chr1	15750000	15800000	0.297891	chr1	7800000	7850000	-0.758116
chr1	15850000	15900000	0.43587	chr1	8450000	8500000	-0.701571		chr1	15800000	15850000	0.579877	chr1	7850000	7900000	-0.730059
chr1	15900000	15950000	0.0602961	chr1	8500000	8550000	-0.731966		chr1	15850000	15900000	0.363497	chr1	7900000	7950000	-0.670784
chr1	16050000	16100000	0.714302	chr1	8550000	8600000	-0.883738		chr1	15900000	15950000	0.205979	chr1	7950000	8000000	-0.731243
chr1	16100000	16150000	1.00128	chr1	8600000	8650000	-0.876616		chr1	15950000	16000000	0.0822453	chr1	8000000	8050000	-0.734281
chr1	16150000	16200000	0.481107	chr1	8650000	8700000	-0.731401		chr1	16000000	16050000	0.0392148	chr1	8050000	8100000	-0.62324
chr1	16200000	16250000	0.445838	chr1	8700000	8750000	-0.869907		chr1	16050000	16100000	0.522961	chr1	8100000	8150000	-0.306832
chr1	16250000	16300000	0.338165	chr1	8750000	8800000	-0.652463		chr1	16100000	16150000	0.634175	chr1	8200000	8250000	-0.277707
chr1	16350000	16400000	0.047047	chr1	8800000	8850000	-0.331996		chr1	16150000	16200000	0.584591	chr1	8250000	8300000	-0.53537
chr1	16400000	16450000	0.399342	chr1	8850000	8900000	-0.163837		chr1	16200000	16250000	0.643549	chr1	8300000	8350000	-0.539046
chr1	16450000	16500000	0.618061	chr1	8900000	8950000	-0.412422		chr1	16250000	16300000	0.47778	chr1	8350000	8400000	-0.648798
chr1	16500000	16550000	0.588657	chr1	8950000	9000000	-0.655829		chr1	16300000	16350000	0.319469	chr1	8400000	8450000	-0.773723
chr1	16550000	16600000	0.787346	chr1	9000000	9050000	-0.676734		chr1	16350000	16400000	0.351427	chr1	8450000	8500000	-0.746293
chr1	16600000	16650000	1.19693	chr1	9050000	9100000	-0.617996		chr1	16400000	16450000	0.311832	chr1	8500000	8550000	-0.728576
chr1	16650000	16700000	0.965659	chr1	9100000	9150000	-0.393582		chr1	16450000	16500000	0.275608	chr1	8550000	8600000	-0.867213
chr1	16700000	16750000	0.45891	chr1	9150000	9200000	-0.452225		chr1	16500000	16550000	0.296605	chr1	8600000	8650000	-0.849483
chr1	16750000	16800000	0.138258	chr1	9200000	9250000	-0.516377		chr1	16550000	16600000	0.615233	chr1	8650000	8700000	-0.720862
chr1	16950000	17000000	0.259398	chr1	9250000	9300000	-0.431034		chr1	16600000	16650000	0.924435	chr1	8700000	8750000	-0.822769
chr1	17000000	17050000	0.158358	chr1	9300000	9350000	-0.509128		chr1	16650000	16700000	0.827261	chr1	8750000	8800000	-0.903344
chr1	17050000	17100000	0.250357	chr1	9350000	9400000	-0.674487		chr1	16700000	16750000	0.40095	chr1	8800000	8850000	-0.854
chr1	17100000	17150000	0.242409	chr1	9400000	9450000	-0.706953		chr1	16750000	16800000	0.157557	chr1	8850000	8900000	-0.825589
chr1	20750000	20800000	0.0881322	chr1	9450000	9500000	-0.394719		chr1	16950000	17000000	0.108329	chr1	8900000	8950000	-0.783462
chr1	20800000	20850000	0.268071	chr1	10250000	10300000	-0.11759		chr1	17000000	17050000	0.104627	chr1	8950000	9000000	-0.668811
chr1	20850000	20900000	0.116327	chr1	10300000	10350000	-0.395559		chr1	17050000	17100000	0.0114996	chr1	9000000	9050000	-0.682011
chr1	20900000	20950000	0.226586	chr1	10350000	10400000	-0.490177		chr1	20750000	20800000	0.131779	chr1	9050000	9100000	-0.582973
chr1	20950000	21000000	0.62414	chr1	10400000	10450000	-0.550168		chr1	20800000	20850000	0.31697	chr1	9100000	9150000	-0.437734
chr1	21000000	21050000	0.967693	chr1	10450000	10500000	-0.584187		chr1	20850000	20900000	0.314519	chr1	9150000	9200000	-0.41182
chr1	21050000	21100000	0.865356	chr1	10500000	10550000	-0.49844		chr1	20900000	20950000	0.345391	chr1	9200000	9250000	-0.556742
chr1	21100000	21150000	0.283192	chr1	10550000	10600000	-0.354853		chr1	20950000	21000000	0.635575	chr1	9250000	9300000	-0.712339
chr1	21200000	21250000	0.0443691	chr1	10600000	10650000	-0.572431		chr1	21000000	21050000	0.849601	chr1	9300000	9350000	-0.739619
chr1	23150000	23200000	0.269366	chr1	10650000	10700000	-0.674042		chr1	21050000	21100000	0.594985	chr1	9350000	9400000	-0.766236
chr1	23200000	23250000	0.815658	chr1	10700000	10750000	-0.518631		chr1	21100000	21150000	0.0766424	chr1	9400000	9450000	-0.767319
chr1	23250000	23300000	0.901179	chr1	10750000	10800000	-0.470358		chr1	23150000	23200000	0.393869	chr1	9450000	9500000	-0.568132
chr1	23300000	23350000	0.458596	chr1	10800000	10850000	-0.107973		chr1	23200000	23250000	0.686789	chr1	9500000	9550000	-0.194204
chr1	23350000	23400000	0.345092	chr1	10900000	10950000	-0.17598		chr1	23250000	23300000	0.599191	chr1	10250000	10300000	-0.249933
chr1	23400000	23450000	0.119507	chr1	10950000	11000000	-0.324783		chr1	23300000	23350000	0.241305	chr1	10300000	10350000	-0.539578
chr1	23750000	23800000	0.130881	chr1	11000000	11050000	-0.507783		chr1	23850000	23900000	0.149391	chr1	10350000	10400000	-0.523164
chr1	23800000	23850000	0.243596	chr1	11050000	11100000	-0.654461		chr1	23900000	23950000	0.202079	chr1	10400000	10450000	-0.557265
chr1	23850000	23900000	0.327284	chr1	11100000	11150000	-0.75197		chr1	23950000	24000000	0.106288	chr1	10450000	10500000	-0.578841
chr1	23900000	23950000	0.682456	chr1	11150000	11200000	-0.835633		chr1	24000000	24050000	0.0996288	chr1	10500000	10550000	-0.487505
chr1	23950000	24000000	0.755901	chr1	11200000	11250000	-0.791306		chr1	24050000	24100000	0.175143	chr1	10550000	10600000	-0.330704
chr1	24000000	24050000	0.457529	chr1	11250000	11300000	-0.848766		chr1	30900000	30950000	0.100343	chr1	10600000	10650000	-0.378288
chr1	24050000	24100000	0.554078	chr1	11300000	11350000	-0.991196		chr1	30950000	31000000	0.128681	chr1	10650000	10700000	-0.505634
chr1	24100000	24150000	0.311757	chr1	11350000	11400000	-0.890984		chr1	33550000	33600000	0.0882669	chr1	10700000	10750000	-0.538331
chr1	24700000	24750000	0.194032	chr1	11400000	11450000	-0.911009		chr1	33600000	33650000	0.201429	chr1	10750000	10800000	-0.573496
chr1	30850000	30900000	0.108078	chr1	11450000	11500000	-1.04968		chr1	33650000	33700000	0.438618	chr1	10800000	10850000	-0.239977
chr1	30900000	30950000	0.447238	chr1	11500000	11550000	-0.844279		chr1	33700000	33750000	0.851454	chr1	10900000	10950000	-0.0744249
chr1	30950000	31000000	0.643747	chr1	11550000	11600000	-0.640183		chr1	33750000	33800000	1.20034	chr1	10950000	11000000	-0.315805
chr1	31000000	31050000	0.407099	chr1	11600000	11650000	-0.680664		chr1	33800000	33850000	1.31196	chr1	11000000	11050000	-0.415246
chr1	31050000	31100000	0.0557593	chr1	11650000	11700000	-0.783958		chr1	33850000	33900000	1.34354	chr1	11050000	11100000	-0.594701
chr1	31100000	31150000	0.137642	chr1	11700000	11750000	-0.881067		chr1	33900000	33950000	1.43149	chr1	11100000	11150000	-0.573761
chr1	31150000	31200000	0.121526	chr1	11750000	11800000	-0.9744		chr1	33950000	34000000	1.40333	chr1	11150000	11200000	-0.60021
chr1	31200000	31250000	0.0267061	chr1	11800000	11850000	-1.02625		chr1	34000000	34050000	1.41233	chr1	11200000	11250000	-0.723802
chr1	33600000	33650000	0.000507981	chr1	11850000	11900000	-0.933874		chr1	34050000	34100000	1.5526	chr1	11250000	11300000	-0.867238
chr1	33650000	33700000	0.531066	chr1	11900000	11950000	-0.876675		chr1	34100000	34150000	1.59087	chr1	11300000	11350000	-0.884906
chr1	33700000	33750000	1.21935	chr1	11950000	12000000	-1.11835		chr1	34150000	34200000	1.53351	chr1	11350000	11400000	-0.88756
chr1	33750000	33800000	1.4339	chr1	12000000	12050000	-1.04466		chr1	34200000	34250000	1.52878	chr1	11400000	11450000	-0.829924
chr1	33800000	33850000	1.49435	chr1	12050000	12100000	-0.766646		chr1	34250000	34300000	1.43707	chr1	11450000	11500000	-0.769927
chr1	33850000	33900000	1.55807	chr1	12100000	12150000	-0.689213		chr1	34300000	34350000	1.33885	chr1	11500000	11550000	-0.824717
chr1	33900000	33950000	1.46515	chr1	12150000	12200000	-0.614641		chr1	34350000	34400000	1.21193	chr1	11550000	11600000	-0.728529
chr1	33950000	34000000	1.42391	chr1	12200000	12250000	-0.614605		chr1	34400000	34450000	1.10422	chr1	11600000	11650000	-0.510376
chr1	34000000	34050000	1.54216	chr1	12250000	12300000	-0.549624		chr1	34450000	34500000	1.1377	chr1	11650000	11700000	-0.497169
chr1	34050000	34100000	1.78968	chr1	12300000	12350000	-0.437098		chr1	34500000	34550000	1.00639	chr1	11700000	11750000	-0.627922
chr1	34100000	34150000	1.78913	chr1	12350000	12400000	-0.598345		chr1	34550000	34600000	0.529125	chr1	11750000	11800000	-0.64252
chr1	34150000	34200000	1.74134	chr1	12400000	12450000	-0.681256		chr1	34600000	34650000	0.347092	chr1	11800000	11850000	-0.675378
chr1	34200000	34250000	1.78164	chr1	12450000	12500000	-0.661814		chr1	34650000	34700000	0.340751	chr1	11850000	11900000	-0.587779
chr1	34250000	34300000	1.74813	chr1	12500000	12550000	-0.640635		chr1	34700000	34750000	0.231484	chr1	11900000	11950000	-0.40497
chr1	34300000	34350000	1.75052	chr1	12550000	12600000	-0.161454		chr1	34750000	34800000	0.288017	chr1	11950000	12000000	-0.354131
chr1	34350000	34400000	1.65651	chr1	12650000	12700000	-0.0441905		chr1	34800000	34850000	0.560952	chr1	12000000	12050000	-0.335809
chr1	34400000	34450000	1.50609	chr1	12700000	12750000	-0.308355		chr1	34850000	34900000	0.840929	chr1	12050000	12100000	-0.101014
chr1	34450000	34500000	1.43974	chr1	12750000	12800000	-0.51406		chr1	34900000	34950000	0.710798	chr1	12150000	12200000	-0.00351308
chr1	34500000	34550000	1.43826	chr1	12800000	12850000	-0.129468		chr1	34950000	35000000	0.0292073	chr1	12350000	12400000	-0.121131
chr1	34550000	34600000	1.235	chr1	12850000	12900000	-0.0815992		chr1	35750000	35800000	0.0653509	chr1	12400000	12450000	-0.0638889
chr1	34600000	34650000	1.04831	chr1	12900000	12950000	-0.285047		chr1	35800000	35850000	0.283039	chr1	12450000	12500000	-0.0489912
chr1	34650000	34700000	1.09149	chr1	14850000	14900000	-0.0722572		chr1	35850000	35900000	0.406971	chr1	14850000	14900000	-0.0768341
chr1	34700000	34750000	1.20392	chr1	14900000	14950000	-0.230742		chr1	35900000	35950000	0.532956	chr1	14900000	14950000	-0.242383
chr1	34750000	34800000	1.37365	chr1	14950000	15000000	-0.224772		chr1	35950000	36000000	0.711858	chr1	14950000	15000000	-0.394524
chr1	34800000	34850000	1.62795	chr1	15000000	15050000	-0.504217		chr1	36000000	36050000	0.762598	chr1	15000000	15050000	-0.539514
chr1	34850000	34900000	1.73601	chr1	15050000	15100000	-0.70511		chr1	36050000	36100000	0.811273	chr1	15050000	15100000	-0.67815
chr1	34900000	34950000	1.48161	chr1	15100000	15150000	-0.703899		chr1	36100000	36150000	0.997894	chr1	15100000	15150000	-0.705143
chr1	34950000	35000000	0.843066	chr1	15150000	15200000	-0.82369		chr1	36150000	36200000	1.14697	chr1	15150000	15200000	-0.764335
chr1	35000000	35050000	0.483965	chr1	15200000	15250000	-0.904328		chr1	36200000	36250000	1.17337	chr1	15200000	15250000	-0.841933
chr1	35050000	35100000	0.284015	chr1	15250000	15300000	-0.97752		chr1	36250000	36300000	1.17695	chr1	15250000	15300000	-0.803999
chr1	35100000	35150000	0.171431	chr1	15300000	15350000	-0.898244		chr1	36300000	36350000	1.35011	chr1	15300000	15350000	-0.692681
chr1	35150000	35200000	0.186116	chr1	15350000	15400000	-0.906462		chr1	36350000	36400000	1.54402	chr1	15350000	15400000	-0.607977
chr1	35200000	35250000	0.28747	chr1	15400000	15450000	-0.985968		chr1	36400000	36450000	1.53146	chr1	15400000	15450000	-0.62271
chr1	35250000	35300000	0.41744	chr1	15450000	15500000	-0.981381		chr1	36450000	36500000	1.5291	chr1	15450000	15500000	-0.524013
chr1	35300000	35350000	0.315535	chr1	15500000	15550000	-0.816567		chr1	36500000	36550000	1.60447	chr1	15500000	15550000	-0.474083
chr1	35350000	35400000	0.16363	chr1	15550000	15600000	-0.596737		chr1	36550000	36600000	1.59933	chr1	15550000	15600000	-0.416571
chr1	35400000	35450000	0.420284	chr1	15600000	15650000	-0.41113		chr1	36600000	36650000	1.55941	chr1	15600000	15650000	-0.253031
chr1	35450000	35500000	0.564175	chr1	15650000	15700000	-0.191547		chr1	36650000	36700000	1.55422	chr1	15650000	15700000	-0.0110491
chr1	35500000	35550000	0.534919	chr1	15700000	15750000	-0.068132		chr1	36700000	36750000	1.56634	chr1	16800000	16850000	-0.0690571
chr1	35550000	35600000	0.288856	chr1	15950000	16000000	-0.160658		chr1	36750000	36800000	1.48925	chr1	16850000	16900000	-0.296137
chr1	35600000	35650000	0.156411	chr1	16000000	16050000	-0.100092		chr1	36800000	36850000	1.24437	chr1	16900000	16950000	-0.116765
chr1	35650000	35700000	0.608041	chr1	16300000	16350000	-0.0362187		chr1	36850000	36900000	1.13891	chr1	17100000	17150000	-0.249832
chr1	35700000	35750000	0.843271	chr1	16800000	16850000	-0.0749606		chr1	36900000	36950000	1.16386	chr1	17150000	17200000	-0.58453
chr1	35750000	35800000	0.706773	chr1	16850000	16900000	-0.137345		chr1	36950000	37000000	1.24011	chr1	17200000	17250000	-0.768554
chr1	35800000	35850000	0.741346	chr1	16900000	16950000	-0.0280734		chr1	37000000	37050000	1.17896	chr1	17250000	17300000	-0.741795
chr1	35850000	35900000	0.993697	chr1	17150000	17200000	-0.369333		chr1	37050000	37100000	0.977332	chr1	17300000	17350000	-0.627487
chr1	35900000	35950000	1.02621	chr1	17200000	17250000	-0.610019		chr1	37100000	37150000	0.805699	chr1	17350000	17400000	-0.621033
chr1	35950000	36000000	1.03872	chr1	17250000	17300000	-0.658361		chr1	37150000	37200000	0.669066	chr1	17400000	17450000	-0.648706
chr1	36000000	36050000	0.992742	chr1	17300000	17350000	-0.663926		chr1	37200000	37250000	0.672402	chr1	17450000	17500000	-0.719644
chr1	36050000	36100000	1.14723	chr1	17350000	17400000	-0.411155		chr1	37250000	37300000	0.753269	chr1	17500000	17550000	-0.739188
chr1	36100000	36150000	1.44295	chr1	17400000	17450000	-0.273841		chr1	37300000	37350000	0.836666	chr1	17550000	17600000	-0.67396
chr1	36150000	36200000	1.39492	chr1	17450000	17500000	-0.195527		chr1	37350000	37400000	0.84569	chr1	17600000	17650000	-0.620767
chr1	36200000	36250000	1.3637	chr1	17500000	17550000	-0.2709		chr1	37400000	37450000	0.833978	chr1	17650000	17700000	-0.773478
chr1	36250000	36300000	1.61002	chr1	17550000	17600000	-0.130631		chr1	37450000	37500000	0.993283	chr1	17700000	17750000	-0.91062
chr1	36300000	36350000	1.82614	chr1	17600000	17650000	-0.227385		chr1	37500000	37550000	0.813036	chr1	17750000	17800000	-0.940207
chr1	36350000	36400000	1.9183	chr1	17650000	17700000	-0.607334		chr1	37550000	37600000	0.644845	chr1	17800000	17850000	-0.987703
chr1	36400000	36450000	1.83489	chr1	17700000	17750000	-0.713072		chr1	37600000	37650000	0.72109	chr1	17850000	17900000	-0.934567
chr1	36450000	36500000	1.65773	chr1	17750000	17800000	-0.766417		chr1	37650000	37700000	0.727507	chr1	17900000	17950000	-0.870266
chr1	36500000	36550000	1.82881	chr1	17800000	17850000	-0.856711		chr1	37700000	37750000	0.681928	chr1	17950000	18000000	-0.911203
chr1	36550000	36600000	1.92756	chr1	17850000	17900000	-0.933199		chr1	37750000	37800000	0.602782	chr1	18000000	18050000	-0.878495
chr1	36600000	36650000	1.87572	chr1	17900000	17950000	-0.918162		chr1	37800000	37850000	0.534356	chr1	18050000	18100000	-0.901505
chr1	36650000	36700000	1.81077	chr1	17950000	18000000	-0.758034		chr1	37850000	37900000	0.647166	chr1	18100000	18150000	-0.978871
chr1	36700000	36750000	1.88534	chr1	18000000	18050000	-0.727843		chr1	37900000	37950000	1.00734	chr1	18150000	18200000	-1.03695
chr1	36750000	36800000	1.81158	chr1	18050000	18100000	-0.772791		chr1	37950000	38000000	1.18883	chr1	18200000	18250000	-1.06502
chr1	36800000	36850000	1.59452	chr1	18100000	18150000	-0.881784		chr1	38000000	38050000	1.24528	chr1	18250000	18300000	-1.05055
chr1	36850000	36900000	1.60166	chr1	18150000	18200000	-1.04421		chr1	38050000	38100000	1.40416	chr1	18300000	18350000	-1.04682
chr1	36900000	36950000	1.62957	chr1	18200000	18250000	-1.11226		chr1	38100000	38150000	1.37726	chr1	18350000	18400000	-1.00446
chr1	36950000	37000000	1.44454	chr1	18250000	18300000	-1.0953		chr1	38150000	38200000	1.06092	chr1	18400000	18450000	-0.954347
chr1	37000000	37050000	1.27347	chr1	18300000	18350000	-1.00434		chr1	38200000	38250000	0.791032	chr1	18450000	18500000	-0.923498
chr1	37050000	37100000	1.12505	chr1	18350000	18400000	-0.975682		chr1	38250000	38300000	0.717316	chr1	18500000	18550000	-0.977249
chr1	37100000	37150000	1.00859	chr1	18400000	18450000	-1.16042		chr1	38300000	38350000	0.68898	chr1	18550000	18600000	-0.944374
chr1	37150000	37200000	1.07684	chr1	18450000	18500000	-1.19002		chr1	38350000	38400000	0.68517	chr1	18600000	18650000	-0.950123
chr1	37200000	37250000	1.09488	chr1	18500000	18550000	-1.10168		chr1	38400000	38450000	0.71495	chr1	18650000	18700000	-0.982294
chr1	37250000	37300000	1.15855	chr1	18550000	18600000	-1.09265		chr1	38450000	38500000	0.767736	chr1	18700000	18750000	-1.08049
chr1	37300000	37350000	1.43687	chr1	18600000	18650000	-1.15629		chr1	38500000	38550000	0.652125	chr1	18750000	18800000	-1.07298
chr1	37350000	37400000	1.476	chr1	18650000	18700000	-1.28098		chr1	38550000	38600000	0.504335	chr1	18800000	18850000	-1.04564
chr1	37400000	37450000	1.30908	chr1	18700000	18750000	-1.37174		chr1	38600000	38650000	0.37936	chr1	18850000	18900000	-1.09628
chr1	37450000	37500000	1.37914	chr1	18750000	18800000	-1.32933		chr1	38650000	38700000	0.319215	chr1	18900000	18950000	-1.10723
chr1	37500000	37550000	1.42274	chr1	18800000	18850000	-1.23583		chr1	38700000	38750000	0.285404	chr1	18950000	19000000	-1.04127
chr1	37550000	37600000	1.25399	chr1	18850000	18900000	-1.25363		chr1	38750000	38800000	0.360648	chr1	19000000	19050000	-1.07106
chr1	37600000	37650000	1.15476	chr1	18900000	18950000	-1.23922		chr1	38800000	38850000	0.454842	chr1	19050000	19100000	-1.07452
chr1	37650000	37700000	1.28317	chr1	18950000	19000000	-1.14664		chr1	38850000	38900000	0.497665	chr1	19100000	19150000	-1.00596
chr1	37700000	37750000	1.34861	chr1	19000000	19050000	-1.14989		chr1	38900000	38950000	0.622353	chr1	19150000	19200000	-1.01393
chr1	37750000	37800000	0.975454	chr1	19050000	19100000	-1.16704		chr1	38950000	39000000	0.811974	chr1	19200000	19250000	-1.06505
chr1	37800000	37850000	0.722409	chr1	19100000	19150000	-1.13211		chr1	39000000	39050000	1.10483	chr1	19250000	19300000	-1.01303
chr1	37850000	37900000	1.00172	chr1	19150000	19200000	-1.08445		chr1	39050000	39100000	1.18677	chr1	19300000	19350000	-1.04389
chr1	37900000	37950000	1.37105	chr1	19200000	19250000	-1.11876		chr1	39100000	39150000	1.19144	chr1	19350000	19400000	-1.05907
chr1	37950000	38000000	1.4113	chr1	19250000	19300000	-1.23063		chr1	39150000	39200000	1.20018	chr1	19400000	19450000	-1.08594
chr1	38000000	38050000	1.42256	chr1	19300000	19350000	-1.26633		chr1	39200000	39250000	1.12033	chr1	19450000	19500000	-1.10933
chr1	38050000	38100000	1.70001	chr1	19350000	19400000	-1.25248		chr1	39250000	39300000	1.29247	chr1	19500000	19550000	-1.08655
chr1	38100000	38150000	1.51509	chr1	19400000	19450000	-1.245		chr1	39300000	39350000	1.38223	chr1	19550000	19600000	-1.05067
chr1	38150000	38200000	1.19288	chr1	19450000	19500000	-1.33149		chr1	39350000	39400000	1.41811	chr1	19600000	19650000	-1.06427
chr1	38200000	38250000	0.961202	chr1	19500000	19550000	-1.35717		chr1	39400000	39450000	1.36339	chr1	19650000	19700000	-1.02259
chr1	38250000	38300000	0.742131	chr1	19550000	19600000	-1.28135		chr1	39450000	39500000	1.29063	chr1	19700000	19750000	-0.987151
chr1	38300000	38350000	0.673772	chr1	19600000	19650000	-1.16305		chr1	39500000	39550000	1.29884	chr1	19750000	19800000	-1.00969
chr1	38350000	38400000	0.413621	chr1	19650000	19700000	-1.11362		chr1	39550000	39600000	1.47827	chr1	19800000	19850000	-0.94634
chr1	38400000	38450000	0.199144	chr1	19700000	19750000	-1.22668		chr1	39600000	39650000	1.57084	chr1	19850000	19900000	-0.900638
chr1	38450000	38500000	0.297406	chr1	19750000	19800000	-1.29839		chr1	39650000	39700000	1.52966	chr1	19900000	19950000	-0.898729
chr1	38500000	38550000	0.333912	chr1	19800000	19850000	-1.21581		chr1	39700000	39750000	1.53402	chr1	19950000	20000000	-0.922033
chr1	38550000	38600000	0.241731	chr1	19850000	19900000	-1.12193		chr1	39750000	39800000	1.57094	chr1	20000000	20050000	-0.958918
chr1	38600000	38650000	0.156505	chr1	19900000	19950000	-1.124		chr1	39800000	39850000	1.55313	chr1	20050000	20100000	-0.969269
chr1	38650000	38700000	0.238497	chr1	19950000	20000000	-1.17632		chr1	39850000	39900000	1.53127	chr1	20100000	20150000	-1.01523
chr1	38700000	38750000	0.362289	chr1	20000000	20050000	-1.22482		chr1	39900000	39950000	1.58469	chr1	20150000	20200000	-1.0497
chr1	38750000	38800000	0.359012	chr1	20050000	20100000	-1.26045		chr1	39950000	40000000	1.63983	chr1	20200000	20250000	-0.991854
chr1	38800000	38850000	0.751028	chr1	20100000	20150000	-1.32309		chr1	40000000	40050000	1.63259	chr1	20250000	20300000	-0.942431
chr1	38850000	38900000	1.00889	chr1	20150000	20200000	-1.2474		chr1	40050000	40100000	1.60965	chr1	20300000	20350000	-0.978377
chr1	38900000	38950000	0.719199	chr1	20200000	20250000	-1.23845		chr1	40100000	40150000	1.50809	chr1	20350000	20400000	-0.996098
chr1	38950000	39000000	0.801207	chr1	20250000	20300000	-1.25795		chr1	40150000	40200000	1.40602	chr1	20400000	20450000	-0.905477
chr1	39000000	39050000	1.29512	chr1	20300000	20350000	-1.19471		chr1	40200000	40250000	1.35475	chr1	20450000	20500000	-0.875229
chr1	39050000	39100000	1.14677	chr1	20350000	20400000	-1.12259		chr1	40250000	40300000	1.46188	chr1	20500000	20550000	-0.681759
chr1	39100000	39150000	0.738862	chr1	20400000	20450000	-1.0328		chr1	40300000	40350000	1.50084	chr1	20550000	20600000	-0.502772
chr1	39150000	39200000	0.796181	chr1	20450000	20500000	-0.913471		chr1	40350000	40400000	1.45483	chr1	20600000	20650000	-0.186016
chr1	39200000	39250000	0.890389	chr1	20500000	20550000	-0.728401		chr1	40400000	40450000	1.36529	chr1	20650000	20700000	-0.0385787
chr1	39250000	39300000	1.01033	chr1	20550000	20600000	-0.673783		chr1	40450000	40500000	1.32539	chr1	20700000	20750000	-0.0857745
chr1	39300000	39350000	1.25422	chr1	20600000	20650000	-0.427508		chr1	40500000	40550000	1.29673	chr1	21150000	21200000	-0.311087
chr1	39350000	39400000	1.27612	chr1	20650000	20700000	-0.311681		chr1	40550000	40600000	1.1693	chr1	21200000	21250000	-0.567167
chr1	39400000	39450000	1.30223	chr1	20700000	20750000	-0.334418		chr1	40600000	40650000	1.23009	chr1	21250000	21300000	-0.797644
chr1	39450000	39500000	1.38559	chr1	21150000	21200000	-0.0493122		chr1	40650000	40700000	1.2614	chr1	21300000	21350000	-0.97977
chr1	39500000	39550000	1.35731	chr1	21250000	21300000	-0.349605		chr1	40700000	40750000	1.16537	chr1	21350000	21400000	-1.00215
chr1	39550000	39600000	1.49843	chr1	21300000	21350000	-0.85178		chr1	40750000	40800000	1.08012	chr1	21400000	21450000	-1.00801
chr1	39600000	39650000	1.61596	chr1	21350000	21400000	-0.742291		chr1	40800000	40850000	1.07687	chr1	21450000	21500000	-0.99118
chr1	39650000	39700000	1.50819	chr1	21400000	21450000	-0.817958		chr1	40850000	40900000	1.11625	chr1	21500000	21550000	-1.03933
chr1	39700000	39750000	1.42922	chr1	21450000	21500000	-1.12029		chr1	40900000	40950000	0.813036	chr1	21550000	21600000	-1.03863
chr1	39750000	39800000	1.49331	chr1	21500000	21550000	-0.942946		chr1	40950000	41000000	0.259704	chr1	21600000	21650000	-0.985461
chr1	39800000	39850000	1.57491	chr1	21550000	21600000	-0.83957		chr1	41000000	41050000	0.102277	chr1	21650000	21700000	-0.998605
chr1	39850000	39900000	1.66574	chr1	21600000	21650000	-1.01029		chr1	41150000	41200000	0.317413	chr1	21700000	21750000	-0.990826
chr1	39900000	39950000	1.67008	chr1	21650000	21700000	-0.953102		chr1	41200000	41250000	0.124852	chr1	21750000	21800000	-0.95583
chr1	39950000	40000000	1.71937	chr1	21700000	21750000	-0.850609		chr1	42900000	42950000	0.248004	chr1	21800000	21850000	-0.913557
chr1	40000000	40050000	1.70861	chr1	21750000	21800000	-0.852597		chr1	42950000	43000000	0.152984	chr1	21850000	21900000	-0.911057
chr1	40050000	40100000	1.20391	chr1	21800000	21850000	-0.894628		chr1	43000000	43050000	0.0689106	chr1	21900000	21950000	-0.970623
chr1	40100000	40150000	0.927941	chr1	21850000	21900000	-0.905856		chr1	43050000	43100000	0.138715	chr1	21950000	22000000	-1.01687
chr1	40150000	40200000	0.986484	chr1	21900000	21950000	-0.841696		chr1	43100000	43150000	0.604144	chr1	22000000	22050000	-1.00919
chr1	40200000	40250000	1.01954	chr1	21950000	22000000	-0.91536		chr1	43150000	43200000	1.12121	chr1	22050000	22100000	-1.04679
chr1	40250000	40300000	1.35186	chr1	22000000	22050000	-1.05977		chr1	43200000	43250000	1.25405	chr1	22100000	22150000	-1.03605
chr1	40300000	40350000	1.49886	chr1	22050000	22100000	-0.844815		chr1	43250000	43300000	1.26335	chr1	22150000	22200000	-1.01014
chr1	40350000	40400000	1.22193	chr1	22100000	22150000	-0.564686		chr1	43300000	43350000	1.17729	chr1	22200000	22250000	-0.978847
chr1	40400000	40450000	0.895017	chr1	22150000	22200000	-0.676437		chr1	43350000	43400000	0.979614	chr1	22250000	22300000	-0.916178
chr1	40450000	40500000	0.916319	chr1	22200000	22250000	-0.561658		chr1	43400000	43450000	1.00093	chr1	22300000	22350000	-0.93908
chr1	40500000	40550000	0.891752	chr1	22250000	22300000	-0.618045		chr1	43450000	43500000	1.21291	chr1	22350000	22400000	-0.947303
chr1	40550000	40600000	0.870092	chr1	22300000	22350000	-0.851995		chr1	43500000	43550000	1.16736	chr1	22400000	22450000	-0.841906
chr1	40600000	40650000	0.856203	chr1	22350000	22400000	-0.93816		chr1	43550000	43600000	0.984969	chr1	22450000	22500000	-0.749614
chr1	40650000	40700000	0.617228	chr1	22400000	22450000	-0.87762		chr1	43600000	43650000	0.82654	chr1	22500000	22550000	-0.900423
chr1	40700000	40750000	0.705178	chr1	22450000	22500000	-0.602254		chr1	43650000	43700000	0.625656	chr1	22550000	22600000	-0.882236
chr1	40750000	40800000	0.759923	chr1	22500000	22550000	-0.539452		chr1	43700000	43750000	0.515625	chr1	22600000	22650000	-0.818258
chr1	40800000	40850000	0.612438	chr1	22550000	22600000	-0.410375		chr1	43750000	43800000	0.777726	chr1	22650000	22700000	-0.867018
chr1	40850000	40900000	0.762641	chr1	22600000	22650000	-0.424623		chr1	43800000	43850000	1.08194	chr1	22700000	22750000	-0.875433
chr1	40900000	40950000	0.566644	chr1	22650000	22700000	-0.430535		chr1	43850000	43900000	1.08733	chr1	22750000	22800000	-0.743924
chr1	40950000	41000000	0.295658	chr1	22700000	22750000	-0.527782		chr1	43900000	43950000	0.90753	chr1	22800000	22850000	-0.750893
chr1	41000000	41050000	0.159971	chr1	22750000	22800000	-0.563198		chr1	43950000	44000000	1.00128	chr1	22850000	22900000	-0.869099
chr1	41200000	41250000	0.182673	chr1	22800000	22850000	-0.636343		chr1	44000000	44050000	1.1547	chr1	22900000	22950000	-0.841581
chr1	41250000	41300000	0.116287	chr1	22850000	22900000	-0.716606		chr1	44050000	44100000	0.940824	chr1	22950000	23000000	-0.764057
chr1	42850000	42900000	0.0518687	chr1	22900000	22950000	-0.647852		chr1	44100000	44150000	0.832898	chr1	23000000	23050000	-0.580271
chr1	42900000	42950000	0.401211	chr1	22950000	23000000	-0.497164		chr1	44150000	44200000	0.820859	chr1	23050000	23100000	-0.419902
chr1	42950000	43000000	0.24738	chr1	23000000	23050000	-0.326399		chr1	44200000	44250000	0.203852	chr1	23100000	23150000	-0.239968
chr1	43050000	43100000	0.104332	chr1	23050000	23100000	-0.179823		chr1	44800000	44850000	0.0406766	chr1	23350000	23400000	-0.0749074
chr1	43100000	43150000	0.733914	chr1	23100000	23150000	-0.0561423		chr1	44850000	44900000	0.164022	chr1	23400000	23450000	-0.296832
chr1	43150000	43200000	1.42036	chr1	23450000	23500000	-0.218235		chr1	44900000	44950000	0.210763	chr1	23450000	23500000	-0.546399
chr1	43200000	43250000	1.35171	chr1	23500000	23550000	-0.391846		chr1	44950000	45000000	0.082763	chr1	23500000	23550000	-0.698433
chr1	43250000	43300000	1.16676	chr1	23550000	23600000	-0.257926		chr1	45000000	45050000	0.111427	chr1	23550000	23600000	-0.705115
chr1	43300000	43350000	1.17772	chr1	23600000	23650000	-0.0368104		chr1	45050000	45100000	0.332756	chr1	23600000	23650000	-0.596341
chr1	43350000	43400000	1.0819	chr1	23650000	23700000	-0.0423916		chr1	45100000	45150000	0.325875	chr1	23650000	23700000	-0.588198
chr1	43400000	43450000	0.942715	chr1	23700000	23750000	-0.0209992		chr1	45150000	45200000	0.0737431	chr1	23700000	23750000	-0.663954
chr1	43450000	43500000	1.04534	chr1	24150000	24200000	-0.317976		chr1	45200000	45250000	0.0306852	chr1	23750000	23800000	-0.517595
chr1	43500000	43550000	1.29207	chr1	24200000	24250000	-0.643314		chr1	45250000	45300000	0.000234623	chr1	23800000	23850000	-0.10677
chr1	43550000	43600000	1.02676	chr1	24250000	24300000	-0.828442		chr1	45300000	45350000	0.280438	chr1	24100000	24150000	-0.0390317
chr1	43600000	43650000	0.690202	chr1	24300000	24350000	-0.924053		chr1	45350000	45400000	0.719104	chr1	24150000	24200000	-0.375815
chr1	43650000	43700000	0.455159	chr1	24350000	24400000	-0.870288		chr1	45400000	45450000	0.823996	chr1	24200000	24250000	-0.609296
chr1	43700000	43750000	0.264088	chr1	24400000	24450000	-0.77614		chr1	45450000	45500000	0.784746	chr1	24250000	24300000	-0.74944
chr1	43750000	43800000	0.648797	chr1	24450000	24500000	-0.661011		chr1	45500000	45550000	0.915427	chr1	24300000	24350000	-0.853417
chr1	43800000	43850000	1.00433	chr1	24500000	24550000	-0.199274		chr1	45550000	45600000	0.773668	chr1	24350000	24400000	-0.80706
chr1	43850000	43900000	0.95137	chr1	24550000	24600000	-0.292304		chr1	45600000	45650000	0.628687	chr1	24400000	24450000	-0.734631
chr1	43900000	43950000	0.918116	chr1	24600000	24650000	-0.391515		chr1	45650000	45700000	0.592944	chr1	24450000	24500000	-0.608931
chr1	43950000	44000000	0.896915	chr1	24650000	24700000	-0.154087		chr1	45700000	45750000	0.190211	chr1	24500000	24550000	-0.309934
chr1	44000000	44050000	0.78881	chr1	24750000	24800000	-0.142569		chr1	45800000	45850000	0.179445	chr1	24550000	24600000	-0.310959
chr1	44050000	44100000	0.704105	chr1	24800000	24850000	-0.530256		chr1	45850000	45900000	0.232215	chr1	24600000	24650000	-0.422867
chr1	44100000	44150000	0.850575	chr1	24850000	24900000	-0.91038		chr1	45900000	45950000	0.00743057	chr1	24650000	24700000	-0.248342
chr1	44150000	44200000	0.970435	chr1	24900000	24950000	-1.06368		chr1	51000000	51050000	0.0713725	chr1	24700000	24750000	-0.12255
chr1	44200000	44250000	0.335934	chr1	24950000	25000000	-1.02135		chr1	51050000	51100000	0.0613523	chr1	24750000	24800000	-0.342037
chr1	45350000	45400000	0.133618	chr1	25000000	25050000	-1.03345		chr1	51100000	51150000	0.122102	chr1	24800000	24850000	-0.562079
chr1	45400000	45450000	0.393753	chr1	25050000	25100000	-1.18361		chr1	51150000	51200000	0.200498	chr1	24850000	24900000	-0.86651
chr1	45450000	45500000	0.491191	chr1	25100000	25150000	-1.16026		chr1	51200000	51250000	0.168385	chr1	24900000	24950000	-0.999487
chr1	45500000	45550000	0.84548	chr1	25150000	25200000	-0.917659		chr1	51250000	51300000	0.19224	chr1	24950000	25000000	-1.03616
chr1	45550000	45600000	0.723056	chr1	25200000	25250000	-1.04258		chr1	51300000	51350000	0.19689	chr1	25000000	25050000	-1.05781
chr1	45600000	45650000	0.308177	chr1	25250000	25300000	-1.12981		chr1	51350000	51400000	0.0427615	chr1	25050000	25100000	-1.0715
chr1	45650000	45700000	0.242965	chr1	25300000	25350000	-1.1771		chr1	51500000	51550000	0.273608	chr1	25100000	25150000	-1.01339
chr1	45700000	45750000	0.159967	chr1	25350000	25400000	-1.20672		chr1	51550000	51600000	0.371267	chr1	25150000	25200000	-1.01458
chr1	45750000	45800000	0.0847269	chr1	25400000	25450000	-1.24323		chr1	51600000	51650000	0.199285	chr1	25200000	25250000	-1.07363
chr1	45800000	45850000	0.049923	chr1	25450000	25500000	-1.1077		chr1	51650000	51700000	0.0483822	chr1	25250000	25300000	-1.10718
chr1	45850000	45900000	0.198687	chr1	25500000	25550000	-0.986428		chr1	51700000	51750000	0.103789	chr1	25300000	25350000	-1.06418
chr1	45900000	45950000	0.0720931	chr1	25550000	25600000	-1.11274		chr1	51750000	51800000	0.38574	chr1	25350000	25400000	-1.09151
chr1	51000000	51050000	0.0595966	chr1	25600000	25650000	-1.15063		chr1	51800000	51850000	0.529827	chr1	25400000	25450000	-1.15756
chr1	51300000	51350000	0.0817194	chr1	25650000	25700000	-1.11762		chr1	51850000	51900000	0.501722	chr1	25450000	25500000	-1.06451
chr1	51500000	51550000	0.315315	chr1	25700000	25750000	-1.19269		chr1	51900000	51950000	0.356065	chr1	25500000	25550000	-0.975588
chr1	51550000	51600000	0.316184	chr1	25750000	25800000	-1.25945		chr1	51950000	52000000	0.213118	chr1	25550000	25600000	-1.07756
chr1	51700000	51750000	0.209307	chr1	25800000	25850000	-1.20083		chr1	52000000	52050000	0.0524145	chr1	25600000	25650000	-1.08673
chr1	51750000	51800000	0.0938487	chr1	25850000	25900000	-1.22113		chr1	52100000	52150000	0.0314054	chr1	25650000	25700000	-1.02192
chr1	51950000	52000000	0.02048	chr1	25900000	25950000	-1.2776		chr1	52150000	52200000	0.554165	chr1	25700000	25750000	-1.05375
chr1	52150000	52200000	0.412447	chr1	25950000	26000000	-1.34924		chr1	52200000	52250000	0.86178	chr1	25750000	25800000	-1.08857
chr1	52200000	52250000	0.587466	chr1	26000000	26050000	-1.2805		chr1	52250000	52300000	0.962518	chr1	25800000	25850000	-1.09538
chr1	52250000	52300000	0.780123	chr1	26050000	26100000	-1.33283		chr1	52300000	52350000	0.843757	chr1	25850000	25900000	-1.07521
chr1	52300000	52350000	0.738461	chr1	26100000	26150000	-1.35598		chr1	52350000	52400000	0.425322	chr1	25900000	25950000	-1.1276
chr1	52350000	52400000	0.257894	chr1	26150000	26200000	-1.30699		chr1	52400000	52450000	0.131232	chr1	25950000	26000000	-1.14701
chr1	52500000	52550000	0.364733	chr1	26200000	26250000	-1.34661		chr1	52450000	52500000	0.195257	chr1	26000000	26050000	-1.11945
chr1	52550000	52600000	0.212729	chr1	26250000	26300000	-1.37345		chr1	52500000	52550000	0.400054	chr1	26050000	26100000	-1.11855
chr1	52700000	52750000	0.101979	chr1	26300000	26350000	-1.22697		chr1	52550000	52600000	0.386752	chr1	26100000	26150000	-1.11218
chr1	52750000	52800000	0.288971	chr1	26350000	26400000	-1.22143		chr1	52600000	52650000	0.303812	chr1	26150000	26200000	-1.1023
chr1	52800000	52850000	0.371193	chr1	26400000	26450000	-1.34124		chr1	52650000	52700000	0.357666	chr1	26200000	26250000	-1.12598
chr1	52850000	52900000	0.601402	chr1	26450000	26500000	-1.23741		chr1	52700000	52750000	0.317503	chr1	26250000	26300000	-1.15501
chr1	52900000	52950000	0.368566	chr1	26500000	26550000	-1.20968		chr1	52750000	52800000	0.387209	chr1	26300000	26350000	-1.13946
chr1	53300000	53350000	0.414293	chr1	26550000	26600000	-1.26845		chr1	52800000	52850000	0.489009	chr1	26350000	26400000	-1.13406
chr1	53350000	53400000	0.82852	chr1	26600000	26650000	-1.19844		chr1	52850000	52900000	0.517725	chr1	26400000	26450000	-1.11189
chr1	53400000	53450000	0.00348919	chr1	26650000	26700000	-1.14459		chr1	52900000	52950000	0.261778	chr1	26450000	26500000	-1.08527
chr1	53750000	53800000	0.251851	chr1	26700000	26750000	-1.2511		chr1	53300000	53350000	0.187647	chr1	26500000	26550000	-1.09554
chr1	53800000	53850000	0.777588	chr1	26750000	26800000	-1.17244		chr1	53350000	53400000	0.284676	chr1	26550000	26600000	-1.10422
chr1	53850000	53900000	0.926168	chr1	26800000	26850000	-1.18617		chr1	53400000	53450000	0.0574532	chr1	26600000	26650000	-1.14763
chr1	53900000	53950000	0.721492	chr1	26850000	26900000	-1.1115		chr1	53700000	53750000	0.115898	chr1	26650000	26700000	-1.16351
chr1	53950000	54000000	0.660799	chr1	26900000	26950000	-0.999285		chr1	53750000	53800000	0.537365	chr1	26700000	26750000	-1.14267
chr1	54000000	54050000	0.481354	chr1	26950000	27000000	-1.02847		chr1	53800000	53850000	1.01359	chr1	26750000	26800000	-1.10225
chr1	54050000	54100000	0.407614	chr1	27000000	27050000	-1.06918		chr1	53850000	53900000	1.11886	chr1	26800000	26850000	-1.10455
chr1	54100000	54150000	0.628163	chr1	27050000	27100000	-1.15773		chr1	53900000	53950000	1.04293	chr1	26850000	26900000	-1.12587
chr1	54150000	54200000	0.707196	chr1	27100000	27150000	-0.931817		chr1	53950000	54000000	0.830746	chr1	26900000	26950000	-1.13389
chr1	54200000	54250000	0.619236	chr1	27150000	27200000	-0.596235		chr1	54000000	54050000	0.820248	chr1	26950000	27000000	-1.11837
chr1	54250000	54300000	0.719335	chr1	27200000	27250000	-0.615875		chr1	54050000	54100000	0.823095	chr1	27000000	27050000	-1.14549
chr1	54300000	54350000	0.414437	chr1	27250000	27300000	-0.896102		chr1	54100000	54150000	0.872127	chr1	27050000	27100000	-1.14639
chr1	54350000	54400000	0.153808	chr1	27300000	27350000	-1.14949		chr1	54150000	54200000	0.991961	chr1	27100000	27150000	-1.13925
chr1	54400000	54450000	0.467561	chr1	27350000	27400000	-1.19819		chr1	54200000	54250000	1.11904	chr1	27150000	27200000	-1.11716
chr1	54450000	54500000	0.666014	chr1	27400000	27450000	-1.25212		chr1	54250000	54300000	0.98203	chr1	27200000	27250000	-1.08292
chr1	54500000	54550000	0.359689	chr1	27450000	27500000	-1.19671		chr1	54300000	54350000	0.779539	chr1	27250000	27300000	-1.11845
chr1	54550000	54600000	0.219161	chr1	27500000	27550000	-1.2273		chr1	54350000	54400000	0.737482	chr1	27300000	27350000	-1.12077
chr1	54600000	54650000	0.303183	chr1	27550000	27600000	-1.23186		chr1	54400000	54450000	0.734029	chr1	27350000	27400000	-1.11323
chr1	54650000	54700000	0.387198	chr1	27600000	27650000	-1.14218		chr1	54450000	54500000	0.905021	chr1	27400000	27450000	-1.1339
chr1	54700000	54750000	0.508256	chr1	27650000	27700000	-1.272		chr1	54500000	54550000	0.889335	chr1	27450000	27500000	-1.14509
chr1	54750000	54800000	0.572145	chr1	27700000	27750000	-1.16428		chr1	54550000	54600000	0.807768	chr1	27500000	27550000	-1.10732
chr1	54800000	54850000	0.677821	chr1	27750000	27800000	-1.02034		chr1	54600000	54650000	0.939149	chr1	27550000	27600000	-1.09815
chr1	54850000	54900000	1.03171	chr1	27800000	27850000	-1.17853		chr1	54650000	54700000	1.01043	chr1	27600000	27650000	-1.07904
chr1	54900000	54950000	1.28001	chr1	27850000	27900000	-1.30726		chr1	54700000	54750000	1.10013	chr1	27650000	27700000	-1.10006
chr1	54950000	55000000	1.12809	chr1	27900000	27950000	-1.22516		chr1	54750000	54800000	1.20256	chr1	27700000	27750000	-1.15049
chr1	55000000	55050000	1.09885	chr1	27950000	28000000	-1.33221		chr1	54800000	54850000	1.2121	chr1	27750000	27800000	-1.08175
chr1	55050000	55100000	1.35982	chr1	28000000	28050000	-1.37294		chr1	54850000	54900000	1.24997	chr1	27800000	27850000	-1.02192
chr1	55100000	55150000	1.58557	chr1	28050000	28100000	-1.33912		chr1	54900000	54950000	1.23281	chr1	27850000	27900000	-1.06448
chr1	55150000	55200000	1.56772	chr1	28100000	28150000	-1.26775		chr1	54950000	55000000	1.24715	chr1	27900000	27950000	-1.05764
chr1	55200000	55250000	1.43298	chr1	28150000	28200000	-1.22815		chr1	55000000	55050000	1.33648	chr1	27950000	28000000	-1.07854
chr1	55250000	55300000	1.17011	chr1	28200000	28250000	-1.22516		chr1	55050000	55100000	1.43219	chr1	28000000	28050000	-1.17955
chr1	55300000	55350000	0.661968	chr1	28250000	28300000	-1.20076		chr1	55100000	55150000	1.45465	chr1	28050000	28100000	-1.14902
chr1	55350000	55400000	0.14772	chr1	28300000	28350000	-1.20855		chr1	55150000	55200000	1.35311	chr1	28100000	28150000	-1.10119
chr1	55400000	55450000	0.162501	chr1	28350000	28400000	-1.23934		chr1	55200000	55250000	1.27459	chr1	28150000	28200000	-1.12368
chr1	55450000	55500000	0.518914	chr1	28400000	28450000	-1.24674		chr1	55250000	55300000	1.02632	chr1	28200000	28250000	-1.1075
chr1	55500000	55550000	0.499807	chr1	28450000	28500000	-1.24247		chr1	55300000	55350000	0.462557	chr1	28250000	28300000	-1.07378
chr1	55550000	55600000	0.263499	chr1	28500000	28550000	-1.24602		chr1	55350000	55400000	0.140441	chr1	28300000	28350000	-1.03057
chr1	55600000	55650000	0.154821	chr1	28550000	28600000	-1.24448		chr1	55400000	55450000	0.392091	chr1	28350000	28400000	-1.03034
chr1	55650000	55700000	0.0677116	chr1	28600000	28650000	-1.17247		chr1	55450000	55500000	0.59569	chr1	28400000	28450000	-1.08806
chr1	55700000	55750000	0.127474	chr1	28650000	28700000	-1.12907		chr1	55500000	55550000	0.562185	chr1	28450000	28500000	-1.02784
chr1	55750000	55800000	0.308879	chr1	28700000	28750000	-1.07301		chr1	55550000	55600000	0.573808	chr1	28500000	28550000	-1.0962
chr1	55800000	55850000	0.181343	chr1	28750000	28800000	-1.10682		chr1	55600000	55650000	0.534561	chr1	28550000	28600000	-1.07386
chr1	55850000	55900000	0.188419	chr1	28800000	28850000	-1.06806		chr1	55650000	55700000	0.443155	chr1	28600000	28650000	-1.03508
chr1	55900000	55950000	0.397092	chr1	28850000	28900000	-1.02597		chr1	55700000	55750000	0.44085	chr1	28650000	28700000	-0.976369
chr1	55950000	56000000	0.145487	chr1	28900000	28950000	-1.03865		chr1	55750000	55800000	0.425247	chr1	28700000	28750000	-1.00633
chr1	56650000	56700000	0.00743085	chr1	28950000	29000000	-1.06484		chr1	55800000	55850000	0.281335	chr1	28750000	28800000	-1.00419
chr1	56900000	56950000	0.074061	chr1	29000000	29050000	-1.05382		chr1	55850000	55900000	0.137083	chr1	28800000	28850000	-1.04415
chr1	56950000	57000000	0.258067	chr1	29050000	29100000	-1.08194		chr1	55900000	55950000	0.1355	chr1	28850000	28900000	-0.965792
chr1	57000000	57050000	0.519628	chr1	29100000	29150000	-1.18086		chr1	56700000	56750000	0.0606183	chr1	28900000	28950000	-0.88687
chr1	57050000	57100000	0.223113	chr1	29150000	29200000	-1.24318		chr1	56750000	56800000	0.0300944	chr1	28950000	29000000	-0.960155
chr1	57350000	57400000	0.11458	chr1	29200000	29250000	-1.22432		chr1	56850000	56900000	0.036622	chr1	29000000	29050000	-1.01377
chr1	57400000	57450000	0.645013	chr1	29250000	29300000	-1.18207		chr1	56900000	56950000	0.115914	chr1	29050000	29100000	-1.03977
chr1	57450000	57500000	0.882365	chr1	29300000	29350000	-1.34087		chr1	56950000	57000000	0.16858	chr1	29100000	29150000	-1.04955
chr1	57500000	57550000	0.455052	chr1	29350000	29400000	-1.34586		chr1	57000000	57050000	0.213505	chr1	29150000	29200000	-1.09898
chr1	57550000	57600000	0.130234	chr1	29400000	29450000	-1.25321		chr1	57050000	57100000	0.159476	chr1	29200000	29250000	-1.07272
chr1	57600000	57650000	0.0958298	chr1	29450000	29500000	-1.23227		chr1	57100000	57150000	0.0714613	chr1	29250000	29300000	-1.04401
chr1	57800000	57850000	0.337563	chr1	29500000	29550000	-1.24951		chr1	57400000	57450000	0.195078	chr1	29300000	29350000	-1.09304
chr1	57850000	57900000	0.479801	chr1	29550000	29600000	-1.30068		chr1	57450000	57500000	0.237331	chr1	29350000	29400000	-1.07247
chr1	57900000	57950000	0.229588	chr1	29600000	29650000	-1.3144		chr1	58000000	58050000	0.42095	chr1	29400000	29450000	-1.08318
chr1	57950000	58000000	0.236843	chr1	29650000	29700000	-1.28511		chr1	58050000	58100000	0.785624	chr1	29450000	29500000	-1.06977
chr1	58000000	58050000	0.836072	chr1	29700000	29750000	-1.30102		chr1	58100000	58150000	0.704926	chr1	29500000	29550000	-1.10961
chr1	58050000	58100000	1.25727	chr1	29750000	29800000	-1.27832		chr1	58150000	58200000	0.634308	chr1	29550000	29600000	-1.10079
chr1	58100000	58150000	0.959621	chr1	29800000	29850000	-1.18296		chr1	58200000	58250000	0.524242	chr1	29600000	29650000	-1.13323
chr1	58150000	58200000	0.564885	chr1	29850000	29900000	-1.18821		chr1	58250000	58300000	0.581681	chr1	29650000	29700000	-1.13281
chr1	58200000	58250000	0.384622	chr1	29900000	29950000	-1.24635		chr1	58300000	58350000	0.823905	chr1	29700000	29750000	-1.1096
chr1	58250000	58300000	0.588422	chr1	29950000	30000000	-1.15949		chr1	58350000	58400000	0.966709	chr1	29750000	29800000	-1.08153
chr1	58300000	58350000	0.91966	chr1	30000000	30050000	-1.08036		chr1	58400000	58450000	1.2922	chr1	29800000	29850000	-1.10851
chr1	58350000	58400000	1.08749	chr1	30050000	30100000	-1.06963		chr1	58450000	58500000	1.53127	chr1	29850000	29900000	-1.12023
chr1	58400000	58450000	1.36136	chr1	30100000	30150000	-1.15349		chr1	58500000	58550000	1.52209	chr1	29900000	29950000	-1.13218
chr1	58450000	58500000	1.63581	chr1	30150000	30200000	-1.19873		chr1	58550000	58600000	1.48658	chr1	29950000	30000000	-1.12122
chr1	58500000	58550000	1.7815	chr1	30200000	30250000	-1.17545		chr1	58600000	58650000	1.51468	chr1	30000000	30050000	-1.07241
chr1	58550000	58600000	1.77085	chr1	30250000	30300000	-1.19749		chr1	58650000	58700000	1.50818	chr1	30050000	30100000	-1.07609
chr1	58600000	58650000	1.7484	chr1	30300000	30350000	-1.16394		chr1	58700000	58750000	1.50183	chr1	30100000	30150000	-1.14422
chr1	58650000	58700000	1.72769	chr1	30350000	30400000	-1.12148		chr1	58750000	58800000	1.58813	chr1	30150000	30200000	-1.1482
chr1	58700000	58750000	1.77006	chr1	30400000	30450000	-1.25431		chr1	58800000	58850000	1.5535	chr1	30200000	30250000	-1.14589
chr1	58750000	58800000	1.7824	chr1	30450000	30500000	-1.29035		chr1	58850000	58900000	1.51066	chr1	30250000	30300000	-1.11367
chr1	58800000	58850000	1.67695	chr1	30500000	30550000	-1.31076		chr1	58900000	58950000	1.56358	chr1	30300000	30350000	-1.09498
chr1	58850000	58900000	1.51974	chr1	30550000	30600000	-1.26529		chr1	58950000	59000000	1.52609	chr1	30350000	30400000	-1.13912
chr1	58900000	58950000	1.53307	chr1	30600000	30650000	-1.16368		chr1	59000000	59050000	1.49828	chr1	30400000	30450000	-1.11881
chr1	58950000	59000000	1.63571	chr1	30650000	30700000	-1.15404		chr1	59050000	59100000	1.49094	chr1	30450000	30500000	-1.11788
chr1	59000000	59050000	1.64767	chr1	30700000	30750000	-1.16428		chr1	59100000	59150000	1.52281	chr1	30500000	30550000	-1.10668
chr1	59050000	59100000	1.71729	chr1	30750000	30800000	-0.898281		chr1	59150000	59200000	1.52333	chr1	30550000	30600000	-1.08033
chr1	59100000	59150000	1.66768	chr1	30800000	30850000	-0.422485		chr1	59200000	59250000	1.6254	chr1	30600000	30650000	-1.11607
chr1	59150000	59200000	1.67799	chr1	31250000	31300000	-0.166806		chr1	59250000	59300000	1.70443	chr1	30650000	30700000	-1.0562
chr1	59200000	59250000	1.73886	chr1	31300000	31350000	-0.485667		chr1	59300000	59350000	1.61882	chr1	30700000	30750000	-1.03645
chr1	59250000	59300000	1.75776	chr1	31350000	31400000	-0.662583		chr1	59350000	59400000	1.62093	chr1	30750000	30800000	-0.822629
chr1	59300000	59350000	1.69179	chr1	31400000	31450000	-0.847793		chr1	59400000	59450000	1.62034	chr1	30800000	30850000	-0.462529
chr1	59350000	59400000	1.69796	chr1	31450000	31500000	-0.96794		chr1	59450000	59500000	1.60727	chr1	30850000	30900000	-0.117374
chr1	59400000	59450000	1.74256	chr1	31500000	31550000	-1.05344		chr1	59500000	59550000	1.64491	chr1	31000000	31050000	-0.0332852
chr1	59450000	59500000	1.81944	chr1	31550000	31600000	-1.03784		chr1	59550000	59600000	1.63905	chr1	31050000	31100000	-0.304276
chr1	59500000	59550000	1.73458	chr1	31600000	31650000	-1.05829		chr1	59600000	59650000	1.59729	chr1	31100000	31150000	-0.226502
chr1	59550000	59600000	1.63775	chr1	31650000	31700000	-1.1026		chr1	59650000	59700000	1.55826	chr1	31150000	31200000	-0.127094
chr1	59600000	59650000	1.60443	chr1	31700000	31750000	-1.08924		chr1	59700000	59750000	1.6248	chr1	31200000	31250000	-0.406281
chr1	59650000	59700000	1.73624	chr1	31750000	31800000	-1.08784		chr1	59750000	59800000	1.66593	chr1	31250000	31300000	-0.751332
chr1	59700000	59750000	1.9215	chr1	31800000	31850000	-1.04894		chr1	59800000	59850000	1.64022	chr1	31300000	31350000	-0.955583
chr1	59750000	59800000	1.99851	chr1	31850000	31900000	-1.05738		chr1	59850000	59900000	1.55142	chr1	31350000	31400000	-1.00003
chr1	59800000	59850000	1.74014	chr1	31900000	31950000	-1.01108		chr1	59900000	59950000	1.54435	chr1	31400000	31450000	-1.0146
chr1	59850000	59900000	1.58998	chr1	31950000	32000000	-1.01049		chr1	59950000	60000000	1.6023	chr1	31450000	31500000	-1.03271
chr1	59900000	59950000	1.64522	chr1	32000000	32050000	-1.0133		chr1	60000000	60050000	1.62959	chr1	31500000	31550000	-1.02034
chr1	59950000	60000000	1.66841	chr1	32050000	32100000	-0.967758		chr1	60050000	60100000	1.58188	chr1	31550000	31600000	-0.972915
chr1	60000000	60050000	1.60147	chr1	32100000	32150000	-0.784922		chr1	60100000	60150000	1.56199	chr1	31600000	31650000	-1.06352
chr1	60050000	60100000	1.44406	chr1	32150000	32200000	-0.672982		chr1	60150000	60200000	1.53603	chr1	31650000	31700000	-1.09253
chr1	60100000	60150000	1.54373	chr1	32200000	32250000	-0.810831		chr1	60200000	60250000	1.56539	chr1	31700000	31750000	-1.1002
chr1	60150000	60200000	1.7004	chr1	32250000	32300000	-0.982374		chr1	60250000	60300000	1.53031	chr1	31750000	31800000	-1.08006
chr1	60200000	60250000	1.76649	chr1	32300000	32350000	-1.08257		chr1	60300000	60350000	1.53067	chr1	31800000	31850000	-1.12278
chr1	60250000	60300000	1.65229	chr1	32350000	32400000	-1.06047		chr1	60350000	60400000	1.48315	chr1	31850000	31900000	-1.11977
chr1	60300000	60350000	1.43403	chr1	32400000	32450000	-1.13223		chr1	60400000	60450000	1.494	chr1	31900000	31950000	-1.07965
chr1	60350000	60400000	1.51266	chr1	32450000	32500000	-1.0515		chr1	60450000	60500000	1.50915	chr1	31950000	32000000	-1.09374
chr1	60400000	60450000	1.38031	chr1	32500000	32550000	-1.08243		chr1	60500000	60550000	1.47726	chr1	32000000	32050000	-1.06437
chr1	60450000	60500000	1.304	chr1	32550000	32600000	-1.08141		chr1	60550000	60600000	1.46671	chr1	32050000	32100000	-1.03719
chr1	60500000	60550000	1.24685	chr1	32600000	32650000	-0.977363		chr1	60600000	60650000	1.43141	chr1	32100000	32150000	-0.988708
chr1	60550000	60600000	1.32918	chr1	32650000	32700000	-0.89032		chr1	60650000	60700000	1.36083	chr1	32150000	32200000	-0.862071
chr1	60600000	60650000	1.15519	chr1	32700000	32750000	-0.909431		chr1	60700000	60750000	1.3192	chr1	32200000	32250000	-0.937665
chr1	60650000	60700000	0.788915	chr1	32750000	32800000	-1.04713		chr1	60750000	60800000	1.30556	chr1	32250000	32300000	-1.04219
chr1	60700000	60750000	0.583591	chr1	32800000	32850000	-1.15433		chr1	60800000	60850000	1.35323	chr1	32300000	32350000	-1.07115
chr1	60750000	60800000	0.50538	chr1	32850000	32900000	-1.13466		chr1	60850000	60900000	1.47711	chr1	32350000	32400000	-1.14004
chr1	60800000	60850000	0.608952	chr1	32900000	32950000	-0.906476		chr1	60900000	60950000	1.46854	chr1	32400000	32450000	-1.09595
chr1	60850000	60900000	0.842896	chr1	32950000	33000000	-0.804325		chr1	60950000	61000000	1.27863	chr1	32450000	32500000	-1.05771
chr1	60900000	60950000	0.940811	chr1	33000000	33050000	-0.920693		chr1	61000000	61050000	1.12018	chr1	32500000	32550000	-1.08916
chr1	60950000	61000000	0.89877	chr1	33050000	33100000	-0.891123		chr1	61050000	61100000	0.92816	chr1	32550000	32600000	-1.07468
chr1	61000000	61050000	0.739335	chr1	33100000	33150000	-1.00656		chr1	61100000	61150000	0.769045	chr1	32600000	32650000	-1.09
chr1	61050000	61100000	0.466823	chr1	33150000	33200000	-0.943718		chr1	61150000	61200000	0.665233	chr1	32650000	32700000	-1.0383
chr1	61100000	61150000	0.219732	chr1	33200000	33250000	-0.865895		chr1	61200000	61250000	0.643899	chr1	32700000	32750000	-1.04403
chr1	61150000	61200000	0.180451	chr1	33250000	33300000	-0.992825		chr1	61250000	61300000	0.575416	chr1	32750000	32800000	-1.10658
chr1	61200000	61250000	0.235715	chr1	33300000	33350000	-0.902847		chr1	61300000	61350000	0.462975	chr1	32800000	32850000	-1.14267
chr1	61250000	61300000	0.0607188	chr1	33350000	33400000	-0.840032		chr1	61350000	61400000	0.479283	chr1	32850000	32900000	-1.13694
chr1	61300000	61350000	0.0465091	chr1	33400000	33450000	-0.847029		chr1	61400000	61450000	0.540457	chr1	32900000	32950000	-1.11377
chr1	61350000	61400000	0.0822301	chr1	33450000	33500000	-0.625184		chr1	61450000	61500000	0.58956	chr1	32950000	33000000	-1.10209
chr1	61400000	61450000	0.00840241	chr1	33500000	33550000	-0.368722		chr1	61500000	61550000	0.513693	chr1	33000000	33050000	-1.08987
chr1	61450000	61500000	0.117299	chr1	33550000	33600000	-0.134554		chr1	61550000	61600000	0.553299	chr1	33050000	33100000	-1.05282
chr1	61500000	61550000	0.119212	chr1	41050000	41100000	-0.0110054		chr1	61600000	61650000	0.642919	chr1	33100000	33150000	-0.97189
chr1	61600000	61650000	0.0406169	chr1	41100000	41150000	-0.190871		chr1	61650000	61700000	0.586812	chr1	33150000	33200000	-1.01446
chr1	61650000	61700000	0.0732835	chr1	41150000	41200000	-0.0424883		chr1	61700000	61750000	0.492077	chr1	33200000	33250000	-1.03376
chr1	61700000	61750000	0.0473686	chr1	41300000	41350000	-0.241144		chr1	61750000	61800000	0.518478	chr1	33250000	33300000	-0.954388
chr1	61750000	61800000	0.0891716	chr1	41350000	41400000	-0.61543		chr1	61800000	61850000	0.62575	chr1	33300000	33350000	-0.894243
chr1	61800000	61850000	0.0355691	chr1	41400000	41450000	-0.735776		chr1	61850000	61900000	0.610936	chr1	33350000	33400000	-0.817837
chr1	61850000	61900000	0.00636545	chr1	41450000	41500000	-0.756933		chr1	61900000	61950000	0.475048	chr1	33400000	33450000	-0.694648
chr1	61900000	61950000	0.0401478	chr1	41500000	41550000	-0.797488		chr1	61950000	62000000	0.473177	chr1	33450000	33500000	-0.564637
chr1	61950000	62000000	0.277308	chr1	41550000	41600000	-0.7891		chr1	62000000	62050000	0.531623	chr1	33500000	33550000	-0.215066
chr1	62000000	62050000	0.268311	chr1	41600000	41650000	-0.785277		chr1	62050000	62100000	0.600321	chr1	35000000	35050000	-0.391617
chr1	62050000	62100000	0.245339	chr1	41650000	41700000	-0.736731		chr1	62100000	62150000	0.660961	chr1	35050000	35100000	-0.496791
chr1	62100000	62150000	0.45641	chr1	41700000	41750000	-0.859598		chr1	62150000	62200000	0.712587	chr1	35100000	35150000	-0.500853
chr1	62150000	62200000	0.290354	chr1	41750000	41800000	-0.991518		chr1	62200000	62250000	0.74114	chr1	35150000	35200000	-0.526578
chr1	62200000	62250000	0.259844	chr1	41800000	41850000	-0.911765		chr1	62250000	62300000	0.782154	chr1	35200000	35250000	-0.555792
chr1	62250000	62300000	0.63265	chr1	41850000	41900000	-0.956082		chr1	62300000	62350000	0.824696	chr1	35250000	35300000	-0.500428
chr1	62300000	62350000	0.646481	chr1	41900000	41950000	-1.04804		chr1	62350000	62400000	0.831527	chr1	35300000	35350000	-0.453318
chr1	62350000	62400000	0.500353	chr1	41950000	42000000	-1.05893		chr1	62400000	62450000	1.00076	chr1	35350000	35400000	-0.453218
chr1	62400000	62450000	0.630186	chr1	42000000	42050000	-1.04374		chr1	62450000	62500000	1.19657	chr1	35400000	35450000	-0.463009
chr1	62450000	62500000	0.57189	chr1	42050000	42100000	-0.949825		chr1	62500000	62550000	1.09736	chr1	35450000	35500000	-0.440348
chr1	62500000	62550000	0.433747	chr1	42100000	42150000	-0.862521		chr1	62550000	62600000	1.05976	chr1	35500000	35550000	-0.453366
chr1	62550000	62600000	0.467606	chr1	42150000	42200000	-0.757071		chr1	62600000	62650000	0.989031	chr1	35550000	35600000	-0.370069
chr1	62600000	62650000	0.470124	chr1	42200000	42250000	-0.87067		chr1	62650000	62700000	1.04249	chr1	35600000	35650000	-0.33467
chr1	62650000	62700000	0.473853	chr1	42250000	42300000	-0.930029		chr1	62700000	62750000	1.21012	chr1	35650000	35700000	-0.296486
chr1	62700000	62750000	0.973081	chr1	42300000	42350000	-0.821489		chr1	62750000	62800000	1.35926	chr1	35700000	35750000	-0.164671
chr1	62750000	62800000	1.3465	chr1	42350000	42400000	-0.877108		chr1	62800000	62850000	1.2747	chr1	41050000	41100000	-0.0244339
chr1	62800000	62850000	1.09144	chr1	42400000	42450000	-1.00642		chr1	62850000	62900000	1.01102	chr1	41100000	41150000	-0.0371352
chr1	62850000	62900000	0.691479	chr1	42450000	42500000	-0.891232		chr1	62900000	62950000	0.779068	chr1	41250000	41300000	-0.219186
chr1	62900000	62950000	0.686017	chr1	42500000	42550000	-0.818654		chr1	62950000	63000000	0.735294	chr1	41300000	41350000	-0.272028
chr1	62950000	63000000	0.651116	chr1	42550000	42600000	-0.722796		chr1	63000000	63050000	0.783924	chr1	41350000	41400000	-0.363449
chr1	63000000	63050000	0.412933	chr1	42600000	42650000	-0.793707		chr1	63050000	63100000	0.916877	chr1	41400000	41450000	-0.422777
chr1	63050000	63100000	0.437302	chr1	42650000	42700000	-0.806502		chr1	63100000	63150000	1.19978	chr1	41450000	41500000	-0.548359
chr1	63100000	63150000	1.08241	chr1	42700000	42750000	-0.45992		chr1	63150000	63200000	1.31826	chr1	41500000	41550000	-0.68941
chr1	63150000	63200000	1.61294	chr1	42750000	42800000	-0.167906		chr1	63200000	63250000	1.16263	chr1	41550000	41600000	-0.777149
chr1	63200000	63250000	1.41185	chr1	42800000	42850000	-0.155586		chr1	63250000	63300000	0.869074	chr1	41600000	41650000	-0.770074
chr1	63250000	63300000	0.81658	chr1	43000000	43050000	-0.057453		chr1	63300000	63350000	0.549524	chr1	41650000	41700000	-0.819738
chr1	63300000	63350000	0.27516	chr1	44250000	44300000	-0.540825		chr1	63350000	63400000	0.31072	chr1	41700000	41750000	-0.907789
chr1	63350000	63400000	0.14837	chr1	44300000	44350000	-1.06138		chr1	63400000	63450000	0.167731	chr1	41750000	41800000	-0.816932
chr1	63400000	63450000	0.210688	chr1	44350000	44400000	-1.21945		chr1	63450000	63500000	0.240382	chr1	41800000	41850000	-0.809919
chr1	63450000	63500000	0.291006	chr1	44400000	44450000	-1.20829		chr1	63500000	63550000	0.328761	chr1	41850000	41900000	-0.885945
chr1	63500000	63550000	0.243299	chr1	44450000	44500000	-1.16163		chr1	63550000	63600000	0.419121	chr1	41900000	41950000	-0.869477
chr1	63550000	63600000	0.0859369	chr1	44500000	44550000	-1.1528		chr1	63600000	63650000	0.538269	chr1	41950000	42000000	-0.920886
chr1	63600000	63650000	0.25716	chr1	44550000	44600000	-0.938126		chr1	63650000	63700000	0.822914	chr1	42000000	42050000	-0.917912
chr1	63650000	63700000	0.632522	chr1	44600000	44650000	-0.756898		chr1	63700000	63750000	1.16189	chr1	42050000	42100000	-0.972263
chr1	63700000	63750000	0.754812	chr1	44650000	44700000	-0.683457		chr1	63750000	63800000	1.3242	chr1	42100000	42150000	-1.00101
chr1	63750000	63800000	0.773361	chr1	44700000	44750000	-0.769339		chr1	63800000	63850000	1.24885	chr1	42150000	42200000	-0.968293
chr1	63800000	63850000	0.765317	chr1	44750000	44800000	-0.756377		chr1	63850000	63900000	1.06335	chr1	42200000	42250000	-0.946989
chr1	63850000	63900000	0.621228	chr1	44800000	44850000	-0.561472		chr1	63900000	63950000	1.13634	chr1	42250000	42300000	-0.937624
chr1	63900000	63950000	0.676314	chr1	44850000	44900000	-0.541737		chr1	63950000	64000000	1.26188	chr1	42300000	42350000	-0.919508
chr1	63950000	64000000	0.793929	chr1	44900000	44950000	-0.642362		chr1	64000000	64050000	1.3013	chr1	42350000	42400000	-0.937413
chr1	64000000	64050000	0.854147	chr1	44950000	45000000	-0.84786		chr1	64050000	64100000	1.38194	chr1	42400000	42450000	-0.95929
chr1	64050000	64100000	0.848246	chr1	45000000	45050000	-0.938361		chr1	64100000	64150000	1.42596	chr1	42450000	42500000	-0.930077
chr1	64100000	64150000	1.02355	chr1	45050000	45100000	-0.654824		chr1	64150000	64200000	1.37448	chr1	42500000	42550000	-0.952478
chr1	64150000	64200000	1.18961	chr1	45100000	45150000	-0.610177		chr1	64200000	64250000	1.33261	chr1	42550000	42600000	-0.956508
chr1	64200000	64250000	1.14114	chr1	45150000	45200000	-0.83787		chr1	64250000	64300000	1.38048	chr1	42600000	42650000	-0.942057
chr1	64250000	64300000	1.1077	chr1	45200000	45250000	-0.793063		chr1	64300000	64350000	1.42344	chr1	42650000	42700000	-0.836584
chr1	64300000	64350000	1.13561	chr1	45250000	45300000	-0.713113		chr1	64350000	64400000	1.42667	chr1	42700000	42750000	-0.609237
chr1	64350000	64400000	1.14891	chr1	45300000	45350000	-0.340449		chr1	64400000	64450000	1.38919	chr1	42750000	42800000	-0.462463
chr1	64400000	64450000	0.824772	chr1	45950000	46000000	-0.257768		chr1	64450000	64500000	1.2839	chr1	42800000	42850000	-0.452111
chr1	64450000	64500000	0.766501	chr1	46000000	46050000	-0.680406		chr1	64500000	64550000	1.14479	chr1	42850000	42900000	-0.152968
chr1	64500000	64550000	0.997449	chr1	46050000	46100000	-1.01497		chr1	64550000	64600000	1.28434	chr1	44250000	44300000	-0.447469
chr1	64550000	64600000	1.27653	chr1	46100000	46150000	-1.04568		chr1	64600000	64650000	1.48873	chr1	44300000	44350000	-0.788009
chr1	64600000	64650000	1.53072	chr1	46150000	46200000	-1.02888		chr1	64650000	64700000	1.4679	chr1	44350000	44400000	-0.842629
chr1	64650000	64700000	1.30941	chr1	46200000	46250000	-1.06058		chr1	64700000	64750000	1.44348	chr1	44400000	44450000	-0.754669
chr1	64700000	64750000	1.35359	chr1	46250000	46300000	-1.05209		chr1	64750000	64800000	1.41618	chr1	44450000	44500000	-0.705835
chr1	64750000	64800000	1.50911	chr1	46300000	46350000	-1.12223		chr1	64800000	64850000	1.43028	chr1	44500000	44550000	-0.608193
chr1	64800000	64850000	1.27695	chr1	46350000	46400000	-1.1034		chr1	64850000	64900000	1.38365	chr1	44550000	44600000	-0.57042
chr1	64850000	64900000	1.1698	chr1	46400000	46450000	-0.97578		chr1	64900000	64950000	1.34313	chr1	44600000	44650000	-0.531377
chr1	64900000	64950000	1.136	chr1	46450000	46500000	-0.904173		chr1	64950000	65000000	1.42713	chr1	44650000	44700000	-0.445155
chr1	64950000	65000000	1.09563	chr1	46500000	46550000	-1.12103		chr1	65000000	65050000	1.38761	chr1	44700000	44750000	-0.413387
chr1	65000000	65050000	1.09757	chr1	46550000	46600000	-1.30731		chr1	65050000	65100000	1.28358	chr1	44750000	44800000	-0.194748
chr1	65050000	65100000	1.06371	chr1	46600000	46650000	-1.31644		chr1	65100000	65150000	1.20914	chr1	45750000	45800000	-0.00612273
chr1	65100000	65150000	1.20184	chr1	46650000	46700000	-1.27916		chr1	65150000	65200000	1.12643	chr1	45950000	46000000	-0.334001
chr1	65150000	65200000	1.24784	chr1	46700000	46750000	-1.22628		chr1	65200000	65250000	1.06274	chr1	46000000	46050000	-0.632403
chr1	65200000	65250000	1.08758	chr1	46750000	46800000	-1.18604		chr1	65250000	65300000	0.85152	chr1	46050000	46100000	-0.749362
chr1	65250000	65300000	0.635547	chr1	46800000	46850000	-0.91116		chr1	65300000	65350000	0.431434	chr1	46100000	46150000	-0.794941
chr1	65300000	65350000	0.0700977	chr1	46850000	46900000	-0.45868		chr1	65350000	65400000	0.190758	chr1	46150000	46200000	-0.988856
chr1	66700000	66750000	0.296373	chr1	46900000	46950000	-0.394422		chr1	65400000	65450000	0.134532	chr1	46200000	46250000	-1.09279
chr1	66750000	66800000	0.538354	chr1	46950000	47000000	-0.743395		chr1	65850000	65900000	0.0107295	chr1	46250000	46300000	-1.06906
chr1	66800000	66850000	0.561578	chr1	47000000	47050000	-0.961134		chr1	66700000	66750000	0.110637	chr1	46300000	46350000	-1.05926
chr1	66850000	66900000	0.763329	chr1	47050000	47100000	-1.09059		chr1	66750000	66800000	0.447136	chr1	46350000	46400000	-0.965042
chr1	66900000	66950000	0.302263	chr1	47100000	47150000	-0.999099		chr1	66800000	66850000	0.634461	chr1	46400000	46450000	-0.829558
chr1	67050000	67100000	0.113556	chr1	47150000	47200000	-1.03874		chr1	66850000	66900000	0.662694	chr1	46450000	46500000	-0.800785
chr1	69750000	69800000	0.0358742	chr1	47200000	47250000	-1.22539		chr1	66900000	66950000	0.272877	chr1	46500000	46550000	-0.963286
chr1	70950000	71000000	0.267631	chr1	47250000	47300000	-1.23639		chr1	69250000	69300000	0.193364	chr1	46550000	46600000	-1.05757
chr1	71000000	71050000	0.310333	chr1	47300000	47350000	-1.27535		chr1	69300000	69350000	0.265464	chr1	46600000	46650000	-1.06131
chr1	71050000	71100000	0.333752	chr1	47350000	47400000	-1.32974		chr1	69350000	69400000	0.276722	chr1	46650000	46700000	-1.08373
chr1	71100000	71150000	0.395132	chr1	47400000	47450000	-1.29477		chr1	69400000	69450000	0.278556	chr1	46700000	46750000	-1.07578
chr1	71150000	71200000	0.0082161	chr1	47450000	47500000	-1.33623		chr1	69450000	69500000	0.229913	chr1	46750000	46800000	-1.05743
chr1	71400000	71450000	0.209689	chr1	47500000	47550000	-1.31589		chr1	69500000	69550000	0.144617	chr1	46800000	46850000	-0.924266
chr1	71450000	71500000	0.375578	chr1	47550000	47600000	-1.3263		chr1	69650000	69700000	0.0101539	chr1	46850000	46900000	-0.697681
chr1	71500000	71550000	0.337585	chr1	47600000	47650000	-1.36414		chr1	69700000	69750000	0.107724	chr1	46900000	46950000	-0.568816
chr1	71550000	71600000	0.506625	chr1	47650000	47700000	-1.19744		chr1	69750000	69800000	0.169016	chr1	46950000	47000000	-0.771384
chr1	71600000	71650000	0.693341	chr1	47700000	47750000	-1.26224		chr1	69800000	69850000	0.0707188	chr1	47000000	47050000	-0.991105
chr1	71650000	71700000	0.788522	chr1	47750000	47800000	-1.36337		chr1	70100000	70150000	0.0829585	chr1	47050000	47100000	-1.11808
chr1	71700000	71750000	0.568211	chr1	47800000	47850000	-1.40379		chr1	70150000	70200000	0.130213	chr1	47100000	47150000	-1.13091
chr1	71750000	71800000	0.428314	chr1	47850000	47900000	-1.38477		chr1	70200000	70250000	0.0544502	chr1	47150000	47200000	-1.09129
chr1	71800000	71850000	0.426201	chr1	47900000	47950000	-1.37833		chr1	70250000	70300000	0.197131	chr1	47200000	47250000	-1.13931
chr1	71850000	71900000	0.47209	chr1	47950000	48000000	-1.32497		chr1	70300000	70350000	0.17323	chr1	47250000	47300000	-1.16911
chr1	71900000	71950000	0.581712	chr1	48000000	48050000	-1.32024		chr1	70600000	70650000	0.0137839	chr1	47300000	47350000	-1.17624
chr1	71950000	72000000	0.434283	chr1	48050000	48100000	-1.36221		chr1	70650000	70700000	0.149648	chr1	47350000	47400000	-1.18301
chr1	72000000	72050000	0.19588	chr1	48100000	48150000	-1.34663		chr1	70700000	70750000	0.123369	chr1	47400000	47450000	-1.18493
chr1	72050000	72100000	0.291049	chr1	48150000	48200000	-1.27696		chr1	70750000	70800000	0.130305	chr1	47450000	47500000	-1.1885
chr1	72100000	72150000	0.4242	chr1	48200000	48250000	-1.31209		chr1	70800000	70850000	0.24799	chr1	47500000	47550000	-1.1492
chr1	72150000	72200000	0.618772	chr1	48250000	48300000	-1.20645		chr1	70850000	70900000	0.370463	chr1	47550000	47600000	-1.17992
chr1	72200000	72250000	1.24855	chr1	48300000	48350000	-1.2033		chr1	70900000	70950000	0.531157	chr1	47600000	47650000	-1.21852
chr1	72250000	72300000	1.48351	chr1	48350000	48400000	-1.34005		chr1	70950000	71000000	0.635695	chr1	47650000	47700000	-1.12267
chr1	72300000	72350000	1.39959	chr1	48400000	48450000	-1.27892		chr1	71000000	71050000	0.714066	chr1	47700000	47750000	-1.14535
chr1	72350000	72400000	1.06251	chr1	48450000	48500000	-1.31889		chr1	71050000	71100000	0.836512	chr1	47750000	47800000	-1.18641
chr1	72400000	72450000	0.699324	chr1	48500000	48550000	-1.36294		chr1	71100000	71150000	0.801413	chr1	47800000	47850000	-1.17206
chr1	72450000	72500000	0.752865	chr1	48550000	48600000	-1.36565		chr1	71150000	71200000	0.524735	chr1	47850000	47900000	-1.13786
chr1	72500000	72550000	0.833642	chr1	48600000	48650000	-1.39459		chr1	71200000	71250000	0.28645	chr1	47900000	47950000	-1.10871
chr1	72550000	72600000	0.754018	chr1	48650000	48700000	-1.35167		chr1	71250000	71300000	0.292886	chr1	47950000	48000000	-1.12472
chr1	72600000	72650000	0.984577	chr1	48700000	48750000	-1.23726		chr1	71300000	71350000	0.427022	chr1	48000000	48050000	-1.14686
chr1	72650000	72700000	1.03559	chr1	48750000	48800000	-1.30392		chr1	71350000	71400000	0.592009	chr1	48050000	48100000	-1.17289
chr1	72700000	72750000	0.977811	chr1	48800000	48850000	-1.34137		chr1	71400000	71450000	0.796094	chr1	48100000	48150000	-1.21255
chr1	72750000	72800000	1.17365	chr1	48850000	48900000	-1.26013		chr1	71450000	71500000	0.804813	chr1	48150000	48200000	-1.20389
chr1	72800000	72850000	1.14586	chr1	48900000	48950000	-1.26039		chr1	71500000	71550000	0.729581	chr1	48200000	48250000	-1.17563
chr1	72850000	72900000	1.05634	chr1	48950000	49000000	-1.28456		chr1	71550000	71600000	0.872839	chr1	48250000	48300000	-1.15242
chr1	72900000	72950000	0.87786	chr1	49000000	49050000	-1.29581		chr1	71600000	71650000	1.25716	chr1	48300000	48350000	-1.18855
chr1	72950000	73000000	0.401157	chr1	49050000	49100000	-1.27013		chr1	71650000	71700000	1.39193	chr1	48350000	48400000	-1.15998
chr1	73000000	73050000	0.0668991	chr1	49100000	49150000	-1.32174		chr1	71700000	71750000	1.40271	chr1	48400000	48450000	-1.14232
chr1	73450000	73500000	0.00572058	chr1	49150000	49200000	-1.37945		chr1	71750000	71800000	1.42217	chr1	48450000	48500000	-1.12445
chr1	73700000	73750000	0.073891	chr1	49200000	49250000	-1.39233		chr1	71800000	71850000	1.41711	chr1	48500000	48550000	-1.13583
chr1	73750000	73800000	0.109577	chr1	49250000	49300000	-1.40537		chr1	71850000	71900000	1.39	chr1	48550000	48600000	-1.11083
chr1	73800000	73850000	0.278978	chr1	49300000	49350000	-1.30166		chr1	71900000	71950000	1.38301	chr1	48600000	48650000	-1.13857
chr1	73850000	73900000	0.628516	chr1	49350000	49400000	-1.25183		chr1	71950000	72000000	1.35101	chr1	48650000	48700000	-1.19481
chr1	73900000	73950000	1.37184	chr1	49400000	49450000	-1.26095		chr1	72000000	72050000	1.31296	chr1	48700000	48750000	-1.18216
chr1	73950000	74000000	1.78328	chr1	49450000	49500000	-1.34084		chr1	72050000	72100000	1.33639	chr1	48750000	48800000	-1.1581
chr1	74000000	74050000	1.80222	chr1	49500000	49550000	-1.28833		chr1	72100000	72150000	1.31873	chr1	48800000	48850000	-1.1795
chr1	74050000	74100000	1.89422	chr1	49550000	49600000	-1.12189		chr1	72150000	72200000	1.3586	chr1	48850000	48900000	-1.21864
chr1	74100000	74150000	1.82109	chr1	49600000	49650000	-1.18356		chr1	72200000	72250000	1.46222	chr1	48900000	48950000	-1.15441
chr1	74150000	74200000	1.55985	chr1	49650000	49700000	-1.38287		chr1	72250000	72300000	1.55487	chr1	48950000	49000000	-1.12095
chr1	74200000	74250000	1.46516	chr1	49700000	49750000	-1.4115		chr1	72300000	72350000	1.57052	chr1	49000000	49050000	-1.12784
chr1	74250000	74300000	1.7954	chr1	49750000	49800000	-1.32793		chr1	72350000	72400000	1.46167	chr1	49050000	49100000	-1.1369
chr1	74300000	74350000	1.92988	chr1	49800000	49850000	-1.37201		chr1	72400000	72450000	1.36809	chr1	49100000	49150000	-1.19482
chr1	74350000	74400000	1.81162	chr1	49850000	49900000	-1.39276		chr1	72450000	72500000	1.31516	chr1	49150000	49200000	-1.16522
chr1	74400000	74450000	1.74722	chr1	49900000	49950000	-1.37506		chr1	72500000	72550000	1.30616	chr1	49200000	49250000	-1.17872
chr1	74450000	74500000	1.79608	chr1	49950000	50000000	-1.42375		chr1	72550000	72600000	1.283	chr1	49250000	49300000	-1.1855
chr1	74500000	74550000	1.74715	chr1	50000000	50050000	-1.38751		chr1	72600000	72650000	1.36766	chr1	49300000	49350000	-1.13174
chr1	74550000	74600000	1.76558	chr1	50050000	50100000	-1.30214		chr1	72650000	72700000	1.36346	chr1	49350000	49400000	-1.14533
chr1	74600000	74650000	1.84517	chr1	50100000	50150000	-1.39143		chr1	72700000	72750000	1.24528	chr1	49400000	49450000	-1.18724
chr1	74650000	74700000	1.90019	chr1	50150000	50200000	-1.47948		chr1	72750000	72800000	1.30619	chr1	49450000	49500000	-1.18233
chr1	74700000	74750000	1.72041	chr1	50200000	50250000	-1.4438		chr1	72800000	72850000	1.33423	chr1	49500000	49550000	-1.18097
chr1	74750000	74800000	1.67626	chr1	50250000	50300000	-1.4102		chr1	72850000	72900000	1.25313	chr1	49550000	49600000	-1.17302
chr1	74800000	74850000	1.71058	chr1	50300000	50350000	-1.40232		chr1	72900000	72950000	0.996927	chr1	49600000	49650000	-1.19104
chr1	74850000	74900000	1.67181	chr1	50350000	50400000	-1.40048		chr1	72950000	73000000	0.905312	chr1	49650000	49700000	-1.17894
chr1	74900000	74950000	1.70608	chr1	50400000	50450000	-1.37714		chr1	73000000	73050000	0.933783	chr1	49700000	49750000	-1.17888
chr1	74950000	75000000	1.72235	chr1	50450000	50500000	-1.34938		chr1	73050000	73100000	0.711391	chr1	49750000	49800000	-1.15647
chr1	75000000	75050000	1.66478	chr1	50500000	50550000	-1.27475		chr1	73100000	73150000	0.569268	chr1	49800000	49850000	-1.17962
chr1	75050000	75100000	1.73778	chr1	50550000	50600000	-1.19828		chr1	73150000	73200000	0.618798	chr1	49850000	49900000	-1.1872
chr1	75100000	75150000	1.91512	chr1	50600000	50650000	-1.16508		chr1	73200000	73250000	0.599001	chr1	49900000	49950000	-1.16136
chr1	75150000	75200000	1.91736	chr1	50650000	50700000	-1.11403		chr1	73250000	73300000	0.566877	chr1	49950000	50000000	-1.16287
chr1	75200000	75250000	1.87307	chr1	50700000	50750000	-1.08451		chr1	73300000	73350000	0.510936	chr1	50000000	50050000	-1.15221
chr1	75250000	75300000	1.69958	chr1	50750000	50800000	-1.11189		chr1	73350000	73400000	0.233319	chr1	50050000	50100000	-1.16147
chr1	75300000	75350000	1.54852	chr1	50800000	50850000	-1.03406		chr1	73400000	73450000	0.146674	chr1	50100000	50150000	-1.16731
chr1	75350000	75400000	1.48705	chr1	50850000	50900000	-1.00357		chr1	73450000	73500000	0.177132	chr1	50150000	50200000	-1.1411
chr1	75400000	75450000	1.55964	chr1	50900000	50950000	-0.662749		chr1	73500000	73550000	0.240462	chr1	50200000	50250000	-1.18769
chr1	75450000	75500000	1.55595	chr1	50950000	51000000	-0.0328463		chr1	73550000	73600000	0.291187	chr1	50250000	50300000	-1.17865
chr1	75500000	75550000	1.40959	chr1	51050000	51100000	-0.285497		chr1	73600000	73650000	0.228825	chr1	50300000	50350000	-1.16547
chr1	75550000	75600000	1.08354	chr1	51100000	51150000	-0.337139		chr1	73650000	73700000	0.342526	chr1	50350000	50400000	-1.18342
chr1	75600000	75650000	0.392479	chr1	51150000	51200000	-0.252154		chr1	73700000	73750000	0.494291	chr1	50400000	50450000	-1.11365
chr1	77400000	77450000	0.196701	chr1	51200000	51250000	-0.325113		chr1	73750000	73800000	0.48793	chr1	50450000	50500000	-1.0978
chr1	77450000	77500000	0.584572	chr1	51250000	51300000	-0.139991		chr1	73800000	73850000	0.613808	chr1	50500000	50550000	-1.10947
chr1	77500000	77550000	0.145575	chr1	51350000	51400000	-0.183023		chr1	73850000	73900000	0.822719	chr1	50550000	50600000	-1.09721
chr1	78150000	78200000	0.0577234	chr1	51400000	51450000	-0.427906		chr1	73900000	73950000	1.21937	chr1	50600000	50650000	-1.03189
chr1	78200000	78250000	0.180568	chr1	51450000	51500000	-0.19577		chr1	73950000	74000000	1.5595	chr1	50650000	50700000	-1.00138
chr1	78300000	78350000	0.0758752	chr1	51600000	51650000	-0.0955252		chr1	74000000	74050000	1.60723	chr1	50700000	50750000	-1.01621
chr1	78350000	78400000	0.228272	chr1	51650000	51700000	-0.137999		chr1	74050000	74100000	1.60218	chr1	50750000	50800000	-0.962442
chr1	78400000	78450000	0.326931	chr1	51800000	51850000	-0.219697		chr1	74100000	74150000	1.54508	chr1	50800000	50850000	-0.875764
chr1	78450000	78500000	0.631564	chr1	51850000	51900000	-0.384412		chr1	74150000	74200000	1.5156	chr1	50850000	50900000	-0.704076
chr1	78500000	78550000	0.817415	chr1	51900000	51950000	-0.218623		chr1	74200000	74250000	1.49881	chr1	50900000	50950000	-0.559834
chr1	78550000	78600000	0.574075	chr1	52000000	52050000	-0.263024		chr1	74250000	74300000	1.62912	chr1	50950000	51000000	-0.264971
chr1	78600000	78650000	0.593339	chr1	52050000	52100000	-0.462652		chr1	74300000	74350000	1.68288	chr1	51400000	51450000	-0.124808
chr1	78650000	78700000	0.57207	chr1	52100000	52150000	-0.149813		chr1	74350000	74400000	1.66665	chr1	51450000	51500000	-0.131573
chr1	78700000	78750000	0.00760178	chr1	52400000	52450000	-0.164709		chr1	74400000	74450000	1.61046	chr1	52050000	52100000	-0.183184
chr1	79650000	79700000	0.126857	chr1	52450000	52500000	-0.132763		chr1	74450000	74500000	1.61232	chr1	52950000	53000000	-0.0570153
chr1	79700000	79750000	0.415199	chr1	52600000	52650000	-0.163128		chr1	74500000	74550000	1.7028	chr1	53000000	53050000	-0.209782
chr1	79750000	79800000	0.473337	chr1	52650000	52700000	-0.121285		chr1	74550000	74600000	1.6735	chr1	53050000	53100000	-0.313242
chr1	79800000	79850000	0.474399	chr1	52950000	53000000	-0.198881		chr1	74600000	74650000	1.62024	chr1	53100000	53150000	-0.36686
chr1	79850000	79900000	0.408398	chr1	53000000	53050000	-0.489499		chr1	74650000	74700000	1.62429	chr1	53150000	53200000	-0.394386
chr1	79900000	79950000	0.139281	chr1	53050000	53100000	-0.515013		chr1	74700000	74750000	1.57184	chr1	53200000	53250000	-0.325012
chr1	80150000	80200000	0.0226681	chr1	53100000	53150000	-0.506656		chr1	74750000	74800000	1.59847	chr1	53250000	53300000	-0.0982535
chr1	80200000	80250000	0.0851584	chr1	53150000	53200000	-0.593913		chr1	74800000	74850000	1.6586	chr1	53450000	53500000	-0.18553
chr1	80250000	80300000	0.208094	chr1	53200000	53250000	-0.510327		chr1	74850000	74900000	1.57808	chr1	53500000	53550000	-0.28435
chr1	80300000	80350000	0.337645	chr1	53250000	53300000	-0.285008		chr1	74900000	74950000	1.47476	chr1	53550000	53600000	-0.274232
chr1	81700000	81750000	0.265374	chr1	53450000	53500000	-0.524506		chr1	74950000	75000000	1.4795	chr1	53600000	53650000	-0.193144
chr1	81750000	81800000	0.305966	chr1	53500000	53550000	-0.420361		chr1	75000000	75050000	1.48854	chr1	53650000	53700000	-0.0909386
chr1	81800000	81850000	0.202576	chr1	53550000	53600000	-0.0884394		chr1	75050000	75100000	1.43587	chr1	55950000	56000000	-0.164263
chr1	81850000	81900000	0.212046	chr1	53600000	53650000	-0.130799		chr1	75100000	75150000	1.51442	chr1	56000000	56050000	-0.435867
chr1	81900000	81950000	0.0595037	chr1	53650000	53700000	-0.297296		chr1	75150000	75200000	1.60674	chr1	56050000	56100000	-0.577232
chr1	82150000	82200000	0.204471	chr1	53700000	53750000	-0.15825		chr1	75200000	75250000	1.62417	chr1	56100000	56150000	-0.74028
chr1	82200000	82250000	0.502019	chr1	56000000	56050000	-0.356717		chr1	75250000	75300000	1.5469	chr1	56150000	56200000	-0.686432
chr1	82250000	82300000	0.878808	chr1	56050000	56100000	-0.563843		chr1	75300000	75350000	1.49595	chr1	56200000	56250000	-0.680471
chr1	82300000	82350000	0.679596	chr1	56100000	56150000	-0.604152		chr1	75350000	75400000	1.45718	chr1	56250000	56300000	-0.748316
chr1	82350000	82400000	0.461894	chr1	56150000	56200000	-0.608337		chr1	75400000	75450000	1.46397	chr1	56300000	56350000	-0.787727
chr1	82400000	82450000	0.385467	chr1	56200000	56250000	-0.397561		chr1	75450000	75500000	1.37006	chr1	56350000	56400000	-0.74213
chr1	82700000	82750000	0.0624582	chr1	56250000	56300000	-0.465448		chr1	75500000	75550000	1.17008	chr1	56400000	56450000	-0.59209
chr1	82750000	82800000	0.133114	chr1	56300000	56350000	-0.673663		chr1	75550000	75600000	0.786597	chr1	56450000	56500000	-0.526321
chr1	82800000	82850000	0.360587	chr1	56350000	56400000	-0.621962		chr1	75600000	75650000	0.0833123	chr1	56500000	56550000	-0.471469
chr1	82850000	82900000	0.419578	chr1	56400000	56450000	-0.545946		chr1	77400000	77450000	0.259871	chr1	56550000	56600000	-0.443353
chr1	82900000	82950000	0.0844262	chr1	56450000	56500000	-0.550437		chr1	77450000	77500000	0.38041	chr1	56600000	56650000	-0.37028
chr1	84750000	84800000	0.24135	chr1	56500000	56550000	-0.463815		chr1	78000000	78050000	0.00480379	chr1	56650000	56700000	-0.201544
chr1	84800000	84850000	0.399839	chr1	56550000	56600000	-0.213604		chr1	78150000	78200000	0.239014	chr1	56800000	56850000	-0.144131
chr1	84850000	84900000	0.118494	chr1	56600000	56650000	-0.0328828		chr1	78200000	78250000	0.269496	chr1	57150000	57200000	-0.157677
chr1	87650000	87700000	0.316019	chr1	56700000	56750000	-0.0629006		chr1	78250000	78300000	0.239358	chr1	57200000	57250000	-0.190237
chr1	87700000	87750000	0.638325	chr1	56750000	56800000	-0.13785		chr1	78300000	78350000	0.487118	chr1	57250000	57300000	-0.214146
chr1	87750000	87800000	0.755233	chr1	56800000	56850000	-0.166606		chr1	78350000	78400000	0.624583	chr1	57300000	57350000	-0.26939
chr1	87800000	87850000	0.701995	chr1	56850000	56900000	-0.00323019		chr1	78400000	78450000	0.578358	chr1	57350000	57400000	-0.135334
chr1	87850000	87900000	0.624622	chr1	57100000	57150000	-0.214575		chr1	78450000	78500000	0.580731	chr1	57500000	57550000	-0.168485
chr1	87900000	87950000	0.857033	chr1	57150000	57200000	-0.219277		chr1	78500000	78550000	0.639397	chr1	57550000	57600000	-0.36217
chr1	87950000	88000000	1.20064	chr1	57200000	57250000	-0.0394499		chr1	78550000	78600000	0.744297	chr1	57600000	57650000	-0.471822
chr1	88000000	88050000	1.53147	chr1	57250000	57300000	-0.0446376		chr1	78600000	78650000	0.896696	chr1	57650000	57700000	-0.591354
chr1	88050000	88100000	1.57688	chr1	57300000	57350000	-0.0875517		chr1	78650000	78700000	0.84596	chr1	57700000	57750000	-0.487992
chr1	88100000	88150000	1.35653	chr1	57650000	57700000	-0.0129653		chr1	78700000	78750000	0.420141	chr1	57750000	57800000	-0.406224
chr1	88150000	88200000	1.31409	chr1	57700000	57750000	-0.202745		chr1	78750000	78800000	0.126344	chr1	57800000	57850000	-0.325279
chr1	88200000	88250000	1.51577	chr1	57750000	57800000	-0.0852817		chr1	79150000	79200000	0.0468683	chr1	57850000	57900000	-0.188191
chr1	88250000	88300000	1.7295	chr1	61550000	61600000	-0.000696608		chr1	79550000	79600000	0.0480358	chr1	57900000	57950000	-0.167346
chr1	88300000	88350000	1.81389	chr1	65350000	65400000	-0.119212		chr1	79600000	79650000	0.279849	chr1	57950000	58000000	-0.0527054
chr1	88350000	88400000	1.91966	chr1	65400000	65450000	-0.179115		chr1	79650000	79700000	0.446468	chr1	65450000	65500000	-0.164302
chr1	88400000	88450000	1.98484	chr1	65450000	65500000	-0.527063		chr1	79700000	79750000	0.619281	chr1	65500000	65550000	-0.313621
chr1	88450000	88500000	1.97718	chr1	65500000	65550000	-0.731037		chr1	79750000	79800000	0.524483	chr1	65550000	65600000	-0.186526
chr1	88500000	88550000	1.8323	chr1	65550000	65600000	-0.873103		chr1	79800000	79850000	0.34545	chr1	65600000	65650000	-0.331529
chr1	88550000	88600000	1.68961	chr1	65600000	65650000	-0.966503		chr1	79850000	79900000	0.313467	chr1	65650000	65700000	-0.399157
chr1	88600000	88650000	1.62419	chr1	65650000	65700000	-0.899033		chr1	79900000	79950000	0.32715	chr1	65700000	65750000	-0.331631
chr1	88650000	88700000	1.39537	chr1	65700000	65750000	-0.897997		chr1	79950000	80000000	0.474791	chr1	65750000	65800000	-0.344454
chr1	88700000	88750000	1.36454	chr1	65750000	65800000	-0.915848		chr1	80000000	80050000	0.496502	chr1	65800000	65850000	-0.169307
chr1	88750000	88800000	1.36894	chr1	65800000	65850000	-0.779243		chr1	80050000	80100000	0.345463	chr1	65900000	65950000	-0.238707
chr1	88800000	88850000	1.37854	chr1	65850000	65900000	-0.66252		chr1	80100000	80150000	0.255027	chr1	65950000	66000000	-0.394664
chr1	88850000	88900000	1.53154	chr1	65900000	65950000	-0.576285		chr1	80150000	80200000	0.301192	chr1	66000000	66050000	-0.360337
chr1	88900000	88950000	1.72218	chr1	65950000	66000000	-0.598503		chr1	80200000	80250000	0.461815	chr1	66050000	66100000	-0.311614
chr1	88950000	89000000	1.77687	chr1	66000000	66050000	-0.695285		chr1	80250000	80300000	0.601689	chr1	66100000	66150000	-0.294205
chr1	89000000	89050000	1.69145	chr1	66050000	66100000	-0.620813		chr1	80300000	80350000	0.590411	chr1	66150000	66200000	-0.244679
chr1	89050000	89100000	1.94381	chr1	66100000	66150000	-0.593015		chr1	80350000	80400000	0.35785	chr1	66200000	66250000	-0.253095
chr1	89100000	89150000	1.94691	chr1	66150000	66200000	-0.656208		chr1	80400000	80450000	0.299804	chr1	66250000	66300000	-0.220125
chr1	89150000	89200000	1.86534	chr1	66200000	66250000	-0.607913		chr1	80450000	80500000	0.219403	chr1	66300000	66350000	-0.160696
chr1	89200000	89250000	1.83815	chr1	66250000	66300000	-0.577472		chr1	80600000	80650000	0.0732575	chr1	66350000	66400000	-0.170836
chr1	89250000	89300000	1.79546	chr1	66300000	66350000	-0.610768		chr1	80650000	80700000	0.0559137	chr1	66400000	66450000	-0.176868
chr1	89300000	89350000	1.74687	chr1	66350000	66400000	-0.478059		chr1	81450000	81500000	0.150154	chr1	66450000	66500000	-0.299041
chr1	89350000	89400000	1.7613	chr1	66400000	66450000	-0.309529		chr1	81500000	81550000	0.266046	chr1	66500000	66550000	-0.379395
chr1	89400000	89450000	1.79736	chr1	66450000	66500000	-0.544856		chr1	81550000	81600000	0.396262	chr1	66550000	66600000	-0.432809
chr1	89450000	89500000	1.74638	chr1	66500000	66550000	-0.742337		chr1	81600000	81650000	0.592621	chr1	66600000	66650000	-0.436236
chr1	89500000	89550000	1.76202	chr1	66550000	66600000	-0.825075		chr1	81650000	81700000	0.763948	chr1	66650000	66700000	-0.305511
chr1	89550000	89600000	1.81798	chr1	66600000	66650000	-0.860817		chr1	81700000	81750000	0.992098	chr1	66950000	67000000	-0.169588
chr1	89600000	89650000	1.85574	chr1	66650000	66700000	-0.472822		chr1	81750000	81800000	0.996596	chr1	67000000	67050000	-0.260064
chr1	89650000	89700000	1.89928	chr1	66950000	67000000	-0.239638		chr1	81800000	81850000	0.693267	chr1	67050000	67100000	-0.278363
chr1	89700000	89750000	1.8923	chr1	67000000	67050000	-0.271489		chr1	81850000	81900000	0.658986	chr1	67100000	67150000	-0.597292
chr1	89750000	89800000	1.84373	chr1	67100000	67150000	-0.0869389		chr1	81900000	81950000	0.778506	chr1	67150000	67200000	-0.784144
chr1	89800000	89850000	1.69007	chr1	67150000	67200000	-0.578096		chr1	81950000	82000000	0.770629	chr1	67200000	67250000	-0.849188
chr1	89850000	89900000	1.68096	chr1	67200000	67250000	-0.830059		chr1	82000000	82050000	0.745089	chr1	67250000	67300000	-0.936526
chr1	89900000	89950000	1.68404	chr1	67250000	67300000	-1.10712		chr1	82050000	82100000	0.754155	chr1	67300000	67350000	-0.938114
chr1	89950000	90000000	1.67377	chr1	67300000	67350000	-1.18897		chr1	82100000	82150000	0.772858	chr1	67350000	67400000	-0.884265
chr1	90000000	90050000	1.84409	chr1	67350000	67400000	-1.22341		chr1	82150000	82200000	0.839534	chr1	67400000	67450000	-0.840963
chr1	90050000	90100000	0.714651	chr1	67400000	67450000	-0.871687		chr1	82200000	82250000	0.924407	chr1	67450000	67500000	-0.683995
chr1	90100000	90150000	0.32216	chr1	67450000	67500000	-0.596862		chr1	82250000	82300000	0.830416	chr1	67500000	67550000	-0.703247
chr1	90200000	90250000	0.640191	chr1	67500000	67550000	-0.826236		chr1	82300000	82350000	0.48051	chr1	67550000	67600000	-0.867984
chr1	90250000	90300000	1.75917	chr1	67550000	67600000	-1.01415		chr1	82350000	82400000	0.184643	chr1	67600000	67650000	-0.945117
chr1	90300000	90350000	1.86443	chr1	67600000	67650000	-1.03446		chr1	82400000	82450000	0.0613104	chr1	67650000	67700000	-1.03622
chr1	90350000	90400000	1.89041	chr1	67650000	67700000	-1.13576		chr1	82750000	82800000	0.213224	chr1	67700000	67750000	-1.00502
chr1	90400000	90450000	1.8333	chr1	67700000	67750000	-1.23688		chr1	82800000	82850000	0.482027	chr1	67750000	67800000	-0.963683
chr1	90450000	90500000	1.7656	chr1	67750000	67800000	-1.21755		chr1	82850000	82900000	0.304824	chr1	67800000	67850000	-0.98298
chr1	90500000	90550000	1.906	chr1	67800000	67850000	-1.16285		chr1	84750000	84800000	0.281393	chr1	67850000	67900000	-1.0715
chr1	90550000	90600000	1.85984	chr1	67850000	67900000	-1.27818		chr1	84800000	84850000	0.217669	chr1	67900000	67950000	-1.07703
chr1	90600000	90650000	1.84056	chr1	67900000	67950000	-1.35099		chr1	87700000	87750000	0.310099	chr1	67950000	68000000	-1.08494
chr1	90650000	90700000	1.77972	chr1	67950000	68000000	-1.26878		chr1	87750000	87800000	0.423566	chr1	68000000	68050000	-1.0931
chr1	90700000	90750000	1.6599	chr1	68000000	68050000	-1.33231		chr1	87800000	87850000	0.417285	chr1	68050000	68100000	-1.09514
chr1	90750000	90800000	1.61493	chr1	68050000	68100000	-1.38651		chr1	87850000	87900000	0.318013	chr1	68100000	68150000	-1.05529
chr1	90800000	90850000	1.65194	chr1	68100000	68150000	-1.23961		chr1	87900000	87950000	0.612794	chr1	68150000	68200000	-1.09399
chr1	90850000	90900000	1.62366	chr1	68150000	68200000	-1.20548		chr1	87950000	88000000	1.18135	chr1	68200000	68250000	-1.0458
chr1	90900000	90950000	1.76615	chr1	68200000	68250000	-1.29997		chr1	88000000	88050000	1.43883	chr1	68250000	68300000	-1.02637
chr1	90950000	91000000	1.85181	chr1	68250000	68300000	-1.36007		chr1	88050000	88100000	1.47919	chr1	68300000	68350000	-1.10705
chr1	91000000	91050000	1.83456	chr1	68300000	68350000	-1.41435		chr1	88100000	88150000	1.43598	chr1	68350000	68400000	-1.06154
chr1	91050000	91100000	1.82823	chr1	68350000	68400000	-1.36848		chr1	88150000	88200000	1.39598	chr1	68400000	68450000	-1.0366
chr1	91100000	91150000	1.70813	chr1	68400000	68450000	-1.31415		chr1	88200000	88250000	1.4932	chr1	68450000	68500000	-1.0361
chr1	91150000	91200000	1.68542	chr1	68450000	68500000	-1.43714		chr1	88250000	88300000	1.64411	chr1	68500000	68550000	-1.03841
chr1	91200000	91250000	1.63568	chr1	68500000	68550000	-1.43763		chr1	88300000	88350000	1.67182	chr1	68550000	68600000	-1.05546
chr1	91250000	91300000	1.72778	chr1	68550000	68600000	-1.28312		chr1	88350000	88400000	1.69105	chr1	68600000	68650000	-1.04016
chr1	91300000	91350000	1.82674	chr1	68600000	68650000	-1.27331		chr1	88400000	88450000	1.69807	chr1	68650000	68700000	-1.03036
chr1	91350000	91400000	1.86761	chr1	68650000	68700000	-1.27939		chr1	88450000	88500000	1.68005	chr1	68700000	68750000	-1.09522
chr1	91400000	91450000	1.98051	chr1	68700000	68750000	-1.19026		chr1	88500000	88550000	1.60714	chr1	68750000	68800000	-1.09402
chr1	91450000	91500000	2.05547	chr1	68750000	68800000	-1.22991		chr1	88550000	88600000	1.50779	chr1	68800000	68850000	-1.07426
chr1	91500000	91550000	2.0558	chr1	68800000	68850000	-1.1306		chr1	88600000	88650000	1.47491	chr1	68850000	68900000	-1.01895
chr1	91550000	91600000	1.93567	chr1	68850000	68900000	-1.13123		chr1	88650000	88700000	1.43589	chr1	68900000	68950000	-1.03686
chr1	91600000	91650000	1.79344	chr1	68900000	68950000	-1.13575		chr1	88700000	88750000	1.36778	chr1	68950000	69000000	-1.01539
chr1	91650000	91700000	1.78748	chr1	68950000	69000000	-1.11226		chr1	88750000	88800000	1.29453	chr1	69000000	69050000	-0.992167
chr1	91700000	91750000	1.7717	chr1	69000000	69050000	-1.05845		chr1	88800000	88850000	1.40097	chr1	69050000	69100000	-0.91347
chr1	91750000	91800000	1.68745	chr1	69050000	69100000	-1.03335		chr1	88850000	88900000	1.45803	chr1	69100000	69150000	-0.735065
chr1	91800000	91850000	1.65595	chr1	69100000	69150000	-0.87798		chr1	88900000	88950000	1.57422	chr1	69150000	69200000	-0.529879
chr1	91850000	91900000	1.66751	chr1	69150000	69200000	-0.625091		chr1	88950000	89000000	1.59437	chr1	69200000	69250000	-0.194939
chr1	91900000	91950000	1.71141	chr1	69200000	69250000	-0.404954		chr1	89000000	89050000	1.56452	chr1	69550000	69600000	-0.0307697
chr1	91950000	92000000	1.79552	chr1	69250000	69300000	-0.090728		chr1	89050000	89100000	1.58803	chr1	69600000	69650000	-0.0637565
chr1	92000000	92050000	1.77542	chr1	69300000	69350000	-0.128138		chr1	89100000	89150000	1.60147	chr1	69850000	69900000	-0.204191
chr1	92050000	92100000	1.73575	chr1	69350000	69400000	-0.1406		chr1	89150000	89200000	1.64171	chr1	69900000	69950000	-0.417716
chr1	92100000	92150000	1.83154	chr1	69400000	69450000	-0.0632857		chr1	89200000	89250000	1.63197	chr1	69950000	70000000	-0.451137
chr1	92150000	92200000	1.87846	chr1	69450000	69500000	-0.0130999		chr1	89250000	89300000	1.62254	chr1	70000000	70050000	-0.313881
chr1	92200000	92250000	1.75202	chr1	69500000	69550000	-0.0956865		chr1	89300000	89350000	1.59543	chr1	70050000	70100000	-0.137205
chr1	92250000	92300000	1.69993	chr1	69550000	69600000	-0.254179		chr1	89350000	89400000	1.54976	chr1	70350000	70400000	-0.01043
chr1	92300000	92350000	1.80093	chr1	69600000	69650000	-0.1437		chr1	89400000	89450000	1.63232	chr1	70400000	70450000	-0.105468
chr1	92350000	92400000	1.77194	chr1	69650000	69700000	-0.13777		chr1	89450000	89500000	1.65236	chr1	70450000	70500000	-0.200947
chr1	92400000	92450000	1.77259	chr1	69700000	69750000	-0.087297		chr1	89500000	89550000	1.55894	chr1	70500000	70550000	-0.121247
chr1	92450000	92500000	1.81964	chr1	69800000	69850000	-0.136794		chr1	89550000	89600000	1.51354	chr1	70550000	70600000	-0.0756064
chr1	92500000	92550000	1.94228	chr1	69850000	69900000	-0.552795		chr1	89600000	89650000	1.56945	chr1	75650000	75700000	-0.422481
chr1	92550000	92600000	1.85157	chr1	69900000	69950000	-0.700555		chr1	89650000	89700000	1.56303	chr1	75700000	75750000	-0.63879
chr1	92600000	92650000	1.78207	chr1	69950000	70000000	-0.819951		chr1	89700000	89750000	1.49745	chr1	75750000	75800000	-0.711839
chr1	92650000	92700000	1.88617	chr1	70000000	70050000	-0.965829		chr1	89750000	89800000	1.53486	chr1	75800000	75850000	-0.805559
chr1	92700000	92750000	1.93274	chr1	70050000	70100000	-0.844688		chr1	89800000	89850000	1.57233	chr1	75850000	75900000	-0.924621
chr1	92750000	92800000	1.86259	chr1	70100000	70150000	-0.691291		chr1	89850000	89900000	1.52927	chr1	75900000	75950000	-0.958175
chr1	92800000	92850000	1.86513	chr1	70150000	70200000	-0.525408		chr1	89900000	89950000	1.38837	chr1	75950000	76000000	-0.994592
chr1	92850000	92900000	1.9543	chr1	70200000	70250000	-0.546274		chr1	89950000	90000000	1.35799	chr1	76000000	76050000	-1.01643
chr1	92900000	92950000	1.95767	chr1	70250000	70300000	-0.441303		chr1	90000000	90050000	1.35428	chr1	76050000	76100000	-0.991896
chr1	92950000	93000000	1.90852	chr1	70300000	70350000	-0.376401		chr1	90050000	90100000	0.622322	chr1	76100000	76150000	-0.981147
chr1	93000000	93050000	1.88404	chr1	70350000	70400000	-0.534644		chr1	90100000	90150000	0.340413	chr1	76150000	76200000	-1.00835
chr1	93050000	93100000	1.95662	chr1	70400000	70450000	-0.55469		chr1	90200000	90250000	0.727363	chr1	76200000	76250000	-0.997924
chr1	93100000	93150000	2.00795	chr1	70450000	70500000	-0.61647		chr1	90250000	90300000	1.43284	chr1	76250000	76300000	-0.993397
chr1	93150000	93200000	2.00183	chr1	70500000	70550000	-0.767241		chr1	90300000	90350000	1.44039	chr1	76300000	76350000	-0.992786
chr1	93200000	93250000	1.99687	chr1	70550000	70600000	-0.688912		chr1	90350000	90400000	1.49098	chr1	76350000	76400000	-1.00826
chr1	93250000	93300000	1.98778	chr1	70600000	70650000	-0.496303		chr1	90400000	90450000	1.57595	chr1	76400000	76450000	-0.938608
chr1	93300000	93350000	1.9739	chr1	70650000	70700000	-0.311897		chr1	90450000	90500000	1.56574	chr1	76450000	76500000	-1.01508
chr1	93350000	93400000	1.97767	chr1	70700000	70750000	-0.379378		chr1	90500000	90550000	1.55331	chr1	76500000	76550000	-1.02614
chr1	93400000	93450000	1.9725	chr1	70750000	70800000	-0.356423		chr1	90550000	90600000	1.50583	chr1	76550000	76600000	-0.935356
chr1	93450000	93500000	1.97074	chr1	70800000	70850000	-0.221749		chr1	90600000	90650000	1.43135	chr1	76600000	76650000	-0.954099
chr1	93500000	93550000	1.92195	chr1	70850000	70900000	-0.276724		chr1	90650000	90700000	1.36176	chr1	76650000	76700000	-0.934062
chr1	93550000	93600000	1.82882	chr1	70900000	70950000	-0.0320605		chr1	90700000	90750000	1.36192	chr1	76700000	76750000	-0.949302
chr1	93600000	93650000	1.71753	chr1	71200000	71250000	-0.40923		chr1	90750000	90800000	1.42007	chr1	76750000	76800000	-0.981503
chr1	93650000	93700000	1.81346	chr1	71250000	71300000	-0.282895		chr1	90800000	90850000	1.46781	chr1	76800000	76850000	-0.971024
chr1	93700000	93750000	1.96132	chr1	71300000	71350000	-0.117817		chr1	90850000	90900000	1.445	chr1	76850000	76900000	-0.921814
chr1	93750000	93800000	1.89987	chr1	71350000	71400000	-0.0880359		chr1	90900000	90950000	1.42506	chr1	76900000	76950000	-0.904267
chr1	93800000	93850000	1.87119	chr1	73050000	73100000	-0.0746695		chr1	90950000	91000000	1.4438	chr1	76950000	77000000	-0.863983
chr1	93850000	93900000	1.82604	chr1	73100000	73150000	-0.316836		chr1	91000000	91050000	1.48503	chr1	77000000	77050000	-0.862947
chr1	93900000	93950000	1.87736	chr1	73150000	73200000	-0.388636		chr1	91050000	91100000	1.42638	chr1	77050000	77100000	-0.858551
chr1	93950000	94000000	1.90906	chr1	73200000	73250000	-0.373108		chr1	91100000	91150000	1.39323	chr1	77100000	77150000	-0.774889
chr1	94000000	94050000	1.93486	chr1	73250000	73300000	-0.347301		chr1	91150000	91200000	1.43383	chr1	77150000	77200000	-0.734386
chr1	94050000	94100000	1.99923	chr1	73300000	73350000	-0.294716		chr1	91200000	91250000	1.38926	chr1	77200000	77250000	-0.659402
chr1	94100000	94150000	1.93556	chr1	73350000	73400000	-0.293577		chr1	91250000	91300000	1.47146	chr1	77250000	77300000	-0.542664
chr1	94150000	94200000	1.74592	chr1	73400000	73450000	-0.138066		chr1	91300000	91350000	1.50878	chr1	77300000	77350000	-0.355756
chr1	94200000	94250000	1.72276	chr1	73500000	73550000	-0.0745116		chr1	91350000	91400000	1.44243	chr1	77350000	77400000	-0.0757412
chr1	94250000	94300000	1.82576	chr1	73550000	73600000	-0.185035		chr1	91400000	91450000	1.46104	chr1	77500000	77550000	-0.239053
chr1	94300000	94350000	1.86413	chr1	73600000	73650000	-0.218715		chr1	91450000	91500000	1.53523	chr1	77550000	77600000	-0.683481
chr1	94350000	94400000	1.86056	chr1	73650000	73700000	-0.0756526		chr1	91500000	91550000	1.49955	chr1	77600000	77650000	-0.856646
chr1	94400000	94450000	1.70615	chr1	75650000	75700000	-0.27541		chr1	91550000	91600000	1.41387	chr1	77650000	77700000	-0.951166
chr1	94450000	94500000	1.8247	chr1	75700000	75750000	-0.577366		chr1	91600000	91650000	1.38678	chr1	77700000	77750000	-1.00017
chr1	94500000	94550000	1.94876	chr1	75750000	75800000	-0.698825		chr1	91650000	91700000	1.35549	chr1	77750000	77800000	-0.95361
chr1	94550000	94600000	1.87296	chr1	75800000	75850000	-0.865359		chr1	91700000	91750000	1.30826	chr1	77800000	77850000	-0.909776
chr1	94600000	94650000	1.85189	chr1	75850000	75900000	-0.904325		chr1	91750000	91800000	1.33283	chr1	77850000	77900000	-0.826882
chr1	94650000	94700000	1.87088	chr1	75900000	75950000	-0.929034		chr1	91800000	91850000	1.3858	chr1	77900000	77950000	-0.548436
chr1	94700000	94750000	1.9362	chr1	75950000	76000000	-1.01472		chr1	91850000	91900000	1.39431	chr1	77950000	78000000	-0.203608
chr1	94750000	94800000	1.99043	chr1	76000000	76050000	-1.08953		chr1	91900000	91950000	1.45163	chr1	78050000	78100000	-0.012707
chr1	94800000	94850000	1.91704	chr1	76050000	76100000	-1.071		chr1	91950000	92000000	1.4825	chr1	78100000	78150000	-0.0116669
chr1	94850000	94900000	1.67678	chr1	76100000	76150000	-1.09937		chr1	92000000	92050000	1.43597	chr1	78800000	78850000	-0.0434462
chr1	94900000	94950000	1.59215	chr1	76150000	76200000	-1.20385		chr1	92050000	92100000	1.4751	chr1	78850000	78900000	-0.174085
chr1	94950000	95000000	1.64346	chr1	76200000	76250000	-1.20743		chr1	92100000	92150000	1.50903	chr1	78900000	78950000	-0.190594
chr1	95000000	95050000	1.70021	chr1	76250000	76300000	-1.21303		chr1	92150000	92200000	1.53014	chr1	78950000	79000000	-0.30823
chr1	95050000	95100000	1.74965	chr1	76300000	76350000	-1.25073		chr1	92200000	92250000	1.54434	chr1	79000000	79050000	-0.348836
chr1	95100000	95150000	1.72773	chr1	76350000	76400000	-1.32216		chr1	92250000	92300000	1.53577	chr1	79050000	79100000	-0.190645
chr1	95150000	95200000	1.72984	chr1	76400000	76450000	-1.23465		chr1	92300000	92350000	1.4339	chr1	79100000	79150000	-0.100739
chr1	95200000	95250000	1.65766	chr1	76450000	76500000	-1.11941		chr1	92350000	92400000	1.42586	chr1	79200000	79250000	-0.0139708
chr1	95250000	95300000	1.70878	chr1	76500000	76550000	-1.13411		chr1	92400000	92450000	1.4218	chr1	79250000	79300000	-0.308536
chr1	95300000	95350000	1.78017	chr1	76550000	76600000	-1.19944		chr1	92450000	92500000	1.46245	chr1	79300000	79350000	-0.348217
chr1	95350000	95400000	1.7172	chr1	76600000	76650000	-1.15387		chr1	92500000	92550000	1.51474	chr1	79350000	79400000	-0.304039
chr1	95400000	95450000	1.67151	chr1	76650000	76700000	-1.11939		chr1	92550000	92600000	1.51485	chr1	79400000	79450000	-0.181452
chr1	95450000	95500000	1.59207	chr1	76700000	76750000	-1.18043		chr1	92600000	92650000	1.51276	chr1	79450000	79500000	-0.242192
chr1	95500000	95550000	1.54282	chr1	76750000	76800000	-1.18425		chr1	92650000	92700000	1.55398	chr1	79500000	79550000	-0.225217
chr1	95550000	95600000	1.50807	chr1	76800000	76850000	-0.994302		chr1	92700000	92750000	1.51686	chr1	80500000	80550000	-0.153626
chr1	95600000	95650000	1.42999	chr1	76850000	76900000	-0.918244		chr1	92750000	92800000	1.47122	chr1	80550000	80600000	-0.165795
chr1	95650000	95700000	1.60659	chr1	76900000	76950000	-0.935617		chr1	92800000	92850000	1.49037	chr1	80700000	80750000	-0.259812
chr1	95700000	95750000	1.3602	chr1	76950000	77000000	-0.884351		chr1	92850000	92900000	1.49435	chr1	80750000	80800000	-0.629233
chr1	95750000	95800000	0.476148	chr1	77000000	77050000	-0.881754		chr1	92900000	92950000	1.55628	chr1	80800000	80850000	-0.732094
chr1	95800000	95850000	0.532233	chr1	77050000	77100000	-0.683838		chr1	92950000	93000000	1.58272	chr1	80850000	80900000	-0.763944
chr1	95850000	95900000	0.247758	chr1	77100000	77150000	-0.520518		chr1	93000000	93050000	1.56593	chr1	80900000	80950000	-0.943713
chr1	95900000	95950000	0.338764	chr1	77150000	77200000	-0.575756		chr1	93050000	93100000	1.56963	chr1	80950000	81000000	-0.997471
chr1	95950000	96000000	0.199243	chr1	77200000	77250000	-0.65872		chr1	93100000	93150000	1.61866	chr1	81000000	81050000	-0.966299
chr1	99550000	99600000	0.151544	chr1	77250000	77300000	-0.645248		chr1	93150000	93200000	1.57432	chr1	81050000	81100000	-0.966422
chr1	99600000	99650000	0.228959	chr1	77300000	77350000	-0.501754		chr1	93200000	93250000	1.57106	chr1	81100000	81150000	-0.946512
chr1	99650000	99700000	0.116362	chr1	77350000	77400000	-0.331931		chr1	93250000	93300000	1.54661	chr1	81150000	81200000	-0.920443
chr1	99750000	99800000	0.000684443	chr1	77550000	77600000	-0.602065		chr1	93300000	93350000	1.60406	chr1	81200000	81250000	-0.81298
chr1	99800000	99850000	0.31564	chr1	77600000	77650000	-0.947559		chr1	93350000	93400000	1.64154	chr1	81250000	81300000	-0.400775
chr1	99850000	99900000	0.576747	chr1	77650000	77700000	-1.11178		chr1	93400000	93450000	1.61757	chr1	81300000	81350000	-0.126258
chr1	99900000	99950000	0.610765	chr1	77700000	77750000	-1.12087		chr1	93450000	93500000	1.60607	chr1	81350000	81400000	-0.142898
chr1	99950000	100000000	0.519794	chr1	77750000	77800000	-1.03867		chr1	93500000	93550000	1.58542	chr1	81400000	81450000	-0.0296947
chr1	107500000	107550000	0.0947588	chr1	77800000	77850000	-1.00982		chr1	93550000	93600000	1.59821	chr1	82450000	82500000	-0.127382
chr1	107550000	107600000	0.43558	chr1	77850000	77900000	-0.851917		chr1	93600000	93650000	1.63322	chr1	82500000	82550000	-0.272653
chr1	107600000	107650000	0.380266	chr1	77900000	77950000	-0.458542		chr1	93650000	93700000	1.58358	chr1	82550000	82600000	-0.351358
chr1	107650000	107700000	0.240344	chr1	77950000	78000000	-0.212151		chr1	93700000	93750000	1.54798	chr1	82600000	82650000	-0.342099
chr1	107700000	107750000	0.4181	chr1	78000000	78050000	-0.2459		chr1	93750000	93800000	1.55866	chr1	82650000	82700000	-0.205089
chr1	107750000	107800000	0.900595	chr1	78050000	78100000	-0.261702		chr1	93800000	93850000	1.55774	chr1	82700000	82750000	-0.1098
chr1	107800000	107850000	0.980513	chr1	78100000	78150000	-0.297383		chr1	93850000	93900000	1.50832	chr1	82900000	82950000	-0.00679642
chr1	107850000	107900000	1.01925	chr1	78250000	78300000	-0.0422823		chr1	93900000	93950000	1.55009	chr1	82950000	83000000	-0.327353
chr1	107900000	107950000	0.978676	chr1	78750000	78800000	-0.33626		chr1	93950000	94000000	1.54634	chr1	83000000	83050000	-0.530117
chr1	107950000	108000000	0.468011	chr1	78800000	78850000	-0.250041		chr1	94000000	94050000	1.55978	chr1	83050000	83100000	-0.760997
chr1	108000000	108050000	0.451445	chr1	78850000	78900000	-0.425739		chr1	94050000	94100000	1.56184	chr1	83100000	83150000	-0.914817
chr1	108050000	108100000	0.689982	chr1	78900000	78950000	-0.663751		chr1	94100000	94150000	1.53406	chr1	83150000	83200000	-0.996341
chr1	108100000	108150000	0.553557	chr1	78950000	79000000	-0.751856		chr1	94150000	94200000	1.50652	chr1	83200000	83250000	-1.10731
chr1	108150000	108200000	0.273962	chr1	79000000	79050000	-0.736354		chr1	94200000	94250000	1.47913	chr1	83250000	83300000	-1.15786
chr1	108200000	108250000	0.218754	chr1	79050000	79100000	-0.794025		chr1	94250000	94300000	1.55503	chr1	83300000	83350000	-1.17366
chr1	108250000	108300000	0.487361	chr1	79100000	79150000	-0.684063		chr1	94300000	94350000	1.56114	chr1	83350000	83400000	-1.14976
chr1	108300000	108350000	0.352553	chr1	79150000	79200000	-0.476316		chr1	94350000	94400000	1.59394	chr1	83400000	83450000	-1.15777
chr1	108350000	108400000	0.178436	chr1	79200000	79250000	-0.560538		chr1	94400000	94450000	1.55765	chr1	83450000	83500000	-1.16999
chr1	108400000	108450000	0.370288	chr1	79250000	79300000	-0.742713		chr1	94450000	94500000	1.54468	chr1	83500000	83550000	-1.19506
chr1	108450000	108500000	0.395374	chr1	79300000	79350000	-0.86796		chr1	94500000	94550000	1.65655	chr1	83550000	83600000	-1.16315
chr1	108500000	108550000	0.387994	chr1	79350000	79400000	-0.885395		chr1	94550000	94600000	1.66037	chr1	83600000	83650000	-1.18987
chr1	108550000	108600000	0.584041	chr1	79400000	79450000	-0.720837		chr1	94600000	94650000	1.67184	chr1	83650000	83700000	-1.19125
chr1	108600000	108650000	0.973928	chr1	79450000	79500000	-0.447907		chr1	94650000	94700000	1.73204	chr1	83700000	83750000	-1.10234
chr1	108650000	108700000	0.742726	chr1	79500000	79550000	-0.29583		chr1	94700000	94750000	1.67061	chr1	83750000	83800000	-1.0382
chr1	120200000	120250000	0.498129	chr1	79550000	79600000	-0.207803		chr1	94750000	94800000	1.60731	chr1	83800000	83850000	-1.04736
chr1	120250000	120300000	0.971677	chr1	79600000	79650000	-0.00747643		chr1	94800000	94850000	1.62338	chr1	83850000	83900000	-1.07943
chr1	120300000	120350000	0.841799	chr1	79950000	80000000	-0.144555		chr1	94850000	94900000	1.61436	chr1	83900000	83950000	-1.07156
chr1	120350000	120400000	0.519386	chr1	80000000	80050000	-0.225236		chr1	94900000	94950000	1.63886	chr1	83950000	84000000	-1.02043
chr1	120400000	120450000	0.542595	chr1	80050000	80100000	-0.285246		chr1	94950000	95000000	1.62028	chr1	84000000	84050000	-1.02626
chr1	120450000	120500000	0.570112	chr1	80100000	80150000	-0.283178		chr1	95000000	95050000	1.61669	chr1	84050000	84100000	-0.981961
chr1	120500000	120550000	0.491819	chr1	80350000	80400000	-0.00370717		chr1	95050000	95100000	1.62252	chr1	84100000	84150000	-0.901378
chr1	120550000	120600000	0.270936	chr1	80400000	80450000	-0.121548		chr1	95100000	95150000	1.63899	chr1	84150000	84200000	-0.951332
chr1	120600000	120650000	0.319893	chr1	80450000	80500000	-0.0745458		chr1	95150000	95200000	1.63647	chr1	84200000	84250000	-0.857912
chr1	120650000	120700000	0.52559	chr1	80500000	80550000	-0.362607		chr1	95200000	95250000	1.64007	chr1	84250000	84300000	-0.623728
chr1	120700000	120750000	0.660137	chr1	80550000	80600000	-0.303201		chr1	95250000	95300000	1.59418	chr1	84300000	84350000	-0.482277
chr1	120750000	120800000	0.73136	chr1	80600000	80650000	-0.279468		chr1	95300000	95350000	1.58515	chr1	84350000	84400000	-0.392679
chr1	120800000	120850000	0.428752	chr1	80650000	80700000	-0.427375		chr1	95350000	95400000	1.57347	chr1	84400000	84450000	-0.50216
chr1	120850000	120900000	0.453349	chr1	80700000	80750000	-0.384324		chr1	95400000	95450000	1.50232	chr1	84450000	84500000	-0.722657
chr1	120900000	120950000	0.595644	chr1	80750000	80800000	-0.666065		chr1	95450000	95500000	1.50636	chr1	84500000	84550000	-0.820445
chr1	120950000	121000000	1.05683	chr1	80800000	80850000	-0.948649		chr1	95500000	95550000	1.50137	chr1	84550000	84600000	-0.888972
chr1	121000000	121050000	1.40629	chr1	80850000	80900000	-1.10541		chr1	95550000	95600000	1.48392	chr1	84600000	84650000	-0.901313
chr1	121050000	121100000	1.27643	chr1	80900000	80950000	-1.20036		chr1	95600000	95650000	1.45837	chr1	84650000	84700000	-0.724506
chr1	121100000	121150000	1.25339	chr1	80950000	81000000	-1.15718		chr1	95650000	95700000	1.40181	chr1	84700000	84750000	-0.0582257
chr1	121150000	121200000	1.03452	chr1	81000000	81050000	-1.12289		chr1	95700000	95750000	1.1951	chr1	84850000	84900000	-0.0122525
chr1	121200000	121250000	0.897272	chr1	81050000	81100000	-1.09104		chr1	95750000	95800000	0.55536	chr1	84900000	84950000	-0.38215
chr1	121250000	121300000	1.16288	chr1	81100000	81150000	-1.12988		chr1	95800000	95850000	0.359472	chr1	84950000	85000000	-0.716833
chr1	121300000	121350000	1.40092	chr1	81150000	81200000	-1.14158		chr1	99850000	99900000	0.168736	chr1	85000000	85050000	-0.850718
chr1	121350000	121400000	1.4558	chr1	81200000	81250000	-0.93472		chr1	99900000	99950000	0.52737	chr1	85050000	85100000	-0.870468
chr1	121400000	121450000	1.44958	chr1	81250000	81300000	-0.488496		chr1	99950000	100000000	0.27951	chr1	85100000	85150000	-0.898235
chr1	121450000	121500000	1.12516	chr1	81300000	81350000	-0.395969		chr1	107550000	107600000	0.191361	chr1	85150000	85200000	-0.99464
chr1	121500000	121550000	0.997715	chr1	81350000	81400000	-0.570401		chr1	107600000	107650000	0.359053	chr1	85200000	85250000	-1.12806
chr1	121550000	121600000	0.773459	chr1	81400000	81450000	-0.569261		chr1	107650000	107700000	0.33614	chr1	85250000	85300000	-1.13914
chr1	121600000	121650000	0.57076	chr1	81450000	81500000	-0.511027		chr1	107700000	107750000	0.501022	chr1	85300000	85350000	-0.682735
chr1	121650000	121700000	0.70484	chr1	81500000	81550000	-0.253667		chr1	107750000	107800000	0.739265	chr1	85350000	85400000	-0.199846
chr1	121700000	121750000	1.01872	chr1	81550000	81600000	-0.127781		chr1	107800000	107850000	0.707423	chr1	87300000	87350000	-0.237269
chr1	121750000	121800000	1.19239	chr1	81600000	81650000	-0.188508		chr1	107850000	107900000	0.688687	chr1	87350000	87400000	-0.696408
chr1	121800000	121850000	1.21549	chr1	81650000	81700000	-0.119748		chr1	107900000	107950000	0.676431	chr1	87400000	87450000	-0.768521
chr1	121850000	121900000	1.32586	chr1	81950000	82000000	-0.0813321		chr1	107950000	108000000	0.501911	chr1	87450000	87500000	-0.836035
chr1	121900000	121950000	1.63566	chr1	82000000	82050000	-0.153577		chr1	108000000	108050000	0.43222	chr1	87500000	87550000	-0.954954
chr1	121950000	122000000	1.70964	chr1	82050000	82100000	-0.198605		chr1	108050000	108100000	0.639648	chr1	87550000	87600000	-0.878927
chr1	122000000	122050000	1.26293	chr1	82100000	82150000	-0.103238		chr1	108100000	108150000	0.634186	chr1	87600000	87650000	-0.632306
chr1	122050000	122100000	1.16601	chr1	82450000	82500000	-0.216235		chr1	108150000	108200000	0.573883	chr1	87650000	87700000	-0.138372
chr1	122100000	122150000	1.3738	chr1	82500000	82550000	-0.500034		chr1	108200000	108250000	0.589987	chr1	95850000	95900000	-0.0222607
chr1	122150000	122200000	1.18817	chr1	82550000	82600000	-0.541819		chr1	108250000	108300000	0.535061	chr1	95900000	95950000	-0.174352
chr1	122200000	122250000	0.862747	chr1	82600000	82650000	-0.603665		chr1	108300000	108350000	0.269758	chr1	95950000	96000000	-0.381749
chr1	122250000	122300000	0.734069	chr1	82650000	82700000	-0.272636		chr1	108350000	108400000	0.105705	chr1	96000000	96050000	-0.654583
chr1	122300000	122350000	0.73491	chr1	82950000	83000000	-0.267896		chr1	108400000	108450000	0.27758	chr1	96050000	96100000	-0.862565
chr1	122350000	122400000	0.864096	chr1	83000000	83050000	-0.324279		chr1	108450000	108500000	0.369307	chr1	96100000	96150000	-0.948199
chr1	122400000	122450000	0.900012	chr1	83050000	83100000	-0.166936		chr1	108500000	108550000	0.413746	chr1	96150000	96200000	-1.03684
chr1	122450000	122500000	0.961084	chr1	83100000	83150000	-0.348082		chr1	108550000	108600000	0.447219	chr1	96200000	96250000	-1.08915
chr1	122500000	122550000	0.57458	chr1	83150000	83200000	-0.781693		chr1	108600000	108650000	0.443698	chr1	96250000	96300000	-1.09887
chr1	122550000	122600000	0.175587	chr1	83200000	83250000	-1.10037		chr1	108650000	108700000	0.363735	chr1	96300000	96350000	-1.18525
chr1	122600000	122650000	0.33701	chr1	83250000	83300000	-1.2431		chr1	120200000	120250000	0.226322	chr1	96350000	96400000	-1.21181
chr1	122650000	122700000	0.249972	chr1	83300000	83350000	-1.24952		chr1	120250000	120300000	0.659656	chr1	96400000	96450000	-1.16476
chr1	122700000	122750000	0.0193176	chr1	83350000	83400000	-1.37077		chr1	120300000	120350000	0.760677	chr1	96450000	96500000	-1.08154
chr1	122750000	122800000	0.0588056	chr1	83400000	83450000	-1.42076		chr1	120350000	120400000	0.709304	chr1	96500000	96550000	-1.09136
chr1	122800000	122850000	0.133083	chr1	83450000	83500000	-1.38883		chr1	120400000	120450000	0.587107	chr1	96550000	96600000	-1.10542
chr1	122850000	122900000	0.237799	chr1	83500000	83550000	-1.3837		chr1	120450000	120500000	0.477034	chr1	96600000	96650000	-1.11422
chr1	122900000	122950000	0.176446	chr1	83550000	83600000	-1.36805		chr1	120500000	120550000	0.141059	chr1	96650000	96700000	-1.0895
chr1	123050000	123100000	0.257773	chr1	83600000	83650000	-1.43244		chr1	120650000	120700000	0.0549918	chr1	96700000	96750000	-1.08936
chr1	123100000	123150000	0.495722	chr1	83650000	83700000	-1.24128		chr1	120700000	120750000	0.0248807	chr1	96750000	96800000	-0.997681
chr1	123150000	123200000	0.561971	chr1	83700000	83750000	-1.06303		chr1	120750000	120800000	0.0863654	chr1	96800000	96850000	-1.01683
chr1	123200000	123250000	0.864265	chr1	83750000	83800000	-1.19382		chr1	120800000	120850000	0.274308	chr1	96850000	96900000	-1.03372
chr1	123250000	123300000	0.888732	chr1	83800000	83850000	-1.24444		chr1	120850000	120900000	0.317495	chr1	96900000	96950000	-1.10422
chr1	123300000	123350000	0.687409	chr1	83850000	83900000	-1.19755		chr1	120900000	120950000	0.311457	chr1	96950000	97000000	-1.12795
chr1	123350000	123400000	0.454559	chr1	83900000	83950000	-1.12464		chr1	120950000	121000000	0.687828	chr1	97000000	97050000	-1.1148
chr1	123400000	123450000	0.187964	chr1	83950000	84000000	-0.919864		chr1	121000000	121050000	1.05222	chr1	97050000	97100000	-1.0799
chr1	127250000	127300000	0.336502	chr1	84000000	84050000	-1.08293		chr1	121050000	121100000	0.891334	chr1	97100000	97150000	-1.04175
chr1	127300000	127350000	0.525272	chr1	84050000	84100000	-1.23946		chr1	121100000	121150000	0.658558	chr1	97150000	97200000	-0.826215
chr1	127350000	127400000	0.280024	chr1	84100000	84150000	-1.18775		chr1	121150000	121200000	0.629648	chr1	97200000	97250000	-0.734975
chr1	127400000	127450000	0.574906	chr1	84150000	84200000	-1.02172		chr1	121200000	121250000	0.709379	chr1	97250000	97300000	-0.90833
chr1	127450000	127500000	0.480307	chr1	84200000	84250000	-1.00297		chr1	121250000	121300000	0.833867	chr1	97300000	97350000	-0.959085
chr1	127500000	127550000	0.457449	chr1	84250000	84300000	-0.826107		chr1	121300000	121350000	0.972479	chr1	97350000	97400000	-1.04521
chr1	127550000	127600000	0.779158	chr1	84300000	84350000	-0.665545		chr1	121350000	121400000	1.19685	chr1	97400000	97450000	-1.11438
chr1	127600000	127650000	0.53173	chr1	84350000	84400000	-0.481845		chr1	121400000	121450000	1.13755	chr1	97450000	97500000	-1.1208
chr1	127650000	127700000	0.100141	chr1	84400000	84450000	-0.497824		chr1	121450000	121500000	0.902613	chr1	97500000	97550000	-1.13116
chr1	129100000	129150000	0.36685	chr1	84450000	84500000	-0.93234		chr1	121500000	121550000	0.889102	chr1	97550000	97600000	-1.13811
chr1	129150000	129200000	0.104847	chr1	84500000	84550000	-1.07711		chr1	121550000	121600000	0.831066	chr1	97600000	97650000	-1.13019
chr1	129250000	129300000	0.0674038	chr1	84550000	84600000	-0.989168		chr1	121600000	121650000	0.831957	chr1	97650000	97700000	-1.15115
chr1	129300000	129350000	0.105412	chr1	84600000	84650000	-0.934149		chr1	121650000	121700000	0.878052	chr1	97700000	97750000	-1.17447
chr1	129350000	129400000	0.0545202	chr1	84650000	84700000	-0.738631		chr1	121700000	121750000	0.912348	chr1	97750000	97800000	-1.22212
chr1	129400000	129450000	0.00955132	chr1	84700000	84750000	-0.234127		chr1	121750000	121800000	0.849586	chr1	97800000	97850000	-1.2128
chr1	129500000	129550000	0.0079116	chr1	84900000	84950000	-0.377971		chr1	121800000	121850000	0.799058	chr1	97850000	97900000	-1.18307
chr1	129550000	129600000	0.156176	chr1	84950000	85000000	-0.759108		chr1	121850000	121900000	0.84102	chr1	97900000	97950000	-1.19851
chr1	129600000	129650000	0.287769	chr1	85000000	85050000	-0.967854		chr1	121900000	121950000	1.1098	chr1	97950000	98000000	-1.21653
chr1	129650000	129700000	0.570522	chr1	85050000	85100000	-1.03723		chr1	121950000	122000000	1.2443	chr1	98000000	98050000	-1.18823
chr1	129700000	129750000	0.742655	chr1	85100000	85150000	-0.981542		chr1	122000000	122050000	1.03903	chr1	98050000	98100000	-1.16143
chr1	129750000	129800000	0.865072	chr1	85150000	85200000	-0.89905		chr1	122050000	122100000	0.913371	chr1	98100000	98150000	-1.16238
chr1	129800000	129850000	0.769776	chr1	85200000	85250000	-1.10756		chr1	122100000	122150000	0.989291	chr1	98150000	98200000	-1.17558
chr1	129850000	129900000	0.547533	chr1	85250000	85300000	-1.23223		chr1	122150000	122200000	0.91841	chr1	98200000	98250000	-1.17576
chr1	129900000	129950000	0.4687	chr1	85300000	85350000	-0.779367		chr1	122200000	122250000	0.596414	chr1	98250000	98300000	-1.22492
chr1	129950000	130000000	0.599369	chr1	85350000	85400000	-0.326164		chr1	122250000	122300000	0.337062	chr1	98300000	98350000	-1.22949
chr1	130000000	130050000	0.68173	chr1	87300000	87350000	-0.250426		chr1	122300000	122350000	0.246571	chr1	98350000	98400000	-1.18848
chr1	130050000	130100000	0.550117	chr1	87350000	87400000	-0.658228		chr1	122350000	122400000	0.194219	chr1	98400000	98450000	-1.21821
chr1	130100000	130150000	0.769972	chr1	87400000	87450000	-0.794002		chr1	122400000	122450000	0.304834	chr1	98450000	98500000	-1.24609
chr1	130150000	130200000	0.880799	chr1	87450000	87500000	-0.816345		chr1	122450000	122500000	0.527652	chr1	98500000	98550000	-1.2092
chr1	130200000	130250000	0.976872	chr1	87500000	87550000	-0.817541		chr1	122500000	122550000	0.532649	chr1	98550000	98600000	-1.23129
chr1	130250000	130300000	1.0807	chr1	87550000	87600000	-0.608292		chr1	122550000	122600000	0.468616	chr1	98600000	98650000	-1.19463
chr1	130300000	130350000	0.855597	chr1	87600000	87650000	-0.266977		chr1	122600000	122650000	0.592722	chr1	98650000	98700000	-1.16657
chr1	130350000	130400000	0.645844	chr1	96000000	96050000	-0.35096		chr1	122650000	122700000	0.65933	chr1	98700000	98750000	-1.15123
chr1	130400000	130450000	0.494534	chr1	96050000	96100000	-0.658622		chr1	122700000	122750000	0.412263	chr1	98750000	98800000	-1.21876
chr1	130450000	130500000	0.52572	chr1	96100000	96150000	-0.756991		chr1	122750000	122800000	0.235211	chr1	98800000	98850000	-1.19502
chr1	130500000	130550000	0.299601	chr1	96150000	96200000	-0.8465		chr1	122800000	122850000	0.275536	chr1	98850000	98900000	-1.20316
chr1	130550000	130600000	0.0926999	chr1	96200000	96250000	-1.04948		chr1	122850000	122900000	0.38985	chr1	98900000	98950000	-1.21453
chr1	130600000	130650000	0.458589	chr1	96250000	96300000	-1.03842		chr1	122900000	122950000	0.307524	chr1	98950000	99000000	-1.21189
chr1	130650000	130700000	0.755572	chr1	96300000	96350000	-0.984751		chr1	122950000	123000000	0.15032	chr1	99000000	99050000	-1.16844
chr1	130700000	130750000	0.565732	chr1	96350000	96400000	-1.08701		chr1	123000000	123050000	0.173414	chr1	99050000	99100000	-1.16948
chr1	130750000	130800000	0.144268	chr1	96400000	96450000	-1.06378		chr1	123050000	123100000	0.351975	chr1	99100000	99150000	-1.19982
chr1	131550000	131600000	0.0690069	chr1	96450000	96500000	-1.05231		chr1	123100000	123150000	0.431469	chr1	99150000	99200000	-1.14568
chr1	132250000	132300000	0.320773	chr1	96500000	96550000	-1.09611		chr1	123150000	123200000	0.484323	chr1	99200000	99250000	-1.13522
chr1	132300000	132350000	0.514838	chr1	96550000	96600000	-1.04964		chr1	123200000	123250000	0.783261	chr1	99250000	99300000	-1.0875
chr1	132350000	132400000	0.520157	chr1	96600000	96650000	-1.0768		chr1	123250000	123300000	0.878661	chr1	99300000	99350000	-1.03882
chr1	132400000	132450000	0.422985	chr1	96650000	96700000	-1.07898		chr1	123300000	123350000	0.551111	chr1	99350000	99400000	-0.989724
chr1	132450000	132500000	0.319542	chr1	96700000	96750000	-1.0141		chr1	123350000	123400000	0.234417	chr1	99400000	99450000	-0.899197
chr1	132500000	132550000	0.31892	chr1	96750000	96800000	-1.03902		chr1	127300000	127350000	0.190581	chr1	99450000	99500000	-0.642581
chr1	132550000	132600000	0.821209	chr1	96800000	96850000	-0.982385		chr1	127350000	127400000	0.174865	chr1	99500000	99550000	-0.265448
chr1	132600000	132650000	1.19743	chr1	96850000	96900000	-0.967165		chr1	127400000	127450000	0.165176	chr1	99550000	99600000	-0.37374
chr1	132650000	132700000	0.881735	chr1	96900000	96950000	-0.988309		chr1	127450000	127500000	0.0208823	chr1	99600000	99650000	-0.521223
chr1	132700000	132750000	0.661102	chr1	96950000	97000000	-1.02165		chr1	127500000	127550000	0.078449	chr1	99650000	99700000	-0.400358
chr1	132750000	132800000	0.768565	chr1	97000000	97050000	-0.925637		chr1	127550000	127600000	0.248494	chr1	99700000	99750000	-0.4292
chr1	132800000	132850000	0.661388	chr1	97050000	97100000	-0.853321		chr1	127600000	127650000	0.0590573	chr1	99750000	99800000	-0.351282
chr1	132850000	132900000	0.571984	chr1	97100000	97150000	-0.564955		chr1	129600000	129650000	0.0833344	chr1	99800000	99850000	-0.2038
chr1	132900000	132950000	1.029	chr1	97150000	97200000	-0.0106517		chr1	129650000	129700000	0.564906	chr1	100000000	100050000	-0.234371
chr1	132950000	133000000	1.59203	chr1	97200000	97250000	-0.114203		chr1	129700000	129750000	0.878364	chr1	100050000	100100000	-0.565732
chr1	133000000	133050000	1.68676	chr1	97250000	97300000	-0.562625		chr1	129750000	129800000	0.964244	chr1	100100000	100150000	-0.811305
chr1	133050000	133100000	1.69886	chr1	97300000	97350000	-0.756331		chr1	129800000	129850000	1.00926	chr1	100150000	100200000	-0.893732
chr1	133100000	133150000	1.76723	chr1	97350000	97400000	-0.785533		chr1	129850000	129900000	0.999746	chr1	100200000	100250000	-0.995439
chr1	133150000	133200000	1.60914	chr1	97400000	97450000	-0.931062		chr1	129900000	129950000	0.851429	chr1	100250000	100300000	-1.0863
chr1	133200000	133250000	1.43529	chr1	97450000	97500000	-0.958883		chr1	129950000	130000000	0.803388	chr1	100300000	100350000	-1.18849
chr1	133250000	133300000	1.35477	chr1	97500000	97550000	-1.00806		chr1	130000000	130050000	0.789796	chr1	100350000	100400000	-1.22408
chr1	133300000	133350000	1.36533	chr1	97550000	97600000	-1.07859		chr1	130050000	130100000	0.855931	chr1	100400000	100450000	-1.14426
chr1	133350000	133400000	1.61811	chr1	97600000	97650000	-1.09861		chr1	130100000	130150000	1.04209	chr1	100450000	100500000	-1.01636
chr1	133400000	133450000	1.74229	chr1	97650000	97700000	-1.13127		chr1	130150000	130200000	0.972738	chr1	100500000	100550000	-1.02505
chr1	133450000	133500000	1.67238	chr1	97700000	97750000	-1.09268		chr1	130200000	130250000	0.95721	chr1	100550000	100600000	-1.12383
chr1	133500000	133550000	1.4933	chr1	97750000	97800000	-1.16578		chr1	130250000	130300000	1.02486	chr1	100600000	100650000	-1.1238
chr1	133550000	133600000	1.4669	chr1	97800000	97850000	-1.13564		chr1	130300000	130350000	0.899159	chr1	100650000	100700000	-1.14397
chr1	133600000	133650000	1.62477	chr1	97850000	97900000	-1.14327		chr1	130350000	130400000	0.836469	chr1	100700000	100750000	-1.16244
chr1	133650000	133700000	1.68633	chr1	97900000	97950000	-1.18847		chr1	130400000	130450000	0.616617	chr1	100750000	100800000	-1.18746
chr1	133700000	133750000	1.70369	chr1	97950000	98000000	-1.18347		chr1	130450000	130500000	0.490205	chr1	100800000	100850000	-1.22366
chr1	133750000	133800000	1.82684	chr1	98000000	98050000	-1.16881		chr1	130500000	130550000	0.394108	chr1	100850000	100900000	-1.22073
chr1	133800000	133850000	1.92615	chr1	98050000	98100000	-1.11847		chr1	130550000	130600000	0.30359	chr1	100900000	100950000	-1.2338
chr1	133850000	133900000	1.97468	chr1	98100000	98150000	-1.06764		chr1	130600000	130650000	0.363589	chr1	100950000	101000000	-1.25987
chr1	133900000	133950000	1.87775	chr1	98150000	98200000	-1.06491		chr1	130650000	130700000	0.415853	chr1	101000000	101050000	-1.2538
chr1	133950000	134000000	1.7873	chr1	98200000	98250000	-1.1206		chr1	130700000	130750000	0.293441	chr1	101050000	101100000	-1.21934
chr1	134000000	134050000	1.89779	chr1	98250000	98300000	-1.19055		chr1	131450000	131500000	0.0243114	chr1	101100000	101150000	-1.2638
chr1	134050000	134100000	1.95327	chr1	98300000	98350000	-1.23221		chr1	131500000	131550000	0.117588	chr1	101150000	101200000	-1.23517
chr1	134100000	134150000	1.86683	chr1	98350000	98400000	-1.17791		chr1	131550000	131600000	0.031676	chr1	101200000	101250000	-1.2275
chr1	134150000	134200000	1.89409	chr1	98400000	98450000	-1.15248		chr1	132450000	132500000	0.0161931	chr1	101250000	101300000	-1.19728
chr1	134200000	134250000	1.96505	chr1	98450000	98500000	-1.20222		chr1	132500000	132550000	0.141865	chr1	101300000	101350000	-1.23086
chr1	134250000	134300000	1.99004	chr1	98500000	98550000	-1.19398		chr1	132550000	132600000	0.475981	chr1	101350000	101400000	-1.22034
chr1	134300000	134350000	1.92536	chr1	98550000	98600000	-1.23047		chr1	132600000	132650000	0.67702	chr1	101400000	101450000	-1.20169
chr1	134350000	134400000	1.9021	chr1	98600000	98650000	-1.26357		chr1	132650000	132700000	0.564085	chr1	101450000	101500000	-1.22715
chr1	134400000	134450000	1.7987	chr1	98650000	98700000	-1.08689		chr1	132700000	132750000	0.491873	chr1	101500000	101550000	-1.22449
chr1	134450000	134500000	1.7487	chr1	98700000	98750000	-0.9938		chr1	132750000	132800000	0.502131	chr1	101550000	101600000	-1.20399
chr1	134500000	134550000	1.66952	chr1	98750000	98800000	-1.14194		chr1	132800000	132850000	0.578715	chr1	101600000	101650000	-1.22485
chr1	134550000	134600000	1.54713	chr1	98800000	98850000	-1.22192		chr1	132850000	132900000	0.716772	chr1	101650000	101700000	-1.24437
chr1	134600000	134650000	1.539	chr1	98850000	98900000	-1.164		chr1	132900000	132950000	0.953452	chr1	101700000	101750000	-1.23725
chr1	134650000	134700000	1.57352	chr1	98900000	98950000	-1.11361		chr1	132950000	133000000	1.22804	chr1	101750000	101800000	-1.21604
chr1	134700000	134750000	1.69439	chr1	98950000	99000000	-1.09662		chr1	133000000	133050000	1.3978	chr1	101800000	101850000	-1.18926
chr1	134750000	134800000	1.6524	chr1	99000000	99050000	-1.145		chr1	133050000	133100000	1.44539	chr1	101850000	101900000	-1.1903
chr1	134800000	134850000	1.6881	chr1	99050000	99100000	-1.14936		chr1	133100000	133150000	1.46223	chr1	101900000	101950000	-1.18229
chr1	134850000	134900000	1.79541	chr1	99100000	99150000	-1.11672		chr1	133150000	133200000	1.41073	chr1	101950000	102000000	-1.19443
chr1	134900000	134950000	1.91326	chr1	99150000	99200000	-1.055		chr1	133200000	133250000	1.34124	chr1	102000000	102050000	-1.21232
chr1	134950000	135000000	1.8906	chr1	99200000	99250000	-0.99584		chr1	133250000	133300000	1.33459	chr1	102050000	102100000	-1.14216
chr1	135000000	135050000	1.93443	chr1	99250000	99300000	-1.0377		chr1	133300000	133350000	1.36592	chr1	102100000	102150000	-1.1591
chr1	135050000	135100000	1.92237	chr1	99300000	99350000	-0.969664		chr1	133350000	133400000	1.4373	chr1	102150000	102200000	-1.21491
chr1	135100000	135150000	1.80063	chr1	99350000	99400000	-0.907552		chr1	133400000	133450000	1.40251	chr1	102200000	102250000	-1.21588
chr1	135150000	135200000	1.78077	chr1	99400000	99450000	-0.769657		chr1	133450000	133500000	1.37354	chr1	102250000	102300000	-1.23828
chr1	135200000	135250000	1.73101	chr1	99450000	99500000	-0.500327		chr1	133500000	133550000	1.40716	chr1	102300000	102350000	-1.21492
chr1	135250000	135300000	1.72165	chr1	99500000	99550000	-0.108516		chr1	133550000	133600000	1.48834	chr1	102350000	102400000	-1.19823
chr1	135300000	135350000	1.68067	chr1	99700000	99750000	-0.142226		chr1	133600000	133650000	1.53182	chr1	102400000	102450000	-1.25498
chr1	135350000	135400000	1.51533	chr1	100000000	100050000	-0.0136607		chr1	133650000	133700000	1.52563	chr1	102450000	102500000	-1.23005
chr1	135400000	135450000	1.51715	chr1	100050000	100100000	-0.545841		chr1	133700000	133750000	1.49609	chr1	102500000	102550000	-1.19282
chr1	135450000	135500000	1.67224	chr1	100100000	100150000	-0.466246		chr1	133750000	133800000	1.52415	chr1	102550000	102600000	-1.22868
chr1	135500000	135550000	1.88935	chr1	100150000	100200000	-0.442678		chr1	133800000	133850000	1.62123	chr1	102600000	102650000	-1.24522
chr1	135550000	135600000	1.75634	chr1	100200000	100250000	-0.69038		chr1	133850000	133900000	1.66012	chr1	102650000	102700000	-1.23985
chr1	135600000	135650000	1.70736	chr1	100250000	100300000	-1.04343		chr1	133900000	133950000	1.65203	chr1	102700000	102750000	-1.22937
chr1	135650000	135700000	1.79225	chr1	100300000	100350000	-1.2306		chr1	133950000	134000000	1.66393	chr1	102750000	102800000	-1.20068
chr1	135700000	135750000	1.77834	chr1	100350000	100400000	-1.1436		chr1	134000000	134050000	1.61361	chr1	102800000	102850000	-1.23587
chr1	135750000	135800000	1.81577	chr1	100400000	100450000	-0.954853		chr1	134050000	134100000	1.62103	chr1	102850000	102900000	-1.21942
chr1	135800000	135850000	1.80419	chr1	100450000	100500000	-0.850394		chr1	134100000	134150000	1.625	chr1	102900000	102950000	-1.21455
chr1	135850000	135900000	1.76618	chr1	100500000	100550000	-0.926146		chr1	134150000	134200000	1.60798	chr1	102950000	103000000	-1.21467
chr1	135900000	135950000	1.81553	chr1	100550000	100600000	-1.14545		chr1	134200000	134250000	1.62381	chr1	103000000	103050000	-1.17479
chr1	135950000	136000000	1.85418	chr1	100600000	100650000	-1.19993		chr1	134250000	134300000	1.61775	chr1	103050000	103100000	-1.20855
chr1	136000000	136050000	1.80717	chr1	100650000	100700000	-1.24167		chr1	134300000	134350000	1.61276	chr1	103100000	103150000	-1.16924
chr1	136050000	136100000	1.81719	chr1	100700000	100750000	-1.26403		chr1	134350000	134400000	1.59621	chr1	103150000	103200000	-1.21782
chr1	136100000	136150000	1.81034	chr1	100750000	100800000	-1.2979		chr1	134400000	134450000	1.468	chr1	103200000	103250000	-1.23703
chr1	136150000	136200000	1.75592	chr1	100800000	100850000	-1.42692		chr1	134450000	134500000	1.41061	chr1	103250000	103300000	-1.20243
chr1	136200000	136250000	1.85623	chr1	100850000	100900000	-1.45745		chr1	134500000	134550000	1.26048	chr1	103300000	103350000	-1.20247
chr1	136250000	136300000	1.89256	chr1	100900000	100950000	-1.42461		chr1	134550000	134600000	1.19725	chr1	103350000	103400000	-1.23428
chr1	136300000	136350000	1.86032	chr1	100950000	101000000	-1.31869		chr1	134600000	134650000	1.2212	chr1	103400000	103450000	-1.21065
chr1	136350000	136400000	1.86872	chr1	101000000	101050000	-1.2175		chr1	134650000	134700000	1.14485	chr1	103450000	103500000	-1.14758
chr1	136400000	136450000	1.87184	chr1	101050000	101100000	-1.29531		chr1	134700000	134750000	1.22823	chr1	103500000	103550000	-1.21279
chr1	136450000	136500000	1.96376	chr1	101100000	101150000	-1.32433		chr1	134750000	134800000	1.23776	chr1	103550000	103600000	-1.28277
chr1	136500000	136550000	1.84334	chr1	101150000	101200000	-1.24735		chr1	134800000	134850000	1.28818	chr1	103600000	103650000	-1.22565
chr1	136550000	136600000	1.82225	chr1	101200000	101250000	-1.24041		chr1	134850000	134900000	1.39265	chr1	103650000	103700000	-1.17275
chr1	136600000	136650000	1.75017	chr1	101250000	101300000	-1.27584		chr1	134900000	134950000	1.53176	chr1	103700000	103750000	-1.16709
chr1	136650000	136700000	1.76555	chr1	101300000	101350000	-1.28305		chr1	134950000	135000000	1.54076	chr1	103750000	103800000	-1.15484
chr1	136700000	136750000	1.78661	chr1	101350000	101400000	-1.28759		chr1	135000000	135050000	1.48535	chr1	103800000	103850000	-1.13164
chr1	136750000	136800000	1.79821	chr1	101400000	101450000	-1.23717		chr1	135050000	135100000	1.44512	chr1	103850000	103900000	-1.16689
chr1	136800000	136850000	1.82586	chr1	101450000	101500000	-1.14744		chr1	135100000	135150000	1.49227	chr1	103900000	103950000	-1.20624
chr1	136850000	136900000	1.86958	chr1	101500000	101550000	-1.07735		chr1	135150000	135200000	1.52302	chr1	103950000	104000000	-1.20207
chr1	136900000	136950000	1.84011	chr1	101550000	101600000	-0.996438		chr1	135200000	135250000	1.42387	chr1	104000000	104050000	-1.20722
chr1	136950000	137000000	1.90712	chr1	101600000	101650000	-1.03148		chr1	135250000	135300000	1.39627	chr1	104050000	104100000	-1.25248
chr1	137000000	137050000	1.95477	chr1	101650000	101700000	-1.1118		chr1	135300000	135350000	1.38457	chr1	104100000	104150000	-1.2133
chr1	137050000	137100000	1.93288	chr1	101700000	101750000	-1.04756		chr1	135350000	135400000	1.35175	chr1	104150000	104200000	-1.23557
chr1	137100000	137150000	1.96973	chr1	101750000	101800000	-1.15209		chr1	135400000	135450000	1.36754	chr1	104200000	104250000	-1.20296
chr1	137150000	137200000	1.90682	chr1	101800000	101850000	-1.25378		chr1	135450000	135500000	1.40963	chr1	104250000	104300000	-1.1703
chr1	137200000	137250000	1.95785	chr1	101850000	101900000	-1.13129		chr1	135500000	135550000	1.55005	chr1	104300000	104350000	-1.20635
chr1	137250000	137300000	2.00451	chr1	101900000	101950000	-1.10639		chr1	135550000	135600000	1.58965	chr1	104350000	104400000	-1.25507
chr1	137300000	137350000	1.99901	chr1	101950000	102000000	-1.13269		chr1	135600000	135650000	1.57648	chr1	104400000	104450000	-1.2128
chr1	137350000	137400000	1.8324	chr1	102000000	102050000	-1.00921		chr1	135650000	135700000	1.59793	chr1	104450000	104500000	-1.17926
chr1	137400000	137450000	1.85193	chr1	102050000	102100000	-1.02026		chr1	135700000	135750000	1.62613	chr1	104500000	104550000	-1.21289
chr1	137450000	137500000	1.98848	chr1	102100000	102150000	-1.14003		chr1	135750000	135800000	1.61281	chr1	104550000	104600000	-1.19261
chr1	137500000	137550000	1.97567	chr1	102150000	102200000	-1.17702		chr1	135800000	135850000	1.58004	chr1	104600000	104650000	-1.22697
chr1	137550000	137600000	1.9154	chr1	102200000	102250000	-1.21914		chr1	135850000	135900000	1.52632	chr1	104650000	104700000	-1.19859
chr1	137600000	137650000	1.81311	chr1	102250000	102300000	-1.24545		chr1	135900000	135950000	1.55248	chr1	104700000	104750000	-1.18852
chr1	137650000	137700000	1.75573	chr1	102300000	102350000	-1.27504		chr1	135950000	136000000	1.57331	chr1	104750000	104800000	-1.13889
chr1	137700000	137750000	1.80837	chr1	102350000	102400000	-1.36027		chr1	136000000	136050000	1.60656	chr1	104800000	104850000	-1.1535
chr1	137750000	137800000	1.81101	chr1	102400000	102450000	-1.40021		chr1	136050000	136100000	1.54721	chr1	104850000	104900000	-1.12503
chr1	137800000	137850000	1.67374	chr1	102450000	102500000	-1.31193		chr1	136100000	136150000	1.45473	chr1	104900000	104950000	-1.12299
chr1	137850000	137900000	1.60396	chr1	102500000	102550000	-1.17935		chr1	136150000	136200000	1.48056	chr1	104950000	105000000	-1.05405
chr1	137900000	137950000	1.60402	chr1	102550000	102600000	-1.23917		chr1	136200000	136250000	1.56306	chr1	105000000	105050000	-1.09866
chr1	137950000	138000000	1.55807	chr1	102600000	102650000	-1.25101		chr1	136250000	136300000	1.60554	chr1	105050000	105100000	-1.15803
chr1	138000000	138050000	1.57229	chr1	102650000	102700000	-1.3212		chr1	136300000	136350000	1.586	chr1	105100000	105150000	-1.15671
chr1	138050000	138100000	1.51591	chr1	102700000	102750000	-1.33829		chr1	136350000	136400000	1.54467	chr1	105150000	105200000	-1.18183
chr1	138100000	138150000	1.49982	chr1	102750000	102800000	-1.2644		chr1	136400000	136450000	1.54753	chr1	105200000	105250000	-1.16193
chr1	138150000	138200000	1.53455	chr1	102800000	102850000	-1.23973		chr1	136450000	136500000	1.53072	chr1	105250000	105300000	-1.13808
chr1	138200000	138250000	1.60737	chr1	102850000	102900000	-1.23282		chr1	136500000	136550000	1.49289	chr1	105300000	105350000	-1.20465
chr1	138250000	138300000	1.56541	chr1	102900000	102950000	-1.30215		chr1	136550000	136600000	1.49301	chr1	105350000	105400000	-1.26789
chr1	138300000	138350000	1.63606	chr1	102950000	103000000	-1.33371		chr1	136600000	136650000	1.51796	chr1	105400000	105450000	-1.23487
chr1	138350000	138400000	1.53476	chr1	103000000	103050000	-1.31229		chr1	136650000	136700000	1.57865	chr1	105450000	105500000	-1.20074
chr1	138400000	138450000	1.04812	chr1	103050000	103100000	-1.24091		chr1	136700000	136750000	1.55297	chr1	105500000	105550000	-1.2402
chr1	138450000	138500000	0.760625	chr1	103100000	103150000	-1.24432		chr1	136750000	136800000	1.52999	chr1	105550000	105600000	-1.21941
chr1	138500000	138550000	0.836486	chr1	103150000	103200000	-1.26729		chr1	136800000	136850000	1.58849	chr1	105600000	105650000	-1.18641
chr1	138550000	138600000	0.853394	chr1	103200000	103250000	-1.21314		chr1	136850000	136900000	1.59746	chr1	105650000	105700000	-1.19433
chr1	138600000	138650000	0.58894	chr1	103250000	103300000	-1.17111		chr1	136900000	136950000	1.60922	chr1	105700000	105750000	-1.2311
chr1	138650000	138700000	0.103944	chr1	103300000	103350000	-1.19729		chr1	136950000	137000000	1.62908	chr1	105750000	105800000	-1.22994
chr1	139800000	139850000	0.00221745	chr1	103350000	103400000	-1.20072		chr1	137000000	137050000	1.62255	chr1	105800000	105850000	-1.20697
chr1	139950000	140000000	0.00445529	chr1	103400000	103450000	-1.22789		chr1	137050000	137100000	1.56505	chr1	105850000	105900000	-1.23055
chr1	140200000	140250000	0.308149	chr1	103450000	103500000	-1.24755		chr1	137100000	137150000	1.62079	chr1	105900000	105950000	-1.22413
chr1	140250000	140300000	0.381138	chr1	103500000	103550000	-1.23688		chr1	137150000	137200000	1.62073	chr1	105950000	106000000	-1.26902
chr1	140300000	140350000	0.151189	chr1	103550000	103600000	-1.23395		chr1	137200000	137250000	1.60969	chr1	106000000	106050000	-1.2319
chr1	140350000	140400000	0.258747	chr1	103600000	103650000	-1.29535		chr1	137250000	137300000	1.64228	chr1	106050000	106100000	-1.2226
chr1	140400000	140450000	0.567934	chr1	103650000	103700000	-1.21976		chr1	137300000	137350000	1.61356	chr1	106100000	106150000	-1.24666
chr1	140450000	140500000	0.76574	chr1	103700000	103750000	-1.10132		chr1	137350000	137400000	1.64099	chr1	106150000	106200000	-1.22668
chr1	140500000	140550000	0.693235	chr1	103750000	103800000	-0.893319		chr1	137400000	137450000	1.66586	chr1	106200000	106250000	-1.19524
chr1	140550000	140600000	0.26311	chr1	103800000	103850000	-0.99553		chr1	137450000	137500000	1.63752	chr1	106250000	106300000	-1.23593
chr1	140600000	140650000	0.0586368	chr1	103850000	103900000	-1.22455		chr1	137500000	137550000	1.62554	chr1	106300000	106350000	-1.25913
chr1	140650000	140700000	0.141139	chr1	103900000	103950000	-1.2302		chr1	137550000	137600000	1.65823	chr1	106350000	106400000	-1.25681
chr1	140700000	140750000	0.306572	chr1	103950000	104000000	-1.18991		chr1	137600000	137650000	1.67322	chr1	106400000	106450000	-1.26309
chr1	140750000	140800000	0.210174	chr1	104000000	104050000	-1.08517		chr1	137650000	137700000	1.68379	chr1	106450000	106500000	-1.23781
chr1	140800000	140850000	0.343593	chr1	104050000	104100000	-1.16151		chr1	137700000	137750000	1.64555	chr1	106500000	106550000	-1.22114
chr1	140850000	140900000	0.423667	chr1	104100000	104150000	-1.18567		chr1	137750000	137800000	1.65179	chr1	106550000	106600000	-1.22245
chr1	140900000	140950000	0.112384	chr1	104150000	104200000	-1.30459		chr1	137800000	137850000	1.67185	chr1	106600000	106650000	-1.25603
chr1	140950000	141000000	0.137867	chr1	104200000	104250000	-1.30086		chr1	137850000	137900000	1.63437	chr1	106650000	106700000	-1.23501
chr1	141000000	141050000	0.213701	chr1	104250000	104300000	-1.27517		chr1	137900000	137950000	1.59158	chr1	106700000	106750000	-1.21285
chr1	141050000	141100000	0.135598	chr1	104300000	104350000	-1.25377		chr1	137950000	138000000	1.56542	chr1	106750000	106800000	-1.19118
chr1	141300000	141350000	0.225319	chr1	104350000	104400000	-1.29795		chr1	138000000	138050000	1.53997	chr1	106800000	106850000	-1.14923
chr1	145550000	145600000	0.296197	chr1	104400000	104450000	-1.30847		chr1	138050000	138100000	1.44388	chr1	106850000	106900000	-1.00876
chr1	145600000	145650000	0.281221	chr1	104450000	104500000	-1.28044		chr1	138100000	138150000	1.40936	chr1	106900000	106950000	-0.989327
chr1	145650000	145700000	0.137411	chr1	104500000	104550000	-1.37987		chr1	138150000	138200000	1.44749	chr1	106950000	107000000	-1.06998
chr1	145700000	145750000	0.0709955	chr1	104550000	104600000	-1.3999		chr1	138200000	138250000	1.38805	chr1	107000000	107050000	-1.08709
chr1	145750000	145800000	0.195554	chr1	104600000	104650000	-1.31826		chr1	138250000	138300000	1.3597	chr1	107050000	107100000	-1.01678
chr1	145800000	145850000	0.257055	chr1	104650000	104700000	-1.26807		chr1	138300000	138350000	1.34651	chr1	107100000	107150000	-0.95977
chr1	145850000	145900000	0.107933	chr1	104700000	104750000	-1.19289		chr1	138350000	138400000	1.2175	chr1	107150000	107200000	-0.968081
chr1	145900000	145950000	0.0687001	chr1	104750000	104800000	-1.29783		chr1	138400000	138450000	0.920808	chr1	107200000	107250000	-0.855306
chr1	146250000	146300000	0.00572019	chr1	104800000	104850000	-1.22664		chr1	138450000	138500000	0.753402	chr1	107250000	107300000	-0.686602
chr1	146650000	146700000	0.0719	chr1	104850000	104900000	-1.13674		chr1	138500000	138550000	0.812931	chr1	107300000	107350000	-0.552824
chr1	146700000	146750000	0.0247943	chr1	104900000	104950000	-1.14213		chr1	138550000	138600000	0.773941	chr1	107350000	107400000	-0.497504
chr1	146800000	146850000	0.164766	chr1	104950000	105000000	-1.14223		chr1	138600000	138650000	0.527911	chr1	107400000	107450000	-0.565157
chr1	146850000	146900000	0.489166	chr1	105000000	105050000	-1.15541		chr1	138950000	139000000	0.129631	chr1	107450000	107500000	-0.39469
chr1	146900000	146950000	0.564347	chr1	105050000	105100000	-1.15503		chr1	139000000	139050000	0.0821778	chr1	107500000	107550000	-0.0985694
chr1	146950000	147000000	0.350458	chr1	105100000	105150000	-1.11906		chr1	140200000	140250000	0.463318	chr1	108700000	108750000	-0.291833
chr1	147000000	147050000	0.131033	chr1	105150000	105200000	-1.14983		chr1	140250000	140300000	0.630579	chr1	108750000	108800000	-0.849458
chr1	147400000	147450000	0.0645821	chr1	105200000	105250000	-1.25663		chr1	140300000	140350000	0.503419	chr1	108800000	108850000	-1.06096
chr1	147700000	147750000	0.184381	chr1	105250000	105300000	-1.21177		chr1	140350000	140400000	0.635659	chr1	108850000	108900000	-1.1632
chr1	147750000	147800000	0.418777	chr1	105300000	105350000	-1.23431		chr1	140400000	140450000	0.725722	chr1	108900000	108950000	-1.17231
chr1	147800000	147850000	0.278837	chr1	105350000	105400000	-1.22494		chr1	140450000	140500000	0.740293	chr1	108950000	109000000	-1.18215
chr1	147850000	147900000	0.158059	chr1	105400000	105450000	-1.20773		chr1	140500000	140550000	0.65182	chr1	109000000	109050000	-1.19872
chr1	147900000	147950000	0.157135	chr1	105450000	105500000	-1.09785		chr1	140550000	140600000	0.305937	chr1	109050000	109100000	-1.1652
chr1	148150000	148200000	0.0313965	chr1	105500000	105550000	-1.12314		chr1	140600000	140650000	0.111501	chr1	109100000	109150000	-1.09104
chr1	148300000	148350000	0.331135	chr1	105550000	105600000	-1.16103		chr1	140650000	140700000	0.0972105	chr1	109150000	109200000	-1.0235
chr1	148350000	148400000	0.319836	chr1	105600000	105650000	-1.00994		chr1	140700000	140750000	0.251958	chr1	109200000	109250000	-0.970099
chr1	148400000	148450000	0.113323	chr1	105650000	105700000	-1.0537		chr1	140750000	140800000	0.356508	chr1	109250000	109300000	-0.874906
chr1	148450000	148500000	0.026403	chr1	105700000	105750000	-1.17841		chr1	140800000	140850000	0.504886	chr1	109300000	109350000	-0.779978
chr1	148500000	148550000	0.0327956	chr1	105750000	105800000	-1.21196		chr1	140850000	140900000	0.503034	chr1	109350000	109400000	-0.633283
chr1	148550000	148600000	0.115698	chr1	105800000	105850000	-1.25346		chr1	140900000	140950000	0.388518	chr1	109400000	109450000	-0.571907
chr1	148600000	148650000	0.0698345	chr1	105850000	105900000	-1.29157		chr1	140950000	141000000	0.299504	chr1	109450000	109500000	-0.627667
chr1	148650000	148700000	0.134708	chr1	105900000	105950000	-1.29516		chr1	141000000	141050000	0.275603	chr1	109500000	109550000	-0.829114
chr1	151650000	151700000	0.159551	chr1	105950000	106000000	-1.24622		chr1	141050000	141100000	0.0722579	chr1	109550000	109600000	-1.10744
chr1	151700000	151750000	0.480221	chr1	106000000	106050000	-1.22063		chr1	145550000	145600000	0.0790849	chr1	109600000	109650000	-1.18085
chr1	151750000	151800000	0.461079	chr1	106050000	106100000	-1.24504		chr1	145600000	145650000	0.131386	chr1	109650000	109700000	-1.16437
chr1	151800000	151850000	0.356636	chr1	106100000	106150000	-1.29053		chr1	145800000	145850000	0.12128	chr1	109700000	109750000	-1.16464
chr1	151850000	151900000	0.295646	chr1	106150000	106200000	-1.30306		chr1	145950000	146000000	0.0246269	chr1	109750000	109800000	-1.14936
chr1	151900000	151950000	0.604966	chr1	106200000	106250000	-1.258		chr1	146300000	146350000	0.000668713	chr1	109800000	109850000	-1.22951
chr1	151950000	152000000	0.551205	chr1	106250000	106300000	-1.20498		chr1	146350000	146400000	0.0207098	chr1	109850000	109900000	-1.19607
chr1	152000000	152050000	0.214799	chr1	106300000	106350000	-1.2968		chr1	146400000	146450000	0.0619419	chr1	109900000	109950000	-1.16682
chr1	152050000	152100000	0.108845	chr1	106350000	106400000	-1.27327		chr1	147050000	147100000	0.0247358	chr1	109950000	110000000	-1.17278
chr1	152200000	152250000	0.369578	chr1	106400000	106450000	-1.23523		chr1	147100000	147150000	0.0788993	chr1	110000000	110050000	-1.22418
chr1	152250000	152300000	0.513078	chr1	106450000	106500000	-1.17571		chr1	147150000	147200000	0.136997	chr1	110050000	110100000	-1.23269
chr1	152300000	152350000	0.227483	chr1	106500000	106550000	-1.20512		chr1	147200000	147250000	0.124232	chr1	110100000	110150000	-1.23159
chr1	152850000	152900000	0.227929	chr1	106550000	106600000	-1.37497		chr1	147250000	147300000	0.0624733	chr1	110150000	110200000	-1.21097
chr1	152900000	152950000	0.428114	chr1	106600000	106650000	-1.33844		chr1	147300000	147350000	0.0833511	chr1	110200000	110250000	-1.18903
chr1	152950000	153000000	0.732739	chr1	106650000	106700000	-1.1306		chr1	147350000	147400000	0.0894937	chr1	110250000	110300000	-1.21288
chr1	153000000	153050000	0.824744	chr1	106700000	106750000	-1.13234		chr1	147400000	147450000	0.150641	chr1	110300000	110350000	-1.19109
chr1	153050000	153100000	0.822858	chr1	106750000	106800000	-1.13975		chr1	147450000	147500000	0.129645	chr1	110350000	110400000	-1.18432
chr1	153100000	153150000	0.810511	chr1	106800000	106850000	-0.830532		chr1	147500000	147550000	0.132841	chr1	110400000	110450000	-1.16804
chr1	153150000	153200000	0.822639	chr1	106850000	106900000	-0.48333		chr1	147550000	147600000	0.216753	chr1	110450000	110500000	-1.20412
chr1	153200000	153250000	0.981393	chr1	106900000	106950000	-0.567499		chr1	147600000	147650000	0.155046	chr1	110500000	110550000	-1.20204
chr1	153250000	153300000	1.01686	chr1	106950000	107000000	-0.794362		chr1	147650000	147700000	0.225808	chr1	110550000	110600000	-1.15886
chr1	153300000	153350000	1.01983	chr1	107000000	107050000	-0.728854		chr1	147700000	147750000	0.369784	chr1	110600000	110650000	-1.15601
chr1	153350000	153400000	0.819874	chr1	107050000	107100000	-0.627781		chr1	147750000	147800000	0.487975	chr1	110650000	110700000	-1.20117
chr1	153400000	153450000	0.679751	chr1	107100000	107150000	-0.67315		chr1	147800000	147850000	0.431757	chr1	110700000	110750000	-1.20358
chr1	153450000	153500000	0.870259	chr1	107150000	107200000	-0.682885		chr1	147850000	147900000	0.139477	chr1	110750000	110800000	-1.22435
chr1	153500000	153550000	1.08521	chr1	107200000	107250000	-0.396802		chr1	148150000	148200000	0.0656419	chr1	110800000	110850000	-1.21618
chr1	153550000	153600000	0.927332	chr1	107250000	107300000	-0.27539		chr1	148200000	148250000	0.0329174	chr1	110850000	110900000	-1.17881
chr1	153600000	153650000	0.670454	chr1	107300000	107350000	-0.359368		chr1	148350000	148400000	0.00729084	chr1	110900000	110950000	-1.17971
chr1	153650000	153700000	0.477332	chr1	107350000	107400000	-0.485449		chr1	148500000	148550000	0.014781	chr1	110950000	111000000	-1.21015
chr1	153700000	153750000	0.274996	chr1	107400000	107450000	-0.58359		chr1	148550000	148600000	0.0718123	chr1	111000000	111050000	-1.22255
chr1	153750000	153800000	0.258473	chr1	107450000	107500000	-0.372745		chr1	151650000	151700000	0.0698845	chr1	111050000	111100000	-1.22724
chr1	153800000	153850000	0.186904	chr1	108700000	108750000	-0.0456815		chr1	151700000	151750000	0.479705	chr1	111100000	111150000	-1.21698
chr1	153850000	153900000	0.171776	chr1	108750000	108800000	-0.597922		chr1	151750000	151800000	0.445064	chr1	111150000	111200000	-1.17959
chr1	153900000	153950000	0.399681	chr1	108800000	108850000	-0.865516		chr1	151800000	151850000	0.310837	chr1	111200000	111250000	-1.16125
chr1	153950000	154000000	0.304903	chr1	108850000	108900000	-1.05656		chr1	151850000	151900000	0.340459	chr1	111250000	111300000	-1.20664
chr1	154200000	154250000	0.194309	chr1	108900000	108950000	-1.24252		chr1	151900000	151950000	0.53378	chr1	111300000	111350000	-1.1895
chr1	154250000	154300000	0.312069	chr1	108950000	109000000	-1.21591		chr1	151950000	152000000	0.618219	chr1	111350000	111400000	-1.13303
chr1	154300000	154350000	0.26757	chr1	109000000	109050000	-1.18657		chr1	152000000	152050000	0.498759	chr1	111400000	111450000	-1.16608
chr1	154350000	154400000	0.712759	chr1	109050000	109100000	-1.08741		chr1	152050000	152100000	0.262978	chr1	111450000	111500000	-1.19388
chr1	154400000	154450000	1.08993	chr1	109100000	109150000	-0.976318		chr1	152150000	152200000	0.0278638	chr1	111500000	111550000	-1.14405
chr1	154450000	154500000	1.10252	chr1	109150000	109200000	-1.06617		chr1	152200000	152250000	0.514011	chr1	111550000	111600000	-1.16734
chr1	154500000	154550000	1.01488	chr1	109200000	109250000	-0.915266		chr1	152250000	152300000	0.903183	chr1	111600000	111650000	-1.07898
chr1	154550000	154600000	1.13387	chr1	109250000	109300000	-0.655134		chr1	152300000	152350000	0.85787	chr1	111650000	111700000	-0.761744
chr1	154600000	154650000	1.23839	chr1	109300000	109350000	-0.670281		chr1	152350000	152400000	0.610229	chr1	111700000	111750000	-1.1141
chr1	154650000	154700000	1.25877	chr1	109350000	109400000	-0.353821		chr1	152400000	152450000	0.520757	chr1	111750000	111800000	-1.13956
chr1	154700000	154750000	1.30181	chr1	109400000	109450000	-0.22132		chr1	152450000	152500000	0.26719	chr1	111800000	111850000	-1.19925
chr1	154750000	154800000	1.31391	chr1	109450000	109500000	-0.36274		chr1	152500000	152550000	0.118741	chr1	111850000	111900000	-1.20384
chr1	154800000	154850000	1.27365	chr1	109500000	109550000	-0.496463		chr1	152550000	152600000	0.229213	chr1	111900000	111950000	-1.14474
chr1	154850000	154900000	1.4338	chr1	109550000	109600000	-0.789336		chr1	152600000	152650000	0.195084	chr1	111950000	112000000	-1.14066
chr1	154900000	154950000	1.54152	chr1	109600000	109650000	-0.900557		chr1	152650000	152700000	0.140841	chr1	112000000	112050000	-1.15334
chr1	154950000	155000000	1.50461	chr1	109650000	109700000	-0.965522		chr1	152700000	152750000	0.13057	chr1	112050000	112100000	-1.11493
chr1	155000000	155050000	1.46845	chr1	109700000	109750000	-1.10282		chr1	152750000	152800000	0.202027	chr1	112100000	112150000	-1.10328
chr1	155050000	155100000	1.3231	chr1	109750000	109800000	-1.14654		chr1	152800000	152850000	0.41742	chr1	112150000	112200000	-1.0727
chr1	155100000	155150000	1.52274	chr1	109800000	109850000	-1.03303		chr1	152850000	152900000	0.760002	chr1	112200000	112250000	-1.11981
chr1	155150000	155200000	1.52568	chr1	109850000	109900000	-1.0731		chr1	152900000	152950000	1.08473	chr1	112250000	112300000	-1.08904
chr1	155200000	155250000	1.20247	chr1	109900000	109950000	-1.11056		chr1	152950000	153000000	1.16781	chr1	112300000	112350000	-1.05691
chr1	155250000	155300000	1.21778	chr1	109950000	110000000	-1.16282		chr1	153000000	153050000	1.07275	chr1	112350000	112400000	-1.02261
chr1	155300000	155350000	1.25588	chr1	110000000	110050000	-1.06753		chr1	153050000	153100000	1.17091	chr1	112400000	112450000	-1.09512
chr1	155350000	155400000	1.08999	chr1	110050000	110100000	-1.05773		chr1	153100000	153150000	1.19008	chr1	112450000	112500000	-1.12694
chr1	155400000	155450000	0.805985	chr1	110100000	110150000	-1.0963		chr1	153150000	153200000	1.11531	chr1	112500000	112550000	-1.12871
chr1	155450000	155500000	0.658259	chr1	110150000	110200000	-1.16141		chr1	153200000	153250000	1.19131	chr1	112550000	112600000	-1.17109
chr1	155500000	155550000	0.585171	chr1	110200000	110250000	-1.26499		chr1	153250000	153300000	1.17141	chr1	112600000	112650000	-1.14037
chr1	155550000	155600000	0.474491	chr1	110250000	110300000	-1.24656		chr1	153300000	153350000	1.14704	chr1	112650000	112700000	-1.11938
chr1	155600000	155650000	0.273933	chr1	110300000	110350000	-1.1348		chr1	153350000	153400000	1.20589	chr1	112700000	112750000	-1.19313
chr1	155650000	155700000	0.156841	chr1	110350000	110400000	-1.14021		chr1	153400000	153450000	1.25967	chr1	112750000	112800000	-1.23014
chr1	155700000	155750000	0.230656	chr1	110400000	110450000	-1.21503		chr1	153450000	153500000	1.42476	chr1	112800000	112850000	-1.16971
chr1	155750000	155800000	0.178933	chr1	110450000	110500000	-1.26598		chr1	153500000	153550000	1.44045	chr1	112850000	112900000	-1.14186
chr1	155800000	155850000	0.0134088	chr1	110500000	110550000	-1.33464		chr1	153550000	153600000	1.25664	chr1	112900000	112950000	-1.17927
chr1	155950000	156000000	0.204467	chr1	110550000	110600000	-1.26212		chr1	153600000	153650000	1.15044	chr1	112950000	113000000	-1.21317
chr1	156000000	156050000	0.273639	chr1	110600000	110650000	-1.18569		chr1	153650000	153700000	1.0529	chr1	113000000	113050000	-1.21029
chr1	156650000	156700000	0.0973839	chr1	110650000	110700000	-1.22565		chr1	153700000	153750000	1.02897	chr1	113050000	113100000	-1.2362
chr1	156800000	156850000	0.0488486	chr1	110700000	110750000	-1.22472		chr1	153750000	153800000	0.946651	chr1	113100000	113150000	-1.21195
chr1	156850000	156900000	0.814068	chr1	110750000	110800000	-1.28848		chr1	153800000	153850000	0.960893	chr1	113150000	113200000	-1.18633
chr1	156900000	156950000	1.40218	chr1	110800000	110850000	-1.2501		chr1	153850000	153900000	0.923642	chr1	113200000	113250000	-1.21386
chr1	156950000	157000000	1.48117	chr1	110850000	110900000	-1.14922		chr1	153900000	153950000	0.946743	chr1	113250000	113300000	-1.25164
chr1	157000000	157050000	1.39582	chr1	110900000	110950000	-1.20366		chr1	153950000	154000000	0.883578	chr1	113300000	113350000	-1.27007
chr1	157050000	157100000	1.18051	chr1	110950000	111000000	-1.25256		chr1	154000000	154050000	0.727896	chr1	113350000	113400000	-1.22281
chr1	157100000	157150000	1.169	chr1	111000000	111050000	-1.28386		chr1	154050000	154100000	0.653612	chr1	113400000	113450000	-1.22137
chr1	157150000	157200000	1.00773	chr1	111050000	111100000	-1.13872		chr1	154100000	154150000	0.640697	chr1	113450000	113500000	-1.25476
chr1	157200000	157250000	0.830458	chr1	111100000	111150000	-1.01206		chr1	154150000	154200000	0.756489	chr1	113500000	113550000	-1.20146
chr1	157250000	157300000	0.792245	chr1	111150000	111200000	-1.13207		chr1	154200000	154250000	0.906679	chr1	113550000	113600000	-1.1694
chr1	157300000	157350000	0.819793	chr1	111200000	111250000	-1.02497		chr1	154250000	154300000	1.03786	chr1	113600000	113650000	-1.16205
chr1	157350000	157400000	1.06166	chr1	111250000	111300000	-1.03162		chr1	154300000	154350000	1.09335	chr1	113650000	113700000	-1.11776
chr1	157400000	157450000	1.04908	chr1	111300000	111350000	-1.32111		chr1	154350000	154400000	1.25494	chr1	113700000	113750000	-0.976172
chr1	157450000	157500000	0.851612	chr1	111350000	111400000	-1.29184		chr1	154400000	154450000	1.35456	chr1	113750000	113800000	-0.967032
chr1	157500000	157550000	0.934575	chr1	111400000	111450000	-1.1517		chr1	154450000	154500000	1.35884	chr1	113800000	113850000	-1.15901
chr1	157550000	157600000	1.12969	chr1	111450000	111500000	-1.11857		chr1	154500000	154550000	1.34309	chr1	113850000	113900000	-1.1974
chr1	157600000	157650000	1.37338	chr1	111500000	111550000	-1.09293		chr1	154550000	154600000	1.31027	chr1	113900000	113950000	-1.16932
chr1	157650000	157700000	1.33831	chr1	111550000	111600000	-1.0547		chr1	154600000	154650000	1.49556	chr1	113950000	114000000	-1.19022
chr1	157700000	157750000	1.35292	chr1	111600000	111650000	-0.914244		chr1	154650000	154700000	1.56362	chr1	114000000	114050000	-1.21408
chr1	157750000	157800000	1.41629	chr1	111650000	111700000	-0.479435		chr1	154700000	154750000	1.60445	chr1	114050000	114100000	-1.21815
chr1	157800000	157850000	1.41466	chr1	111700000	111750000	-0.949222		chr1	154750000	154800000	1.5474	chr1	114100000	114150000	-1.21336
chr1	157850000	157900000	1.46875	chr1	111750000	111800000	-1.00166		chr1	154800000	154850000	1.49776	chr1	114150000	114200000	-1.1862
chr1	157900000	157950000	1.33216	chr1	111800000	111850000	-1.13432		chr1	154850000	154900000	1.5475	chr1	114200000	114250000	-1.20794
chr1	157950000	158000000	0.731706	chr1	111850000	111900000	-1.16453		chr1	154900000	154950000	1.64016	chr1	114250000	114300000	-1.22367
chr1	158050000	158100000	0.566672	chr1	111900000	111950000	-1.06791		chr1	154950000	155000000	1.69196	chr1	114300000	114350000	-1.18186
chr1	158100000	158150000	0.983731	chr1	111950000	112000000	-1.14899		chr1	155000000	155050000	1.67127	chr1	114350000	114400000	-1.15737
chr1	158150000	158200000	1.23399	chr1	112000000	112050000	-1.03171		chr1	155050000	155100000	1.68792	chr1	114400000	114450000	-1.10323
chr1	158200000	158250000	1.3485	chr1	112050000	112100000	-0.88164		chr1	155100000	155150000	1.67903	chr1	114450000	114500000	-0.970568
chr1	158250000	158300000	1.35655	chr1	112100000	112150000	-1.03011		chr1	155150000	155200000	1.63034	chr1	114500000	114550000	-0.903027
chr1	158300000	158350000	1.52555	chr1	112150000	112200000	-0.988915		chr1	155200000	155250000	1.59243	chr1	114550000	114600000	-0.729783
chr1	158350000	158400000	1.58684	chr1	112200000	112250000	-0.901213		chr1	155250000	155300000	1.58958	chr1	114600000	114650000	-0.376937
chr1	158400000	158450000	1.33624	chr1	112250000	112300000	-0.851358		chr1	155300000	155350000	1.36538	chr1	114650000	114700000	-0.188707
chr1	158450000	158500000	1.45831	chr1	112300000	112350000	-0.750828		chr1	155350000	155400000	1.21082	chr1	114700000	114750000	-0.43622
chr1	158500000	158550000	1.69188	chr1	112350000	112400000	-0.634827		chr1	155400000	155450000	1.06659	chr1	114750000	114800000	-0.55022
chr1	158550000	158600000	1.57956	chr1	112400000	112450000	-0.73541		chr1	155450000	155500000	0.921969	chr1	114800000	114850000	-0.564134
chr1	158600000	158650000	1.5145	chr1	112450000	112500000	-0.951533		chr1	155500000	155550000	0.83358	chr1	114850000	114900000	-0.572141
chr1	158650000	158700000	1.40325	chr1	112500000	112550000	-1.12598		chr1	155550000	155600000	0.779065	chr1	114900000	114950000	-0.58376
chr1	158700000	158750000	1.32951	chr1	112550000	112600000	-1.12263		chr1	155600000	155650000	0.604578	chr1	114950000	115000000	-0.569345
chr1	158750000	158800000	1.01124	chr1	112600000	112650000	-0.947777		chr1	155650000	155700000	0.260092	chr1	115000000	115050000	-0.555484
chr1	158800000	158850000	0.885118	chr1	112650000	112700000	-0.803635		chr1	155700000	155750000	0.273816	chr1	115050000	115100000	-0.634627
chr1	158850000	158900000	1.06965	chr1	112700000	112750000	-0.855892		chr1	155750000	155800000	0.197695	chr1	115100000	115150000	-0.654654
chr1	158900000	158950000	1.19019	chr1	112750000	112800000	-1.03792		chr1	155850000	155900000	0.0919014	chr1	115150000	115200000	-0.655997
chr1	158950000	159000000	1.23078	chr1	112800000	112850000	-0.987928		chr1	155900000	155950000	0.0384652	chr1	115200000	115250000	-0.648331
chr1	159000000	159050000	0.963563	chr1	112850000	112900000	-1.00348		chr1	156850000	156900000	0.415292	chr1	115250000	115300000	-0.777081
chr1	159050000	159100000	0.756584	chr1	112900000	112950000	-1.05867		chr1	156900000	156950000	1.03168	chr1	115300000	115350000	-0.849287
chr1	159100000	159150000	0.786967	chr1	112950000	113000000	-1.1241		chr1	156950000	157000000	1.1041	chr1	115350000	115400000	-0.90594
chr1	159150000	159200000	0.909754	chr1	113000000	113050000	-1.15015		chr1	157000000	157050000	0.875343	chr1	115400000	115450000	-0.985858
chr1	159200000	159250000	0.974986	chr1	113050000	113100000	-1.06742		chr1	157050000	157100000	0.655744	chr1	115450000	115500000	-1.056
chr1	159250000	159300000	1.02002	chr1	113100000	113150000	-1.07568		chr1	157100000	157150000	0.670612	chr1	115500000	115550000	-1.03829
chr1	159300000	159350000	0.946617	chr1	113150000	113200000	-1.15505		chr1	157150000	157200000	0.594654	chr1	115550000	115600000	-0.991868
chr1	159350000	159400000	0.774479	chr1	113200000	113250000	-1.16377		chr1	157200000	157250000	0.65407	chr1	115600000	115650000	-1.07767
chr1	159400000	159450000	0.599463	chr1	113250000	113300000	-1.19178		chr1	157250000	157300000	0.706437	chr1	115650000	115700000	-1.12711
chr1	159450000	159500000	0.229293	chr1	113300000	113350000	-1.32464		chr1	157300000	157350000	0.693341	chr1	115700000	115750000	-1.13105
chr1	161150000	161200000	0.216259	chr1	113350000	113400000	-1.35735		chr1	157350000	157400000	0.816002	chr1	115750000	115800000	-1.1266
chr1	161200000	161250000	0.493359	chr1	113400000	113450000	-1.29542		chr1	157400000	157450000	0.912636	chr1	115800000	115850000	-1.12631
chr1	161250000	161300000	0.55734	chr1	113450000	113500000	-1.187		chr1	157450000	157500000	0.984852	chr1	115850000	115900000	-1.1118
chr1	161300000	161350000	0.199718	chr1	113500000	113550000	-1.08786		chr1	157500000	157550000	0.971512	chr1	115900000	115950000	-1.11148
chr1	161800000	161850000	0.0346011	chr1	113550000	113600000	-0.981178		chr1	157550000	157600000	1.01416	chr1	115950000	116000000	-1.03621
chr1	161950000	162000000	0.0356626	chr1	113600000	113650000	-0.751708		chr1	157600000	157650000	1.14182	chr1	116000000	116050000	-1.06696
chr1	162000000	162050000	0.170079	chr1	113650000	113700000	-0.722348		chr1	157650000	157700000	1.23526	chr1	116050000	116100000	-1.07182
chr1	162050000	162100000	0.0593096	chr1	113700000	113750000	-0.697135		chr1	157700000	157750000	1.36262	chr1	116100000	116150000	-1.07943
chr1	162100000	162150000	0.669292	chr1	113750000	113800000	-0.581802		chr1	157750000	157800000	1.4084	chr1	116150000	116200000	-1.12632
chr1	162150000	162200000	1.31611	chr1	113800000	113850000	-0.849938		chr1	157800000	157850000	1.4266	chr1	116200000	116250000	-1.13048
chr1	162200000	162250000	1.06634	chr1	113850000	113900000	-0.650577		chr1	157850000	157900000	1.4987	chr1	116250000	116300000	-1.1204
chr1	162250000	162300000	0.974115	chr1	113900000	113950000	-0.48407		chr1	157900000	157950000	1.49439	chr1	116300000	116350000	-1.16077
chr1	162300000	162350000	0.936238	chr1	113950000	114000000	-0.749965		chr1	157950000	158000000	0.972327	chr1	116350000	116400000	-1.17354
chr1	162350000	162400000	0.7866	chr1	114000000	114050000	-0.916524		chr1	158050000	158100000	0.836378	chr1	116400000	116450000	-1.16925
chr1	162400000	162450000	0.845956	chr1	114050000	114100000	-1.07202		chr1	158100000	158150000	1.38541	chr1	116450000	116500000	-1.14596
chr1	162450000	162500000	0.805515	chr1	114100000	114150000	-1.12431		chr1	158150000	158200000	1.47758	chr1	116500000	116550000	-1.10545
chr1	162500000	162550000	0.626967	chr1	114150000	114200000	-1.1263		chr1	158200000	158250000	1.34733	chr1	116550000	116600000	-1.13309
chr1	162550000	162600000	0.551494	chr1	114200000	114250000	-1.10341		chr1	158250000	158300000	1.36358	chr1	116600000	116650000	-1.12381
chr1	162600000	162650000	0.741583	chr1	114250000	114300000	-1.05565		chr1	158300000	158350000	1.50892	chr1	116650000	116700000	-1.16685
chr1	162650000	162700000	1.0616	chr1	114300000	114350000	-1.00197		chr1	158350000	158400000	1.56943	chr1	116700000	116750000	-1.1558
chr1	162700000	162750000	1.20187	chr1	114350000	114400000	-0.933048		chr1	158400000	158450000	1.50855	chr1	116750000	116800000	-1.16706
chr1	162750000	162800000	1.24875	chr1	114400000	114450000	-0.942199		chr1	158450000	158500000	1.44473	chr1	116800000	116850000	-1.15318
chr1	162800000	162850000	1.42128	chr1	114450000	114500000	-0.851882		chr1	158500000	158550000	1.60727	chr1	116850000	116900000	-1.12543
chr1	162850000	162900000	1.31434	chr1	114500000	114550000	-0.440556		chr1	158550000	158600000	1.5979	chr1	116900000	116950000	-1.13687
chr1	162900000	162950000	1.31739	chr1	114550000	114600000	-0.308947		chr1	158600000	158650000	1.42059	chr1	116950000	117000000	-1.1507
chr1	162950000	163000000	1.52389	chr1	114600000	114650000	-0.246178		chr1	158650000	158700000	1.19798	chr1	117000000	117050000	-1.1835
chr1	163000000	163050000	1.41458	chr1	114650000	114700000	-0.153261		chr1	158700000	158750000	1.00748	chr1	117050000	117100000	-1.17596
chr1	163050000	163100000	1.1742	chr1	114700000	114750000	-0.357513		chr1	158750000	158800000	1.02481	chr1	117100000	117150000	-1.17271
chr1	163100000	163150000	1.19524	chr1	114750000	114800000	-0.539565		chr1	158800000	158850000	1.10467	chr1	117150000	117200000	-1.15901
chr1	163150000	163200000	1.34459	chr1	114800000	114850000	-0.662402		chr1	158850000	158900000	1.16532	chr1	117200000	117250000	-1.17158
chr1	163200000	163250000	1.45571	chr1	114850000	114900000	-0.651217		chr1	158900000	158950000	1.31885	chr1	117250000	117300000	-1.22049
chr1	163250000	163300000	1.19469	chr1	114900000	114950000	-0.638282		chr1	158950000	159000000	1.36645	chr1	117300000	117350000	-1.22201
chr1	163300000	163350000	1.15703	chr1	114950000	115000000	-0.612171		chr1	159000000	159050000	1.17485	chr1	117350000	117400000	-1.18516
chr1	163350000	163400000	1.30523	chr1	115000000	115050000	-0.508933		chr1	159050000	159100000	0.992298	chr1	117400000	117450000	-1.21558
chr1	163400000	163450000	1.5121	chr1	115050000	115100000	-0.39953		chr1	159100000	159150000	0.910968	chr1	117450000	117500000	-1.1985
chr1	163450000	163500000	1.3449	chr1	115100000	115150000	-0.388231		chr1	159150000	159200000	0.923257	chr1	117500000	117550000	-1.16516
chr1	163500000	163550000	1.15054	chr1	115150000	115200000	-0.471521		chr1	159200000	159250000	1.04431	chr1	117550000	117600000	-1.1935
chr1	163550000	163600000	1.0801	chr1	115200000	115250000	-0.568429		chr1	159250000	159300000	1.0015	chr1	117600000	117650000	-1.18894
chr1	163600000	163650000	1.10776	chr1	115250000	115300000	-0.770872		chr1	159300000	159350000	0.841799	chr1	117650000	117700000	-1.23973
chr1	163650000	163700000	1.13875	chr1	115300000	115350000	-0.911244		chr1	159350000	159400000	0.838233	chr1	117700000	117750000	-1.24962
chr1	163700000	163750000	1.1226	chr1	115350000	115400000	-0.867292		chr1	159400000	159450000	0.66229	chr1	117750000	117800000	-1.23781
chr1	163750000	163800000	1.25395	chr1	115400000	115450000	-0.87433		chr1	159450000	159500000	0.223268	chr1	117800000	117850000	-1.19478
chr1	163800000	163850000	1.28344	chr1	115450000	115500000	-1.0571		chr1	161200000	161250000	0.322253	chr1	117850000	117900000	-1.2247
chr1	163850000	163900000	1.2337	chr1	115500000	115550000	-1.0552		chr1	161250000	161300000	0.112756	chr1	117900000	117950000	-1.24901
chr1	163900000	163950000	1.35062	chr1	115550000	115600000	-1.0296		chr1	161950000	162000000	0.0839662	chr1	117950000	118000000	-1.20538
chr1	163950000	164000000	1.22024	chr1	115600000	115650000	-0.984281		chr1	162000000	162050000	0.269762	chr1	118000000	118050000	-1.1861
chr1	164000000	164050000	1.14981	chr1	115650000	115700000	-1.07454		chr1	162050000	162100000	0.33209	chr1	118050000	118100000	-1.17389
chr1	164050000	164100000	1.30388	chr1	115700000	115750000	-1.12016		chr1	162100000	162150000	0.872983	chr1	118100000	118150000	-1.19243
chr1	164100000	164150000	1.59832	chr1	115750000	115800000	-1.0526		chr1	162150000	162200000	1.186	chr1	118150000	118200000	-1.19262
chr1	164150000	164200000	1.57027	chr1	115800000	115850000	-0.984347		chr1	162200000	162250000	1.21927	chr1	118200000	118250000	-1.14318
chr1	164200000	164250000	1.31519	chr1	115850000	115900000	-0.922885		chr1	162250000	162300000	1.1342	chr1	118250000	118300000	-1.09317
chr1	164250000	164300000	1.32231	chr1	115900000	115950000	-0.938132		chr1	162300000	162350000	1.07249	chr1	118300000	118350000	-1.12482
chr1	164300000	164350000	1.08709	chr1	115950000	116000000	-1.00398		chr1	162350000	162400000	1.1402	chr1	118350000	118400000	-1.17674
chr1	164350000	164400000	1.07954	chr1	116000000	116050000	-0.909627		chr1	162400000	162450000	1.19199	chr1	118400000	118450000	-1.19219
chr1	164400000	164450000	1.30098	chr1	116050000	116100000	-0.830319		chr1	162450000	162500000	1.25367	chr1	118450000	118500000	-1.24357
chr1	164450000	164500000	1.53424	chr1	116100000	116150000	-0.973002		chr1	162500000	162550000	1.15397	chr1	118500000	118550000	-1.24718
chr1	164500000	164550000	1.39133	chr1	116150000	116200000	-1.03088		chr1	162550000	162600000	1.24564	chr1	118550000	118600000	-1.15729
chr1	164550000	164600000	1.35244	chr1	116200000	116250000	-1.05567		chr1	162600000	162650000	1.34376	chr1	118600000	118650000	-1.0814
chr1	164600000	164650000	1.62763	chr1	116250000	116300000	-1.10427		chr1	162650000	162700000	1.32225	chr1	118650000	118700000	-1.15881
chr1	164650000	164700000	1.42457	chr1	116300000	116350000	-1.08247		chr1	162700000	162750000	1.35258	chr1	118700000	118750000	-1.23511
chr1	164700000	164750000	0.882828	chr1	116350000	116400000	-1.03039		chr1	162750000	162800000	1.38952	chr1	118750000	118800000	-1.26465
chr1	164750000	164800000	0.722855	chr1	116400000	116450000	-0.979044		chr1	162800000	162850000	1.39834	chr1	118800000	118850000	-1.2563
chr1	164800000	164850000	0.793783	chr1	116450000	116500000	-0.988333		chr1	162850000	162900000	1.55261	chr1	118850000	118900000	-1.2532
chr1	164850000	164900000	0.758995	chr1	116500000	116550000	-0.987537		chr1	162900000	162950000	1.52551	chr1	118900000	118950000	-1.26449
chr1	164900000	164950000	0.632056	chr1	116550000	116600000	-0.900129		chr1	162950000	163000000	1.53067	chr1	118950000	119000000	-1.22383
chr1	164950000	165000000	0.800795	chr1	116600000	116650000	-0.981183		chr1	163000000	163050000	1.51767	chr1	119000000	119050000	-1.24141
chr1	165000000	165050000	1.04521	chr1	116650000	116700000	-1.14256		chr1	163050000	163100000	1.54836	chr1	119050000	119100000	-1.24745
chr1	165050000	165100000	1.0407	chr1	116700000	116750000	-1.10916		chr1	163100000	163150000	1.53832	chr1	119100000	119150000	-1.22842
chr1	165100000	165150000	0.890848	chr1	116750000	116800000	-1.05002		chr1	163150000	163200000	1.54891	chr1	119150000	119200000	-1.21924
chr1	165150000	165200000	1.01586	chr1	116800000	116850000	-1.14349		chr1	163200000	163250000	1.49417	chr1	119200000	119250000	-1.25625
chr1	165200000	165250000	1.19745	chr1	116850000	116900000	-1.12754		chr1	163250000	163300000	1.4137	chr1	119250000	119300000	-1.23116
chr1	165250000	165300000	1.26553	chr1	116900000	116950000	-1.16081		chr1	163300000	163350000	1.43896	chr1	119300000	119350000	-1.21757
chr1	165300000	165350000	1.13741	chr1	116950000	117000000	-1.06645		chr1	163350000	163400000	1.46367	chr1	119350000	119400000	-1.2096
chr1	165350000	165400000	0.887066	chr1	117000000	117050000	-1.16925		chr1	163400000	163450000	1.53023	chr1	119400000	119450000	-1.23178
chr1	165400000	165450000	0.653093	chr1	117050000	117100000	-1.25329		chr1	163450000	163500000	1.47906	chr1	119450000	119500000	-1.2321
chr1	165450000	165500000	0.697459	chr1	117100000	117150000	-1.19402		chr1	163500000	163550000	1.47375	chr1	119500000	119550000	-1.27477
chr1	165500000	165550000	0.808084	chr1	117150000	117200000	-1.14081		chr1	163550000	163600000	1.43348	chr1	119550000	119600000	-1.29611
chr1	165550000	165600000	0.979835	chr1	117200000	117250000	-1.1557		chr1	163600000	163650000	1.4313	chr1	119600000	119650000	-1.26897
chr1	165600000	165650000	0.874728	chr1	117250000	117300000	-1.2718		chr1	163650000	163700000	1.49159	chr1	119650000	119700000	-1.22405
chr1	165650000	165700000	0.708668	chr1	117300000	117350000	-1.2967		chr1	163700000	163750000	1.46988	chr1	119700000	119750000	-1.22691
chr1	165700000	165750000	0.877228	chr1	117350000	117400000	-1.25908		chr1	163750000	163800000	1.51723	chr1	119750000	119800000	-1.28103
chr1	165750000	165800000	1.0265	chr1	117400000	117450000	-1.12946		chr1	163800000	163850000	1.52013	chr1	119800000	119850000	-1.3063
chr1	165800000	165850000	1.39594	chr1	117450000	117500000	-1.1009		chr1	163850000	163900000	1.41655	chr1	119850000	119900000	-1.25013
chr1	165850000	165900000	1.44395	chr1	117500000	117550000	-1.29787		chr1	163900000	163950000	1.46887	chr1	119900000	119950000	-1.2598
chr1	165900000	165950000	1.29562	chr1	117550000	117600000	-1.20592		chr1	163950000	164000000	1.5317	chr1	119950000	120000000	-1.21682
chr1	165950000	166000000	1.28563	chr1	117600000	117650000	-1.00569		chr1	164000000	164050000	1.47441	chr1	120000000	120050000	-1.16471
chr1	166000000	166050000	1.33448	chr1	117650000	117700000	-0.970635		chr1	164050000	164100000	1.50378	chr1	120050000	120100000	-1.12979
chr1	166050000	166100000	1.27079	chr1	117700000	117750000	-1.00573		chr1	164100000	164150000	1.5717	chr1	120100000	120150000	-1.03997
chr1	166100000	166150000	1.31512	chr1	117750000	117800000	-1.07646		chr1	164150000	164200000	1.53587	chr1	120150000	120200000	-0.54944
chr1	166150000	166200000	1.59548	chr1	117800000	117850000	-1.15417		chr1	164200000	164250000	1.40435	chr1	120550000	120600000	-0.0403498
chr1	166200000	166250000	1.46708	chr1	117850000	117900000	-1.15915		chr1	164250000	164300000	1.4356	chr1	120600000	120650000	-0.0208241
chr1	166250000	166300000	1.14864	chr1	117900000	117950000	-1.12612		chr1	164300000	164350000	1.4917	chr1	123400000	123450000	-0.0111933
chr1	166300000	166350000	1.08047	chr1	117950000	118000000	-1.06268		chr1	164350000	164400000	1.52289	chr1	123450000	123500000	-0.494431
chr1	166350000	166400000	1.23941	chr1	118000000	118050000	-1.054		chr1	164400000	164450000	1.54025	chr1	123500000	123550000	-0.897042
chr1	166400000	166450000	0.958059	chr1	118050000	118100000	-1.12612		chr1	164450000	164500000	1.61881	chr1	123550000	123600000	-1.05615
chr1	166450000	166500000	0.71706	chr1	118100000	118150000	-1.0707		chr1	164500000	164550000	1.59001	chr1	123600000	123650000	-1.13462
chr1	166500000	166550000	0.771959	chr1	118150000	118200000	-1.08627		chr1	164550000	164600000	1.54004	chr1	123650000	123700000	-1.16634
chr1	166550000	166600000	0.692833	chr1	118200000	118250000	-1.00235		chr1	164600000	164650000	1.54268	chr1	123700000	123750000	-1.1945
chr1	166600000	166650000	0.578848	chr1	118250000	118300000	-0.865986		chr1	164650000	164700000	1.57844	chr1	123750000	123800000	-1.22453
chr1	166650000	166700000	0.529021	chr1	118300000	118350000	-0.886507		chr1	164700000	164750000	1.45222	chr1	123800000	123850000	-1.18883
chr1	166700000	166750000	0.595439	chr1	118350000	118400000	-0.984374		chr1	164750000	164800000	1.4048	chr1	123850000	123900000	-1.26876
chr1	166750000	166800000	0.647487	chr1	118400000	118450000	-1.21794		chr1	164800000	164850000	1.35871	chr1	123900000	123950000	-1.25571
chr1	166800000	166850000	0.880128	chr1	118450000	118500000	-1.15873		chr1	164850000	164900000	1.30116	chr1	123950000	124000000	-1.19017
chr1	166850000	166900000	1.01966	chr1	118500000	118550000	-0.988559		chr1	164900000	164950000	1.32335	chr1	124000000	124050000	-1.22093
chr1	166900000	166950000	0.924509	chr1	118550000	118600000	-0.797094		chr1	164950000	165000000	1.34033	chr1	124050000	124100000	-1.2349
chr1	166950000	167000000	0.829926	chr1	118600000	118650000	-0.628063		chr1	165000000	165050000	1.45647	chr1	124100000	124150000	-1.25373
chr1	167000000	167050000	0.844007	chr1	118650000	118700000	-0.834818		chr1	165050000	165100000	1.53603	chr1	124150000	124200000	-1.25184
chr1	167050000	167100000	1.0062	chr1	118700000	118750000	-1.00676		chr1	165100000	165150000	1.57728	chr1	124200000	124250000	-1.2023
chr1	167100000	167150000	1.32053	chr1	118750000	118800000	-1.11318		chr1	165150000	165200000	1.65008	chr1	124250000	124300000	-1.25014
chr1	167150000	167200000	1.45	chr1	118800000	118850000	-1.1373		chr1	165200000	165250000	1.57263	chr1	124300000	124350000	-1.27966
chr1	167200000	167250000	1.21824	chr1	118850000	118900000	-1.1843		chr1	165250000	165300000	1.53715	chr1	124350000	124400000	-1.2576
chr1	167250000	167300000	0.958433	chr1	118900000	118950000	-1.11785		chr1	165300000	165350000	1.58297	chr1	124400000	124450000	-1.26369
chr1	167300000	167350000	0.870287	chr1	118950000	119000000	-1.16654		chr1	165350000	165400000	1.54715	chr1	124450000	124500000	-1.23083
chr1	167350000	167400000	1.16056	chr1	119000000	119050000	-1.19361		chr1	165400000	165450000	1.5289	chr1	124500000	124550000	-1.2091
chr1	167400000	167450000	0.955848	chr1	119050000	119100000	-1.28258		chr1	165450000	165500000	1.49619	chr1	124550000	124600000	-1.19883
chr1	167450000	167500000	0.649631	chr1	119100000	119150000	-1.30758		chr1	165500000	165550000	1.43101	chr1	124600000	124650000	-1.13104
chr1	167500000	167550000	1.06195	chr1	119150000	119200000	-1.21475		chr1	165550000	165600000	1.50977	chr1	124650000	124700000	-1.19872
chr1	167550000	167600000	1.23565	chr1	119200000	119250000	-1.21863		chr1	165600000	165650000	1.51586	chr1	124700000	124750000	-1.21008
chr1	167600000	167650000	0.944028	chr1	119250000	119300000	-1.18318		chr1	165650000	165700000	1.4124	chr1	124750000	124800000	-1.20449
chr1	167650000	167700000	0.95211	chr1	119300000	119350000	-1.10024		chr1	165700000	165750000	1.32187	chr1	124800000	124850000	-1.2231
chr1	167700000	167750000	0.786578	chr1	119350000	119400000	-1.05762		chr1	165750000	165800000	1.40723	chr1	124850000	124900000	-1.24434
chr1	167750000	167800000	0.816352	chr1	119400000	119450000	-1.12882		chr1	165800000	165850000	1.49174	chr1	124900000	124950000	-1.21244
chr1	167800000	167850000	0.684823	chr1	119450000	119500000	-1.24384		chr1	165850000	165900000	1.50799	chr1	124950000	125000000	-1.16638
chr1	167850000	167900000	0.563151	chr1	119500000	119550000	-1.25543		chr1	165900000	165950000	1.57744	chr1	125000000	125050000	-1.2001
chr1	167900000	167950000	1.00704	chr1	119550000	119600000	-1.19967		chr1	165950000	166000000	1.611	chr1	125050000	125100000	-1.21283
chr1	167950000	168000000	0.947315	chr1	119600000	119650000	-1.17242		chr1	166000000	166050000	1.61461	chr1	125100000	125150000	-1.18592
chr1	168000000	168050000	0.820399	chr1	119650000	119700000	-1.2782		chr1	166050000	166100000	1.56193	chr1	125150000	125200000	-1.18834
chr1	168050000	168100000	0.748039	chr1	119700000	119750000	-1.21881		chr1	166100000	166150000	1.56827	chr1	125200000	125250000	-1.19065
chr1	168100000	168150000	0.254538	chr1	119750000	119800000	-1.30456		chr1	166150000	166200000	1.66174	chr1	125250000	125300000	-1.2275
chr1	168150000	168200000	0.117016	chr1	119800000	119850000	-1.32891		chr1	166200000	166250000	1.57231	chr1	125300000	125350000	-1.26129
chr1	168200000	168250000	0.274479	chr1	119850000	119900000	-1.15224		chr1	166250000	166300000	1.45176	chr1	125350000	125400000	-1.24702
chr1	168250000	168300000	0.475817	chr1	119900000	119950000	-1.13998		chr1	166300000	166350000	1.45295	chr1	125400000	125450000	-1.20587
chr1	168300000	168350000	0.330649	chr1	119950000	120000000	-1.20536		chr1	166350000	166400000	1.44891	chr1	125450000	125500000	-1.21964
chr1	169100000	169150000	0.0755583	chr1	120000000	120050000	-1.11344		chr1	166400000	166450000	1.43547	chr1	125500000	125550000	-1.20833
chr1	169150000	169200000	0.92738	chr1	120050000	120100000	-0.916213		chr1	166450000	166500000	1.39142	chr1	125550000	125600000	-1.21678
chr1	169200000	169250000	1.05381	chr1	120100000	120150000	-0.723961		chr1	166500000	166550000	1.47454	chr1	125600000	125650000	-1.24272
chr1	169250000	169300000	0.823977	chr1	120150000	120200000	-0.278233		chr1	166550000	166600000	1.47831	chr1	125650000	125700000	-1.24778
chr1	169300000	169350000	0.372534	chr1	122950000	123000000	-0.0145503		chr1	166600000	166650000	1.33651	chr1	125700000	125750000	-1.24733
chr1	170100000	170150000	0.200534	chr1	123000000	123050000	-0.0063169		chr1	166650000	166700000	1.41954	chr1	125750000	125800000	-1.18567
chr1	170150000	170200000	0.457272	chr1	123450000	123500000	-0.0107329		chr1	166700000	166750000	1.4651	chr1	125800000	125850000	-1.20745
chr1	170200000	170250000	0.50056	chr1	123500000	123550000	-0.562207		chr1	166750000	166800000	1.43069	chr1	125850000	125900000	-1.23764
chr1	170250000	170300000	0.393694	chr1	123550000	123600000	-0.973859		chr1	166800000	166850000	1.38105	chr1	125900000	125950000	-1.22138
chr1	170300000	170350000	0.622584	chr1	123600000	123650000	-1.07062		chr1	166850000	166900000	1.47249	chr1	125950000	126000000	-1.216
chr1	170350000	170400000	0.882305	chr1	123650000	123700000	-1.21409		chr1	166900000	166950000	1.51801	chr1	126000000	126050000	-1.21659
chr1	170400000	170450000	0.749205	chr1	123700000	123750000	-1.15491		chr1	166950000	167000000	1.47575	chr1	126050000	126100000	-1.218
chr1	170450000	170500000	0.570001	chr1	123750000	123800000	-1.09886		chr1	167000000	167050000	1.48367	chr1	126100000	126150000	-1.27264
chr1	170500000	170550000	0.219257	chr1	123800000	123850000	-1.22918		chr1	167050000	167100000	1.47003	chr1	126150000	126200000	-1.27058
chr1	170600000	170650000	0.0969453	chr1	123850000	123900000	-1.19309		chr1	167100000	167150000	1.53854	chr1	126200000	126250000	-1.24977
chr1	170650000	170700000	0.0931763	chr1	123900000	123950000	-1.19103		chr1	167150000	167200000	1.52101	chr1	126250000	126300000	-1.26343
chr1	170700000	170750000	0.0216264	chr1	123950000	124000000	-1.18394		chr1	167200000	167250000	1.52608	chr1	126300000	126350000	-1.25319
chr1	171400000	171450000	0.238106	chr1	124000000	124050000	-1.22137		chr1	167250000	167300000	1.47038	chr1	126350000	126400000	-1.25683
chr1	171450000	171500000	0.189309	chr1	124050000	124100000	-1.30667		chr1	167300000	167350000	1.37249	chr1	126400000	126450000	-1.26801
chr1	171500000	171550000	0.0831196	chr1	124100000	124150000	-1.3196		chr1	167350000	167400000	1.33128	chr1	126450000	126500000	-1.21641
chr1	171550000	171600000	0.202461	chr1	124150000	124200000	-1.31734		chr1	167400000	167450000	1.23738	chr1	126500000	126550000	-1.20342
chr1	171600000	171650000	0.387705	chr1	124200000	124250000	-1.2753		chr1	167450000	167500000	1.24456	chr1	126550000	126600000	-1.19139
chr1	171650000	171700000	0.305199	chr1	124250000	124300000	-1.33301		chr1	167500000	167550000	1.3226	chr1	126600000	126650000	-1.19048
chr1	171800000	171850000	0.190491	chr1	124300000	124350000	-1.26714		chr1	167550000	167600000	1.28866	chr1	126650000	126700000	-1.18437
chr1	171850000	171900000	0.592059	chr1	124350000	124400000	-1.26338		chr1	167600000	167650000	1.25258	chr1	126700000	126750000	-1.17871
chr1	171900000	171950000	0.850701	chr1	124400000	124450000	-1.34481		chr1	167650000	167700000	1.20986	chr1	126750000	126800000	-1.14379
chr1	171950000	172000000	1.111	chr1	124450000	124500000	-1.2441		chr1	167700000	167750000	1.07028	chr1	126800000	126850000	-1.15435
chr1	172000000	172050000	1.27141	chr1	124500000	124550000	-1.22948		chr1	167750000	167800000	1.04529	chr1	126850000	126900000	-1.17146
chr1	172050000	172100000	1.27668	chr1	124550000	124600000	-1.15094		chr1	167800000	167850000	0.903087	chr1	126900000	126950000	-1.16833
chr1	172100000	172150000	1.26185	chr1	124600000	124650000	-1.1028		chr1	167850000	167900000	0.980122	chr1	126950000	127000000	-1.14556
chr1	172150000	172200000	0.981682	chr1	124650000	124700000	-1.06515		chr1	167900000	167950000	1.13538	chr1	127000000	127050000	-1.14679
chr1	172200000	172250000	0.589829	chr1	124700000	124750000	-1.14765		chr1	167950000	168000000	1.09086	chr1	127050000	127100000	-1.09733
chr1	172250000	172300000	0.380559	chr1	124750000	124800000	-1.1415		chr1	168000000	168050000	1.08135	chr1	127100000	127150000	-1.06195
chr1	172300000	172350000	0.646319	chr1	124800000	124850000	-1.155		chr1	168050000	168100000	0.878831	chr1	127150000	127200000	-1.01919
chr1	172350000	172400000	0.767649	chr1	124850000	124900000	-1.25247		chr1	168100000	168150000	0.594929	chr1	127200000	127250000	-0.812062
chr1	172400000	172450000	0.448968	chr1	124900000	124950000	-1.23318		chr1	168150000	168200000	0.612981	chr1	127250000	127300000	-0.231331
chr1	172450000	172500000	0.480001	chr1	124950000	125000000	-1.20199		chr1	168200000	168250000	0.662728	chr1	127650000	127700000	-0.278592
chr1	172500000	172550000	0.715441	chr1	125000000	125050000	-1.21381		chr1	168250000	168300000	0.636317	chr1	127700000	127750000	-0.446192
chr1	172550000	172600000	0.808364	chr1	125050000	125100000	-1.27933		chr1	168300000	168350000	0.353846	chr1	127750000	127800000	-0.476856
chr1	172600000	172650000	1.076	chr1	125100000	125150000	-1.23606		chr1	169150000	169200000	0.807988	chr1	127800000	127850000	-0.411881
chr1	172650000	172700000	1.30922	chr1	125150000	125200000	-1.11794		chr1	169200000	169250000	0.855788	chr1	127850000	127900000	-0.509632
chr1	172700000	172750000	1.19023	chr1	125200000	125250000	-1.20077		chr1	169250000	169300000	0.692531	chr1	127900000	127950000	-0.703897
chr1	172750000	172800000	1.37308	chr1	125250000	125300000	-1.23589		chr1	169300000	169350000	0.495537	chr1	127950000	128000000	-0.822232
chr1	172800000	172850000	1.25073	chr1	125300000	125350000	-1.23304		chr1	169350000	169400000	0.0815469	chr1	128000000	128050000	-0.955636
chr1	172850000	172900000	0.811957	chr1	125350000	125400000	-1.34112		chr1	169750000	169800000	0.113334	chr1	128050000	128100000	-0.9948
chr1	172900000	172950000	1.00706	chr1	125400000	125450000	-1.2601		chr1	169800000	169850000	0.390204	chr1	128100000	128150000	-1.00424
chr1	172950000	173000000	1.23802	chr1	125450000	125500000	-1.13936		chr1	169850000	169900000	0.789794	chr1	128150000	128200000	-1.00395
chr1	173000000	173050000	1.23302	chr1	125500000	125550000	-1.17571		chr1	169900000	169950000	0.938977	chr1	128200000	128250000	-0.982849
chr1	173050000	173100000	1.15349	chr1	125550000	125600000	-1.20948		chr1	169950000	170000000	0.968404	chr1	128250000	128300000	-0.9585
chr1	173100000	173150000	1.16264	chr1	125600000	125650000	-1.30977		chr1	170000000	170050000	0.959803	chr1	128300000	128350000	-0.894191
chr1	173150000	173200000	1.264	chr1	125650000	125700000	-1.23863		chr1	170050000	170100000	1.02875	chr1	128350000	128400000	-0.889325
chr1	173200000	173250000	1.16247	chr1	125700000	125750000	-1.19764		chr1	170100000	170150000	1.18472	chr1	128400000	128450000	-0.897175
chr1	173250000	173300000	1.18871	chr1	125750000	125800000	-1.25345		chr1	170150000	170200000	1.30921	chr1	128450000	128500000	-0.935128
chr1	173300000	173350000	1.11027	chr1	125800000	125850000	-1.31817		chr1	170200000	170250000	1.36111	chr1	128500000	128550000	-0.947524
chr1	173350000	173400000	0.917877	chr1	125850000	125900000	-1.32528		chr1	170250000	170300000	1.36384	chr1	128550000	128600000	-0.93362
chr1	173950000	174000000	0.266089	chr1	125900000	125950000	-1.27464		chr1	170300000	170350000	1.3859	chr1	128600000	128650000	-0.829013
chr1	174000000	174050000	0.906659	chr1	125950000	126000000	-1.24203		chr1	170350000	170400000	1.3394	chr1	128650000	128700000	-0.609405
chr1	174050000	174100000	0.938656	chr1	126000000	126050000	-1.30202		chr1	170400000	170450000	1.24072	chr1	128700000	128750000	-0.683499
chr1	174100000	174150000	0.856396	chr1	126050000	126100000	-1.29555		chr1	170450000	170500000	1.1606	chr1	128750000	128800000	-0.866321
chr1	174150000	174200000	0.758677	chr1	126100000	126150000	-1.2318		chr1	170500000	170550000	0.968473	chr1	128800000	128850000	-0.933107
chr1	174200000	174250000	0.686485	chr1	126150000	126200000	-1.24608		chr1	170550000	170600000	0.953956	chr1	128850000	128900000	-0.925243
chr1	174250000	174300000	0.726247	chr1	126200000	126250000	-1.27282		chr1	170600000	170650000	0.947433	chr1	128900000	128950000	-0.978539
chr1	174300000	174350000	0.249117	chr1	126250000	126300000	-1.2919		chr1	170650000	170700000	0.947455	chr1	128950000	129000000	-1.03514
chr1	174400000	174450000	0.0414388	chr1	126300000	126350000	-1.17719		chr1	170700000	170750000	0.978465	chr1	129000000	129050000	-0.911634
chr1	178650000	178700000	0.372445	chr1	126350000	126400000	-1.09301		chr1	170750000	170800000	0.873618	chr1	129050000	129100000	-0.596116
chr1	178700000	178750000	0.771763	chr1	126400000	126450000	-1.15425		chr1	170800000	170850000	0.720451	chr1	129100000	129150000	-0.220856
chr1	178750000	178800000	0.555545	chr1	126450000	126500000	-1.13355		chr1	170850000	170900000	0.736428	chr1	129150000	129200000	-0.122319
chr1	178800000	178850000	0.174379	chr1	126500000	126550000	-1.12746		chr1	170900000	170950000	0.826402	chr1	129200000	129250000	-0.199487
chr1	178850000	178900000	0.0740016	chr1	126550000	126600000	-1.00699		chr1	170950000	171000000	0.93268	chr1	129250000	129300000	-0.25468
chr1	178900000	178950000	0.139445	chr1	126600000	126650000	-0.858677		chr1	171000000	171050000	0.859227	chr1	129300000	129350000	-0.247668
chr1	178950000	179000000	0.199276	chr1	126650000	126700000	-0.943192		chr1	171050000	171100000	0.652218	chr1	129350000	129400000	-0.193675
chr1	179000000	179050000	0.163883	chr1	126700000	126750000	-1.02602		chr1	171100000	171150000	0.718366	chr1	129400000	129450000	-0.0911315
chr1	179050000	179100000	0.0598408	chr1	126750000	126800000	-1.0056		chr1	171150000	171200000	0.830263	chr1	129450000	129500000	-0.0646985
chr1	179100000	179150000	0.139907	chr1	126800000	126850000	-0.954906		chr1	171200000	171250000	0.804087	chr1	129500000	129550000	-0.0284515
chr1	179150000	179200000	0.409137	chr1	126850000	126900000	-1.09497		chr1	171250000	171300000	0.834167	chr1	129550000	129600000	-0.0649061
chr1	179200000	179250000	0.331797	chr1	126900000	126950000	-1.04951		chr1	171300000	171350000	0.930406	chr1	130750000	130800000	-0.285363
chr1	179250000	179300000	0.113947	chr1	126950000	127000000	-1.07188		chr1	171350000	171400000	0.963532	chr1	130800000	130850000	-0.678454
chr1	179300000	179350000	0.154256	chr1	127000000	127050000	-0.976799		chr1	171400000	171450000	1.14301	chr1	130850000	130900000	-0.732368
chr1	179350000	179400000	0.244248	chr1	127050000	127100000	-0.849572		chr1	171450000	171500000	1.34582	chr1	130900000	130950000	-0.786252
chr1	179400000	179450000	0.142916	chr1	127100000	127150000	-0.750554		chr1	171500000	171550000	1.29041	chr1	130950000	131000000	-0.79383
chr1	179450000	179500000	0.073106	chr1	127150000	127200000	-0.674958		chr1	171550000	171600000	1.31513	chr1	131000000	131050000	-0.729632
chr1	179500000	179550000	0.140702	chr1	127200000	127250000	-0.490559		chr1	171600000	171650000	1.42356	chr1	131050000	131100000	-0.612629
chr1	179550000	179600000	0.355213	chr1	127700000	127750000	-0.1371		chr1	171650000	171700000	1.44267	chr1	131100000	131150000	-0.425615
chr1	179600000	179650000	0.695762	chr1	127750000	127800000	-0.223894		chr1	171700000	171750000	1.43176	chr1	131150000	131200000	-0.397658
chr1	179650000	179700000	0.770837	chr1	127800000	127850000	-0.105679		chr1	171750000	171800000	1.30539	chr1	131200000	131250000	-0.54245
chr1	179700000	179750000	0.76608	chr1	127850000	127900000	-0.371081		chr1	171800000	171850000	1.32448	chr1	131250000	131300000	-0.47117
chr1	179750000	179800000	0.462106	chr1	127900000	127950000	-0.512155		chr1	171850000	171900000	1.46172	chr1	131300000	131350000	-0.431077
chr1	179800000	179850000	0.142546	chr1	127950000	128000000	-0.553746		chr1	171900000	171950000	1.48011	chr1	131350000	131400000	-0.266176
chr1	179850000	179900000	0.472573	chr1	128000000	128050000	-0.82372		chr1	171950000	172000000	1.51489	chr1	131400000	131450000	-0.0357582
chr1	179900000	179950000	0.419066	chr1	128050000	128100000	-0.855517		chr1	172000000	172050000	1.54552	chr1	131600000	131650000	-0.0986662
chr1	179950000	180000000	0.289728	chr1	128100000	128150000	-0.795748		chr1	172050000	172100000	1.49907	chr1	131650000	131700000	-0.213689
chr1	180000000	180050000	0.456913	chr1	128150000	128200000	-0.900391		chr1	172100000	172150000	1.40587	chr1	131700000	131750000	-0.43544
chr1	180050000	180100000	0.675814	chr1	128200000	128250000	-0.903543		chr1	172150000	172200000	1.31105	chr1	131750000	131800000	-0.557769
chr1	180100000	180150000	0.850106	chr1	128250000	128300000	-0.805734		chr1	172200000	172250000	1.14744	chr1	131800000	131850000	-0.552705
chr1	180150000	180200000	0.744586	chr1	128300000	128350000	-0.771194		chr1	172250000	172300000	0.959683	chr1	131850000	131900000	-0.664295
chr1	180200000	180250000	0.877767	chr1	128350000	128400000	-0.604605		chr1	172300000	172350000	0.934366	chr1	131900000	131950000	-0.781903
chr1	180250000	180300000	1.14582	chr1	128400000	128450000	-0.491424		chr1	172350000	172400000	1.05386	chr1	131950000	132000000	-0.780773
chr1	180300000	180350000	1.14705	chr1	128450000	128500000	-0.697964		chr1	172400000	172450000	1.09167	chr1	132000000	132050000	-0.829832
chr1	180350000	180400000	1.11049	chr1	128500000	128550000	-0.739647		chr1	172450000	172500000	1.07194	chr1	132050000	132100000	-0.758017
chr1	180400000	180450000	1.06446	chr1	128550000	128600000	-0.618555		chr1	172500000	172550000	1.15908	chr1	132100000	132150000	-0.64565
chr1	180450000	180500000	0.870776	chr1	128600000	128650000	-0.541779		chr1	172550000	172600000	1.42322	chr1	132150000	132200000	-0.643922
chr1	180500000	180550000	0.521222	chr1	128650000	128700000	-0.289529		chr1	172600000	172650000	1.53096	chr1	132200000	132250000	-0.654563
chr1	180550000	180600000	0.453115	chr1	128700000	128750000	-0.330542		chr1	172650000	172700000	1.58246	chr1	132250000	132300000	-0.587869
chr1	180600000	180650000	0.292756	chr1	128750000	128800000	-0.636529		chr1	172700000	172750000	1.59108	chr1	132300000	132350000	-0.363846
chr1	180650000	180700000	0.139155	chr1	128800000	128850000	-0.621945		chr1	172750000	172800000	1.57883	chr1	132350000	132400000	-0.13207
chr1	180700000	180750000	0.179077	chr1	128850000	128900000	-0.56054		chr1	172800000	172850000	1.45546	chr1	132400000	132450000	-0.0319441
chr1	180750000	180800000	0.340416	chr1	128900000	128950000	-0.71848		chr1	172850000	172900000	1.30326	chr1	138650000	138700000	-0.0231494
chr1	180800000	180850000	0.584063	chr1	128950000	129000000	-0.7195		chr1	172900000	172950000	1.32744	chr1	138700000	138750000	-0.293295
chr1	180850000	180900000	0.735899	chr1	129000000	129050000	-0.559363		chr1	172950000	173000000	1.26198	chr1	138750000	138800000	-0.290941
chr1	180900000	180950000	0.801544	chr1	129050000	129100000	-0.0799661		chr1	173000000	173050000	1.33133	chr1	138800000	138850000	-0.280197
chr1	180950000	181000000	0.89036	chr1	129200000	129250000	-0.0222297		chr1	173050000	173100000	1.4094	chr1	138850000	138900000	-0.21974
chr1	181000000	181050000	1.01472	chr1	129450000	129500000	-0.074573		chr1	173100000	173150000	1.41943	chr1	138900000	138950000	-0.0778623
chr1	181050000	181100000	0.867381	chr1	130800000	130850000	-0.371377		chr1	173150000	173200000	1.39718	chr1	139050000	139100000	-0.160123
chr1	181100000	181150000	0.706978	chr1	130850000	130900000	-0.447931		chr1	173200000	173250000	1.19098	chr1	139100000	139150000	-0.372335
chr1	181150000	181200000	0.444231	chr1	130900000	130950000	-0.343281		chr1	173250000	173300000	1.05758	chr1	139150000	139200000	-0.688692
chr1	181200000	181250000	0.306291	chr1	130950000	131000000	-0.476143		chr1	173300000	173350000	0.999158	chr1	139200000	139250000	-0.818535
chr1	181250000	181300000	0.362818	chr1	131000000	131050000	-0.508276		chr1	173350000	173400000	0.849375	chr1	139250000	139300000	-0.820503
chr1	181300000	181350000	0.380997	chr1	131050000	131100000	-0.539877		chr1	174000000	174050000	0.403067	chr1	139300000	139350000	-0.913465
chr1	181350000	181400000	0.655517	chr1	131100000	131150000	-0.360334		chr1	174050000	174100000	0.656682	chr1	139350000	139400000	-0.981722
chr1	181400000	181450000	1.34491	chr1	131150000	131200000	-0.327283		chr1	174100000	174150000	0.752446	chr1	139400000	139450000	-0.907642
chr1	181450000	181500000	1.68389	chr1	131200000	131250000	-0.432984		chr1	174150000	174200000	0.602788	chr1	139450000	139500000	-0.841227
chr1	181500000	181550000	1.52491	chr1	131250000	131300000	-0.357319		chr1	174200000	174250000	0.411978	chr1	139500000	139550000	-0.850059
chr1	181550000	181600000	1.49334	chr1	131300000	131350000	-0.358488		chr1	174250000	174300000	0.251131	chr1	139550000	139600000	-0.892385
chr1	181600000	181650000	1.65443	chr1	131350000	131400000	-0.239797		chr1	178650000	178700000	0.16155	chr1	139600000	139650000	-0.793425
chr1	181650000	181700000	1.74205	chr1	131400000	131450000	-0.0798089		chr1	178700000	178750000	0.726057	chr1	139650000	139700000	-0.800973
chr1	181700000	181750000	1.72191	chr1	131450000	131500000	-0.125882		chr1	178750000	178800000	0.621475	chr1	139700000	139750000	-0.769686
chr1	181750000	181800000	1.67801	chr1	131500000	131550000	-0.0372778		chr1	178800000	178850000	0.311064	chr1	139750000	139800000	-0.482216
chr1	181800000	181850000	1.63743	chr1	131600000	131650000	-0.17425		chr1	178850000	178900000	0.306233	chr1	139800000	139850000	-0.266529
chr1	181850000	181900000	1.71974	chr1	131650000	131700000	-0.339504		chr1	178900000	178950000	0.48225	chr1	139850000	139900000	-0.447354
chr1	181900000	181950000	1.65604	chr1	131700000	131750000	-0.442448		chr1	178950000	179000000	0.426984	chr1	139900000	139950000	-0.549957
chr1	181950000	182000000	1.50885	chr1	131750000	131800000	-0.51616		chr1	179000000	179050000	0.279297	chr1	139950000	140000000	-0.46994
chr1	182000000	182050000	1.54272	chr1	131800000	131850000	-0.619324		chr1	179050000	179100000	0.345758	chr1	140000000	140050000	-0.314304
chr1	182050000	182100000	1.64675	chr1	131850000	131900000	-0.783365		chr1	179100000	179150000	0.325822	chr1	140050000	140100000	-0.202393
chr1	182100000	182150000	1.77943	chr1	131900000	131950000	-0.806707		chr1	179150000	179200000	0.281985	chr1	140100000	140150000	-0.195413
chr1	182150000	182200000	1.65417	chr1	131950000	132000000	-0.76591		chr1	179200000	179250000	0.0662103	chr1	140150000	140200000	-0.0170001
chr1	182200000	182250000	1.77181	chr1	132000000	132050000	-0.625017		chr1	179300000	179350000	0.093778	chr1	141100000	141150000	-0.320126
chr1	182250000	182300000	1.86533	chr1	132050000	132100000	-0.513454		chr1	179350000	179400000	0.207382	chr1	141150000	141200000	-0.646817
chr1	182300000	182350000	1.71253	chr1	132100000	132150000	-0.451401		chr1	179400000	179450000	0.0797851	chr1	141200000	141250000	-0.797828
chr1	182350000	182400000	1.75128	chr1	132150000	132200000	-0.29706		chr1	179450000	179500000	0.0735308	chr1	141250000	141300000	-0.641024
chr1	182400000	182450000	1.74659	chr1	132200000	132250000	-0.0162347		chr1	179500000	179550000	0.265119	chr1	141300000	141350000	-0.352687
chr1	182450000	182500000	1.85661	chr1	138700000	138750000	-0.126747		chr1	179550000	179600000	0.336288	chr1	141350000	141400000	-0.523143
chr1	182500000	182550000	1.86591	chr1	138750000	138800000	-0.134462		chr1	179600000	179650000	0.627754	chr1	141400000	141450000	-0.916607
chr1	182550000	182600000	1.78669	chr1	138800000	138850000	-0.0832483		chr1	179650000	179700000	0.858593	chr1	141450000	141500000	-1.1224
chr1	182600000	182650000	1.94502	chr1	138850000	138900000	-0.172745		chr1	179700000	179750000	0.616936	chr1	141500000	141550000	-1.03923
chr1	182650000	182700000	1.96819	chr1	138900000	138950000	-0.251623		chr1	179750000	179800000	0.231466	chr1	141550000	141600000	-1.07132
chr1	182700000	182750000	1.96077	chr1	138950000	139000000	-0.0805895		chr1	179800000	179850000	0.0533949	chr1	141600000	141650000	-1.1775
chr1	182750000	182800000	1.97409	chr1	139000000	139050000	-0.0980853		chr1	179850000	179900000	0.131225	chr1	141650000	141700000	-1.18966
chr1	182800000	182850000	2.00064	chr1	139050000	139100000	-0.297477		chr1	179900000	179950000	0.106862	chr1	141700000	141750000	-1.21371
chr1	182850000	182900000	1.80465	chr1	139100000	139150000	-0.485883		chr1	180000000	180050000	0.129458	chr1	141750000	141800000	-1.18507
chr1	182900000	182950000	1.7299	chr1	139150000	139200000	-0.715937		chr1	180050000	180100000	0.401049	chr1	141800000	141850000	-1.14425
chr1	182950000	183000000	1.75484	chr1	139200000	139250000	-0.722372		chr1	180100000	180150000	0.755396	chr1	141850000	141900000	-1.18401
chr1	183000000	183050000	1.73276	chr1	139250000	139300000	-0.830925		chr1	180150000	180200000	0.884969	chr1	141900000	141950000	-1.19297
chr1	183050000	183100000	1.84737	chr1	139300000	139350000	-0.940106		chr1	180200000	180250000	1.10924	chr1	141950000	142000000	-1.17672
chr1	183100000	183150000	1.8618	chr1	139350000	139400000	-0.963475		chr1	180250000	180300000	1.35396	chr1	142000000	142050000	-1.1839
chr1	183150000	183200000	1.75761	chr1	139400000	139450000	-0.835086		chr1	180300000	180350000	1.23335	chr1	142050000	142100000	-1.14748
chr1	183200000	183250000	1.49389	chr1	139450000	139500000	-0.771555		chr1	180350000	180400000	1.06602	chr1	142100000	142150000	-1.09095
chr1	183250000	183300000	1.25674	chr1	139500000	139550000	-0.792716		chr1	180400000	180450000	0.963752	chr1	142150000	142200000	-1.06173
chr1	183300000	183350000	1.23995	chr1	139550000	139600000	-0.674153		chr1	180450000	180500000	0.870319	chr1	142200000	142250000	-1.07702
chr1	183350000	183400000	1.37458	chr1	139600000	139650000	-0.73447		chr1	180500000	180550000	0.853417	chr1	142250000	142300000	-1.11024
chr1	183400000	183450000	1.38067	chr1	139650000	139700000	-0.665325		chr1	180550000	180600000	0.783331	chr1	142300000	142350000	-1.11184
chr1	183450000	183500000	1.41985	chr1	139700000	139750000	-0.435457		chr1	180600000	180650000	0.677267	chr1	142350000	142400000	-1.0987
chr1	183500000	183550000	1.27327	chr1	139750000	139800000	-0.123476		chr1	180650000	180700000	0.672233	chr1	142400000	142450000	-1.13091
chr1	183550000	183600000	1.10337	chr1	139850000	139900000	-0.0830481		chr1	180700000	180750000	0.731113	chr1	142450000	142500000	-1.1569
chr1	183600000	183650000	1.14676	chr1	139900000	139950000	-8.70039e-05		chr1	180750000	180800000	0.74848	chr1	142500000	142550000	-1.10372
chr1	183650000	183700000	1.12613	chr1	140000000	140050000	-0.193897		chr1	180800000	180850000	0.73793	chr1	142550000	142600000	-1.0424
chr1	183700000	183750000	1.39188	chr1	140050000	140100000	-0.372529		chr1	180850000	180900000	0.914367	chr1	142600000	142650000	-1.00576
chr1	183750000	183800000	1.67103	chr1	140100000	140150000	-0.455304		chr1	180900000	180950000	1.09107	chr1	142650000	142700000	-0.935319
chr1	183800000	183850000	1.56391	chr1	140150000	140200000	-0.202511		chr1	180950000	181000000	1.14781	chr1	142700000	142750000	-1.05212
chr1	183850000	183900000	1.59761	chr1	141100000	141150000	-0.116874		chr1	181000000	181050000	1.0459	chr1	142750000	142800000	-1.11761
chr1	183900000	183950000	1.53769	chr1	141150000	141200000	-0.409887		chr1	181050000	181100000	0.90899	chr1	142800000	142850000	-1.04363
chr1	183950000	184000000	1.57688	chr1	141200000	141250000	-0.472975		chr1	181100000	181150000	0.914528	chr1	142850000	142900000	-0.989725
chr1	184000000	184050000	1.67649	chr1	141250000	141300000	-0.191873		chr1	181150000	181200000	0.907316	chr1	142900000	142950000	-0.874657
chr1	184050000	184100000	1.54677	chr1	141350000	141400000	-0.0717448		chr1	181200000	181250000	0.926286	chr1	142950000	143000000	-0.777404
chr1	184100000	184150000	1.23714	chr1	141400000	141450000	-0.611112		chr1	181250000	181300000	0.939172	chr1	143000000	143050000	-0.908598
chr1	184150000	184200000	1.33857	chr1	141450000	141500000	-0.848584		chr1	181300000	181350000	0.970483	chr1	143050000	143100000	-1.0097
chr1	184200000	184250000	1.6062	chr1	141500000	141550000	-0.831139		chr1	181350000	181400000	1.18133	chr1	143100000	143150000	-1.05201
chr1	184250000	184300000	1.70767	chr1	141550000	141600000	-1.02798		chr1	181400000	181450000	1.43758	chr1	143150000	143200000	-1.05461
chr1	184300000	184350000	1.80759	chr1	141600000	141650000	-1.13421		chr1	181450000	181500000	1.55977	chr1	143200000	143250000	-1.0727
chr1	184350000	184400000	1.71315	chr1	141650000	141700000	-1.14627		chr1	181500000	181550000	1.57188	chr1	143250000	143300000	-1.10678
chr1	184400000	184450000	1.68741	chr1	141700000	141750000	-1.19382		chr1	181550000	181600000	1.48826	chr1	143300000	143350000	-1.06476
chr1	184450000	184500000	1.68401	chr1	141750000	141800000	-1.33339		chr1	181600000	181650000	1.54962	chr1	143350000	143400000	-1.05566
chr1	184500000	184550000	1.35979	chr1	141800000	141850000	-1.22718		chr1	181650000	181700000	1.6449	chr1	143400000	143450000	-1.06023
chr1	184550000	184600000	1.13615	chr1	141850000	141900000	-1.13972		chr1	181700000	181750000	1.65844	chr1	143450000	143500000	-1.03783
chr1	184600000	184650000	1.05878	chr1	141900000	141950000	-1.15757		chr1	181750000	181800000	1.70369	chr1	143500000	143550000	-1.08915
chr1	184650000	184700000	1.00534	chr1	141950000	142000000	-1.19474		chr1	181800000	181850000	1.63908	chr1	143550000	143600000	-1.1135
chr1	184700000	184750000	1.19812	chr1	142000000	142050000	-1.00344		chr1	181850000	181900000	1.67652	chr1	143600000	143650000	-1.17314
chr1	184750000	184800000	1.19874	chr1	142050000	142100000	-0.882656		chr1	181900000	181950000	1.65758	chr1	143650000	143700000	-1.17852
chr1	184800000	184850000	1.30386	chr1	142100000	142150000	-0.916654		chr1	181950000	182000000	1.6249	chr1	143700000	143750000	-1.1769
chr1	184850000	184900000	1.46215	chr1	142150000	142200000	-0.749026		chr1	182000000	182050000	1.67559	chr1	143750000	143800000	-1.14554
chr1	184900000	184950000	0.970972	chr1	142200000	142250000	-0.792222		chr1	182050000	182100000	1.68847	chr1	143800000	143850000	-1.0982
chr1	185300000	185350000	0.466782	chr1	142250000	142300000	-0.868235		chr1	182100000	182150000	1.59719	chr1	143850000	143900000	-1.09879
chr1	185350000	185400000	0.963855	chr1	142300000	142350000	-0.836684		chr1	182150000	182200000	1.59975	chr1	143900000	143950000	-1.13174
chr1	185400000	185450000	1.11706	chr1	142350000	142400000	-0.840621		chr1	182200000	182250000	1.58245	chr1	143950000	144000000	-1.12905
chr1	185450000	185500000	1.07576	chr1	142400000	142450000	-0.956408		chr1	182250000	182300000	1.65601	chr1	144000000	144050000	-1.17231
chr1	185500000	185550000	1.06898	chr1	142450000	142500000	-1.08814		chr1	182300000	182350000	1.62205	chr1	144050000	144100000	-1.2193
chr1	185550000	185600000	1.0779	chr1	142500000	142550000	-1.09534		chr1	182350000	182400000	1.56397	chr1	144100000	144150000	-1.22007
chr1	185600000	185650000	1.17285	chr1	142550000	142600000	-0.957857		chr1	182400000	182450000	1.58992	chr1	144150000	144200000	-1.19586
chr1	185650000	185700000	1.32838	chr1	142600000	142650000	-0.77272		chr1	182450000	182500000	1.617	chr1	144200000	144250000	-1.15765
chr1	185700000	185750000	1.45425	chr1	142650000	142700000	-0.761785		chr1	182500000	182550000	1.61819	chr1	144250000	144300000	-1.18341
chr1	185750000	185800000	1.33751	chr1	142700000	142750000	-0.978581		chr1	182550000	182600000	1.61243	chr1	144300000	144350000	-1.24148
chr1	185800000	185850000	1.39506	chr1	142750000	142800000	-1.03931		chr1	182600000	182650000	1.64344	chr1	144350000	144400000	-1.21608
chr1	185850000	185900000	1.63378	chr1	142800000	142850000	-0.858753		chr1	182650000	182700000	1.6562	chr1	144400000	144450000	-1.18969
chr1	185900000	185950000	1.4282	chr1	142850000	142900000	-0.733465		chr1	182700000	182750000	1.71372	chr1	144450000	144500000	-1.18125
chr1	185950000	186000000	1.15525	chr1	142900000	142950000	-0.697224		chr1	182750000	182800000	1.72263	chr1	144500000	144550000	-1.18757
chr1	186000000	186050000	1.15815	chr1	142950000	143000000	-0.630563		chr1	182800000	182850000	1.65344	chr1	144550000	144600000	-1.19249
chr1	186050000	186100000	1.26044	chr1	143000000	143050000	-0.638056		chr1	182850000	182900000	1.66141	chr1	144600000	144650000	-1.21967
chr1	186100000	186150000	1.24574	chr1	143050000	143100000	-0.54952		chr1	182900000	182950000	1.63188	chr1	144650000	144700000	-1.23937
chr1	186150000	186200000	1.18028	chr1	143100000	143150000	-0.119483		chr1	182950000	183000000	1.61499	chr1	144700000	144750000	-1.21077
chr1	186200000	186250000	1.19868	chr1	143150000	143200000	-0.303877		chr1	183000000	183050000	1.62418	chr1	144750000	144800000	-1.20929
chr1	186250000	186300000	1.39211	chr1	143200000	143250000	-0.600428		chr1	183050000	183100000	1.61168	chr1	144800000	144850000	-1.25211
chr1	186300000	186350000	1.33117	chr1	143250000	143300000	-0.695127		chr1	183100000	183150000	1.62904	chr1	144850000	144900000	-1.2471
chr1	186350000	186400000	1.23225	chr1	143300000	143350000	-0.700867		chr1	183150000	183200000	1.52505	chr1	144900000	144950000	-1.23285
chr1	186400000	186450000	1.26405	chr1	143350000	143400000	-0.755914		chr1	183200000	183250000	1.39234	chr1	144950000	145000000	-1.19207
chr1	186450000	186500000	1.44998	chr1	143400000	143450000	-0.797261		chr1	183250000	183300000	1.37652	chr1	145000000	145050000	-1.20018
chr1	186500000	186550000	1.59735	chr1	143450000	143500000	-0.707945		chr1	183300000	183350000	1.4168	chr1	145050000	145100000	-1.20581
chr1	186550000	186600000	1.53968	chr1	143500000	143550000	-0.790309		chr1	183350000	183400000	1.411	chr1	145100000	145150000	-1.17415
chr1	186600000	186650000	1.61423	chr1	143550000	143600000	-0.794009		chr1	183400000	183450000	1.35456	chr1	145150000	145200000	-1.15138
chr1	186650000	186700000	1.4851	chr1	143600000	143650000	-0.782233		chr1	183450000	183500000	1.3786	chr1	145200000	145250000	-1.13972
chr1	186700000	186750000	1.08641	chr1	143650000	143700000	-0.886929		chr1	183500000	183550000	1.35842	chr1	145250000	145300000	-1.10156
chr1	186750000	186800000	1.02961	chr1	143700000	143750000	-0.904538		chr1	183550000	183600000	1.23726	chr1	145300000	145350000	-1.06426
chr1	186800000	186850000	0.995915	chr1	143750000	143800000	-0.892494		chr1	183600000	183650000	1.19639	chr1	145350000	145400000	-1.05663
chr1	186850000	186900000	1.04274	chr1	143800000	143850000	-0.789227		chr1	183650000	183700000	1.29884	chr1	145400000	145450000	-0.80907
chr1	186900000	186950000	1.05179	chr1	143850000	143900000	-0.588058		chr1	183700000	183750000	1.34462	chr1	145450000	145500000	-0.391578
chr1	186950000	187000000	0.972133	chr1	143900000	143950000	-0.730557		chr1	183750000	183800000	1.38652	chr1	145500000	145550000	-0.137901
chr1	187000000	187050000	1.51569	chr1	143950000	144000000	-0.933458		chr1	183800000	183850000	1.4732	chr1	145650000	145700000	-0.0247086
chr1	187050000	187100000	1.41632	chr1	144000000	144050000	-0.985357		chr1	183850000	183900000	1.47469	chr1	145700000	145750000	-0.20346
chr1	187100000	187150000	1.31068	chr1	144050000	144100000	-0.930772		chr1	183900000	183950000	1.47155	chr1	145750000	145800000	-0.0543409
chr1	187150000	187200000	1.39683	chr1	144100000	144150000	-0.953045		chr1	183950000	184000000	1.52824	chr1	145850000	145900000	-0.0185978
chr1	187200000	187250000	1.03321	chr1	144150000	144200000	-0.903667		chr1	184000000	184050000	1.46027	chr1	145900000	145950000	-0.0341986
chr1	187250000	187300000	0.50757	chr1	144200000	144250000	-0.925974		chr1	184050000	184100000	1.39121	chr1	146000000	146050000	-0.0458027
chr1	187300000	187350000	0.153988	chr1	144250000	144300000	-0.947224		chr1	184100000	184150000	1.32245	chr1	146050000	146100000	-0.0916277
chr1	188100000	188150000	0.0388278	chr1	144300000	144350000	-1.0141		chr1	184150000	184200000	1.30468	chr1	146100000	146150000	-0.089456
chr1	188150000	188200000	0.0340205	chr1	144350000	144400000	-1.0597		chr1	184200000	184250000	1.48384	chr1	146150000	146200000	-0.0710786
chr1	188200000	188250000	0.0203609	chr1	144400000	144450000	-1.02911		chr1	184250000	184300000	1.57089	chr1	146200000	146250000	-0.118524
chr1	188250000	188300000	0.13908	chr1	144450000	144500000	-1.06672		chr1	184300000	184350000	1.60424	chr1	146250000	146300000	-0.045412
chr1	188300000	188350000	0.109704	chr1	144500000	144550000	-1.10811		chr1	184350000	184400000	1.56884	chr1	146450000	146500000	-0.0696704
chr1	188350000	188400000	0.309477	chr1	144550000	144600000	-1.03121		chr1	184400000	184450000	1.57857	chr1	146500000	146550000	-0.121782
chr1	188400000	188450000	0.499082	chr1	144600000	144650000	-1.05159		chr1	184450000	184500000	1.5698	chr1	146550000	146600000	-0.0589737
chr1	188450000	188500000	0.478053	chr1	144650000	144700000	-1.08172		chr1	184500000	184550000	1.49712	chr1	146600000	146650000	-0.0674944
chr1	188500000	188550000	0.476666	chr1	144700000	144750000	-1.0874		chr1	184550000	184600000	1.4484	chr1	146650000	146700000	-0.0642543
chr1	188550000	188600000	0.313938	chr1	144750000	144800000	-1.15056		chr1	184600000	184650000	1.39552	chr1	146700000	146750000	-0.0111494
chr1	189050000	189100000	0.106039	chr1	144800000	144850000	-1.04472		chr1	184650000	184700000	1.42568	chr1	146750000	146800000	-0.0249213
chr1	190800000	190850000	0.296785	chr1	144850000	144900000	-0.99502		chr1	184700000	184750000	1.4754	chr1	146800000	146850000	-0.0762169
chr1	190850000	190900000	0.127759	chr1	144900000	144950000	-0.997042		chr1	184750000	184800000	1.50376	chr1	146850000	146900000	-0.0333542
chr1	191000000	191050000	0.0723276	chr1	144950000	145000000	-0.996794		chr1	184800000	184850000	1.56716	chr1	146900000	146950000	-0.135431
chr1	191450000	191500000	0.541907	chr1	145000000	145050000	-1.04259		chr1	184850000	184900000	1.55611	chr1	146950000	147000000	-0.169523
chr1	191500000	191550000	1.16631	chr1	145050000	145100000	-1.00762		chr1	184900000	184950000	1.0417	chr1	147000000	147050000	-0.0590481
chr1	191550000	191600000	1.34428	chr1	145100000	145150000	-0.871511		chr1	185300000	185350000	1.07673	chr1	147900000	147950000	-0.00670414
chr1	191600000	191650000	1.32146	chr1	145150000	145200000	-0.852823		chr1	185350000	185400000	1.48743	chr1	147950000	148000000	-0.0880005
chr1	191650000	191700000	1.2695	chr1	145200000	145250000	-0.985544		chr1	185400000	185450000	1.54439	chr1	148000000	148050000	-0.113321
chr1	191700000	191750000	0.855712	chr1	145250000	145300000	-0.905032		chr1	185450000	185500000	1.59012	chr1	148050000	148100000	-0.122821
chr1	191750000	191800000	0.339029	chr1	145300000	145350000	-0.890797		chr1	185500000	185550000	1.57645	chr1	148100000	148150000	-0.0813132
chr1	191800000	191850000	0.0314172	chr1	145350000	145400000	-0.893535		chr1	185550000	185600000	1.58823	chr1	148250000	148300000	-0.169691
chr1	192600000	192650000	0.533576	chr1	145400000	145450000	-0.726644		chr1	185600000	185650000	1.59827	chr1	148300000	148350000	-0.0438329
chr1	192650000	192700000	0.765852	chr1	145450000	145500000	-0.438036		chr1	185650000	185700000	1.5665	chr1	148400000	148450000	-0.0635025
chr1	192700000	192750000	1.2245	chr1	145500000	145550000	-0.0712474		chr1	185700000	185750000	1.56058	chr1	148450000	148500000	-0.0577269
chr1	192750000	192800000	1.73303	chr1	145950000	146000000	-0.0336224		chr1	185750000	185800000	1.55891	chr1	148600000	148650000	-0.0210106
chr1	192800000	192850000	1.82095	chr1	146000000	146050000	-0.14363		chr1	185800000	185850000	1.62958	chr1	148650000	148700000	-0.14804
chr1	192850000	192900000	1.80519	chr1	146050000	146100000	-0.127301		chr1	185850000	185900000	1.65805	chr1	148700000	148750000	-0.30041
chr1	192900000	192950000	1.77974	chr1	146100000	146150000	-0.196701		chr1	185900000	185950000	1.58967	chr1	148750000	148800000	-0.391312
chr1	192950000	193000000	1.91307	chr1	146150000	146200000	-0.186238		chr1	185950000	186000000	1.51374	chr1	148800000	148850000	-0.313894
chr1	193000000	193050000	1.96642	chr1	146200000	146250000	-0.0395623		chr1	186000000	186050000	1.54432	chr1	148850000	148900000	-0.285875
chr1	193050000	193100000	1.76646	chr1	146300000	146350000	-0.011559		chr1	186050000	186100000	1.46941	chr1	148900000	148950000	-0.329154
chr1	193100000	193150000	1.51292	chr1	146350000	146400000	-0.0280911		chr1	186100000	186150000	1.41405	chr1	148950000	149000000	-0.335273
chr1	193150000	193200000	1.45634	chr1	146400000	146450000	-0.0465921		chr1	186150000	186200000	1.49529	chr1	149000000	149050000	-0.238906
chr1	193200000	193250000	1.6293	chr1	146450000	146500000	-0.0984184		chr1	186200000	186250000	1.60639	chr1	149050000	149100000	-0.17127
chr1	193250000	193300000	1.6801	chr1	146500000	146550000	-0.12479		chr1	186250000	186300000	1.62149	chr1	149100000	149150000	-0.284268
chr1	193300000	193350000	1.46717	chr1	146550000	146600000	-0.109091		chr1	186300000	186350000	1.61281	chr1	149150000	149200000	-0.432559
chr1	193350000	193400000	1.60318	chr1	146600000	146650000	-0.0185466		chr1	186350000	186400000	1.62456	chr1	149200000	149250000	-0.449778
chr1	193400000	193450000	1.60483	chr1	146750000	146800000	-0.089103		chr1	186400000	186450000	1.60091	chr1	149250000	149300000	-0.509421
chr1	193450000	193500000	1.52355	chr1	147050000	147100000	-0.0247611		chr1	186450000	186500000	1.60881	chr1	149300000	149350000	-0.500959
chr1	193500000	193550000	1.54717	chr1	147100000	147150000	-0.175891		chr1	186500000	186550000	1.64559	chr1	149350000	149400000	-0.532878
chr1	193550000	193600000	1.46527	chr1	147150000	147200000	-0.139596		chr1	186550000	186600000	1.6469	chr1	149400000	149450000	-0.59501
chr1	193600000	193650000	1.56804	chr1	147200000	147250000	-0.0920309		chr1	186600000	186650000	1.58787	chr1	149450000	149500000	-0.628202
chr1	193650000	193700000	1.47337	chr1	147250000	147300000	-0.214839		chr1	186650000	186700000	1.48877	chr1	149500000	149550000	-0.572364
chr1	193700000	193750000	1.22974	chr1	147300000	147350000	-0.15		chr1	186700000	186750000	1.44075	chr1	149550000	149600000	-0.593114
chr1	193750000	193800000	1.22691	chr1	147350000	147400000	-0.00763118		chr1	186750000	186800000	1.3954	chr1	149600000	149650000	-0.623775
chr1	193800000	193850000	0.91812	chr1	147450000	147500000	-0.00224959		chr1	186800000	186850000	1.36016	chr1	149650000	149700000	-0.600227
chr1	193850000	193900000	1.03497	chr1	147500000	147550000	-0.0193075		chr1	186850000	186900000	1.35087	chr1	149700000	149750000	-0.654251
chr1	193900000	193950000	1.20099	chr1	147550000	147600000	-0.0830259		chr1	186900000	186950000	1.46387	chr1	149750000	149800000	-0.672146
chr1	193950000	194000000	0.813465	chr1	147600000	147650000	-0.156485		chr1	186950000	187000000	1.37614	chr1	149800000	149850000	-0.617757
chr1	194000000	194050000	0.510079	chr1	147650000	147700000	-0.0237799		chr1	187000000	187050000	1.50439	chr1	149850000	149900000	-0.543889
chr1	194050000	194100000	0.549252	chr1	147950000	148000000	-0.12869		chr1	187050000	187100000	1.47922	chr1	149900000	149950000	-0.63172
chr1	194100000	194150000	0.628251	chr1	148000000	148050000	-0.203214		chr1	187100000	187150000	1.4243	chr1	149950000	150000000	-0.80978
chr1	194150000	194200000	0.335606	chr1	148050000	148100000	-0.112465		chr1	187150000	187200000	1.34801	chr1	150000000	150050000	-0.79309
chr1	194200000	194250000	0.378381	chr1	148100000	148150000	-0.0441538		chr1	187200000	187250000	0.996713	chr1	150050000	150100000	-0.803095
chr1	194250000	194300000	0.554257	chr1	148200000	148250000	-0.0185329		chr1	187250000	187300000	0.570445	chr1	150100000	150150000	-0.832887
chr1	194300000	194350000	0.351347	chr1	148250000	148300000	-0.0838421		chr1	187300000	187350000	0.187334	chr1	150150000	150200000	-0.870907
chr1	194350000	194400000	0.145316	chr1	148700000	148750000	-0.0475598		chr1	188100000	188150000	0.0512981	chr1	150200000	150250000	-0.906173
chr1	194400000	194450000	0.0677439	chr1	148750000	148800000	-0.193871		chr1	188150000	188200000	0.105579	chr1	150250000	150300000	-0.875213
chr1	194450000	194500000	0.334297	chr1	148800000	148850000	-0.156112		chr1	188200000	188250000	0.363577	chr1	150300000	150350000	-0.914081
chr1	194500000	194550000	0.771939	chr1	148850000	148900000	-0.0369847		chr1	188250000	188300000	0.592062	chr1	150350000	150400000	-0.947283
chr1	194550000	194600000	1.04582	chr1	148900000	148950000	-0.0614108		chr1	188300000	188350000	0.497514	chr1	150400000	150450000	-0.927951
chr1	194600000	194650000	1.12021	chr1	148950000	149000000	-0.259386		chr1	188350000	188400000	0.541244	chr1	150450000	150500000	-0.93641
chr1	194650000	194700000	1.15525	chr1	149000000	149050000	-0.22683		chr1	188400000	188450000	0.518404	chr1	150500000	150550000	-0.964609
chr1	194700000	194750000	0.79501	chr1	149050000	149100000	-0.199579		chr1	188450000	188500000	0.471237	chr1	150550000	150600000	-0.999201
chr1	194750000	194800000	0.275421	chr1	149100000	149150000	-0.100843		chr1	188500000	188550000	0.544688	chr1	150600000	150650000	-0.973472
chr1	194800000	194850000	0.0787584	chr1	149150000	149200000	-0.234958		chr1	188550000	188600000	0.142302	chr1	150650000	150700000	-0.90937
chr1	194850000	194900000	0.189127	chr1	149200000	149250000	-0.403544		chr1	189050000	189100000	0.135721	chr1	150700000	150750000	-0.977391
chr1	194900000	194950000	0.526427	chr1	149250000	149300000	-0.446972		chr1	189100000	189150000	0.03111	chr1	150750000	150800000	-1.01031
chr1	194950000	195000000	0.729971	chr1	149300000	149350000	-0.473158		chr1	191500000	191550000	0.485118	chr1	150800000	150850000	-0.871812
chr1	195000000	195050000	0.572845	chr1	149350000	149400000	-0.382329		chr1	191550000	191600000	0.630322	chr1	150850000	150900000	-0.93034
chr1	195050000	195100000	0.505105	chr1	149400000	149450000	-0.379677		chr1	191600000	191650000	0.609015	chr1	150900000	150950000	-1.01576
chr1	195100000	195150000	0.576168	chr1	149450000	149500000	-0.33585		chr1	191650000	191700000	0.612846	chr1	150950000	151000000	-1.02578
chr1	195150000	195200000	0.445078	chr1	149500000	149550000	-0.384469		chr1	191700000	191750000	0.367587	chr1	151000000	151050000	-1.00005
chr1	195200000	195250000	0.446362	chr1	149550000	149600000	-0.435892		chr1	192600000	192650000	0.211849	chr1	151050000	151100000	-0.887469
chr1	195250000	195300000	0.316522	chr1	149600000	149650000	-0.401447		chr1	192650000	192700000	0.665648	chr1	151100000	151150000	-0.879611
chr1	195300000	195350000	0.217383	chr1	149650000	149700000	-0.484275		chr1	192700000	192750000	1.01801	chr1	151150000	151200000	-0.931169
chr1	195350000	195400000	0.484672	chr1	149700000	149750000	-0.518837		chr1	192750000	192800000	1.24979	chr1	151200000	151250000	-0.917536
chr1	195400000	195450000	0.149624	chr1	149750000	149800000	-0.60933		chr1	192800000	192850000	1.30144	chr1	151250000	151300000	-0.96737
chr1	196450000	196500000	0.21691	chr1	149800000	149850000	-0.653941		chr1	192850000	192900000	1.30745	chr1	151300000	151350000	-0.855773
chr1	196500000	196550000	0.0128517	chr1	149850000	149900000	-0.445933		chr1	192900000	192950000	1.40393	chr1	151350000	151400000	-0.661453
chr1	196750000	196800000	0.0630061	chr1	149900000	149950000	-0.534995		chr1	192950000	193000000	1.41682	chr1	151400000	151450000	-0.721371
chr1	196800000	196850000	0.0321357	chr1	149950000	150000000	-0.678283		chr1	193000000	193050000	1.44093	chr1	151450000	151500000	-0.754839
chr10	2950000	3000000	0.62384	chr1	150000000	150050000	-0.795252		chr1	193050000	193100000	1.52866	chr1	151500000	151550000	-0.639975
chr10	3000000	3050000	0.514359	chr1	150050000	150100000	-0.854625		chr1	193100000	193150000	1.56772	chr1	151550000	151600000	-0.465898
chr10	3050000	3100000	0.44235	chr1	150100000	150150000	-0.733325		chr1	193150000	193200000	1.54793	chr1	151600000	151650000	-0.313258
chr10	3100000	3150000	0.589914	chr1	150150000	150200000	-0.671884		chr1	193200000	193250000	1.46603	chr1	152100000	152150000	-0.00108059
chr10	3150000	3200000	0.700807	chr1	150200000	150250000	-0.6692		chr1	193250000	193300000	1.49867	chr1	155800000	155850000	-0.0155477
chr10	3200000	3250000	0.347839	chr1	150250000	150300000	-0.737977		chr1	193300000	193350000	1.46937	chr1	155950000	156000000	-0.0847538
chr10	3250000	3300000	0.118732	chr1	150300000	150350000	-0.687747		chr1	193350000	193400000	1.47057	chr1	156000000	156050000	-0.266728
chr10	4500000	4550000	0.207837	chr1	150350000	150400000	-0.663203		chr1	193400000	193450000	1.53873	chr1	156050000	156100000	-0.535984
chr10	4750000	4800000	0.0989583	chr1	150400000	150450000	-0.80822		chr1	193450000	193500000	1.47825	chr1	156100000	156150000	-0.732053
chr10	4800000	4850000	0.087275	chr1	150450000	150500000	-0.744605		chr1	193500000	193550000	1.45501	chr1	156150000	156200000	-0.852544
chr10	4950000	5000000	0.177187	chr1	150500000	150550000	-0.740691		chr1	193550000	193600000	1.43258	chr1	156200000	156250000	-0.893089
chr10	5000000	5050000	0.254437	chr1	150550000	150600000	-0.719948		chr1	193600000	193650000	1.38157	chr1	156250000	156300000	-0.877038
chr10	5050000	5100000	0.386493	chr1	150600000	150650000	-0.693622		chr1	193650000	193700000	1.3226	chr1	156300000	156350000	-0.88016
chr10	5100000	5150000	0.79832	chr1	150650000	150700000	-0.685192		chr1	193700000	193750000	1.07279	chr1	156350000	156400000	-0.897067
chr10	5150000	5200000	0.83948	chr1	150700000	150750000	-0.608969		chr1	193750000	193800000	0.99036	chr1	156400000	156450000	-0.95549
chr10	5200000	5250000	0.604141	chr1	150750000	150800000	-0.654345		chr1	193800000	193850000	0.903532	chr1	156450000	156500000	-0.90999
chr10	5250000	5300000	0.583926	chr1	150800000	150850000	-0.736053		chr1	193850000	193900000	0.925226	chr1	156500000	156550000	-0.817977
chr10	5300000	5350000	0.337959	chr1	150850000	150900000	-0.734581		chr1	193900000	193950000	0.961871	chr1	156550000	156600000	-0.673116
chr10	5350000	5400000	0.123773	chr1	150900000	150950000	-0.688437		chr1	193950000	194000000	0.474047	chr1	156600000	156650000	-0.574218
chr10	5550000	5600000	0.135952	chr1	150950000	151000000	-0.644451		chr1	194550000	194600000	0.314302	chr1	156650000	156700000	-0.65041
chr10	5600000	5650000	0.131077	chr1	151000000	151050000	-0.679121		chr1	194600000	194650000	0.657743	chr1	156700000	156750000	-0.674485
chr10	5650000	5700000	0.309979	chr1	151050000	151100000	-0.67606		chr1	194650000	194700000	0.678765	chr1	156750000	156800000	-0.54524
chr10	5700000	5750000	0.655613	chr1	151100000	151150000	-0.699945		chr1	194700000	194750000	0.301653	chr1	156800000	156850000	-0.313201
chr10	5750000	5800000	0.472505	chr1	151150000	151200000	-0.731699		chr1	194950000	195000000	0.190087	chr1	159500000	159550000	-0.0855174
chr10	5800000	5850000	0.171097	chr1	151200000	151250000	-0.841103		chr1	195000000	195050000	0.15486	chr1	159550000	159600000	-0.219298
chr10	5850000	5900000	0.502713	chr1	151250000	151300000	-0.87866		chr1	195050000	195100000	0.135978	chr1	159600000	159650000	-0.349054
chr10	5900000	5950000	0.994158	chr1	151300000	151350000	-0.824923		chr1	195100000	195150000	0.280528	chr1	159650000	159700000	-0.572365
chr10	5950000	6000000	0.935109	chr1	151350000	151400000	-0.832066		chr1	195150000	195200000	0.384014	chr1	159700000	159750000	-0.764099
chr10	6000000	6050000	0.635923	chr1	151400000	151450000	-0.845706		chr1	195200000	195250000	0.362483	chr1	159750000	159800000	-0.815543
chr10	6050000	6100000	0.535915	chr1	151450000	151500000	-0.739024		chr1	195350000	195400000	0.0660251	chr1	159800000	159850000	-0.762246
chr10	6100000	6150000	0.484676	chr1	151500000	151550000	-0.561079		chr1	196450000	196500000	0.0382419	chr1	159850000	159900000	-0.809393
chr10	6150000	6200000	0.695419	chr1	151550000	151600000	-0.397005		chr1	196500000	196550000	0.175368	chr1	159900000	159950000	-0.835293
chr10	6200000	6250000	0.929279	chr1	151600000	151650000	-0.222773		chr1	196700000	196750000	0.00205546	chr1	159950000	160000000	-0.905235
chr10	6250000	6300000	1.0181	chr1	152100000	152150000	-0.115861		chr10	2950000	3000000	0.344232	chr1	160000000	160050000	-0.970408
chr10	6300000	6350000	0.9469	chr1	152150000	152200000	-0.06697		chr10	3000000	3050000	0.389491	chr1	160050000	160100000	-0.882224
chr10	6350000	6400000	0.566543	chr1	152350000	152400000	-0.00926697		chr10	3050000	3100000	0.40845	chr1	160100000	160150000	-0.620322
chr10	6800000	6850000	0.0705819	chr1	152400000	152450000	-0.0273946		chr10	3100000	3150000	0.396373	chr1	160150000	160200000	-0.523096
chr10	6850000	6900000	0.162844	chr1	152450000	152500000	-0.0845546		chr10	3150000	3200000	0.425343	chr1	160200000	160250000	-0.745334
chr10	6900000	6950000	0.388617	chr1	152500000	152550000	-0.422578		chr10	3200000	3250000	0.303677	chr1	160250000	160300000	-0.912509
chr10	6950000	7000000	0.305031	chr1	152550000	152600000	-0.46189		chr10	5100000	5150000	0.188406	chr1	160300000	160350000	-1.01556
chr10	7000000	7050000	0.0698434	chr1	152600000	152650000	-0.385148		chr10	5150000	5200000	0.561569	chr1	160350000	160400000	-0.965708
chr10	7150000	7200000	0.15774	chr1	152650000	152700000	-0.481996		chr10	5200000	5250000	0.68411	chr1	160400000	160450000	-0.86327
chr10	7200000	7250000	0.133459	chr1	152700000	152750000	-0.372423		chr10	5250000	5300000	0.63035	chr1	160450000	160500000	-0.811453
chr10	7250000	7300000	0.386327	chr1	152750000	152800000	-0.297141		chr10	5300000	5350000	0.391308	chr1	160500000	160550000	-0.76644
chr10	7300000	7350000	0.619828	chr1	152800000	152850000	-0.143168		chr10	5350000	5400000	0.222528	chr1	160550000	160600000	-0.673262
chr10	7350000	7400000	0.81643	chr1	154000000	154050000	-0.0914036		chr10	5400000	5450000	0.156076	chr1	160600000	160650000	-0.690912
chr10	7400000	7450000	0.990503	chr1	154050000	154100000	-0.101833		chr10	5500000	5550000	0.131965	chr1	160650000	160700000	-0.620338
chr10	7450000	7500000	0.96452	chr1	154100000	154150000	-0.0128721		chr10	5550000	5600000	0.137775	chr1	160700000	160750000	-0.574375
chr10	7500000	7550000	0.797585	chr1	154150000	154200000	-0.0683326		chr10	5600000	5650000	0.0023308	chr1	160750000	160800000	-0.640461
chr10	7550000	7600000	0.372128	chr1	155850000	155900000	-0.155426		chr10	5650000	5700000	0.190605	chr1	160800000	160850000	-0.593508
chr10	7600000	7650000	0.279017	chr1	155900000	155950000	-0.134577		chr10	5700000	5750000	0.295597	chr1	160850000	160900000	-0.659521
chr10	7650000	7700000	0.303291	chr1	156050000	156100000	-0.0907242		chr10	5750000	5800000	0.303205	chr1	160900000	160950000	-0.846589
chr10	7700000	7750000	0.286868	chr1	156100000	156150000	-0.483327		chr10	5800000	5850000	0.329216	chr1	160950000	161000000	-0.904923
chr10	7750000	7800000	0.0779774	chr1	156150000	156200000	-0.711533		chr10	5850000	5900000	0.594138	chr1	161000000	161050000	-0.862223
chr10	7850000	7900000	0.162196	chr1	156200000	156250000	-0.791309		chr10	5900000	5950000	0.939376	chr1	161050000	161100000	-0.816708
chr10	7900000	7950000	0.389239	chr1	156250000	156300000	-0.732136		chr10	5950000	6000000	1.08581	chr1	161100000	161150000	-0.598728
chr10	7950000	8000000	0.526338	chr1	156300000	156350000	-0.750944		chr10	6000000	6050000	1.10921	chr1	161150000	161200000	-0.00468316
chr10	8000000	8050000	0.508882	chr1	156350000	156400000	-0.720194		chr10	6050000	6100000	1.08979	chr1	161300000	161350000	-0.249361
chr10	8050000	8100000	0.252058	chr1	156400000	156450000	-0.707365		chr10	6100000	6150000	1.10235	chr1	161350000	161400000	-0.51768
chr10	8100000	8150000	0.100551	chr1	156450000	156500000	-0.633292		chr10	6150000	6200000	1.12871	chr1	161400000	161450000	-0.57337
chr10	8150000	8200000	0.308585	chr1	156500000	156550000	-0.457689		chr10	6200000	6250000	1.12986	chr1	161450000	161500000	-0.619027
chr10	8200000	8250000	0.567102	chr1	156550000	156600000	-0.398061		chr10	6250000	6300000	1.03336	chr1	161500000	161550000	-0.656043
chr10	8250000	8300000	0.432039	chr1	156600000	156650000	-0.0106373		chr10	6300000	6350000	0.859285	chr1	161550000	161600000	-0.600819
chr10	8300000	8350000	0.071183	chr1	156700000	156750000	-0.0688901		chr10	6350000	6400000	0.440289	chr1	161600000	161650000	-0.523868
chr10	8400000	8450000	0.0147925	chr1	156750000	156800000	-0.157374		chr10	7250000	7300000	0.25002	chr1	161650000	161700000	-0.423518
chr10	8450000	8500000	0.26573	chr1	159500000	159550000	-0.23409		chr10	7300000	7350000	0.352251	chr1	161700000	161750000	-0.303981
chr10	8500000	8550000	0.194532	chr1	159550000	159600000	-0.34382		chr10	7350000	7400000	0.558289	chr1	161750000	161800000	-0.137575
chr10	8550000	8600000	0.164202	chr1	159600000	159650000	-0.346756		chr10	7400000	7450000	0.73928	chr1	161800000	161850000	-0.0835636
chr10	8600000	8650000	0.0245081	chr1	159650000	159700000	-0.574077		chr10	7450000	7500000	0.61962	chr1	161850000	161900000	-0.175795
chr10	10900000	10950000	0.058518	chr1	159700000	159750000	-0.811061		chr10	7500000	7550000	0.47083	chr1	161900000	161950000	-0.195632
chr10	10950000	11000000	0.418405	chr1	159750000	159800000	-0.819307		chr10	7550000	7600000	0.251105	chr1	168350000	168400000	-0.173942
chr10	11000000	11050000	0.532111	chr1	159800000	159850000	-0.773966		chr10	7600000	7650000	0.174004	chr1	168400000	168450000	-0.524131
chr10	11050000	11100000	0.101277	chr1	159850000	159900000	-0.678809		chr10	7650000	7700000	0.160374	chr1	168450000	168500000	-0.71593
chr10	11200000	11250000	0.0307837	chr1	159900000	159950000	-0.694976		chr10	8100000	8150000	0.00805936	chr1	168500000	168550000	-0.730493
chr10	12200000	12250000	0.0652889	chr1	159950000	160000000	-0.889022		chr10	8150000	8200000	0.103559	chr1	168550000	168600000	-0.682928
chr10	12250000	12300000	0.0897066	chr1	160000000	160050000	-0.884948		chr10	8200000	8250000	0.0801359	chr1	168600000	168650000	-0.637361
chr10	12300000	12350000	0.428588	chr1	160050000	160100000	-0.915002		chr10	11750000	11800000	0.0561046	chr1	168650000	168700000	-0.536138
chr10	12350000	12400000	0.986293	chr1	160100000	160150000	-0.640522		chr10	11800000	11850000	0.122743	chr1	168700000	168750000	-0.401406
chr10	12400000	12450000	1.10346	chr1	160150000	160200000	-0.37365		chr10	11850000	11900000	0.301432	chr1	168750000	168800000	-0.38805
chr10	12450000	12500000	1.01418	chr1	160200000	160250000	-0.437508		chr10	11900000	11950000	0.393367	chr1	168800000	168850000	-0.514369
chr10	12500000	12550000	1.35372	chr1	160250000	160300000	-0.5977		chr10	11950000	12000000	0.440187	chr1	168850000	168900000	-0.583346
chr10	12550000	12600000	1.59426	chr1	160300000	160350000	-0.672172		chr10	12000000	12050000	0.430287	chr1	168900000	168950000	-0.498379
chr10	12600000	12650000	1.43439	chr1	160350000	160400000	-0.806673		chr10	12050000	12100000	0.345315	chr1	168950000	169000000	-0.547365
chr10	12650000	12700000	1.38142	chr1	160400000	160450000	-0.999929		chr10	12100000	12150000	0.26005	chr1	169000000	169050000	-0.620996
chr10	12700000	12750000	1.27809	chr1	160450000	160500000	-0.982921		chr10	12150000	12200000	0.270554	chr1	169050000	169100000	-0.519106
chr10	12750000	12800000	0.986376	chr1	160500000	160550000	-0.890757		chr10	12200000	12250000	0.380558	chr1	169100000	169150000	-0.0202209
chr10	12800000	12850000	0.936259	chr1	160550000	160600000	-0.763076		chr10	12250000	12300000	0.528065	chr1	169400000	169450000	-0.198372
chr10	12850000	12900000	0.873108	chr1	160600000	160650000	-0.714831		chr10	12300000	12350000	0.563375	chr1	169450000	169500000	-0.260566
chr10	12900000	12950000	0.577795	chr1	160650000	160700000	-0.732861		chr10	12350000	12400000	0.81125	chr1	169500000	169550000	-0.155459
chr10	12950000	13000000	0.515108	chr1	160700000	160750000	-0.813378		chr10	12400000	12450000	1.07222	chr1	169550000	169600000	-0.0235882
chr10	13000000	13050000	0.433483	chr1	160750000	160800000	-0.816068		chr10	12450000	12500000	1.12472	chr1	169600000	169650000	-0.163868
chr10	13050000	13100000	0.397623	chr1	160800000	160850000	-0.768698		chr10	12500000	12550000	1.20522	chr1	169650000	169700000	-0.177891
chr10	13100000	13150000	0.757888	chr1	160850000	160900000	-0.691281		chr10	12550000	12600000	1.26268	chr1	169700000	169750000	-0.00490209
chr10	13150000	13200000	0.835865	chr1	160900000	160950000	-0.780793		chr10	12600000	12650000	1.22571	chr1	173400000	173450000	-0.548526
chr10	13200000	13250000	1.02081	chr1	160950000	161000000	-0.787559		chr10	12650000	12700000	1.2175	chr1	173450000	173500000	-1.0774
chr10	13250000	13300000	1.32285	chr1	161000000	161050000	-0.596394		chr10	12700000	12750000	1.0817	chr1	173500000	173550000	-1.15186
chr10	13300000	13350000	1.26097	chr1	161050000	161100000	-0.502212		chr10	12750000	12800000	0.78752	chr1	173550000	173600000	-1.18092
chr10	13350000	13400000	0.992875	chr1	161100000	161150000	-0.281014		chr10	12800000	12850000	0.717517	chr1	173600000	173650000	-1.2173
chr10	13400000	13450000	1.04091	chr1	161350000	161400000	-0.363959		chr10	12850000	12900000	0.752983	chr1	173650000	173700000	-1.19349
chr10	13450000	13500000	1.17146	chr1	161400000	161450000	-0.370215		chr10	12900000	12950000	0.675381	chr1	173700000	173750000	-1.11057
chr10	13500000	13550000	1.06421	chr1	161450000	161500000	-0.130454		chr10	12950000	13000000	0.470835	chr1	173750000	173800000	-1.11515
chr10	13550000	13600000	0.940374	chr1	161500000	161550000	-0.334344		chr10	13000000	13050000	0.44774	chr1	173800000	173850000	-1.11819
chr10	13600000	13650000	1.0339	chr1	161550000	161600000	-0.539146		chr10	13050000	13100000	0.513571	chr1	173850000	173900000	-1.01716
chr10	13650000	13700000	1.25704	chr1	161600000	161650000	-0.534338		chr10	13100000	13150000	0.752319	chr1	173900000	173950000	-0.687277
chr10	13700000	13750000	1.31671	chr1	161650000	161700000	-0.439458		chr10	13150000	13200000	0.885168	chr1	173950000	174000000	-0.04065
chr10	13750000	13800000	1.24747	chr1	161700000	161750000	-0.235986		chr10	13200000	13250000	0.982056	chr1	174300000	174350000	-0.0706715
chr10	13800000	13850000	1.20473	chr1	161750000	161800000	-0.147493		chr10	13250000	13300000	1.17514	chr1	174350000	174400000	-0.299697
chr10	13850000	13900000	1.07303	chr1	161850000	161900000	-0.0954912		chr10	13300000	13350000	1.22744	chr1	174400000	174450000	-0.354071
chr10	13900000	13950000	0.840371	chr1	161900000	161950000	-0.249864		chr10	13350000	13400000	1.20154	chr1	174450000	174500000	-0.498968
chr10	13950000	14000000	0.575411	chr1	168350000	168400000	-0.403451		chr10	13400000	13450000	1.1944	chr1	174500000	174550000	-0.664836
chr10	14000000	14050000	0.697211	chr1	168400000	168450000	-0.762773		chr10	13450000	13500000	1.25179	chr1	174550000	174600000	-0.837911
chr10	14050000	14100000	0.745388	chr1	168450000	168500000	-0.875901		chr10	13500000	13550000	1.27934	chr1	174600000	174650000	-0.969636
chr10	14100000	14150000	0.713915	chr1	168500000	168550000	-1.08594		chr10	13550000	13600000	1.26639	chr1	174650000	174700000	-1.09425
chr10	14150000	14200000	0.667408	chr1	168550000	168600000	-0.897931		chr10	13600000	13650000	1.13964	chr1	174700000	174750000	-1.11903
chr10	14200000	14250000	0.827856	chr1	168600000	168650000	-0.704516		chr10	13650000	13700000	1.23152	chr1	174750000	174800000	-1.14407
chr10	14250000	14300000	0.652882	chr1	168650000	168700000	-0.399275		chr10	13700000	13750000	1.30158	chr1	174800000	174850000	-1.10645
chr10	14300000	14350000	0.322293	chr1	168700000	168750000	-0.229666		chr10	13750000	13800000	1.20727	chr1	174850000	174900000	-0.992013
chr10	14350000	14400000	0.33666	chr1	168750000	168800000	-0.345154		chr10	13800000	13850000	1.10327	chr1	174900000	174950000	-1.05948
chr10	14400000	14450000	0.273403	chr1	168800000	168850000	-0.413549		chr10	13850000	13900000	1.08563	chr1	174950000	175000000	-1.12196
chr10	14450000	14500000	0.130948	chr1	168850000	168900000	-0.247273		chr10	13900000	13950000	1.12871	chr1	175000000	175050000	-1.14809
chr10	14950000	15000000	0.213271	chr1	168900000	168950000	-0.158331		chr10	13950000	14000000	1.03997	chr1	175050000	175100000	-1.14931
chr10	15000000	15050000	0.248497	chr1	168950000	169000000	-0.203737		chr10	14000000	14050000	1.06448	chr1	175100000	175150000	-1.13626
chr10	15050000	15100000	0.138662	chr1	169000000	169050000	-0.341436		chr10	14050000	14100000	1.0547	chr1	175150000	175200000	-1.17202
chr10	15100000	15150000	0.0410423	chr1	169050000	169100000	-0.334701		chr10	14100000	14150000	1.09242	chr1	175200000	175250000	-1.08126
chr10	15150000	15200000	0.00296139	chr1	169350000	169400000	-0.214016		chr10	14150000	14200000	1.19605	chr1	175250000	175300000	-1.00003
chr10	15200000	15250000	0.0043401	chr1	169400000	169450000	-0.618422		chr10	14200000	14250000	1.15347	chr1	175300000	175350000	-0.983257
chr10	15450000	15500000	0.0480386	chr1	169450000	169500000	-0.688971		chr10	14250000	14300000	1.22259	chr1	175350000	175400000	-0.917778
chr10	15500000	15550000	0.114684	chr1	169500000	169550000	-0.576885		chr10	14300000	14350000	1.31636	chr1	175400000	175450000	-0.918729
chr10	15550000	15600000	0.0584495	chr1	169550000	169600000	-0.276723		chr10	14350000	14400000	1.29251	chr1	175450000	175500000	-0.849061
chr10	15850000	15900000	0.0970925	chr1	169600000	169650000	-0.325044		chr10	14400000	14450000	1.05045	chr1	175500000	175550000	-0.803604
chr10	15900000	15950000	0.21105	chr1	169650000	169700000	-0.439913		chr10	14450000	14500000	0.857301	chr1	175550000	175600000	-0.747642
chr10	15950000	16000000	0.0368349	chr1	169700000	169750000	-0.390297		chr10	14500000	14550000	0.691764	chr1	175600000	175650000	-0.62174
chr10	16000000	16050000	0.0246508	chr1	169750000	169800000	-0.396305		chr10	14550000	14600000	0.57194	chr1	175650000	175700000	-0.424996
chr10	16050000	16100000	0.260356	chr1	169800000	169850000	-0.19673		chr10	14600000	14650000	0.726767	chr1	175700000	175750000	-0.41579
chr10	16100000	16150000	0.462701	chr1	169850000	169900000	-0.125436		chr10	14650000	14700000	0.800376	chr1	175750000	175800000	-0.521659
chr10	16150000	16200000	0.526446	chr1	169900000	169950000	-0.136753		chr10	14700000	14750000	0.714617	chr1	175800000	175850000	-0.208294
chr10	16200000	16250000	0.841095	chr1	169950000	170000000	-0.187795		chr10	14750000	14800000	0.646255	chr1	175850000	175900000	-0.163821
chr10	16250000	16300000	1.12263	chr1	170000000	170050000	-0.315217		chr10	14800000	14850000	0.513688	chr1	175900000	175950000	-0.38828
chr10	16300000	16350000	0.827774	chr1	170050000	170100000	-0.260569		chr10	14850000	14900000	0.540428	chr1	175950000	176000000	-0.444766
chr10	16350000	16400000	0.448482	chr1	170550000	170600000	-0.0111363		chr10	14900000	14950000	0.800603	chr1	176000000	176050000	-0.637628
chr10	16400000	16450000	0.183695	chr1	170750000	170800000	-0.0772055		chr10	14950000	15000000	0.934464	chr1	176050000	176100000	-0.821767
chr10	16450000	16500000	0.126433	chr1	170800000	170850000	-0.300036		chr10	15000000	15050000	0.885223	chr1	176100000	176150000	-0.909675
chr10	16500000	16550000	0.292742	chr1	170850000	170900000	-0.437723		chr10	15050000	15100000	0.912196	chr1	176150000	176200000	-0.94764
chr10	16550000	16600000	0.508239	chr1	170900000	170950000	-0.274779		chr10	15100000	15150000	0.890079	chr1	176200000	176250000	-0.947456
chr10	16600000	16650000	0.628394	chr1	170950000	171000000	-0.0480921		chr10	15150000	15200000	0.7558	chr1	176250000	176300000	-1.02505
chr10	16650000	16700000	0.673184	chr1	171000000	171050000	-0.112734		chr10	15200000	15250000	0.749636	chr1	176300000	176350000	-1.04118
chr10	16700000	16750000	0.844355	chr1	171050000	171100000	-0.146354		chr10	15250000	15300000	0.771004	chr1	176350000	176400000	-1.01385
chr10	16750000	16800000	0.728528	chr1	171100000	171150000	-0.210996		chr10	15300000	15350000	0.694189	chr1	176400000	176450000	-1.07542
chr10	16800000	16850000	0.431574	chr1	171150000	171200000	-0.37005		chr10	15350000	15400000	0.804673	chr1	176450000	176500000	-1.01528
chr10	16850000	16900000	0.389211	chr1	171200000	171250000	-0.373266		chr10	15400000	15450000	0.882621	chr1	176500000	176550000	-0.906203
chr10	16900000	16950000	0.476677	chr1	171250000	171300000	-0.266866		chr10	15450000	15500000	0.922543	chr1	176550000	176600000	-0.792041
chr10	16950000	17000000	0.451613	chr1	171300000	171350000	-0.355213		chr10	15500000	15550000	0.936091	chr1	176600000	176650000	-0.855178
chr10	17000000	17050000	0.770114	chr1	171350000	171400000	-0.204347		chr10	15550000	15600000	0.833745	chr1	176650000	176700000	-0.944775
chr10	17050000	17100000	1.1038	chr1	171700000	171750000	-0.0259365		chr10	15600000	15650000	0.824182	chr1	176700000	176750000	-0.911321
chr10	17100000	17150000	0.631462	chr1	171750000	171800000	-0.0167617		chr10	15650000	15700000	0.873398	chr1	176750000	176800000	-0.876029
chr10	17150000	17200000	0.238497	chr1	173400000	173450000	-0.0384708		chr10	15700000	15750000	0.931731	chr1	176800000	176850000	-0.928874
chr10	17200000	17250000	0.344066	chr1	173450000	173500000	-0.570807		chr10	15750000	15800000	1.07464	chr1	176850000	176900000	-0.985691
chr10	17250000	17300000	0.439592	chr1	173500000	173550000	-0.815544		chr10	15800000	15850000	1.07941	chr1	176900000	176950000	-0.937537
chr10	17300000	17350000	0.409753	chr1	173550000	173600000	-1.02905		chr10	15850000	15900000	1.06965	chr1	176950000	177000000	-0.917707
chr10	17350000	17400000	0.419667	chr1	173600000	173650000	-0.966243		chr10	15900000	15950000	1.05711	chr1	177000000	177050000	-0.985044
chr10	17400000	17450000	0.772931	chr1	173650000	173700000	-1.02752		chr10	15950000	16000000	0.972371	chr1	177050000	177100000	-1.04687
chr10	17450000	17500000	1.08091	chr1	173700000	173750000	-0.922908		chr10	16000000	16050000	0.989146	chr1	177100000	177150000	-1.03367
chr10	17500000	17550000	0.922591	chr1	173750000	173800000	-0.931049		chr10	16050000	16100000	0.94506	chr1	177150000	177200000	-1.00299
chr10	17550000	17600000	0.769171	chr1	173800000	173850000	-1.02844		chr10	16100000	16150000	0.90572	chr1	177200000	177250000	-0.972032
chr10	17600000	17650000	0.961942	chr1	173850000	173900000	-0.888673		chr10	16150000	16200000	0.975815	chr1	177250000	177300000	-0.922209
chr10	17650000	17700000	0.90902	chr1	173900000	173950000	-0.514169		chr10	16200000	16250000	1.15487	chr1	177300000	177350000	-0.918444
chr10	17700000	17750000	1.00037	chr1	174350000	174400000	-0.103363		chr10	16250000	16300000	1.25627	chr1	177350000	177400000	-0.900091
chr10	17750000	17800000	1.18776	chr1	174450000	174500000	-0.0527114		chr10	16300000	16350000	1.1905	chr1	177400000	177450000	-0.920609
chr10	17800000	17850000	0.998766	chr1	174500000	174550000	-0.353093		chr10	16350000	16400000	1.14392	chr1	177450000	177500000	-0.820707
chr10	17850000	17900000	0.926277	chr1	174550000	174600000	-0.740325		chr10	16400000	16450000	1.09366	chr1	177500000	177550000	-0.648083
chr10	17900000	17950000	1.01408	chr1	174600000	174650000	-1.08229		chr10	16450000	16500000	1.07393	chr1	177550000	177600000	-0.568306
chr10	17950000	18000000	0.882218	chr1	174650000	174700000	-1.14733		chr10	16500000	16550000	1.11227	chr1	177600000	177650000	-0.729382
chr10	18000000	18050000	0.816263	chr1	174700000	174750000	-1.2393		chr10	16550000	16600000	1.12865	chr1	177650000	177700000	-0.845003
chr10	18050000	18100000	0.818799	chr1	174750000	174800000	-1.02635		chr10	16600000	16650000	1.14426	chr1	177700000	177750000	-0.937446
chr10	18100000	18150000	0.784342	chr1	174800000	174850000	-1.01786		chr10	16650000	16700000	1.19896	chr1	177750000	177800000	-0.776414
chr10	18150000	18200000	0.936324	chr1	174850000	174900000	-1.06491		chr10	16700000	16750000	1.3467	chr1	177800000	177850000	-0.676694
chr10	18200000	18250000	0.977285	chr1	174900000	174950000	-1.04299		chr10	16750000	16800000	1.26687	chr1	177850000	177900000	-0.876703
chr10	18250000	18300000	0.690247	chr1	174950000	175000000	-1.10034		chr10	16800000	16850000	1.08741	chr1	177900000	177950000	-0.987761
chr10	18300000	18350000	0.180377	chr1	175000000	175050000	-1.19294		chr10	16850000	16900000	1.2348	chr1	177950000	178000000	-1.02471
chr10	18350000	18400000	0.125387	chr1	175050000	175100000	-1.25327		chr10	16900000	16950000	1.2228	chr1	178000000	178050000	-1.03892
chr10	18400000	18450000	0.296822	chr1	175100000	175150000	-1.23807		chr10	16950000	17000000	1.14994	chr1	178050000	178100000	-1.05255
chr10	18450000	18500000	0.329162	chr1	175150000	175200000	-1.16271		chr10	17000000	17050000	1.18928	chr1	178100000	178150000	-1.0456
chr10	18500000	18550000	0.448351	chr1	175200000	175250000	-1.07868		chr10	17050000	17100000	1.19461	chr1	178150000	178200000	-1.01849
chr10	18550000	18600000	0.752746	chr1	175250000	175300000	-0.987963		chr10	17100000	17150000	1.19965	chr1	178200000	178250000	-1.01915
chr10	18600000	18650000	1.0225	chr1	175300000	175350000	-0.807629		chr10	17150000	17200000	1.15324	chr1	178250000	178300000	-1.09422
chr10	18650000	18700000	1.19837	chr1	175350000	175400000	-0.657032		chr10	17200000	17250000	1.19453	chr1	178300000	178350000	-1.10349
chr10	18700000	18750000	1.36285	chr1	175400000	175450000	-0.581929		chr10	17250000	17300000	1.24693	chr1	178350000	178400000	-1.12512
chr10	18750000	18800000	1.27352	chr1	175450000	175500000	-0.745237		chr10	17300000	17350000	1.27683	chr1	178400000	178450000	-1.1169
chr10	18800000	18850000	1.28819	chr1	175500000	175550000	-0.677761		chr10	17350000	17400000	1.27105	chr1	178450000	178500000	-1.03138
chr10	18850000	18900000	1.55254	chr1	175550000	175600000	-0.501357		chr10	17400000	17450000	1.22393	chr1	178500000	178550000	-0.996449
chr10	18900000	18950000	1.16225	chr1	175600000	175650000	-0.373232		chr10	17450000	17500000	1.21436	chr1	178550000	178600000	-0.951014
chr10	18950000	19000000	0.570726	chr1	175650000	175700000	-0.279453		chr10	17500000	17550000	1.19677	chr1	178600000	178650000	-0.635491
chr10	19000000	19050000	0.511514	chr1	175700000	175750000	-0.374755		chr10	17550000	17600000	1.16216	chr1	179250000	179300000	-0.111949
chr10	19050000	19100000	0.370487	chr1	175750000	175800000	-0.551227		chr10	17600000	17650000	1.18415	chr1	179950000	180000000	-0.00974513
chr10	19100000	19150000	0.091792	chr1	175800000	175850000	-0.372213		chr10	17650000	17700000	1.21668	chr1	187350000	187400000	-0.108477
chr10	19150000	19200000	0.150675	chr1	175850000	175900000	-0.329026		chr10	17700000	17750000	1.18299	chr1	187400000	187450000	-0.396871
chr10	19200000	19250000	0.338057	chr1	175900000	175950000	-0.426453		chr10	17750000	17800000	1.18457	chr1	187450000	187500000	-0.479294
chr10	19250000	19300000	0.64607	chr1	175950000	176000000	-0.556557		chr10	17800000	17850000	1.22389	chr1	187500000	187550000	-0.537166
chr10	19300000	19350000	0.842253	chr1	176000000	176050000	-0.63235		chr10	17850000	17900000	1.13345	chr1	187550000	187600000	-0.60874
chr10	19350000	19400000	0.571944	chr1	176050000	176100000	-0.77858		chr10	17900000	17950000	1.13717	chr1	187600000	187650000	-0.564109
chr10	19400000	19450000	0.281597	chr1	176100000	176150000	-0.939315		chr10	17950000	18000000	1.10949	chr1	187650000	187700000	-0.542685
chr10	19450000	19500000	0.015086	chr1	176150000	176200000	-0.937039		chr10	18000000	18050000	1.02989	chr1	187700000	187750000	-0.569411
chr10	19550000	19600000	0.174331	chr1	176200000	176250000	-0.917167		chr10	18050000	18100000	1.023	chr1	187750000	187800000	-0.557396
chr10	19600000	19650000	0.69545	chr1	176250000	176300000	-1.03779		chr10	18100000	18150000	0.99752	chr1	187800000	187850000	-0.444575
chr10	19650000	19700000	0.771614	chr1	176300000	176350000	-1.08621		chr10	18150000	18200000	1.07243	chr1	187850000	187900000	-0.407903
chr10	19700000	19750000	0.316703	chr1	176350000	176400000	-0.88166		chr10	18200000	18250000	0.992245	chr1	187900000	187950000	-0.278968
chr10	19750000	19800000	0.215294	chr1	176400000	176450000	-0.879372		chr10	18250000	18300000	0.752461	chr1	187950000	188000000	-0.0958147
chr10	19800000	19850000	0.556735	chr1	176450000	176500000	-0.981012		chr10	18300000	18350000	0.378891	chr1	188000000	188050000	-0.171005
chr10	19850000	19900000	0.781454	chr1	176500000	176550000	-0.697541		chr10	18350000	18400000	0.11746	chr1	188050000	188100000	-0.0814639
chr10	19900000	19950000	0.590022	chr1	176550000	176600000	-0.578815		chr10	18450000	18500000	0.0112871	chr1	188600000	188650000	-0.248852
chr10	19950000	20000000	0.535376	chr1	176600000	176650000	-0.576294		chr10	18500000	18550000	0.210591	chr1	188650000	188700000	-0.442982
chr10	20000000	20050000	0.820162	chr1	176650000	176700000	-0.611328		chr10	18550000	18600000	0.383311	chr1	188700000	188750000	-0.454127
chr10	20050000	20100000	0.392086	chr1	176700000	176750000	-0.713887		chr10	18600000	18650000	0.459503	chr1	188750000	188800000	-0.410527
chr10	20650000	20700000	0.313683	chr1	176750000	176800000	-0.692629		chr10	18650000	18700000	0.612234	chr1	188800000	188850000	-0.423255
chr10	20700000	20750000	0.499352	chr1	176800000	176850000	-0.606906		chr10	18700000	18750000	0.803252	chr1	188850000	188900000	-0.379924
chr10	20750000	20800000	0.19971	chr1	176850000	176900000	-0.714678		chr10	18750000	18800000	0.898549	chr1	188900000	188950000	-0.456403
chr10	20800000	20850000	0.19271	chr1	176900000	176950000	-0.761088		chr10	18800000	18850000	0.924753	chr1	188950000	189000000	-0.386147
chr10	20850000	20900000	0.667297	chr1	176950000	177000000	-0.698146		chr10	18850000	18900000	0.959474	chr1	189000000	189050000	-0.0816298
chr10	20900000	20950000	0.693152	chr1	177000000	177050000	-0.898559		chr10	18900000	18950000	0.800212	chr1	189150000	189200000	-0.309094
chr10	20950000	21000000	0.605077	chr1	177050000	177100000	-0.9924		chr10	18950000	19000000	0.331975	chr1	189200000	189250000	-0.477747
chr10	21000000	21050000	0.893823	chr1	177100000	177150000	-1.01219		chr10	19250000	19300000	0.241507	chr1	189250000	189300000	-0.489476
chr10	21050000	21100000	0.955912	chr1	177150000	177200000	-1.05095		chr10	19300000	19350000	0.207521	chr1	189300000	189350000	-0.666357
chr10	21100000	21150000	0.73782	chr1	177200000	177250000	-0.778783		chr10	19600000	19650000	0.0606112	chr1	189350000	189400000	-0.701438
chr10	21150000	21200000	0.604518	chr1	177250000	177300000	-0.799996		chr10	20000000	20050000	0.0819102	chr1	189400000	189450000	-0.810275
chr10	21200000	21250000	0.475909	chr1	177300000	177350000	-0.799175		chr10	20050000	20100000	0.0121333	chr1	189450000	189500000	-0.947188
chr10	21250000	21300000	0.441984	chr1	177350000	177400000	-0.615187		chr10	20700000	20750000	0.0610525	chr1	189500000	189550000	-0.802311
chr10	21300000	21350000	0.646902	chr1	177400000	177450000	-0.503501		chr10	20900000	20950000	0.0937913	chr1	189550000	189600000	-0.739427
chr10	21350000	21400000	0.832371	chr1	177450000	177500000	-0.517553		chr10	20950000	21000000	0.227995	chr1	189600000	189650000	-0.838886
chr10	21400000	21450000	0.791169	chr1	177500000	177550000	-0.299183		chr10	21000000	21050000	0.52117	chr1	189650000	189700000	-0.759408
chr10	21450000	21500000	0.855793	chr1	177550000	177600000	-0.0486667		chr10	21050000	21100000	0.615517	chr1	189700000	189750000	-0.694416
chr10	21500000	21550000	0.916372	chr1	177600000	177650000	-0.14786		chr10	21100000	21150000	0.718876	chr1	189750000	189800000	-0.688233
chr10	21550000	21600000	0.777025	chr1	177650000	177700000	-0.68738		chr10	21150000	21200000	0.870688	chr1	189800000	189850000	-0.669198
chr10	21600000	21650000	0.750377	chr1	177700000	177750000	-0.938485		chr10	21200000	21250000	0.784672	chr1	189850000	189900000	-0.82326
chr10	21650000	21700000	0.936387	chr1	177750000	177800000	-0.596735		chr10	21250000	21300000	0.768093	chr1	189900000	189950000	-0.935177
chr10	21700000	21750000	0.938658	chr1	177800000	177850000	-0.238657		chr10	21300000	21350000	0.898638	chr1	189950000	190000000	-0.957936
chr10	21750000	21800000	0.792294	chr1	177850000	177900000	-0.534007		chr10	21350000	21400000	0.870041	chr1	190000000	190050000	-0.920125
chr10	21800000	21850000	0.773855	chr1	177900000	177950000	-0.923741		chr10	21400000	21450000	0.850083	chr1	190050000	190100000	-0.869488
chr10	21850000	21900000	0.787701	chr1	177950000	178000000	-0.874826		chr10	21450000	21500000	0.964639	chr1	190100000	190150000	-0.82201
chr10	21900000	21950000	0.594321	chr1	178000000	178050000	-0.870546		chr10	21500000	21550000	1.18305	chr1	190150000	190200000	-0.827349
chr10	21950000	22000000	0.247602	chr1	178050000	178100000	-1.00001		chr10	21550000	21600000	1.15424	chr1	190200000	190250000	-0.936498
chr10	22000000	22050000	0.14976	chr1	178100000	178150000	-1.09988		chr10	21600000	21650000	1.02285	chr1	190250000	190300000	-0.943934
chr10	22050000	22100000	0.164389	chr1	178150000	178200000	-1.02189		chr10	21650000	21700000	0.965169	chr1	190300000	190350000	-0.862603
chr10	22100000	22150000	0.252595	chr1	178200000	178250000	-1.0758		chr10	21700000	21750000	0.716992	chr1	190350000	190400000	-0.836698
chr10	22150000	22200000	0.239017	chr1	178250000	178300000	-1.10854		chr10	21750000	21800000	0.277245	chr1	190400000	190450000	-0.880077
chr10	22200000	22250000	0.029932	chr1	178300000	178350000	-1.12498		chr10	21800000	21850000	0.170745	chr1	190450000	190500000	-0.870004
chr10	22350000	22400000	0.0244456	chr1	178350000	178400000	-1.14951		chr10	21850000	21900000	0.290675	chr1	190500000	190550000	-0.804228
chr10	22400000	22450000	0.589677	chr1	178400000	178450000	-1.12284		chr10	21900000	21950000	0.313069	chr1	190550000	190600000	-0.842644
chr10	22450000	22500000	0.623109	chr1	178450000	178500000	-1.11331		chr10	21950000	22000000	0.172843	chr1	190600000	190650000	-0.788972
chr10	22800000	22850000	0.532702	chr1	178500000	178550000	-0.926763		chr10	22000000	22050000	0.105372	chr1	190650000	190700000	-0.661037
chr10	22850000	22900000	0.88403	chr1	178550000	178600000	-0.667776		chr10	22050000	22100000	0.138962	chr1	190700000	190750000	-0.672144
chr10	22900000	22950000	0.909036	chr1	178600000	178650000	-0.287661		chr10	22100000	22150000	0.15418	chr1	190750000	190800000	-0.509418
chr10	22950000	23000000	0.580258	chr1	187350000	187400000	-0.0832814		chr10	22450000	22500000	0.0643952	chr1	190800000	190850000	-0.328966
chr10	23000000	23050000	0.878609	chr1	187400000	187450000	-0.228002		chr10	22800000	22850000	0.351346	chr1	190850000	190900000	-0.484081
chr10	23050000	23100000	0.922685	chr1	187450000	187500000	-0.369728		chr10	22850000	22900000	0.775629	chr1	190900000	190950000	-0.626277
chr10	23100000	23150000	0.420333	chr1	187500000	187550000	-0.439866		chr10	22900000	22950000	0.928139	chr1	190950000	191000000	-0.573878
chr10	23150000	23200000	0.141384	chr1	187550000	187600000	-0.548669		chr10	22950000	23000000	0.679353	chr1	191000000	191050000	-0.431273
chr10	23200000	23250000	0.353003	chr1	187600000	187650000	-0.661198		chr10	23000000	23050000	0.513582	chr1	191050000	191100000	-0.582484
chr10	23250000	23300000	0.548978	chr1	187650000	187700000	-0.451188		chr10	23050000	23100000	0.526255	chr1	191100000	191150000	-0.74321
chr10	23300000	23350000	0.415887	chr1	187700000	187750000	-0.32955		chr10	23100000	23150000	0.390045	chr1	191150000	191200000	-0.758136
chr10	23350000	23400000	0.0307244	chr1	187750000	187800000	-0.269049		chr10	23150000	23200000	0.257745	chr1	191200000	191250000	-0.820117
[truncated: 25,722 more rows]

## Sheet: TAD list
Table S9.Analysis of the effect of ActD treatment on 3D genome
ActD				Ctrl
Chr	Start	End		Chr	Start	End
chr1	3000000	3360000		chr1	3000000	3780000
chr1	3500000	3680000		chr1	3780000	4120000
chr1	3720000	4340000		chr1	4120000	4340000
chr1	4340000	4760000		chr1	4340000	4760000
chr1	4760000	5100000		chr1	4760000	5180000
chr1	5100000	5460000		chr1	5180000	5780000
chr1	5460000	6140000		chr1	5880000	6180000
chr1	6200000	6400000		chr1	6180000	6400000
chr1	6400000	6460000		chr1	6400000	6480000
chr1	6460000	6860000		chr1	6480000	6860000
chr1	6860000	7240000		chr1	6860000	7220000
chr1	7380000	7920000		chr1	7380000	7920000
chr1	7940000	7980000		chr1	7940000	8120000
chr1	7980000	8120000		chr1	8240000	8560000
chr1	8220000	8340000		chr1	8560000	9540000
chr1	8340000	8640000		chr1	9700000	10140000
chr1	8640000	9540000		chr1	10200000	10780000
chr1	9660000	10160000		chr1	10780000	11160000
chr1	10160000	10740000		chr1	11160000	11580000
chr1	10740000	11160000		chr1	11580000	12840000
chr1	11280000	11580000		chr1	12840000	13700000
chr1	11580000	12120000		chr1	13740000	14720000
chr1	12120000	12820000		chr1	14720000	14980000
chr1	12820000	13140000		chr1	14980000	15600000
chr1	13140000	13740000		chr1	15600000	16080000
chr1	13780000	14720000		chr1	16080000	16420000
chr1	14720000	14980000		chr1	16520000	17140000
chr1	14980000	15740000		chr1	17140000	17680000
chr1	15740000	15780000		chr1	17680000	18120000
chr1	15780000	16100000		chr1	18200000	19040000
chr1	16100000	16440000		chr1	19180000	19700000
chr1	16440000	17160000		chr1	19700000	20140000
chr1	17160000	17660000		chr1	20220000	20520000
chr1	17660000	17720000		chr1	20520000	21180000
chr1	17720000	18180000		chr1	21300000	22420000
chr1	18180000	18800000		chr1	22460000	22520000
chr1	19260000	19540000		chr1	22520000	23020000
chr1	19700000	20000000		chr1	23060000	23700000
chr1	20000000	20240000		chr1	23820000	24280000
chr1	20240000	20560000		chr1	24280000	24700000
chr1	20560000	21300000		chr1	24740000	24780000
chr1	21340000	22280000		chr1	24780000	24880000
chr1	22280000	22420000		chr1	24880000	25420000
chr1	22460000	22520000		chr1	25420000	25540000
chr1	22520000	23100000		chr1	25540000	25740000
chr1	23100000	23700000		chr1	25780000	25940000
chr1	23820000	24280000		chr1	25940000	26760000
chr1	24280000	24700000		chr1	26760000	27100000
chr1	24780000	25380000		chr1	27100000	29000000
chr1	25540000	25960000		chr1	29000000	29900000
chr1	26420000	26740000		chr1	29900000	30760000
chr1	26920000	27360000		chr1	30760000	31280000
chr1	28240000	28460000		chr1	31280000	33120000
chr1	28760000	29060000		chr1	33120000	33240000
chr1	29720000	29820000		chr1	33240000	33700000
chr1	29900000	30320000		chr1	33800000	34060000
chr1	30320000	30760000		chr1	34060000	34260000
chr1	30760000	31260000		chr1	34660000	35000000
chr1	31260000	31580000		chr1	35000000	35460000
chr1	31580000	31640000		chr1	35460000	35540000
chr1	31640000	32040000		chr1	35540000	35760000
chr1	32040000	32180000		chr1	35760000	36200000
chr1	32180000	32280000		chr1	36800000	37320000
chr1	32280000	32320000		chr1	37320000	37700000
chr1	32320000	32760000		chr1	37700000	37920000
chr1	32760000	33080000		chr1	37920000	38220000
chr1	33080000	33700000		chr1	38220000	38940000
chr1	33800000	34060000		chr1	38980000	39600000
chr1	34060000	34260000		chr1	39600000	40100000
chr1	34260000	34660000		chr1	40100000	40620000
chr1	34660000	34980000		chr1	40620000	40840000
chr1	34980000	35420000		chr1	40840000	42760000
chr1	35420000	36240000		chr1	42880000	43140000
chr1	36360000	36580000		chr1	43140000	43320000
chr1	36580000	36800000		chr1	43320000	43800000
chr1	36800000	37300000		chr1	43800000	44200000
chr1	37300000	37920000		chr1	44240000	44800000
chr1	38060000	38220000		chr1	44800000	45380000
chr1	38220000	38860000		chr1	45380000	45840000
chr1	39040000	39600000		chr1	45980000	46600000
chr1	39600000	40060000		chr1	46600000	47080000
chr1	40060000	40860000		chr1	47080000	47380000
chr1	40860000	41320000		chr1	47380000	47840000
chr1	41320000	42760000		chr1	47840000	50940000
chr1	42760000	42920000		chr1	50940000	51680000
chr1	42920000	43160000		chr1	51680000	52180000
chr1	43160000	43800000		chr1	52360000	53000000
chr1	43800000	44240000		chr1	53040000	53440000
chr1	44240000	44740000		chr1	53440000	53620000
chr1	44740000	45360000		chr1	53720000	53960000
chr1	45360000	45860000		chr1	53960000	54460000
chr1	45860000	46460000		chr1	54500000	55080000
chr1	46500000	46960000		chr1	55200000	55440000
chr1	46960000	47340000		chr1	55440000	55940000
chr1	47340000	47800000		chr1	55940000	57440000
chr1	47880000	48060000		chr1	57440000	58380000
chr1	48060000	48240000		chr1	58480000	58820000
chr1	48240000	48420000		chr1	58820000	59280000
chr1	48420000	48560000		chr1	59280000	59740000
chr1	48860000	49080000		chr1	59740000	60200000
chr1	49440000	49780000		chr1	60240000	60420000
chr1	49780000	50000000		chr1	60520000	61040000
chr1	50280000	50360000		chr1	61040000	61420000
chr1	50360000	50560000		chr1	61420000	61820000
chr1	50560000	50640000		chr1	61820000	62820000
chr1	50640000	50940000		chr1	62820000	63160000
chr1	50940000	50980000		chr1	63220000	63700000
chr1	50980000	51400000		chr1	63700000	64540000
chr1	51400000	51660000		chr1	64580000	65100000
chr1	51660000	52180000		chr1	65280000	66060000
chr1	52300000	53000000		chr1	66080000	66120000
chr1	53000000	53420000		chr1	66120000	66740000
chr1	53420000	53760000		chr1	66740000	67100000
chr1	53760000	54540000		chr1	67100000	67700000
chr1	54540000	55100000		chr1	67700000	68740000
chr1	55100000	55440000		chr1	68740000	69180000
chr1	55440000	55840000		chr1	69180000	69820000
chr1	55940000	57440000		chr1	69820000	71600000
chr1	57440000	58480000		chr1	71600000	72280000
chr1	58480000	58820000		chr1	72280000	72760000
chr1	58820000	59300000		chr1	72920000	73900000
chr1	59300000	59720000		chr1	73900000	74280000
chr1	59720000	61100000		chr1	74900000	75100000
chr1	61140000	63160000		chr1	75120000	75320000
chr1	63220000	63700000		chr1	75320000	75620000
chr1	63700000	64500000		chr1	75620000	77540000
chr1	64560000	64760000		chr1	77540000	77920000
chr1	64760000	65300000		chr1	77920000	78520000
chr1	65300000	66140000		chr1	78520000	78700000
chr1	66140000	66700000		chr1	78700000	79680000
chr1	66700000	66940000		chr1	79680000	80180000
chr1	67020000	67240000		chr1	80180000	80520000
chr1	67240000	67740000		chr1	80520000	80780000
chr1	67740000	68220000		chr1	80780000	81300000
chr1	68220000	68540000		chr1	81300000	82300000
chr1	68540000	68700000		chr1	82660000	83100000
chr1	68700000	69200000		chr1	83100000	83700000
chr1	69240000	69840000		chr1	83700000	84120000
chr1	69840000	71640000		chr1	84160000	84560000
chr1	71700000	72180000		chr1	84700000	85020000
chr1	72360000	72760000		chr1	85020000	85300000
chr1	72760000	72920000		chr1	87480000	87660000
chr1	72920000	73880000		chr1	87800000	87940000
chr1	73880000	74500000		chr1	88480000	89100000
chr1	74500000	74820000		chr1	89240000	89700000
chr1	74860000	75100000		chr1	89920000	90100000
chr1	75120000	75320000		chr1	90220000	90640000
chr1	75320000	75620000		chr1	90640000	91100000
chr1	75620000	76260000		chr1	91100000	91540000
chr1	76260000	76820000		chr1	91540000	91900000
chr1	76820000	77540000		chr1	91900000	92500000
chr1	77540000	77940000		chr1	92500000	92820000
chr1	77940000	78480000		chr1	92860000	93300000
chr1	78480000	78700000		chr1	93400000	93820000
chr1	78700000	79720000		chr1	93820000	94380000
chr1	79760000	80160000		chr1	94500000	94840000
chr1	80160000	80520000		chr1	94840000	95380000
chr1	80520000	81300000		chr1	95380000	95720000
chr1	81300000	82480000		chr1	95720000	95740000
chr1	82540000	82700000		chr1	95880000	95980000
chr1	82700000	83040000		chr1	95980000	97700000
chr1	83200000	83720000		chr1	97700000	98720000
chr1	83720000	84160000		chr1	98860000	99680000
chr1	84160000	84560000		chr1	99680000	100100000
chr1	84680000	85300000		chr1	100260000	105720000
chr1	87480000	87700000		chr1	105720000	106820000
chr1	87740000	87960000		chr1	106880000	107560000
chr1	88040000	88300000		chr1	107560000	107940000
chr1	88500000	89120000		chr1	107940000	108300000
chr1	89260000	90220000		chr1	108300000	108820000
chr1	90220000	90640000		chr1	108820000	109540000
chr1	90640000	91100000		chr1	109660000	110160000
chr1	91100000	91540000		chr1	110160000	110580000
chr1	91540000	91940000		chr1	110580000	110640000
chr1	91940000	92500000		chr1	110640000	111600000
chr1	92500000	92860000		chr1	111600000	111640000
chr1	92860000	93380000		chr1	111700000	113540000
chr1	93380000	93860000		chr1	113540000	114380000
chr1	93860000	94380000		chr1	114380000	116220000
chr1	94500000	94840000		chr1	116220000	116280000
chr1	94840000	95400000		chr1	116280000	118360000
chr1	95400000	95720000		chr1	118480000	118540000
chr1	95720000	95740000		chr1	118560000	118600000
chr1	95880000	96020000		chr1	118600000	118680000
chr1	96020000	96880000		chr1	118680000	118980000
chr1	96960000	97400000		chr1	118980000	119400000
chr1	97400000	97560000		chr1	119400000	119680000
chr1	97720000	98160000		chr1	119700000	120200000
chr1	98160000	98720000		chr1	120200000	120420000
chr1	99060000	99640000		chr1	120660000	120980000
chr1	99680000	100100000		chr1	120980000	121380000
chr1	100400000	100520000		chr1	121380000	121840000
chr1	100800000	100860000		chr1	122040000	122460000
chr1	100860000	100980000		chr1	122460000	123080000
chr1	101360000	101740000		chr1	123080000	123480000
chr1	101860000	102280000		chr1	123480000	124540000
chr1	102680000	102860000		chr1	124540000	124620000
chr1	103700000	103880000		chr1	124640000	125320000
chr1	103880000	104020000		chr1	125320000	126580000
chr1	104020000	104300000		chr1	126580000	127220000
chr1	105020000	105320000		chr1	127260000	128300000
chr1	105420000	105800000		chr1	128300000	128900000
chr1	105920000	106180000		chr1	128900000	129380000
chr1	106180000	106380000		chr1	129380000	129680000
chr1	106380000	106500000		chr1	129680000	130180000
chr1	106500000	106860000		chr1	130180000	130780000
chr1	106860000	107540000		chr1	130780000	131280000
chr1	107540000	107960000		chr1	131340000	131740000
chr1	107960000	108300000		chr1	131740000	132260000
chr1	108300000	108800000		chr1	132380000	132980000
chr1	108800000	109520000		chr1	133180000	133500000
chr1	109520000	110300000		chr1	133500000	133600000
chr1	110360000	110520000		chr1	133600000	133800000
chr1	110680000	110800000		chr1	134420000	134920000
chr1	110800000	110940000		chr1	135020000	135520000
chr1	110940000	111060000		chr1	135520000	136020000
chr1	111060000	111280000		chr1	136020000	136240000
chr1	111280000	111640000		chr1	136400000	136800000
chr1	111700000	111900000		chr1	136860000	137040000
chr1	112040000	112200000		chr1	137040000	137300000
chr1	112200000	112300000		chr1	137300000	137740000
chr1	112300000	112540000		chr1	138040000	138420000
chr1	112580000	113000000		chr1	138420000	138640000
chr1	113180000	113520000		chr1	138640000	139180000
chr1	113520000	114340000		chr1	139180000	139980000
chr1	114380000	114520000		chr1	139980000	140720000
chr1	114520000	115540000		chr1	140720000	141320000
chr1	115540000	115640000		chr1	141380000	142040000
chr1	115640000	115700000		chr1	142040000	142540000
chr1	115700000	115940000		chr1	142540000	144660000
chr1	115940000	116280000		chr1	144760000	145460000
chr1	116340000	116780000		chr1	145540000	146240000
chr1	117520000	117900000		chr1	146240000	151080000
chr1	117900000	117980000		chr1	151080000	151660000
chr1	117980000	118100000		chr1	151660000	152240000
chr1	118100000	118180000		chr1	152240000	152860000
chr1	118180000	118380000		chr1	152860000	153280000
chr1	118380000	118540000		chr1	153280000	153660000
chr1	118560000	118840000		chr1	153660000	154260000
chr1	119020000	119240000		chr1	154260000	154620000
chr1	119460000	119680000		chr1	154620000	155300000
chr1	119700000	120160000		chr1	155300000	155620000
chr1	120200000	120400000		chr1	155700000	156060000
chr1	120400000	120660000		chr1	156060000	156600000
chr1	120660000	120980000		chr1	156600000	156860000
chr1	120980000	121380000		chr1	156860000	157080000
chr1	121380000	122060000		chr1	157080000	157420000
chr1	122060000	122460000		chr1	157420000	157880000
chr1	122460000	123080000		chr1	157880000	157960000
chr1	123080000	123480000		chr1	158100000	158620000
chr1	123700000	124180000		chr1	158620000	159480000
chr1	124180000	124340000		chr1	159480000	160580000
chr1	124340000	124540000		chr1	160580000	161120000
chr1	124540000	124620000		chr1	161120000	162140000
chr1	124640000	124920000		chr1	162140000	162660000
chr1	124980000	125120000		chr1	162660000	163000000
chr1	125120000	125360000		chr1	163120000	163680000
chr1	125440000	125520000		chr1	163900000	164280000
chr1	125620000	125920000		chr1	164280000	164500000
chr1	126380000	126540000		chr1	164780000	165020000
chr1	126600000	127260000		chr1	165020000	165860000
chr1	127300000	127400000		chr1	165860000	166240000
chr1	127400000	127480000		chr1	166240000	167120000
chr1	127480000	128480000		chr1	167120000	167680000
chr1	128480000	128900000		chr1	167680000	168100000
chr1	128900000	129380000		chr1	168100000	168340000
chr1	129380000	129720000		chr1	168340000	169140000
chr1	129720000	130220000		chr1	169140000	169280000
chr1	130220000	130740000		chr1	169280000	169860000
chr1	130740000	131740000		chr1	169860000	170540000
chr1	131740000	132280000		chr1	170560000	171420000
chr1	132280000	132980000		chr1	171420000	171860000
chr1	133180000	133800000		chr1	171900000	172140000
chr1	134020000	134420000		chr1	172140000	172560000
chr1	134500000	134920000		chr1	172560000	172820000
chr1	134920000	135520000		chr1	173440000	173940000
chr1	135520000	136020000		chr1	173940000	174320000
chr1	136020000	136240000		chr1	174440000	175360000
chr1	136240000	137040000		chr1	175360000	176240000
chr1	137040000	137260000		chr1	176260000	176420000
chr1	137260000	137740000		chr1	176420000	176980000
chr1	137840000	138420000		chr1	176980000	177560000
chr1	138420000	138640000		chr1	177560000	177860000
chr1	138640000	139120000		chr1	177860000	178620000
chr1	139120000	139180000		chr1	178800000	179140000
chr1	139180000	140000000		chr1	179200000	179640000
chr1	140000000	140700000		chr1	179740000	180060000
chr1	140700000	141060000		chr1	180060000	180440000
chr1	141340000	142060000		chr1	180440000	181080000
chr1	142060000	142540000		chr1	181080000	181420000
chr1	142600000	142820000		chr1	181740000	182180000
chr1	142820000	143400000		chr1	182180000	182360000
chr1	143400000	143620000		chr1	182740000	183160000
chr1	143760000	144200000		chr1	183160000	183600000
chr1	144200000	144300000		chr1	183800000	184080000
chr1	144300000	144560000		chr1	184200000	184480000
chr1	144740000	145560000		chr1	184480000	184920000
chr1	145560000	146240000		chr1	185320000	186100000
chr1	146240000	146600000		chr1	186100000	186640000
chr1	146600000	147200000		chr1	186640000	187280000
chr1	147200000	150460000		chr1	187280000	188580000
chr1	150460000	151100000		chr1	188580000	189300000
chr1	151100000	151660000		chr1	189300000	190000000
chr1	151660000	152220000		chr1	190000000	190800000
chr1	152220000	152860000		chr1	190800000	191460000
chr1	152860000	153280000		chr1	191460000	191820000
chr1	153280000	153640000		chr1	191820000	192620000
chr1	153640000	154180000		chr1	192900000	193140000
chr1	154320000	154620000		chr1	193140000	193640000
chr1	154620000	155280000		chr1	193640000	193840000
chr1	155340000	155680000		chr1	193880000	193960000
chr1	155680000	156100000		chr1	193960000	194540000
chr1	156100000	156620000		chr1	194540000	194960000
chr1	156620000	156860000		chr1	195160000	195540000
chr1	156860000	157140000		chr1	195540000	195980000
chr1	157140000	157400000		chr1	196060000	196400000
chr1	157400000	157880000		chr1	196400000	196660000
chr1	157880000	157960000		chr1	196660000	196820000
chr1	158100000	158640000		chr1	196820000	197200000
chr1	158640000	159480000		chr2	3000000	3380000
chr1	159480000	160600000		chr2	3380000	3740000
chr1	160600000	161160000		chr2	3740000	4080000
chr1	161160000	162120000		chr2	4080000	4440000
chr1	162120000	162660000		chr2	4560000	4800000
chr1	162660000	163160000		chr2	4920000	5340000
chr1	163160000	163680000		chr2	5340000	5820000
chr1	163680000	163900000		chr2	5820000	6080000
chr1	163900000	164280000		chr2	6080000	6440000
chr1	164280000	164500000		chr2	6440000	8580000
chr1	164500000	164660000		chr2	8580000	9980000
chr1	164660000	165860000		chr2	9980000	10240000
chr1	165860000	166240000		chr2	10240000	11040000
chr1	166240000	167120000		chr2	11200000	11520000
chr1	167120000	167520000		chr2	11520000	11860000
chr1	167700000	168100000		chr2	11860000	12340000
chr1	168100000	168320000		chr2	12340000	13180000
chr1	168320000	168640000		chr2	13180000	13560000
chr1	168640000	169140000		chr2	13560000	13920000
chr1	169140000	169280000		chr2	13920000	14220000
chr1	169280000	169860000		chr2	14220000	14660000
chr1	169860000	171440000		chr2	14660000	14980000
chr1	171440000	171860000		chr2	14980000	16260000
chr1	171860000	172080000		chr2	16260000	17340000
chr1	172140000	172540000		chr2	17340000	17860000
chr1	172540000	172800000		chr2	17860000	18180000
chr1	172800000	173440000		chr2	18240000	19320000
chr1	173440000	173940000		chr2	19320000	19780000
chr1	173940000	174320000		chr2	19860000	20740000
chr1	174440000	174560000		chr2	20740000	21200000
chr1	174560000	175360000		chr2	21200000	21860000
chr1	175360000	176240000		chr2	21860000	22360000
chr1	176260000	176440000		chr2	22380000	22620000
chr1	176480000	176980000		chr2	22620000	22740000
chr1	177040000	177560000		chr2	22740000	23020000
chr1	177560000	177860000		chr2	23060000	24120000
chr1	177860000	178640000		chr2	24120000	24780000
chr1	178800000	179720000		chr2	25460000	25800000
chr1	179720000	180420000		chr2	25840000	26000000
chr1	180420000	181420000		chr2	26300000	26500000
chr1	181420000	181760000		chr2	26500000	26760000
chr1	181760000	182140000		chr2	26820000	27120000
chr1	182140000	182580000		chr2	27120000	27300000
chr1	182900000	183140000		chr2	27360000	27880000
chr1	183140000	183560000		chr2	27880000	28360000
chr1	183560000	183760000		chr2	28440000	28980000
chr1	183760000	184080000		chr2	28980000	29460000
chr1	184080000	184480000		chr2	30260000	30680000
chr1	184480000	184920000		chr2	31260000	31520000
chr1	185320000	186080000		chr2	31660000	31780000
chr1	186080000	186640000		chr2	32820000	33320000
chr1	186640000	187040000		chr2	33420000	34600000
chr1	187340000	188580000		chr2	34600000	35040000
chr1	188580000	189300000		chr2	35320000	35820000
chr1	189300000	190000000		chr2	35820000	36160000
chr1	190000000	190120000		chr2	36160000	37200000
chr1	190120000	190800000		chr2	37200000	37660000
chr1	190800000	191460000		chr2	37660000	38260000
chr1	191460000	191760000		chr2	38260000	38500000
chr1	191760000	192640000		chr2	39280000	41720000
chr1	192640000	193140000		chr2	41720000	42560000
chr1	193140000	193640000		chr2	42560000	43520000
chr1	193640000	193860000		chr2	43520000	43780000
chr1	193860000	193960000		chr2	43780000	47340000
chr1	193960000	194540000		chr2	47340000	48760000
chr1	194540000	194940000		chr2	48760000	49180000
chr1	195000000	195200000		chr2	49180000	49600000
chr1	195200000	195560000		chr2	49600000	50160000
chr1	195560000	196000000		chr2	50160000	51360000
chr1	196060000	196440000		chr2	51360000	51780000
chr1	196440000	196660000		chr2	51780000	51940000
chr1	196660000	197200000		chr2	51940000	52580000
chr2	3000000	3340000		chr2	52580000	53100000
chr2	3340000	3700000		chr2	53100000	54000000
chr2	3700000	4420000		chr2	54000000	54560000
chr2	4420000	4580000		chr2	54580000	54800000
chr2	4580000	4800000		chr2	54800000	54860000
chr2	4920000	5360000		chr2	54880000	55900000
chr2	5360000	5880000		chr2	55900000	56880000
chr2	5880000	6380000		chr2	56880000	57260000
chr2	6380000	7280000		chr2	57260000	57820000
chr2	7280000	7380000		chr2	57820000	58220000
chr2	7380000	8580000		chr2	58220000	58540000
chr2	8580000	9920000		chr2	58540000	58920000
chr2	10000000	10220000		chr2	58960000	59320000
chr2	10220000	11020000		chr2	59320000	59720000
chr2	11220000	11520000		chr2	59720000	60200000
chr2	11520000	11860000		chr2	60240000	60600000
chr2	11860000	12340000		chr2	60600000	61340000
chr2	12340000	13180000		chr2	61340000	62480000
chr2	13180000	13600000		chr2	62480000	63300000
chr2	13600000	14640000		chr2	63300000	64740000
chr2	14640000	14980000		chr2	64740000	65240000
chr2	14980000	15380000		chr2	65240000	65420000
chr2	15580000	15720000		chr2	65420000	66260000
chr2	15800000	15980000		chr2	66260000	66740000
chr2	15980000	16080000		chr2	66740000	68220000
chr2	16080000	16180000		chr2	68340000	68580000
chr2	16340000	16960000		chr2	68580000	68960000
chr2	16960000	17340000		chr2	68960000	69460000
chr2	17340000	18140000		chr2	69460000	69860000
chr2	18240000	19160000		chr2	69860000	70500000
chr2	19320000	19860000		chr2	70500000	70940000
chr2	19860000	20720000		chr2	70940000	71360000
chr2	20760000	21180000		chr2	71360000	71720000
chr2	21180000	21740000		chr2	71800000	72000000
chr2	21860000	22360000		chr2	72000000	72320000
chr2	22380000	22660000		chr2	72320000	73160000
chr2	22740000	23040000		chr2	73300000	73760000
chr2	23040000	23480000		chr2	73760000	74520000
chr2	23480000	23640000		chr2	74520000	75040000
chr2	23640000	24120000		chr2	75040000	75420000
chr2	24120000	24680000		chr2	75420000	75940000
chr2	24680000	25080000		chr2	76180000	76680000
chr2	25260000	25480000		chr2	76740000	77200000
chr2	25480000	26000000		chr2	77200000	77800000
chr2	26000000	26500000		chr2	77800000	78780000
chr2	26500000	26760000		chr2	78780000	79180000
chr2	26760000	27140000		chr2	79180000	79660000
chr2	27140000	27300000		chr2	79660000	80140000
chr2	27300000	27620000		chr2	80140000	80600000
chr2	27620000	27860000		chr2	80600000	81980000
chr2	27860000	28320000		chr2	81980000	83420000
chr2	28460000	28920000		chr2	83420000	83800000
chr2	28920000	29480000		chr2	83820000	84280000
chr2	29920000	30180000		chr2	84280000	84520000
chr2	30280000	30660000		chr2	84880000	85100000
chr2	30820000	31020000		chr2	85100000	85440000
chr2	31020000	31340000		chr2	85440000	86500000
chr2	31340000	31640000		chr2	86500000	86580000
chr2	31640000	32000000		chr2	86580000	88140000
chr2	32820000	33320000		chr2	88140000	89060000
chr2	33320000	33600000		chr2	89080000	90020000
chr2	33600000	34620000		chr2	90080000	90160000
chr2	34620000	35040000		chr2	90260000	90520000
chr2	35040000	35380000		chr2	91060000	91520000
chr2	35380000	35840000		chr2	91520000	91780000
chr2	35840000	36160000		chr2	91780000	92300000
chr2	36160000	37200000		chr2	92300000	92720000
chr2	37200000	37660000		chr2	92720000	93040000
chr2	37660000	38260000		chr2	93040000	93260000
chr2	38260000	38500000		chr2	93320000	93680000
chr2	38620000	38780000		chr2	93860000	94280000
chr2	38780000	39080000		chr2	94280000	95120000
chr2	39240000	39920000		chr2	95140000	96400000
chr2	39920000	40120000		chr2	96400000	99040000
chr2	40260000	40480000		chr2	99040000	99120000
chr2	40480000	40720000		chr2	99120000	99200000
chr2	40720000	41060000		chr2	99220000	100300000
chr2	41300000	41520000		chr2	100620000	101300000
chr2	41860000	42000000		chr2	101500000	101720000
chr2	42000000	42200000		chr2	101720000	102480000
chr2	42200000	42340000		chr2	102480000	102920000
chr2	42720000	42920000		chr2	102920000	103260000
chr2	42960000	43500000		chr2	103380000	103720000
chr2	43500000	44180000		chr2	103860000	104280000
chr2	44180000	46300000		chr2	104280000	104460000
chr2	46300000	47280000		chr2	104640000	105120000
chr2	47280000	48100000		chr2	105120000	105960000
chr2	48100000	48760000		chr2	105960000	106820000
chr2	48760000	49160000		chr2	106820000	107760000
chr2	49160000	49600000		chr2	107760000	109540000
chr2	49600000	50160000		chr2	109540000	109740000
chr2	50160000	51340000		chr2	109740000	110080000
chr2	51340000	51920000		chr2	110080000	110840000
chr2	51920000	52480000		chr2	110860000	112000000
chr2	52600000	53060000		chr2	112000000	112340000
chr2	53060000	54000000		chr2	112600000	113160000
chr2	54000000	54560000		chr2	113280000	113740000
chr2	54580000	54860000		chr2	113780000	114040000
chr2	54920000	55900000		chr2	114040000	114680000
chr2	55900000	56380000		chr2	114680000	115340000
chr2	56380000	56800000		chr2	115340000	115960000
chr2	56860000	57240000		chr2	115960000	116680000
chr2	57240000	57840000		chr2	116680000	117080000
chr2	57840000	58280000		chr2	117080000	117280000
chr2	58280000	58540000		chr2	117280000	117960000
chr2	58540000	58920000		chr2	118080000	118280000
chr2	58960000	59340000		chr2	118460000	118860000
chr2	59340000	60240000		chr2	119120000	119500000
chr2	60240000	61360000		chr2	119500000	119760000
chr2	61420000	61780000		chr2	119760000	120200000
chr2	61780000	62320000		chr2	120200000	120700000
chr2	62320000	62480000		chr2	120740000	121000000
chr2	62540000	62960000		chr2	121000000	121240000
chr2	63300000	63700000		chr2	121340000	121860000
chr2	63700000	64260000		chr2	121980000	122220000
chr2	64260000	64760000		chr2	122220000	122660000
chr2	64760000	65420000		chr2	122660000	123040000
chr2	65540000	65620000		chr2	123140000	123880000
chr2	65620000	66280000		chr2	123880000	125060000
chr2	66280000	66660000		chr2	125060000	125460000
chr2	66660000	67340000		chr2	125460000	126340000
chr2	67380000	68220000		chr2	126380000	126900000
chr2	68220000	68540000		chr2	127660000	128440000
chr2	68540000	68940000		chr2	128500000	128640000
chr2	68980000	69440000		chr2	128640000	129280000
chr2	69440000	69860000		chr2	129280000	130100000
chr2	69860000	70500000		chr2	130220000	130400000
chr2	70500000	71020000		chr2	130460000	130860000
chr2	71020000	71400000		chr2	130860000	131360000
chr2	71400000	71720000		chr2	131360000	131640000
chr2	71720000	73140000		chr2	131800000	132100000
chr2	73300000	73780000		chr2	132100000	132780000
chr2	73780000	74520000		chr2	132780000	133920000
chr2	74520000	75420000		chr2	133920000	134360000
chr2	75420000	75720000		chr2	134360000	135160000
chr2	75720000	75960000		chr2	135160000	135800000
chr2	76020000	76200000		chr2	135980000	136280000
chr2	76200000	76620000		chr2	136280000	136700000
chr2	76700000	77220000		chr2	136700000	137800000
chr2	77220000	77720000		chr2	137800000	139220000
chr2	77880000	78240000		chr2	139380000	140040000
chr2	78240000	78760000		chr2	140260000	140900000
chr2	78760000	79180000		chr2	140900000	142840000
chr2	79180000	79660000		chr2	142920000	143640000
chr2	79660000	80140000		chr2	143640000	144200000
chr2	80140000	80380000		chr2	144420000	144940000
chr2	80500000	81380000		chr2	144940000	145440000
chr2	81440000	81660000		chr2	145480000	145760000
chr2	81660000	81780000		chr2	145760000	146460000
chr2	81920000	82400000		chr2	146460000	147140000
chr2	82540000	83120000		chr2	147140000	147620000
chr2	83180000	83480000		chr2	147620000	147920000
chr2	83480000	83800000		chr2	147920000	148560000
chr2	83820000	84280000		chr2	148740000	149100000
chr2	84280000	84660000		chr2	149100000	149920000
chr2	84740000	84900000		chr2	149920000	150420000
chr2	84900000	85460000		chr2	150420000	150880000
chr2	85460000	86000000		chr2	150920000	151300000
chr2	86920000	87420000		chr2	151300000	151560000
chr2	87580000	88160000		chr2	151700000	151840000
chr2	88160000	88560000		chr2	151840000	152220000
chr2	88800000	89000000		chr2	152420000	152740000
chr2	89000000	89060000		chr2	152860000	152960000
chr2	89080000	89240000		chr2	152960000	153300000
chr2	89340000	90000000		chr2	153460000	153800000
chr2	90080000	90160000		chr2	153800000	153900000
chr2	90260000	90540000		chr2	153920000	154180000
chr2	90680000	91380000		chr2	154180000	154480000
chr2	91560000	92320000		chr2	154480000	154720000
chr2	92320000	92720000		chr2	154720000	155300000
chr2	92720000	93300000		chr2	155300000	155460000
chr2	93300000	93680000		chr2	155460000	155640000
chr2	93860000	94300000		chr2	155640000	155780000
chr2	94300000	96240000		chr2	156340000	156540000
chr2	96440000	98000000		chr2	156680000	157040000
chr2	98000000	98340000		chr2	157040000	157420000
chr2	98340000	98740000		chr2	157420000	157840000
chr2	98740000	98860000		chr2	157840000	158240000
chr2	98860000	99100000		chr2	158240000	158700000
chr2	99100000	99200000		chr2	158700000	160400000
chr2	99220000	99440000		chr2	160400000	160840000
chr2	99600000	100300000		chr2	160940000	162720000
chr2	100620000	100980000		chr2	162720000	163260000
chr2	100980000	101500000		chr2	163260000	163820000
chr2	101500000	102340000		chr2	163880000	164240000
chr2	102520000	102920000		chr2	164240000	164640000
chr2	102920000	103280000		chr2	164740000	165340000
chr2	103280000	103640000		chr2	165340000	165600000
chr2	103640000	103860000		chr2	165600000	165900000
chr2	103860000	104280000		chr2	165900000	166400000
chr2	104420000	104660000		chr2	166400000	166640000
chr2	104700000	105080000		chr2	166880000	167320000
chr2	105080000	105980000		chr2	167440000	167840000
chr2	105980000	106800000		chr2	168060000	168780000
chr2	106880000	107760000		chr2	168780000	169900000
chr2	107760000	109560000		chr2	169900000	170340000
chr2	109560000	109740000		chr2	170340000	170720000
chr2	109740000	110080000		chr2	170720000	172040000
chr2	110080000	110440000		chr2	172040000	172160000
chr2	110440000	110840000		chr2	172160000	172300000
chr2	110860000	111520000		chr2	172300000	172820000
chr2	111600000	112020000		chr2	172940000	173380000
chr2	112020000	112340000		chr2	173380000	174120000
chr2	112520000	113080000		chr2	174120000	174540000
chr2	113140000	113320000		chr2	174540000	175020000
chr2	113320000	113700000		chr2	176840000	176920000
chr2	113700000	113740000		chr2	176960000	177200000
chr2	113780000	114040000		chr2	177220000	177380000
chr2	114040000	114680000		chr2	177480000	177840000
chr2	114680000	115940000		chr2	177840000	179620000
chr2	115980000	116680000		chr2	180000000	180520000
chr2	116680000	117080000		chr2	180640000	180860000
chr2	117080000	117260000		chr2	180860000	181020000
chr2	117260000	117940000		chr2	181100000	181420000
chr2	118080000	118460000		chr2	181420000	181620000
chr2	118460000	118860000		chr2	181620000	181760000
chr2	118860000	119460000		chr3	3000000	3320000
chr2	119460000	120200000		chr3	3680000	4100000
chr2	120200000	121000000		chr3	4100000	6180000
chr2	121000000	121280000		chr3	6180000	7220000
chr2	121320000	121860000		chr3	7280000	7600000
chr2	121860000	122600000		chr3	7600000	8560000
chr2	122600000	123040000		chr3	8560000	8940000
chr2	123040000	125060000		chr3	9040000	9700000
chr2	125060000	125460000		chr3	9700000	9960000
chr2	125460000	125600000		chr3	9960000	10340000
chr2	125600000	125700000		chr3	10340000	11940000
chr2	125700000	126400000		chr3	11980000	13880000
chr2	126400000	126920000		chr3	13880000	14360000
chr2	127040000	127440000		chr3	14540000	15260000
chr2	127440000	127660000		chr3	15260000	15500000
chr2	127660000	128420000		chr3	15520000	15620000
chr2	128480000	129280000		chr3	15740000	15860000
chr2	129280000	130080000		chr3	15860000	15920000
chr2	130080000	130600000		chr3	16140000	17240000
chr2	130600000	130780000		chr3	17240000	17740000
chr2	130780000	131640000		chr3	17740000	18120000
chr2	131640000	132080000		chr3	18120000	19040000
chr2	132080000	132780000		chr3	19040000	19440000
chr2	132780000	133360000		chr3	19440000	19800000
chr2	133360000	133960000		chr3	19800000	20120000
chr2	133960000	134380000		chr3	20120000	20460000
chr2	134380000	135180000		chr3	20460000	22180000
chr2	135180000	135780000		chr3	22180000	23080000
chr2	135960000	136300000		chr3	23080000	23500000
chr2	136300000	136720000		chr3	23500000	24240000
chr2	136720000	137780000		chr3	24240000	26200000
chr2	137780000	138600000		chr3	26200000	26840000
chr2	138600000	139040000		chr3	27320000	28020000
chr2	139380000	140000000		chr3	28020000	28700000
chr2	140000000	140260000		chr3	28920000	29600000
chr2	140260000	140820000		chr3	29600000	30500000
chr2	140900000	141460000		chr3	30500000	30880000
chr2	141460000	141640000		chr3	31040000	31640000
chr2	141640000	141820000		chr3	31640000	32220000
chr2	141820000	141880000		chr3	32220000	32620000
chr2	141880000	141940000		chr3	32860000	33700000
chr2	142000000	142060000		chr3	33700000	34040000
chr2	142120000	142940000		chr3	34040000	34120000
chr2	142940000	143600000		chr3	34120000	34560000
chr2	143640000	144180000		chr3	34560000	35000000
chr2	144180000	144420000		chr3	35000000	35420000
chr2	144420000	144880000		chr3	35540000	36040000
chr2	144960000	145420000		chr3	36040000	36480000
chr2	145420000	145780000		chr3	36480000	36740000
chr2	145780000	146260000		chr3	36740000	37200000
chr2	146260000	146460000		chr3	37320000	38120000
chr2	146460000	147160000		chr3	38120000	38780000
chr2	147160000	147620000		chr3	38780000	39680000
chr2	147620000	147940000		chr3	39680000	40360000
chr2	147940000	148560000		chr3	40360000	40660000
chr2	148560000	148740000		chr3	40880000	41500000
chr2	148740000	149160000		chr3	41780000	43580000
chr2	149160000	149580000		chr3	43580000	43740000
chr2	149580000	149960000		chr3	43760000	45120000
chr2	149960000	150420000		chr3	45280000	46520000
chr2	150560000	150920000		chr3	46520000	48700000
chr2	150920000	151300000		chr3	48780000	50040000
chr2	151300000	151700000		chr3	50040000	50580000
chr2	151700000	151840000		chr3	50620000	50880000
chr2	151840000	152220000		chr3	51220000	52060000
chr2	152220000	152440000		chr3	52060000	52800000
chr2	152500000	152660000		chr3	52800000	53320000
chr2	152660000	153440000		chr3	53320000	54140000
chr2	153440000	153900000		chr3	54140000	54540000
chr2	153920000	154140000		chr3	54540000	54880000
chr2	154200000	154720000		chr3	54880000	55160000
chr2	154720000	155300000		chr3	55300000	55780000
chr2	155300000	155640000		chr3	55820000	56720000
chr2	155640000	156000000		chr3	56740000	57020000
chr2	156140000	156540000		chr3	57020000	57460000
chr2	156620000	157080000		chr3	57460000	57940000
chr2	157080000	157420000		chr3	57940000	58300000
chr2	157420000	158180000		chr3	58300000	58600000
chr2	158180000	158700000		chr3	58600000	58880000
chr2	158700000	159260000		chr3	58880000	59580000
chr2	159260000	159820000		chr3	59660000	60580000
chr2	159820000	160420000		chr3	60580000	61020000
chr2	160420000	160860000		chr3	61020000	61920000
chr2	160860000	161820000		chr3	62020000	62320000
chr2	161820000	162120000		chr3	62320000	62740000
chr2	162120000	162360000		chr3	62740000	62980000
chr2	162720000	163240000		chr3	62980000	63340000
chr2	163240000	163600000		chr3	63340000	63780000
chr2	163600000	163820000		chr3	63840000	64640000
chr2	163900000	164240000		chr3	64680000	65180000
chr2	164240000	164620000		chr3	65180000	65760000
chr2	164740000	165320000		chr3	65760000	66160000
chr2	165320000	165580000		chr3	66160000	66740000
chr2	165580000	165900000		chr3	66740000	67160000
chr2	165900000	166400000		chr3	67220000	67380000
chr2	166400000	166740000		chr3	67380000	67860000
chr2	166880000	167340000		chr3	67860000	68280000
chr2	167460000	167940000		chr3	68280000	68380000
chr2	168060000	168720000		chr3	68380000	68800000
chr2	168820000	169880000		chr3	68920000	69580000
chr2	169880000	170280000		chr3	69580000	69780000
chr2	170340000	170700000		chr3	69780000	72880000
chr2	170740000	171140000		chr3	72880000	74120000
chr2	171140000	171540000		chr3	74120000	74960000
chr2	171540000	172040000		chr3	75000000	75660000
chr2	172160000	172840000		chr3	75660000	75820000
chr2	172920000	173400000		chr3	75820000	78740000
chr2	173400000	174140000		chr3	78740000	79440000
chr2	174140000	174520000		chr3	79640000	79880000
chr2	174520000	174880000		chr3	79880000	80680000
chr2	174880000	175020000		chr3	80680000	81780000
chr2	176840000	176920000		chr3	81780000	82160000
chr2	176960000	177200000		chr3	82160000	82720000
chr2	177220000	177380000		chr3	83060000	83580000
chr2	177480000	177840000		chr3	83700000	83960000
chr2	177840000	178180000		chr3	83960000	84120000
chr2	178180000	179620000		chr3	84120000	84380000
chr2	179620000	180000000		chr3	84460000	84720000
chr2	180000000	180320000		chr3	84720000	85380000
chr2	180320000	180520000		chr3	85380000	85940000
chr2	180520000	180840000		chr3	85980000	86600000
chr2	180840000	181100000		chr3	86600000	86800000
chr2	181100000	181360000		chr3	86800000	87420000
chr2	181360000	181640000		chr3	89240000	89580000
chr2	181640000	181760000		chr3	90540000	90900000
chr3	3000000	3400000		chr3	90940000	91840000
chr3	3480000	3760000		chr3	91880000	92020000
chr3	3760000	4180000		chr3	92080000	92620000
chr3	4280000	4820000		chr3	92620000	92720000
chr3	4820000	5500000		chr3	92860000	93320000
chr3	5500000	5580000		chr3	93320000	93420000
chr3	5580000	6120000		chr3	93420000	93520000
chr3	6120000	6520000		chr3	93540000	93700000
chr3	6520000	7220000		chr3	93720000	94120000
chr3	7300000	7500000		chr3	94120000	94820000
chr3	7500000	8520000		chr3	95260000	95660000
chr3	8520000	8920000		chr3	95860000	96160000
chr3	8920000	9720000		chr3	96700000	97400000
chr3	9720000	10360000		chr3	97400000	97700000
chr3	10360000	11420000		chr3	97700000	98080000
chr3	11420000	11460000		chr3	98080000	98260000
chr3	11460000	11640000		chr3	98380000	98520000
chr3	11680000	11740000		chr3	98520000	99900000
chr3	11740000	11880000		chr3	99900000	100520000
chr3	12100000	12340000		chr3	100720000	101120000
chr3	12700000	13240000		chr3	101120000	101280000
chr3	13240000	13880000		chr3	101280000	101660000
chr3	13880000	14360000		chr3	101840000	102040000
chr3	14400000	14680000		chr3	102040000	102500000
chr3	14680000	15300000		chr3	102500000	102620000
chr3	15300000	15460000		chr3	102620000	102820000
chr3	15520000	15620000		chr3	102980000	103180000
chr3	15740000	16080000		chr3	103180000	103620000
chr3	16340000	16880000		chr3	103800000	104280000
chr3	16960000	17220000		chr3	104280000	104520000
chr3	17280000	17780000		chr3	104520000	104900000
chr3	17780000	18120000		chr3	104900000	105400000
chr3	18120000	19040000		chr3	105460000	105800000
chr3	19080000	19440000		chr3	105800000	106260000
chr3	19440000	19800000		chr3	106260000	107000000
chr3	19800000	20120000		chr3	107000000	107340000
chr3	20120000	20460000		chr3	107340000	107740000
chr3	20460000	22200000		chr3	108720000	108920000
chr3	22320000	22740000		chr3	108920000	109320000
chr3	22900000	23120000		chr3	109320000	109940000
chr3	23400000	23780000		chr3	109940000	110380000
chr3	24220000	24520000		chr3	110380000	111100000
chr3	24700000	24960000		chr3	111160000	111540000
chr3	25220000	25480000		chr3	111560000	112960000
chr3	25560000	26000000		chr3	112960000	113060000
chr3	26000000	26120000		chr3	113220000	113860000
chr3	26120000	26920000		chr3	113860000	115280000
chr3	26980000	27360000		chr3	115340000	115700000
chr3	27360000	28060000		chr3	115700000	116040000
chr3	28060000	28660000		chr3	116040000	116580000
chr3	28660000	28920000		chr3	116580000	117200000
chr3	28920000	29620000		chr3	117200000	117780000
chr3	29620000	30480000		chr3	117780000	118100000
chr3	30480000	30960000		chr3	118100000	119380000
chr3	31040000	31600000		chr3	119380000	119920000
chr3	31600000	32220000		chr3	119920000	120840000
chr3	32220000	32620000		chr3	120960000	121200000
chr3	32620000	32860000		chr3	121200000	121540000
chr3	32860000	33200000		chr3	121540000	121980000
chr3	33200000	33700000		chr3	121980000	122340000
chr3	33700000	34540000		chr3	122340000	122520000
chr3	34540000	35500000		chr3	122620000	122860000
chr3	35500000	36000000		chr3	122860000	123100000
chr3	36040000	36500000		chr3	123200000	123940000
chr3	36500000	37320000		chr3	123940000	124300000
chr3	37320000	38120000		chr3	124300000	125540000
chr3	38120000	38780000		chr3	125540000	126660000
chr3	38780000	40380000		chr3	126660000	127000000
chr3	40380000	40880000		chr3	127000000	127260000
chr3	40880000	41500000		chr3	127260000	127680000
chr3	41560000	41760000		chr3	127680000	128040000
chr3	41840000	41920000		chr3	128040000	128940000
chr3	41920000	42640000		chr3	128940000	129440000
chr3	42640000	42760000		chr3	129440000	129800000
chr3	42760000	43080000		chr3	129800000	130400000
chr3	43080000	43240000		chr3	130400000	131080000
chr3	43400000	43580000		chr3	131120000	131240000
chr3	43580000	43680000		chr3	131240000	132380000
chr3	43680000	43740000		chr3	132380000	132780000
chr3	43760000	43940000		chr3	132960000	133480000
chr3	43940000	44040000		chr3	133520000	134340000
chr3	44180000	44360000		chr3	134340000	134880000
chr3	44360000	44580000		chr3	134880000	135500000
chr3	44660000	44700000		chr3	135500000	136580000
chr3	44980000	45100000		chr3	136580000	137060000
chr3	45160000	45240000		chr3	137060000	137500000
chr3	45240000	45640000		chr3	137500000	137860000
chr3	45780000	45960000		chr3	137860000	138120000
chr3	46180000	46340000		chr3	138120000	138600000
chr3	46340000	46660000		chr3	138600000	138920000
chr3	46700000	46980000		chr3	138920000	139980000
chr3	47040000	47320000		chr3	139980000	140320000
chr3	47380000	47520000		chr3	140320000	141500000
chr3	47740000	47820000		chr3	141500000	141920000
chr3	47820000	48700000		chr3	141920000	142140000
chr3	48700000	49920000		chr3	142140000	142420000
chr3	49920000	50120000		chr3	142540000	144060000
chr3	50120000	50580000		chr3	144060000	144380000
chr3	50620000	50880000		chr3	144380000	144800000
chr3	51240000	52060000		chr3	144800000	145040000
chr3	52060000	52640000		chr3	145040000	145600000
chr3	52800000	53300000		chr3	145600000	146160000
chr3	53300000	54140000		chr3	146160000	146660000
chr3	54140000	54540000		chr3	146660000	147680000
chr3	54540000	54880000		chr3	147680000	150880000
chr3	54880000	55200000		chr3	150880000	151320000
chr3	55200000	55800000		chr3	151320000	151760000
chr3	55800000	56720000		chr3	152020000	152420000
chr3	56740000	57020000		chr3	152420000	153520000
chr3	57020000	57460000		chr3	153520000	153900000
chr3	57620000	57940000		chr3	153900000	154280000
chr3	57940000	58220000		chr3	154280000	156320000
chr3	58320000	58880000		chr3	156320000	156700000
chr3	58880000	59620000		chr3	156700000	156760000
chr3	59620000	59720000		chr3	156760000	157040000
chr3	59720000	59840000		chr3	157200000	157440000
chr3	59840000	60440000		chr3	157520000	157780000
chr3	60440000	60580000		chr3	157780000	159300000
chr3	60580000	61020000		chr3	159300000	159600000
chr3	61020000	61600000		chr4	3000000	3220000
chr3	61660000	61920000		chr4	3240000	3360000
chr3	61940000	62020000		chr4	3400000	3760000
chr3	62020000	62320000		chr4	3900000	4720000
chr3	62320000	62640000		chr4	4720000	6120000
chr3	62720000	62960000		chr4	6120000	6460000
chr3	62960000	63340000		chr4	6460000	7840000
chr3	63340000	63820000		chr4	7840000	8300000
chr3	63820000	64660000		chr4	8300000	9060000
chr3	64700000	65100000		chr4	9060000	9520000
chr3	65160000	65760000		chr4	9520000	9620000
chr3	65760000	66140000		chr4	9760000	10800000
chr3	66140000	67140000		chr4	10800000	11120000
chr3	67140000	67440000		chr4	11240000	11480000
chr3	67440000	67860000		chr4	11480000	12140000
chr3	67860000	68300000		chr4	12140000	13760000
chr3	68380000	68800000		chr4	13760000	14360000
chr3	68920000	69540000		chr4	14360000	14880000
chr3	69540000	69820000		chr4	14880000	15280000
chr3	69820000	70260000		chr4	15340000	15880000
chr3	70260000	70300000		chr4	15880000	19420000
chr3	70300000	70760000		chr4	19420000	19960000
chr3	70760000	71000000		chr4	20040000	20740000
chr3	71080000	71360000		chr4	20820000	21340000
chr3	71360000	71620000		chr4	21600000	21800000
chr3	71700000	71960000		chr4	21920000	22460000
chr3	72500000	72880000		chr4	22460000	22540000
chr3	72880000	73520000		chr4	22540000	24160000
chr3	73520000	73980000		chr4	24160000	24600000
chr3	74500000	75000000		chr4	24600000	26500000
chr3	75000000	75680000		chr4	26500000	31400000
chr3	75820000	76420000		chr4	31660000	32040000
chr3	76420000	76700000		chr4	32040000	32680000
chr3	76700000	77080000		chr4	32680000	33440000
chr3	77660000	78140000		chr4	33440000	34340000
chr3	78140000	78520000		chr4	34500000	34740000
chr3	78520000	78740000		chr4	34740000	34880000
chr3	78740000	79440000		chr4	34880000	35300000
chr3	79440000	79620000		chr4	35300000	36160000
chr3	79620000	79900000		chr4	36160000	40020000
chr3	79900000	80660000		chr4	40020000	40240000
chr3	80700000	81780000		chr4	40240000	40640000
chr3	81780000	82180000		chr4	40640000	40920000
chr3	82180000	82680000		chr4	41080000	41220000
chr3	82740000	82900000		chr4	41400000	41760000
chr3	82900000	83040000		chr4	42860000	43000000
chr3	83080000	83620000		chr4	43000000	43440000
chr3	83700000	83980000		chr4	43740000	43920000
chr3	83980000	84380000		chr4	44180000	44320000
chr3	84380000	84720000		chr4	44320000	44980000
chr3	84720000	85300000		chr4	44980000	45340000
chr3	85300000	85960000		chr4	45340000	45900000
chr3	86040000	86800000		chr4	45900000	46200000
chr3	86800000	87420000		chr4	46200000	46520000
chr3	87420000	87500000		chr4	46680000	47080000
chr3	87560000	87740000		chr4	47080000	47440000
chr3	88460000	88720000		chr4	47440000	48040000
chr3	88860000	89120000		chr4	48040000	48460000
chr3	89120000	89880000		chr4	48460000	48600000
chr3	90000000	90160000		chr4	48700000	49360000
chr3	90160000	90540000		chr4	49700000	50620000
chr3	90540000	90880000		chr4	50620000	51360000
chr3	90940000	91080000		chr4	51360000	51800000
chr3	91220000	91820000		chr4	51800000	52420000
chr3	91960000	92020000		chr4	52420000	53020000
chr3	92080000	92840000		chr4	53020000	53720000
chr3	92840000	93320000		chr4	53880000	55440000
chr3	93320000	93520000		chr4	55440000	56740000
chr3	93540000	93700000		chr4	56960000	57360000
chr3	93720000	94100000		chr4	57360000	57940000
chr3	94100000	94820000		chr4	57940000	58820000
chr3	94820000	95120000		chr4	59020000	59600000
chr3	95120000	95280000		chr4	59600000	59800000
chr3	95280000	95660000		chr4	60080000	60240000
chr3	95660000	95860000		chr4	60380000	60500000
chr3	95860000	96080000		chr4	61180000	61300000
chr3	96080000	96160000		chr4	61440000	61600000
chr3	96180000	96540000		chr4	61620000	61940000
chr3	96660000	97420000		chr4	62180000	62440000
chr3	97420000	97700000		chr4	62440000	62800000
chr3	97700000	98260000		chr4	63020000	63620000
chr3	98380000	98820000		chr4	63620000	64180000
chr3	98860000	99900000		chr4	64180000	65280000
chr3	99960000	100740000		chr4	65280000	66380000
chr3	100740000	101120000		chr4	66380000	68560000
chr3	101120000	101280000		chr4	68560000	68620000
chr3	101280000	101660000		chr4	68620000	68720000
chr3	101660000	102500000		chr4	68720000	69860000
chr3	102500000	102620000		chr4	69860000	70280000
chr3	102620000	102860000		chr4	70280000	72740000
chr3	102960000	103200000		chr4	72740000	73280000
chr3	103200000	103580000		chr4	73360000	73520000
chr3	103580000	103720000		chr4	73560000	73820000
chr3	103720000	103800000		chr4	73820000	74140000
chr3	103800000	104280000		chr4	74140000	74660000
chr3	104280000	104500000		chr4	74720000	76200000
chr3	104500000	104900000		chr4	76200000	76720000
chr3	104900000	105480000		chr4	76720000	77240000
chr3	105480000	105760000		chr4	77240000	79460000
chr3	105760000	106280000		chr4	79460000	80460000
chr3	106280000	106700000		chr4	80460000	80900000
chr3	106700000	106880000		chr4	80900000	81160000
chr3	106880000	107000000		chr4	81200000	82260000
chr3	107000000	107360000		chr4	82260000	82620000
chr3	107420000	107880000		chr4	82620000	82780000
chr3	107960000	108200000		chr4	82840000	83280000
chr3	108200000	108880000		chr4	83280000	84780000
chr3	108920000	109320000		chr4	84780000	85060000
chr3	109320000	109940000		chr4	85060000	85440000
chr3	110020000	111100000		chr4	85440000	86200000
chr3	111380000	111540000		chr4	86200000	86540000
chr3	111560000	111720000		chr4	86540000	86960000
chr3	111880000	112080000		chr4	87000000	87420000
chr3	112220000	112400000		chr4	87420000	88400000
chr3	112400000	112520000		chr4	88440000	88840000
chr3	112520000	112920000		chr4	88840000	88920000
chr3	112980000	113060000		chr4	89140000	89200000
chr3	113220000	113340000		chr4	89200000	89380000
chr3	113340000	113800000		chr4	89380000	89560000
chr3	113840000	114260000		chr4	89560000	94220000
chr3	114260000	114380000		chr4	94280000	94640000
chr3	114380000	114800000		chr4	94640000	95600000
chr3	114800000	114880000		chr4	95600000	96380000
chr3	114880000	115340000		chr4	96380000	97140000
chr3	115340000	115700000		chr4	97220000	97960000
chr3	115700000	116040000		chr4	97960000	98400000
chr3	116040000	116580000		chr4	98580000	98880000
chr3	116580000	117200000		chr4	98880000	99520000
chr3	117200000	117760000		chr4	99600000	100240000
chr3	117800000	118420000		chr4	100240000	100680000
chr3	118420000	118520000		chr4	100680000	100820000
chr3	118520000	118760000		chr4	100820000	101040000
chr3	118760000	118880000		chr4	101040000	101820000
chr3	118880000	119380000		chr4	101820000	102340000
chr3	119420000	119940000		chr4	102340000	102880000
chr3	119940000	120380000		chr4	102880000	103040000
chr3	120380000	120860000		chr4	103040000	104580000
chr3	120860000	121560000		chr4	104800000	106120000
chr3	121560000	121960000		chr4	106400000	106860000
chr3	121960000	122340000		chr4	107040000	107400000
chr3	122340000	122500000		chr4	107560000	107960000
chr3	122500000	123200000		chr4	107960000	108340000
chr3	123200000	123940000		chr4	108460000	108960000
chr3	124040000	124300000		chr4	109080000	109700000
chr3	124300000	125540000		chr4	109700000	111000000
chr3	125540000	125640000		chr4	111000000	111360000
chr3	125640000	126660000		chr4	111580000	111720000
chr3	126660000	127020000		chr4	112280000	112480000
chr3	127020000	127260000		chr4	113620000	113740000
chr3	127260000	127680000		chr4	113960000	114320000
chr3	127680000	128020000		chr4	114320000	114660000
chr3	128020000	128460000		chr4	114780000	115380000
chr3	128460000	128920000		chr4	115380000	115720000
chr3	128920000	129480000		chr4	115720000	116320000
chr3	129480000	129800000		chr4	116480000	116880000
chr3	129800000	130400000		chr4	116880000	117480000
chr3	130400000	130960000		chr4	117480000	117760000
chr3	130960000	131080000		chr4	117760000	118120000
chr3	131120000	131260000		chr4	118280000	118660000
chr3	131260000	131660000		chr4	118660000	118900000
chr3	131660000	132380000		chr4	118900000	119380000
chr3	132380000	132780000		chr4	119380000	119820000
chr3	132780000	132980000		chr4	119820000	120240000
chr3	132980000	133500000		chr4	120240000	120600000
chr3	133500000	134160000		chr4	120900000	121420000
chr3	134300000	134880000		chr4	122180000	122820000
chr3	134880000	135540000		chr4	122960000	123200000
chr3	135540000	136580000		chr4	123400000	123600000
chr3	136580000	137440000		chr4	123600000	124360000
chr3	137440000	137840000		chr4	124800000	125720000
chr3	137840000	138120000		chr4	126160000	126720000
chr3	138120000	138260000		chr4	127220000	128260000
chr3	138260000	138920000		chr4	128260000	128820000
chr3	139080000	139320000		chr4	129340000	129820000
chr3	139320000	139820000		chr4	129980000	130080000
chr3	140020000	140240000		chr4	130120000	130340000
chr3	140240000	140940000		chr4	130520000	131400000
chr3	140940000	141520000		chr4	131400000	131760000
chr3	141520000	141940000		chr4	132480000	132880000
chr3	141940000	142420000		chr4	133100000	133440000
chr3	142420000	144080000		chr4	133500000	134060000
chr3	144080000	144380000		chr4	134060000	134440000
chr3	144380000	144800000		chr4	134480000	134920000
chr3	144840000	145020000		chr4	134920000	135360000
chr3	145020000	145060000		chr4	135800000	136200000
chr3	145060000	145600000		chr4	136200000	136540000
chr3	145600000	145840000		chr4	136540000	136880000
chr3	145840000	146640000		chr4	137520000	137860000
chr3	146640000	147280000		chr4	138000000	138480000
chr3	147280000	147360000		chr4	138600000	138860000
chr3	147360000	147620000		chr4	138860000	139220000
chr3	147680000	148040000		chr4	139420000	140100000
chr3	148040000	148180000		chr4	140280000	140520000
chr3	148180000	148660000		chr4	140920000	141160000
chr3	148660000	149060000		chr4	141520000	142040000
chr3	149060000	150060000		chr4	142080000	142600000
chr3	150060000	150900000		chr4	142600000	143020000
chr3	150900000	151260000		chr4	143020000	143100000
chr3	151300000	151760000		chr4	143160000	143620000
chr3	151760000	151880000		chr4	143620000	143740000
chr3	151880000	152000000		chr4	143760000	143960000
chr3	152000000	152420000		chr4	143960000	144380000
chr3	152420000	153420000		chr4	144460000	144980000
chr3	153580000	154260000		chr4	144980000	145300000
chr3	154260000	154960000		chr4	145660000	145780000
chr3	154960000	155160000		chr4	146000000	146180000
chr3	155160000	155680000		chr4	146600000	146740000
chr3	155680000	155800000		chr4	146760000	147000000
chr3	155800000	156220000		chr4	147200000	147400000
chr3	156220000	156600000		chr4	147400000	148000000
chr3	156680000	157080000		chr4	148000000	148500000
chr3	157200000	157540000		chr4	148500000	149000000
chr3	157540000	157820000		chr4	149100000	149520000
chr3	157820000	158100000		chr4	149600000	149960000
chr3	158100000	158220000		chr4	149960000	150440000
chr3	158220000	158340000		chr4	150520000	151320000
chr3	158340000	158920000		chr4	151480000	151700000
chr3	158920000	159260000		chr4	151860000	153320000
chr3	159260000	159600000		chr4	153320000	153540000
chr4	3040000	3200000		chr4	153600000	154200000
chr4	3260000	3360000		chr4	154440000	154700000
chr4	3500000	3900000		chr4	155340000	155640000
chr4	3900000	4700000		chr5	3000000	3620000
chr4	4800000	5160000		chr5	3620000	4200000
chr4	5480000	5980000		chr5	4200000	4940000
chr4	5980000	6140000		chr5	4940000	5500000
chr4	6140000	6380000		chr5	5500000	5780000
chr4	6460000	7840000		chr5	5780000	7940000
chr4	7880000	8300000		chr5	7940000	8460000
chr4	8300000	9060000		chr5	8460000	8880000
chr4	9060000	9500000		chr5	8880000	9160000
chr4	9500000	9740000		chr5	9160000	9440000
chr4	9740000	10800000		chr5	9480000	9940000
chr4	10800000	11220000		chr5	9940000	10640000
chr4	11220000	11460000		chr5	10640000	10920000
chr4	11460000	12100000		chr5	11140000	11260000
chr4	12100000	12820000		chr5	11840000	12560000
chr4	12820000	13000000		chr5	12560000	13620000
chr4	13000000	13720000		chr5	13620000	14280000
chr4	13720000	14420000		chr5	14280000	14900000
chr4	14460000	14880000		chr5	14900000	15080000
chr4	14880000	15260000		chr5	15100000	15220000
chr4	15360000	15860000		chr5	15220000	15800000
chr4	15860000	16160000		chr5	15800000	16420000
chr4	16160000	17760000		chr5	16420000	17300000
chr4	17760000	18060000		chr5	17300000	17580000
chr4	18060000	18400000		chr5	17580000	17980000
chr4	18400000	18620000		chr5	17980000	18900000
chr4	18620000	19440000		chr5	18900000	20280000
chr4	19440000	19920000		chr5	20380000	20760000
chr4	20100000	20820000		chr5	20760000	21300000
chr4	20820000	21320000		chr5	21300000	22000000
chr4	21320000	21780000		chr5	22000000	22780000
chr4	21920000	22540000		chr5	22780000	23300000
chr4	22540000	22920000		chr5	23300000	23700000
chr4	22920000	23420000		chr5	23760000	23900000
chr4	23420000	23580000		chr5	24180000	24520000
chr4	23580000	23980000		chr5	24520000	24740000
chr4	24100000	24580000		chr5	24820000	25420000
chr4	24620000	25560000		chr5	26320000	27360000
chr4	25560000	25940000		chr5	27360000	27980000
chr4	25940000	26060000		chr5	27980000	28760000
chr4	26060000	26480000		chr5	28760000	29680000
chr4	26480000	26960000		chr5	29680000	30020000
chr4	26960000	27100000		chr5	30020000	30520000
chr4	27300000	27500000		chr5	30520000	30620000
chr4	27500000	27580000		chr5	30640000	31000000
chr4	27580000	27740000		chr5	31840000	32500000
chr4	28060000	28420000		chr5	32500000	32900000
chr4	28420000	28740000		chr5	32900000	33020000
chr4	28740000	29240000		chr5	33200000	33380000
chr4	29240000	29720000		chr5	33380000	33540000
chr4	29720000	29800000		chr5	33540000	33720000
chr4	29800000	29900000		chr5	33720000	33980000
chr4	29900000	30040000		chr5	34080000	34320000
chr4	30040000	30320000		chr5	34500000	34860000
chr4	30400000	30720000		chr5	34860000	35000000
chr4	30720000	30760000		chr5	35080000	35480000
chr4	30760000	31400000		chr5	35480000	35880000
chr4	31660000	32040000		chr5	35880000	36100000
chr4	32040000	32660000		chr5	36320000	36800000
chr4	32660000	33220000		chr5	36800000	36980000
chr4	33220000	33460000		chr5	37040000	37200000
chr4	33460000	34320000		chr5	37200000	37680000
chr4	34320000	34500000		chr5	37680000	38140000
chr4	34620000	34880000		chr5	38140000	38600000
chr4	34880000	35340000		chr5	38600000	39060000
chr4	35340000	36220000		chr5	39060000	40400000
chr4	36220000	36340000		chr5	40400000	41360000
chr4	36340000	36540000		chr5	41420000	42240000
chr4	36540000	36940000		chr5	42240000	42720000
chr4	37020000	37180000		chr5	42720000	43820000
chr4	37180000	37340000		chr5	44040000	44680000
chr4	37740000	38040000		chr5	44680000	45840000
chr4	38220000	38460000		chr5	45840000	46800000
chr4	38460000	38780000		chr5	46800000	48540000
chr4	38940000	40000000		chr5	48540000	48760000
chr4	40040000	40240000		chr5	48760000	49200000
chr4	40240000	40640000		chr5	49200000	49420000
chr4	40640000	40940000		chr5	49420000	49760000
chr4	40940000	41340000		chr5	49760000	50360000
chr4	41420000	41760000		chr5	50360000	50680000
chr4	42860000	43460000		chr5	50860000	51200000
chr4	43460000	43740000		chr5	51200000	52480000
chr4	43740000	43900000		chr5	52480000	53060000
chr4	43900000	44180000		chr5	53220000	53700000
chr4	44320000	44960000		chr5	53700000	54080000
chr4	44960000	45880000		chr5	54080000	54560000
chr4	45880000	46140000		chr5	54560000	55140000
chr4	46140000	46500000		chr5	55140000	55660000
chr4	46620000	47080000		chr5	55660000	58060000
chr4	47080000	47440000		chr5	58060000	59240000
chr4	47440000	48440000		chr5	59240000	60680000
chr4	48440000	48620000		chr5	60680000	61940000
chr4	48700000	49520000		chr5	61940000	63300000
chr4	49640000	50160000		chr5	63300000	64280000
chr4	50160000	50260000		chr5	64280000	64480000
chr4	50260000	50480000		chr5	64480000	64680000
chr4	51000000	51180000		chr5	64740000	65260000
chr4	51180000	52460000		chr5	65260000	65720000
chr4	52460000	52900000		chr5	65720000	66120000
chr4	53040000	53720000		chr5	66120000	66340000
chr4	53880000	55300000		chr5	66340000	66680000
chr4	55400000	56740000		chr5	66680000	67080000
chr4	56740000	57360000		chr5	67080000	67700000
chr4	57360000	57980000		chr5	67700000	68160000
chr4	58040000	58980000		chr5	68160000	68460000
chr4	58980000	60080000		chr5	68500000	69820000
chr4	60080000	60240000		chr5	70000000	71800000
chr4	60380000	60500000		chr5	71920000	72520000
chr4	61180000	61300000		chr5	72520000	72700000
chr4	61440000	61600000		chr5	72700000	73300000
chr4	61620000	62000000		chr5	73420000	73820000
chr4	62000000	62440000		chr5	74040000	74700000
chr4	62440000	62820000		chr5	74740000	75580000
chr4	62820000	63000000		chr5	75580000	76220000
chr4	63140000	63620000		chr5	76220000	76480000
chr4	63620000	64180000		chr5	76580000	77000000
chr4	64180000	65280000		chr5	77000000	77340000
chr4	65280000	66120000		chr5	77380000	77680000
chr4	66120000	66280000		chr5	77900000	82820000
chr4	66380000	66940000		chr5	82820000	83940000
chr4	66940000	67100000		chr5	83940000	86420000
chr4	67100000	67260000		chr5	86600000	87280000
chr4	67260000	67360000		chr5	87280000	88860000
chr4	67360000	67520000		chr5	88860000	89100000
chr4	67520000	67700000		chr5	89200000	89860000
chr4	67860000	68040000		chr5	89860000	90120000
chr4	68100000	68480000		chr5	90120000	90640000
chr4	68880000	69040000		chr5	90640000	91020000
chr4	69040000	69300000		chr5	91020000	91360000
chr4	69300000	69420000		chr5	91360000	91840000
chr4	69460000	69900000		chr5	91840000	92380000
chr4	70060000	70300000		chr5	92460000	92740000
chr4	70300000	71060000		chr5	92860000	93100000
chr4	71060000	71140000		chr5	93100000	93400000
chr4	71140000	72720000		chr5	93400000	93900000
chr4	72720000	73160000		chr5	94780000	94920000
chr4	73160000	73280000		chr5	95840000	95960000
chr4	73320000	73400000		chr5	96240000	96700000
chr4	73400000	73520000		chr5	96700000	97240000
chr4	73560000	73780000		chr5	97240000	97540000
chr4	73820000	74080000		chr5	97540000	98620000
chr4	74140000	74580000		chr5	98620000	98780000
chr4	74620000	75360000		chr5	98780000	99300000
chr4	75440000	75520000		chr5	99300000	99620000
chr4	75620000	76220000		chr5	99620000	100340000
chr4	76280000	76520000		chr5	100340000	100600000
chr4	76660000	76760000		chr5	100640000	100800000
chr4	76760000	77220000		chr5	100800000	101240000
chr4	77440000	77520000		chr5	101340000	101780000
chr4	77640000	78100000		chr5	101780000	102240000
chr4	78100000	78380000		chr5	102240000	102540000
chr4	78740000	78820000		chr5	102540000	103140000
chr4	79040000	79340000		chr5	103140000	103300000
chr4	79580000	80000000		chr5	103300000	103740000
chr4	80000000	80240000		chr5	103740000	104100000
chr4	80520000	80880000		chr5	104100000	104360000
chr4	80880000	81220000		chr5	104360000	104980000
chr4	81220000	82260000		chr5	104980000	105040000
chr4	82260000	82860000		chr5	105220000	105300000
chr4	82860000	83260000		chr5	105340000	105820000
chr4	83340000	84780000		chr5	105820000	106360000
chr4	84780000	85460000		chr5	106360000	106820000
chr4	85460000	86200000		chr5	106860000	107280000
chr4	86200000	86580000		chr5	107380000	107780000
chr4	86580000	87400000		chr5	107780000	108020000
chr4	87400000	88320000		chr5	108020000	108320000
chr4	88440000	88860000		chr5	108320000	108560000
chr4	88860000	88920000		chr5	108560000	109100000
chr4	89200000	89780000		chr5	109200000	109980000
chr4	89780000	90380000		chr5	110020000	110660000
chr4	90380000	90580000		chr5	110700000	111200000
chr4	90580000	91300000		chr5	111200000	111820000
chr4	91380000	94220000		chr5	111820000	112620000
chr4	94220000	94660000		chr5	112620000	112860000
chr4	94660000	95540000		chr5	112860000	113500000
chr4	95700000	96400000		chr5	113680000	113960000
chr4	96400000	97200000		chr5	113980000	114180000
chr4	97200000	97980000		chr5	114180000	114440000
chr4	97980000	98580000		chr5	114620000	115060000
chr4	98700000	98920000		chr5	115060000	115400000
chr4	98920000	99520000		chr5	116080000	116480000
chr4	99600000	100220000		chr5	116480000	117540000
chr4	100220000	100820000		chr5	117540000	117920000
chr4	100820000	101020000		chr5	117920000	118440000
chr4	101020000	101340000		chr5	118700000	119220000
chr4	101340000	101720000		chr5	119220000	120180000
chr4	101760000	102900000		chr5	120180000	120560000
chr4	103140000	103900000		chr5	120560000	120900000
chr4	103900000	104580000		chr5	120900000	121060000
chr4	104740000	104820000		chr5	121200000	121640000
chr4	104820000	105900000		chr5	122300000	122540000
chr4	106080000	106860000		chr5	122840000	123300000
chr4	107020000	107400000		chr5	123300000	123500000
chr4	107540000	107980000		chr5	123500000	123700000
chr4	107980000	108340000		chr5	123700000	124000000
chr4	108340000	108500000		chr5	124000000	124200000
chr4	108500000	108920000		chr5	124560000	124800000
chr4	108960000	109420000		chr5	124880000	125020000
chr4	109420000	109700000		chr5	125020000	125100000
chr4	109700000	110660000		chr5	125180000	125360000
chr4	110780000	110860000		chr5	125360000	126000000
chr4	110860000	111580000		chr5	126000000	127240000
chr4	111580000	111720000		chr5	127240000	127580000
chr4	112280000	112480000		chr5	127580000	129000000
chr4	113620000	113740000		chr5	129020000	129060000
chr4	113960000	114320000		chr5	129060000	129520000
chr4	114320000	114660000		chr5	129520000	130300000
chr4	114780000	115180000		chr5	130320000	130740000
chr4	115180000	115320000		chr5	130740000	131340000
chr4	115380000	115740000		chr5	131340000	131920000
chr4	115740000	116300000		chr5	131920000	134580000
chr4	116360000	116480000		chr5	135860000	136260000
chr4	116480000	116900000		chr5	136740000	137260000
chr4	116900000	117360000		chr5	137400000	137640000
chr4	117360000	117760000		chr5	137700000	137940000
chr4	117820000	118260000		chr5	137940000	138220000
chr4	118260000	118660000		chr5	138220000	138460000
chr4	118660000	118900000		chr5	138500000	138640000
chr4	118900000	119800000		chr5	138640000	138920000
chr4	119800000	120200000		chr5	138960000	139100000
chr4	120200000	120640000		chr5	139160000	139200000
chr4	120760000	120900000		chr5	139200000	139760000
chr4	120900000	121420000		chr5	139960000	140180000
chr4	122200000	122820000		chr5	140260000	140800000
chr4	122960000	123260000		chr5	140900000	141320000
chr4	123260000	123620000		chr5	141320000	142840000
chr4	123620000	124360000		chr5	142940000	143220000
chr4	124360000	124800000		chr5	143500000	143840000
chr4	124800000	125720000		chr5	144100000	144580000
chr4	125720000	126000000		chr5	144620000	144780000
chr4	126220000	126700000		chr5	144780000	144980000
chr4	126700000	127040000		chr5	144980000	145140000
chr4	127140000	128240000		chr5	145140000	145520000
chr4	128240000	128640000		chr5	145520000	145900000
chr4	128640000	128800000		chr5	145960000	146240000
chr4	128800000	129020000		chr5	146260000	146420000
chr4	129020000	129200000		chr5	146460000	146860000
chr4	129320000	129980000		chr5	146960000	147360000
chr4	129980000	130080000		chr5	147360000	147720000
chr4	130120000	130180000		chr5	147720000	148160000
chr4	130180000	130520000		chr5	148160000	148740000
chr4	130520000	131400000		chr5	148740000	149100000
chr4	131400000	131760000		chr5	149100000	149620000
chr4	131760000	132000000		chr5	149680000	150440000
chr4	132080000	132500000		chr5	150440000	150860000
chr4	132500000	132860000		chr5	150860000	151320000
chr4	133140000	133420000		chr5	151480000	151840000
chr4	133480000	134040000		chr5	151840000	152180000
chr4	134040000	134480000		chr5	152180000	152540000
chr4	134480000	134940000		chr6	3000000	3460000
chr4	134940000	135400000		chr6	3460000	5340000
chr4	135760000	136200000		chr6	5340000	5580000
chr4	136200000	136880000		chr6	5580000	5760000
chr4	136960000	137200000		chr6	5760000	6900000
chr4	137200000	137520000		chr6	6900000	7620000
chr4	137520000	137860000		chr6	7620000	8160000
chr4	137980000	138440000		chr6	8160000	8840000
chr4	138600000	138900000		chr6	8840000	10000000
chr4	138900000	139220000		chr6	10000000	10880000
chr4	139220000	139420000		chr6	10880000	11240000
chr4	139420000	140100000		chr6	11240000	11700000
chr4	140260000	140640000		chr6	11700000	11780000
chr4	140640000	140940000		chr6	11840000	12240000
chr4	140940000	141400000		chr6	12240000	13120000
chr4	141520000	142040000		chr6	13240000	14220000
chr4	142080000	142600000		chr6	14220000	14400000
chr4	142600000	143100000		chr6	14420000	14520000
chr4	143160000	143280000		chr6	14560000	16260000
chr4	143280000	143520000		chr6	16260000	16940000
chr4	143580000	143740000		chr6	16940000	17620000
chr4	143760000	143900000		chr6	17620000	17820000
chr4	143900000	144340000		chr6	17820000	18020000
chr4	144420000	144780000		chr6	18020000	18340000
chr4	144780000	144980000		chr6	18380000	18840000
chr4	144980000	145300000		chr6	18840000	21680000
chr4	145660000	145780000		chr6	21680000	22060000
chr4	146000000	146180000		chr6	22060000	22480000
chr4	146600000	146740000		chr6	22480000	23100000
chr4	146760000	147000000		chr6	23100000	23440000
chr4	147040000	147200000		chr6	23440000	24440000
chr4	147200000	148000000		chr6	24440000	24740000
chr4	148000000	148520000		chr6	24740000	25820000
chr4	148520000	148920000		chr6	25860000	26440000
chr4	149000000	149500000		chr6	26460000	27440000
chr4	149620000	149980000		chr6	27440000	27600000
chr4	149980000	150440000		chr6	27600000	28180000
chr4	150520000	151340000		chr6	28360000	29100000
chr4	151520000	151900000		chr6	29660000	30340000
chr4	151900000	153320000		chr6	30440000	30700000
chr4	153320000	153620000		chr6	30740000	31000000
chr4	153680000	154200000		chr6	31000000	31460000
chr4	154200000	154440000		chr6	31600000	32240000
chr4	154440000	154680000		chr6	32240000	33100000
chr4	154680000	154940000		chr6	33100000	34240000
chr4	155340000	155640000		chr6	34400000	34880000
chr5	3000000	3600000		chr6	35180000	36340000
chr5	3800000	4200000		chr6	36340000	37000000
chr5	4200000	4940000		chr6	37000000	37420000
chr5	4940000	5500000		chr6	37420000	38080000
chr5	5500000	5780000		chr6	38080000	38320000
chr5	5780000	6180000		chr6	38500000	39060000
chr5	6220000	6600000		chr6	39060000	39340000
chr5	6600000	6940000		chr6	39560000	39760000
chr5	7020000	7340000		chr6	39760000	40340000
chr5	7440000	7760000		chr6	40340000	40920000
chr5	7760000	7940000		chr6	40940000	41540000
chr5	8000000	8420000		chr6	41540000	41720000
chr5	8420000	8860000		chr6	41720000	42160000
chr5	8860000	9200000		chr6	42160000	42560000
chr5	9200000	9460000		chr6	42640000	42840000
chr5	9460000	9820000		chr6	42840000	43300000
chr5	9880000	10960000		chr6	43300000	43620000
chr5	11140000	11260000		chr6	43660000	44180000
chr5	11840000	12560000		chr6	44180000	44900000
chr5	12560000	13620000		chr6	45060000	45200000
chr5	13620000	14280000		chr6	45200000	47020000
chr5	14280000	14900000		chr6	47020000	47080000
chr5	14900000	15080000		chr6	47120000	47620000
chr5	15220000	15800000		chr6	47720000	48040000
chr5	15800000	16420000		chr6	48040000	48940000
chr5	16420000	17320000		chr6	48940000	49380000
chr5	17320000	17520000		chr6	49380000	50060000
chr5	17520000	17960000		chr6	50240000	50520000
chr5	17960000	18340000		chr6	50520000	51120000
chr5	18340000	18460000		chr6	51120000	51540000
chr5	18460000	18920000		chr6	51540000	51820000
chr5	18920000	20200000		chr6	51820000	52200000
chr5	20200000	20300000		chr6	52200000	52960000
chr5	20300000	20380000		chr6	52960000	53720000
chr5	20380000	20760000		chr6	53720000	54320000
chr5	20760000	21320000		chr6	54320000	54520000
chr5	21480000	22000000		chr6	54520000	55140000
chr5	22000000	22800000		chr6	55140000	55460000
chr5	22800000	23300000		chr6	55460000	55940000
chr5	23300000	24000000		chr6	56000000	56440000
chr5	24160000	24520000		chr6	56440000	56660000
chr5	24520000	24900000		chr6	56740000	56880000
chr5	24900000	25420000		chr6	56880000	57460000
chr5	26320000	27340000		chr6	57460000	57840000
chr5	27340000	27960000		chr6	57880000	58380000
chr5	28060000	28780000		chr6	58460000	59140000
chr5	28780000	29680000		chr6	59140000	59460000
chr5	29680000	30020000		chr6	59500000	60180000
chr5	30020000	30500000		chr6	60180000	60500000
chr5	30500000	30620000		chr6	60500000	60900000
chr5	30640000	30980000		chr6	60900000	61340000
chr5	31100000	31340000		chr6	61340000	64640000
chr5	31460000	31840000		chr6	64640000	64760000
chr5	31840000	32500000		chr6	64760000	64960000
chr5	32500000	33020000		chr6	64960000	65080000
chr5	33200000	33320000		chr6	65080000	65420000
chr5	33320000	33980000		chr6	65420000	65920000
chr5	33980000	35020000		chr6	65980000	66480000
chr5	35120000	35860000		chr6	66480000	66800000
chr5	35860000	36320000		chr6	66800000	67120000
chr5	36320000	36800000		chr6	67240000	67660000
chr5	36800000	36980000		chr6	67660000	67800000
chr5	37040000	37180000		chr6	67800000	68580000
chr5	37180000	37680000		chr6	68580000	69540000
chr5	37680000	38100000		chr6	69540000	69600000
chr5	38100000	38600000		chr6	69600000	69880000
chr5	38600000	39060000		chr6	69880000	70720000
chr5	39120000	40360000		chr6	70720000	70880000
chr5	40360000	40680000		chr6	70880000	71060000
chr5	40680000	40860000		chr6	71060000	71380000
chr5	40860000	41400000		chr6	71380000	71780000
chr5	41400000	42240000		chr6	71780000	72300000
chr5	42240000	42780000		chr6	72540000	72800000
chr5	42780000	43180000		chr6	72800000	73200000
chr5	43180000	43620000		chr6	73280000	75280000
chr5	43620000	44060000		chr6	75300000	75400000
chr5	44060000	44700000		chr6	75400000	75480000
chr5	44700000	45260000		chr6	75480000	76860000
chr5	45260000	45820000		chr6	76860000	77540000
chr5	45820000	46080000		chr6	77540000	77940000
chr5	46080000	46820000		chr6	77940000	78420000
chr5	46820000	47380000		chr6	78420000	79260000
chr5	47420000	48560000		chr6	79260000	79320000
chr5	48560000	48760000		chr6	79340000	81860000
chr5	48760000	49300000		chr6	81860000	82560000
chr5	49460000	49760000		chr6	83260000	83740000
chr5	49760000	50340000		chr6	84020000	84560000
chr5	50340000	50640000		chr6	84560000	85100000
chr5	50720000	52480000		chr6	85100000	85400000
chr5	52480000	53100000		chr6	85520000	85740000
chr5	53100000	53240000		chr6	85760000	86360000
chr5	53240000	53680000		chr6	86480000	86640000
chr5	53680000	54040000		chr6	86640000	86980000
chr5	54040000	54540000		chr6	86980000	87620000
chr5	54540000	55120000		chr6	87760000	88040000
chr5	55220000	55500000		chr6	88040000	88460000
chr5	55500000	55720000		chr6	88460000	88860000
chr5	55720000	56120000		chr6	88860000	89140000
chr5	56160000	56260000		chr6	89160000	89600000
chr5	56260000	56340000		chr6	89600000	90400000
chr5	56340000	56520000		chr6	90560000	91100000
chr5	56520000	56720000		chr6	91100000	91400000
chr5	56800000	56940000		chr6	91460000	91720000
chr5	56940000	57000000		chr6	91840000	92220000
chr5	57000000	57560000		chr6	92220000	92700000
chr5	57560000	58100000		chr6	92700000	94000000
chr5	58100000	59180000		chr6	94000000	94460000
chr5	59240000	59820000		chr6	94460000	95040000
chr5	59820000	59940000		chr6	95040000	95740000
chr5	60000000	60100000		chr6	95740000	96440000
chr5	60460000	60920000		chr6	96440000	96980000
chr5	60920000	61020000		chr6	97040000	97660000
chr5	61200000	61560000		chr6	97660000	98020000
chr5	61560000	61860000		chr6	98020000	98460000
chr5	62140000	62260000		chr6	98460000	98980000
chr5	62260000	62460000		chr6	98980000	99600000
chr5	62460000	62760000		chr6	99700000	100520000
chr5	62880000	63280000		chr6	100520000	100840000
chr5	63340000	64240000		chr6	100840000	101160000
chr5	64240000	64680000		chr6	101160000	101600000
chr5	64740000	65220000		chr6	101600000	103200000
chr5	65220000	65720000		chr6	103300000	103680000
chr5	65780000	66100000		chr6	103680000	106700000
chr5	66100000	66660000		chr6	106700000	108000000
chr5	66720000	67080000		chr6	108000000	108360000
chr5	67080000	67440000		chr6	108360000	108720000
chr5	67440000	67640000		chr6	108780000	112140000
chr5	67720000	68140000		chr6	112140000	112440000
chr5	68140000	68500000		chr6	112580000	112980000
chr5	68580000	68980000		chr6	112980000	113340000
chr5	68980000	69160000		chr6	113700000	114420000
chr5	69240000	69400000		chr6	114660000	114880000
chr5	69400000	69940000		chr6	115160000	115760000
chr5	70000000	70440000		chr6	115760000	116160000
chr5	70600000	70880000		chr6	116160000	116560000
chr5	71060000	71480000		chr6	116660000	117100000
chr5	71560000	71840000		chr6	117100000	117780000
chr5	71840000	72520000		chr6	117780000	118480000
chr5	72520000	72680000		chr6	118480000	119080000
chr5	72680000	73120000		chr6	119140000	119420000
chr5	73120000	73360000		chr6	119420000	119860000
chr5	73360000	73460000		chr6	119940000	120300000
chr5	73460000	73800000		chr6	120400000	120760000
chr5	73800000	74040000		chr6	120760000	121180000
chr5	74040000	74700000		chr6	121180000	121460000
chr5	74700000	75560000		chr6	121500000	121940000
chr5	75560000	76240000		chr6	121980000	122100000
chr5	76240000	76480000		chr6	122140000	122400000
chr5	76520000	76620000		chr6	122580000	122840000
chr5	76620000	76980000		chr6	122840000	123360000
chr5	76980000	77320000		chr6	123580000	124360000
chr5	77400000	77740000		chr6	124360000	124760000
chr5	77900000	78200000		chr6	124760000	125040000
chr5	78340000	78660000		chr6	125360000	125580000
chr5	78780000	79020000		chr6	125580000	126420000
chr5	79020000	79100000		chr6	126420000	126740000
chr5	79100000	79300000		chr6	126880000	127060000
chr5	79340000	79600000		chr6	127060000	127420000
chr5	79600000	79760000		chr6	127420000	127900000
chr5	79840000	80500000		chr6	127900000	128140000
chr5	80500000	82780000		chr6	128140000	128380000
chr5	82780000	82840000		chr6	128380000	128780000
chr5	82840000	83940000		chr6	128780000	129320000
chr5	84020000	84500000		chr6	129320000	129520000
chr5	84500000	84560000		chr6	129520000	129940000
chr5	84560000	84720000		chr6	130160000	131400000
chr5	84720000	85000000		chr6	131400000	131480000
chr5	85180000	85400000		chr6	131540000	131780000
chr5	85400000	85580000		chr6	131920000	132380000
chr5	85580000	86040000		chr6	132380000	132580000
chr5	86040000	86220000		chr6	132600000	132680000
chr5	86600000	87280000		chr6	132680000	132760000
chr5	87280000	87640000		chr6	132780000	132940000
chr5	87640000	87720000		chr6	132960000	133100000
chr5	87720000	87960000		chr6	133100000	133840000
chr5	87960000	88260000		chr6	133840000	134360000
chr5	88360000	88900000		chr6	134360000	134520000
chr5	88900000	89160000		chr6	134580000	134940000
chr5	89160000	89840000		chr6	135100000	135380000
chr5	89900000	90120000		chr6	135380000	135840000
chr5	90120000	90640000		chr6	135840000	136300000
chr5	90640000	91020000		chr6	136300000	136740000
chr5	91020000	91380000		chr6	136940000	137160000
chr5	91380000	91780000		chr6	137160000	137300000
chr5	91780000	92360000		chr6	137400000	137700000
chr5	92480000	92560000		chr6	137700000	138040000
chr5	92560000	92720000		chr6	138040000	138120000
chr5	92860000	93120000		chr6	138120000	139480000
chr5	93120000	93400000		chr6	139480000	139620000
chr5	93400000	93900000		chr6	139660000	140420000
chr5	94780000	94920000		chr6	140420000	140620000
chr5	95840000	95960000		chr6	140660000	141420000
chr5	96240000	96680000		chr6	141420000	142340000
chr5	96760000	97220000		chr6	142460000	142700000
chr5	97220000	97540000		chr6	143160000	144960000
chr5	97540000	98780000		chr6	145160000	145300000
chr5	98780000	99300000		chr6	145300000	145760000
chr5	99300000	99620000		chr6	145760000	145980000
chr5	99620000	100040000		chr6	146020000	146360000
chr5	100040000	100360000		chr6	146740000	147020000
chr5	100360000	100600000		chr6	147020000	148160000
chr5	100640000	100800000		chr6	148160000	148880000
chr5	100800000	101360000		chr6	148880000	149360000
chr5	101360000	102220000		chr6	149360000	149520000
chr5	102220000	102580000		chr7	3000000	3680000
chr5	102580000	103740000		chr7	3840000	4480000
chr5	103740000	104100000		chr7	4480000	4900000
chr5	104100000	104380000		chr7	5020000	5600000
chr5	104380000	105040000		chr7	5780000	6240000
chr5	105220000	105300000		chr7	6240000	6900000
chr5	105340000	105800000		chr7	6900000	7340000
chr5	105800000	106340000		chr7	7360000	7480000
chr5	106340000	107120000		chr7	9640000	9840000
chr5	107120000	107240000		chr7	10540000	10900000
chr5	107400000	107760000		chr7	10900000	11260000
chr5	107760000	107980000		chr7	11260000	11500000
chr5	107980000	108320000		chr7	11560000	11800000
chr5	108320000	108460000		chr7	11800000	11920000
chr5	108460000	108580000		chr7	12020000	12120000
chr5	108580000	109200000		chr7	12140000	12220000
chr5	109240000	109980000		chr7	12220000	13420000
chr5	109980000	110700000		chr7	13640000	14120000
chr5	110700000	111080000		chr7	14120000	14960000
chr5	111280000	111780000		chr7	15020000	15740000
chr5	111780000	112640000		chr7	15860000	15940000
chr5	112640000	112860000		chr7	16140000	16500000
chr5	112900000	113520000		chr7	16980000	17320000
chr5	113680000	113960000		chr7	17660000	17840000
chr5	113980000	114220000		chr7	18180000	18420000
chr5	114580000	115060000		chr7	18440000	18780000
chr5	115060000	115420000		chr7	18780000	19100000
chr5	115420000	115560000		chr7	19160000	19320000
chr5	115560000	115800000		chr7	19960000	20340000
chr5	116180000	116480000		chr7	20340000	20660000
chr5	116480000	117540000		chr7	24080000	24380000
chr5	117540000	117960000		chr7	24480000	24680000
chr5	117960000	118460000		chr7	24820000	25100000
chr5	118460000	119220000		chr7	25760000	25980000
chr5	119220000	120160000		chr7	25980000	26200000
chr5	120160000	120560000		chr7	26700000	27520000
chr5	120560000	120920000		chr7	27520000	27940000
chr5	121060000	121640000		chr7	27940000	28440000
chr5	121640000	121840000		chr7	28480000	28740000
chr5	122300000	122560000		chr7	28900000	29180000
chr5	122560000	122840000		chr7	29180000	29520000
chr5	122840000	123260000		chr7	29520000	29680000
chr5	123260000	123520000		chr7	29820000	30100000
chr5	123620000	124080000		chr7	30100000	30340000
chr5	124220000	124380000		chr7	30340000	30820000
chr5	124380000	124880000		chr7	31020000	31340000
chr5	124880000	125040000		chr7	31380000	32000000
chr5	125040000	125100000		chr7	32000000	32560000
chr5	125180000	125380000		chr7	32580000	32960000
chr5	125380000	125880000		chr7	33020000	33180000
chr5	126000000	126540000		chr7	33200000	33280000
chr5	126540000	126820000		chr7	33300000	33420000
chr5	126880000	127260000		chr7	33880000	33960000
chr5	127260000	127420000		chr7	33980000	34120000
chr5	127600000	127920000		chr7	34140000	34920000
chr5	127920000	128160000		chr7	34920000	35180000
chr5	128260000	128480000		chr7	35180000	35580000
chr5	128480000	129000000		chr7	35580000	36100000
chr5	129020000	129520000		chr7	36620000	38160000
chr5	129520000	130100000		chr7	38160000	38800000
chr5	130100000	130300000		chr7	38800000	39060000
chr5	130320000	130740000		chr7	39060000	39260000
chr5	130740000	131360000		chr7	39280000	39360000
chr5	131360000	131920000		chr7	46440000	46620000
chr5	131920000	132540000		chr7	46640000	46760000
chr5	132540000	133000000		chr7	46780000	46980000
chr5	133000000	133060000		chr7	46980000	47680000
chr5	133060000	133380000		chr7	47680000	48940000
chr5	133380000	133480000		chr7	48940000	49080000
chr5	133480000	134540000		chr7	49080000	49640000
chr5	134960000	135200000		chr7	49640000	50040000
chr5	135200000	135700000		chr7	50060000	50120000
chr5	135700000	135860000		chr7	50120000	50260000
chr5	135860000	136260000		chr7	50300000	50460000
chr5	136420000	136680000		chr7	50500000	50920000
chr5	136740000	137240000		chr7	50920000	51200000
chr5	137400000	137640000		chr7	51360000	51500000
chr5	137700000	138220000		chr7	51500000	51620000
chr5	138220000	138460000		chr7	53300000	53900000
chr5	138500000	138660000		chr7	54460000	54640000
chr5	138660000	138920000		chr7	54640000	55420000
chr5	138960000	139100000		chr7	55420000	55500000
chr5	139160000	139680000		chr7	55500000	55980000
chr5	139800000	140280000		chr7	55980000	56380000
chr5	140280000	140800000		chr7	56380000	56720000
chr5	140920000	141340000		chr7	56840000	57040000
chr5	141340000	142240000		chr7	57040000	57220000
chr5	142240000	142320000		chr7	57220000	58200000
chr5	142320000	142820000		chr7	58240000	58740000
chr5	143020000	143220000		chr7	58740000	59260000
chr5	143500000	143840000		chr7	59260000	60540000
chr5	143840000	144080000		chr7	60580000	62000000
chr5	144180000	144580000		chr7	62000000	63020000
chr5	144620000	144780000		chr7	63020000	63500000
chr5	144780000	145140000		chr7	63500000	64760000
chr5	145140000	145520000		chr7	64760000	65820000
chr5	145520000	145900000		chr7	65820000	66500000
chr5	146000000	146240000		chr7	66500000	66700000
chr5	146260000	146420000		chr7	66840000	66940000
chr5	146460000	146520000		chr7	67000000	67040000
chr5	146520000	146960000		chr7	67040000	67240000
chr5	146960000	147360000		chr7	67500000	67720000
chr5	147360000	147720000		chr7	67720000	67820000
chr5	147720000	148140000		chr7	67920000	68500000
chr5	148140000	148740000		chr7	68520000	68940000
chr5	148740000	149080000		chr7	68940000	69600000
chr5	149080000	149620000		chr7	69600000	69980000
chr5	149620000	150220000		chr7	69980000	70440000
chr5	150220000	150520000		chr7	70440000	70860000
chr5	150520000	150860000		chr7	70860000	71260000
chr5	150860000	151240000		chr7	71280000	71620000
chr5	151240000	151540000		chr7	71640000	71900000
chr5	151540000	152480000		chr7	71900000	72400000
chr5	152480000	152540000		chr7	72400000	72800000
chr6	3000000	3440000		chr7	72800000	73220000
chr6	3440000	4340000		chr7	73220000	73560000
chr6	4340000	5020000		chr7	73560000	73840000
chr6	5020000	5340000		chr7	73960000	74360000
chr6	5340000	5560000		chr7	74360000	74800000
chr6	5560000	5780000		chr7	74800000	75520000
chr6	5780000	6160000		chr7	75520000	76040000
chr6	6160000	6900000		chr7	76040000	76600000
chr6	6940000	7620000		chr7	76600000	77520000
chr6	7620000	8160000		chr7	77520000	79520000
chr6	8220000	8840000		chr7	79520000	80560000
chr6	8840000	9360000		chr7	80560000	80800000
chr6	9600000	10020000		chr7	80800000	81500000
chr6	10060000	10220000		chr7	81500000	82260000
chr6	10220000	10580000		chr7	82260000	82520000
chr6	10580000	10680000		chr7	82520000	82900000
chr6	10680000	10780000		chr7	83040000	83520000
chr6	10780000	11300000		chr7	83520000	85660000
chr6	11300000	11700000		chr7	85700000	85940000
chr6	11700000	11780000		chr7	86040000	86260000
chr6	11840000	12260000		chr7	86260000	86380000
chr6	12260000	13220000		chr7	86380000	86540000
chr6	13220000	14120000		chr7	86900000	87080000
chr6	14220000	14460000		chr7	87260000	87480000
chr6	14780000	15920000		chr7	87480000	87840000
chr6	15920000	16160000		chr7	88020000	88300000
chr6	16160000	16940000		chr7	88300000	88500000
chr6	16940000	17580000		chr7	88500000	88920000
chr6	17580000	18040000		chr7	89000000	89420000
chr6	18040000	18360000		chr7	89420000	89800000
chr6	18360000	18860000		chr7	89800000	90700000
chr6	18860000	19000000		chr7	90700000	91040000
chr6	19000000	19360000		chr7	91040000	91580000
chr6	19360000	19440000		chr7	91580000	91960000
chr6	19440000	19740000		chr7	91960000	93440000
chr6	19740000	20160000		chr7	93440000	93960000
chr6	20160000	20240000		chr7	93960000	94220000
chr6	20240000	20520000		chr7	94220000	94660000
chr6	20820000	21140000		chr7	94660000	95140000
chr6	21140000	21680000		chr7	95180000	95720000
chr6	21680000	22060000		chr7	95720000	96280000
chr6	22060000	22460000		chr7	96280000	96620000
chr6	22460000	22980000		chr7	96620000	97080000
chr6	22980000	23440000		chr7	97080000	97640000
chr6	23440000	23820000		chr7	97640000	98580000
chr6	23820000	24420000		chr7	98580000	99240000
chr6	24420000	24620000		chr7	99240000	99700000
chr6	24740000	24960000		chr7	99700000	100060000
chr6	24960000	25080000		chr7	100120000	101540000
chr6	25140000	25640000		chr7	101540000	102640000
chr6	25680000	26220000		chr7	102640000	104100000
chr6	26320000	26440000		chr7	104100000	104520000
chr6	26460000	26560000		chr7	104520000	104860000
chr6	26560000	26740000		chr7	104860000	105300000
chr6	26780000	27060000		chr7	105580000	105840000
chr6	27060000	27540000		chr7	105880000	106300000
chr6	27600000	28360000		chr7	106740000	107140000
chr6	28480000	29120000		chr7	107540000	107660000
chr6	29120000	29640000		chr7	107660000	108020000
chr6	29720000	30340000		chr7	108020000	108560000
chr6	30460000	30700000		chr7	108560000	108700000
chr6	30740000	30980000		chr7	108800000	109060000
chr6	30980000	31140000		chr7	109400000	109620000
chr6	31140000	31480000		chr7	109620000	110120000
chr6	31600000	33200000		chr7	110120000	110200000
chr6	33200000	34300000		chr7	110200000	111220000
chr6	34300000	34720000		chr7	111220000	111400000
chr6	34720000	35020000		chr7	111480000	111660000
chr6	35140000	37000000		chr7	111700000	112240000
chr6	37000000	37420000		chr7	112240000	112980000
chr6	37500000	37900000		chr7	113380000	114200000
chr6	37940000	38300000		chr7	114300000	114960000
chr6	38300000	39060000		chr7	114960000	116080000
chr6	39060000	39400000		chr7	116180000	116600000
chr6	39400000	39780000		chr7	116660000	116880000
chr6	39780000	40360000		chr7	117420000	117800000
chr6	40360000	40920000		chr7	117800000	118180000
chr6	40940000	41060000		chr7	118320000	119120000
chr6	41060000	41580000		chr7	119160000	119520000
chr6	41580000	41700000		chr7	119520000	120040000
chr6	41700000	42160000		chr7	120040000	120480000
chr6	42160000	42560000		chr7	120480000	120740000
chr6	42600000	42860000		chr7	120740000	121160000
chr6	42860000	43700000		chr7	121160000	121420000
chr6	43700000	44180000		chr7	121420000	122020000
chr6	44240000	44440000		chr7	122020000	122340000
chr6	44440000	44500000		chr7	122340000	123240000
chr6	44500000	45000000		chr7	123440000	123800000
chr6	45180000	45580000		chr7	123800000	125240000
chr6	45780000	45900000		chr7	125240000	125860000
chr6	45900000	46240000		chr7	125860000	126180000
chr6	46300000	46480000		chr7	126180000	126820000
chr6	46480000	46520000		chr7	126820000	127280000
chr6	46520000	46920000		chr7	127280000	127760000
chr6	46920000	47080000		chr7	127760000	127980000
chr6	47120000	47620000		chr7	128060000	128280000
chr6	47720000	48040000		chr7	128280000	128780000
chr6	48040000	48960000		chr7	128780000	129300000
chr6	48960000	49460000		chr7	129300000	130080000
chr6	49460000	50180000		chr7	130080000	130680000
chr6	50240000	50520000		chr7	130680000	132540000
chr6	50520000	51120000		chr7	132540000	132840000
chr6	51120000	51540000		chr7	132840000	133360000
chr6	51540000	51860000		chr7	133900000	134380000
chr6	51860000	52200000		chr7	134380000	134660000
chr6	52200000	52940000		chr7	135240000	135380000
chr6	52940000	53720000		chr7	135380000	135900000
chr6	53720000	54320000		chr7	135900000	136740000
chr6	54320000	54520000		chr7	136740000	137660000
chr6	54520000	55160000		chr7	137660000	137880000
chr6	55160000	55460000		chr7	137880000	138220000
chr6	55460000	55900000		chr7	138220000	138560000
chr6	56000000	56660000		chr7	138560000	138780000
chr6	56660000	57080000		chr7	138820000	139400000
chr6	57080000	57500000		chr7	139400000	139780000
chr6	57500000	57880000		chr7	139780000	140200000
chr6	57880000	58360000		chr7	140200000	140840000
chr6	58460000	59160000		chr7	140980000	141560000
chr6	59160000	59500000		chr7	141560000	142680000
chr6	59500000	60180000		chr7	142680000	142940000
chr6	60580000	60900000		chr7	142940000	144660000
chr6	60900000	61280000		chr7	144660000	146040000
chr6	61280000	61680000		chr7	146040000	146220000
chr6	61680000	62140000		chr7	146240000	146380000
chr6	62140000	62460000		chr7	146380000	146780000
chr6	62460000	62560000		chr7	146780000	147140000
chr6	62560000	62680000		chr7	147340000	148020000
chr6	62760000	62900000		chr7	148020000	148280000
chr6	62900000	63240000		chr7	148820000	148900000
chr6	63360000	63620000		chr7	148920000	149460000
chr6	63980000	64240000		chr7	149460000	149940000
chr6	64240000	64620000		chr7	149940000	150700000
chr6	64620000	65060000		chr7	150700000	150960000
chr6	65060000	65460000		chr7	150960000	151640000
chr6	65460000	65840000		chr7	151640000	152000000
chr6	65840000	66500000		chr7	152100000	152540000
chr6	66500000	66800000		chr8	3000000	3340000
chr6	66800000	67120000		chr8	3700000	4100000
chr6	67260000	67700000		chr8	4100000	4380000
chr6	67940000	68520000		chr8	4380000	4600000
chr6	68600000	68960000		chr8	4800000	5960000
chr6	68960000	69140000		chr8	6080000	6540000
chr6	69140000	69380000		chr8	6540000	8680000
chr6	69940000	70280000		chr8	8680000	9180000
chr6	70280000	70740000		chr8	9180000	9940000
chr6	70740000	71100000		chr8	9940000	10400000
chr6	71100000	71800000		chr8	10400000	11200000
chr6	71800000	72300000		chr8	11200000	11420000
chr6	72560000	72780000		chr8	11940000	12640000
chr6	72780000	73280000		chr8	12820000	13340000
chr6	73280000	73840000		chr8	13340000	13860000
chr6	73880000	74240000		chr8	13860000	14320000
chr6	74240000	74500000		chr8	14320000	14920000
chr6	74680000	75200000		chr8	15100000	16040000
chr6	75200000	75280000		chr8	16040000	16100000
chr6	75300000	75340000		chr8	16100000	16700000
chr6	75400000	75500000		chr8	16700000	16840000
chr6	75500000	75540000		chr8	16840000	16920000
chr6	75540000	75700000		chr8	16920000	17380000
chr6	75700000	75800000		chr8	17380000	18600000
chr6	76000000	76880000		chr8	18600000	18960000
chr6	76940000	77080000		chr8	19080000	19340000
chr6	77080000	77500000		chr8	19380000	19700000
chr6	77640000	77940000		chr8	19700000	19820000
chr6	78180000	78440000		chr8	19840000	20040000
chr6	78440000	78760000		chr8	22080000	22160000
chr6	78800000	79080000		chr8	22760000	23160000
chr6	79080000	79180000		chr8	23700000	23920000
chr6	79180000	79260000		chr8	24060000	24360000
chr6	79260000	79320000		chr8	24360000	24720000
chr6	79340000	79480000		chr8	24720000	25480000
chr6	79480000	79620000		chr8	25480000	25660000
chr6	79660000	80000000		chr8	25660000	25900000
chr6	80000000	80400000		chr8	25900000	26340000
chr6	80400000	80940000		chr8	26340000	26880000
chr6	80940000	81820000		chr8	26880000	27280000
chr6	81820000	82560000		chr8	27280000	28140000
chr6	82680000	82860000		chr8	28420000	28720000
chr6	82940000	83280000		chr8	28760000	29140000
chr6	83280000	83740000		chr8	29140000	30180000
chr6	83740000	84020000		chr8	30240000	31240000
chr6	84020000	85020000		chr8	31240000	31560000
chr6	85080000	85460000		chr8	31560000	32180000
chr6	85540000	85740000		chr8	32180000	33120000
chr6	85760000	86340000		chr8	33120000	34320000
chr6	86340000	86680000		chr8	34320000	34840000
chr6	86680000	87000000		chr8	34840000	35160000
chr6	87000000	87620000		chr8	35160000	35900000
chr6	87780000	88040000		chr8	35900000	36560000
chr6	88040000	88460000		chr8	36560000	36920000
chr6	88460000	88860000		chr8	36920000	37260000
chr6	88860000	89140000		chr8	37260000	37580000
chr6	89160000	89620000		chr8	37580000	38180000
chr6	89620000	90280000		chr8	38180000	40000000
chr6	90280000	90560000		chr8	40000000	40200000
chr6	90560000	90680000		chr8	40240000	40660000
chr6	90680000	91240000		chr8	40660000	41240000
chr6	91240000	91460000		chr8	41240000	41540000
chr6	91460000	91720000		chr8	41600000	42020000
chr6	91840000	92040000		chr8	42140000	42360000
chr6	92040000	92220000		chr8	42520000	42880000
chr6	92220000	92700000		chr8	42880000	44320000
chr6	92700000	93500000		chr8	44320000	46020000
chr6	93500000	94000000		chr8	46140000	46440000
chr6	94000000	94460000		chr8	46440000	47060000
chr6	94460000	94940000		chr8	47240000	47660000
chr6	94940000	96960000		chr8	47700000	48080000
chr6	97060000	97700000		chr8	48080000	48500000
chr6	97700000	98000000		chr8	48560000	48800000
chr6	98000000	98480000		chr8	48800000	49220000
chr6	98480000	98980000		chr8	49220000	50940000
chr6	98980000	99580000		chr8	50940000	51380000
chr6	99580000	100480000		chr8	51420000	52480000
chr6	100560000	100840000		chr8	52480000	54540000
chr6	100840000	101200000		chr8	54540000	55580000
chr6	101200000	101600000		chr8	55580000	55820000
chr6	101600000	102140000		chr8	55820000	56220000
chr6	102140000	102360000		chr8	57900000	58440000
chr6	102360000	102960000		chr8	58520000	59020000
chr6	102960000	103240000		chr8	59020000	59840000
chr6	103300000	103680000		chr8	59880000	60360000
chr6	103680000	104020000		chr8	60360000	61000000
chr6	104100000	104460000		chr8	61000000	61080000
chr6	104500000	104920000		chr8	61080000	62980000
chr6	105240000	105660000		chr8	62980000	63480000
chr6	105780000	106160000		chr8	63480000	64000000
chr6	106300000	106600000		chr8	64000000	64400000
chr6	106720000	107140000		chr8	64560000	65320000
chr6	107180000	107680000		chr8	65320000	65780000
chr6	107680000	107900000		chr8	65800000	65920000
chr6	108000000	108360000		chr8	65920000	66420000
chr6	108360000	108780000		chr8	66420000	67060000
chr6	108780000	109440000		chr8	67060000	67280000
chr6	109440000	109540000		chr8	67320000	67500000
chr6	109540000	109880000		chr8	67640000	68400000
chr6	109880000	110240000		chr8	68400000	68980000
chr6	110240000	110420000		chr8	69020000	69520000
chr6	110420000	110740000		chr8	69520000	69940000
chr6	110740000	111260000		chr8	69940000	70460000
chr6	111260000	111500000		chr8	70460000	70880000
chr6	111500000	111600000		chr8	70880000	71320000
chr6	111600000	112080000		chr8	71320000	71620000
chr6	112140000	112320000		chr8	71880000	71940000
chr6	112320000	112600000		chr8	72060000	72240000
chr6	112640000	113020000		chr8	72240000	72760000
chr6	113020000	113240000		chr8	72760000	73140000
chr6	113340000	113700000		chr8	73420000	73580000
chr6	113700000	114420000		chr8	73600000	73800000
chr6	114660000	114860000		chr8	73880000	74220000
chr6	114980000	115160000		chr8	74260000	74540000
chr6	115160000	115640000		chr8	74560000	74660000
chr6	115760000	116160000		chr8	74760000	75120000
chr6	116160000	116580000		chr8	75160000	75920000
chr6	116720000	117120000		chr8	75920000	76520000
chr6	117120000	117780000		chr8	76560000	77500000
chr6	117880000	118500000		chr8	77500000	77820000
chr6	118500000	119080000		chr8	77820000	78440000
chr6	119140000	119440000		chr8	78580000	79880000
chr6	119440000	120320000		chr8	79880000	80100000
chr6	120320000	120780000		chr8	80100000	80560000
chr6	120820000	121220000		chr8	80560000	81820000
chr6	121220000	121520000		chr8	81820000	82240000
chr6	121520000	121940000		chr8	82240000	83020000
chr6	121980000	122100000		chr8	83020000	83200000
chr6	122140000	122400000		chr8	83200000	83560000
chr6	122540000	122840000		chr8	83560000	83860000
chr6	122840000	123360000		chr8	83860000	84540000
chr6	123580000	124360000		chr8	84540000	85300000
chr6	124360000	125060000		chr8	85360000	85640000
chr6	125300000	125600000		chr8	85640000	86000000
chr6	125600000	126440000		chr8	86080000	86520000
chr6	126440000	126900000		chr8	86520000	86700000
chr6	126900000	127060000		chr8	86880000	87160000
chr6	127060000	127440000		chr8	87160000	87500000
chr6	127440000	127880000		chr8	87600000	87820000
chr6	127880000	128160000		chr8	87820000	87960000
chr6	128160000	128440000		chr8	88200000	89100000
chr6	128440000	128800000		chr8	89100000	89440000
chr6	128800000	129320000		chr8	89440000	90100000
chr6	129320000	129520000		chr8	90100000	90580000
chr6	129520000	129940000		chr8	90880000	91340000
chr6	130160000	131400000		chr8	91340000	92360000
chr6	131400000	131480000		chr8	92360000	93320000
chr6	131540000	131780000		chr8	93320000	93620000
chr6	131920000	132040000		chr8	93660000	94940000
chr6	132040000	132260000		chr8	94940000	95300000
chr6	132360000	132580000		chr8	95300000	95540000
chr6	132600000	132760000		chr8	95540000	96000000
chr6	132780000	132940000		chr8	96040000	96520000
chr6	132960000	133060000		chr8	96520000	96800000
chr6	133060000	133720000		chr8	96800000	97220000
chr6	133840000	134360000		chr8	97220000	97360000
chr6	134360000	134940000		chr8	97440000	97800000
chr6	134940000	135360000		chr8	97840000	98100000
chr6	135360000	135840000		chr8	98100000	98460000
chr6	135840000	136240000		chr8	98460000	101220000
chr6	136360000	136980000		chr8	101380000	102000000
chr6	136980000	137140000		chr8	102080000	102600000
chr6	137140000	137340000		chr8	102600000	103260000
chr6	137340000	137700000		chr8	103260000	103320000
chr6	137700000	138140000		chr8	103520000	105260000
chr6	138460000	138860000		chr8	105260000	105380000
chr6	138960000	139420000		chr8	105380000	106600000
chr6	139480000	139620000		chr8	106600000	107160000
chr6	139660000	140420000		chr8	107160000	107380000
chr6	140420000	140580000		chr8	107400000	107640000
chr6	140660000	141440000		chr8	108080000	108660000
chr6	141540000	141980000		chr8	108800000	108940000
chr6	141980000	142320000		chr8	108940000	109000000
chr6	142320000	142460000		chr8	109020000	109200000
chr6	142460000	142760000		chr8	109200000	109560000
[truncated: 3,364 more rows]

## Sheet: TAD boundary list
Table S9.Analysis of the effect of ActD treatment on 3D genome
ActD				Ctrl
Chr	Start	End		Chr	Start	End
chr10	100040000	100080000		chr10	100040000	100080000
chr10	10040000	10080000		chr10	100220000	100260000
chr10	100580000	100620000		chr10	10060000	10100000
chr10	100680000	100720000		chr10	101880000	101920000
chr10	100840000	100880000		chr10	102300000	102340000
chr10	101240000	101280000		chr10	102680000	102720000
chr10	101420000	101460000		chr10	102740000	102780000
chr10	101880000	101920000		chr10	105260000	105300000
chr10	102280000	102320000		chr10	105940000	105980000
chr10	102680000	102720000		chr10	105980000	106020000
chr10	102860000	102900000		chr10	106360000	106400000
chr10	103240000	103280000		chr10	106400000	106440000
chr10	103420000	103460000		chr10	106840000	106880000
chr10	103580000	103620000		chr10	107180000	107220000
chr10	103600000	103640000		chr10	107700000	107740000
chr10	103840000	103880000		chr10	107900000	107940000
chr10	104040000	104080000		chr10	107980000	108020000
chr10	104480000	104520000		chr10	108040000	108080000
chr10	104700000	104740000		chr10	10840000	10880000
chr10	105260000	105300000		chr10	109160000	109200000
chr10	106020000	106060000		chr10	109300000	109340000
chr10	106380000	106420000		chr10	110160000	110200000
chr10	106840000	106880000		chr10	110520000	110560000
chr10	107220000	107260000		chr10	11080000	11120000
chr10	107580000	107620000		chr10	110920000	110960000
chr10	107700000	107740000		chr10	111380000	111420000
chr10	10860000	10900000		chr10	111540000	111580000
chr10	108720000	108760000		chr10	112240000	112280000
chr10	109200000	109240000		chr10	112560000	112600000
chr10	109300000	109340000		chr10	113720000	113760000
chr10	110160000	110200000		chr10	113820000	113860000
chr10	110540000	110580000		chr10	114600000	114640000
chr10	110580000	110620000		chr10	115600000	115640000
chr10	11060000	11100000		chr10	116300000	116340000
chr10	110920000	110960000		chr10	116480000	116520000
chr10	111400000	111440000		chr10	11660000	11700000
chr10	111580000	111620000		chr10	116640000	116680000
chr10	112220000	112260000		chr10	116860000	116900000
chr10	112820000	112860000		chr10	117100000	117140000
chr10	113000000	113040000		chr10	117560000	117600000
chr10	113340000	113380000		chr10	117640000	117680000
chr10	113380000	113420000		chr10	117760000	117800000
chr10	113700000	113740000		chr10	117940000	117980000
chr10	113860000	113900000		chr10	118660000	118700000
chr10	114620000	114660000		chr10	119040000	119080000
chr10	114820000	114860000		chr10	119640000	119680000
chr10	115520000	115560000		chr10	120320000	120360000
chr10	115620000	115660000		chr10	120780000	120820000
chr10	116340000	116380000		chr10	121040000	121080000
chr10	116640000	116680000		chr10	121520000	121560000
chr10	117120000	117160000		chr10	121960000	122000000
chr10	117180000	117220000		chr10	122140000	122180000
chr10	117600000	117640000		chr10	122620000	122660000
chr10	117640000	117680000		chr10	12320000	12360000
chr10	117760000	117800000		chr10	124400000	124440000
chr10	117800000	117840000		chr10	125140000	125180000
chr10	117940000	117980000		chr10	125800000	125840000
chr10	117980000	118020000		chr10	126320000	126360000
chr10	118680000	118720000		chr10	127100000	127140000
chr10	119060000	119100000		chr10	12720000	12760000
chr10	119640000	119680000		chr10	127460000	127500000
chr10	120320000	120360000		chr10	128420000	128460000
chr10	120780000	120820000		chr10	128940000	128980000
chr10	121000000	121040000		chr10	129600000	129640000
chr10	121520000	121560000		chr10	129980000	130020000
chr10	121960000	122000000		chr10	13200000	13240000
chr10	122180000	122220000		chr10	14100000	14140000
chr10	122620000	122660000		chr10	14440000	14480000
chr10	123080000	123120000		chr10	14980000	15020000
chr10	12320000	12360000		chr10	17420000	17460000
chr10	123280000	123320000		chr10	17920000	17960000
chr10	123900000	123940000		chr10	18280000	18320000
chr10	124140000	124180000		chr10	18320000	18360000
chr10	124340000	124380000		chr10	18600000	18640000
chr10	124440000	124480000		chr10	18960000	19000000
chr10	125100000	125140000		chr10	19980000	20020000
chr10	125440000	125480000		chr10	20660000	20700000
chr10	125520000	125560000		chr10	21060000	21100000
chr10	125780000	125820000		chr10	21720000	21760000
chr10	126300000	126340000		chr10	21920000	21960000
chr10	126760000	126800000		chr10	21940000	21980000
chr10	126980000	127020000		chr10	22120000	22160000
chr10	12720000	12760000		chr10	22140000	22180000
chr10	127460000	127500000		chr10	22220000	22260000
chr10	128400000	128440000		chr10	22780000	22820000
chr10	129400000	129440000		chr10	23480000	23520000
chr10	129560000	129600000		chr10	23860000	23900000
chr10	129600000	129640000		chr10	24000000	24040000
chr10	129980000	130020000		chr10	24340000	24380000
chr10	13140000	13180000		chr10	24560000	24600000
chr10	13200000	13240000		chr10	24940000	24980000
chr10	14100000	14140000		chr10	25360000	25400000
chr10	14460000	14500000		chr10	26040000	26080000
chr10	14960000	15000000		chr10	26700000	26740000
chr10	16060000	16100000		chr10	28660000	28700000
chr10	17420000	17460000		chr10	29080000	29120000
chr10	18260000	18300000		chr10	2980000	3020000
chr10	18620000	18660000		chr10	30140000	30180000
chr10	18940000	18980000		chr10	30280000	30320000
chr10	19300000	19340000		chr10	30520000	30560000
chr10	20020000	20060000		chr10	31020000	31060000
chr10	20660000	20700000		chr10	31480000	31520000
chr10	21080000	21120000		chr10	31980000	32020000
chr10	21720000	21760000		chr10	32320000	32360000
chr10	21920000	21960000		chr10	32620000	32660000
chr10	21940000	21980000		chr10	32920000	32960000
chr10	22120000	22160000		chr10	33020000	33060000
chr10	22200000	22240000		chr10	33620000	33660000
chr10	22800000	22840000		chr10	34080000	34120000
chr10	23480000	23520000		chr10	3500000	3540000
chr10	23860000	23900000		chr10	36680000	36720000
chr10	24020000	24060000		chr10	38580000	38620000
chr10	24340000	24380000		chr10	38840000	38880000
chr10	24400000	24440000		chr10	39240000	39280000
chr10	24480000	24520000		chr10	39440000	39480000
chr10	24560000	24600000		chr10	39600000	39640000
chr10	24940000	24980000		chr10	39960000	40000000
chr10	25300000	25340000		chr10	40280000	40320000
chr10	25360000	25400000		chr10	40700000	40740000
chr10	25880000	25920000		chr10	41060000	41100000
chr10	26040000	26080000		chr10	41120000	41160000
chr10	26600000	26640000		chr10	41420000	41460000
chr10	26740000	26780000		chr10	41520000	41560000
chr10	26780000	26820000		chr10	42000000	42040000
chr10	26840000	26880000		chr10	42380000	42420000
chr10	27440000	27480000		chr10	42520000	42560000
chr10	28540000	28580000		chr10	42680000	42720000
chr10	28660000	28700000		chr10	43240000	43280000
chr10	29080000	29120000		chr10	43600000	43640000
chr10	29460000	29500000		chr10	43960000	44000000
chr10	29620000	29660000		chr10	44740000	44780000
chr10	2980000	3020000		chr10	4500000	4540000
chr10	30240000	30280000		chr10	45100000	45140000
chr10	30280000	30320000		chr10	45700000	45740000
chr10	30520000	30560000		chr10	46960000	47000000
chr10	31020000	31060000		chr10	4920000	4960000
chr10	31460000	31500000		chr10	49240000	49280000
chr10	31860000	31900000		chr10	49300000	49340000
chr10	31940000	31980000		chr10	4960000	5000000
chr10	32400000	32440000		chr10	49640000	49680000
chr10	32480000	32520000		chr10	50100000	50140000
chr10	32640000	32680000		chr10	50360000	50400000
chr10	32760000	32800000		chr10	50560000	50600000
chr10	32980000	33020000		chr10	51140000	51180000
chr10	33040000	33080000		chr10	51460000	51500000
chr10	33400000	33440000		chr10	51840000	51880000
chr10	33640000	33680000		chr10	52160000	52200000
chr10	34080000	34120000		chr10	52200000	52240000
chr10	34400000	34440000		chr10	52960000	53000000
chr10	35260000	35300000		chr10	53340000	53380000
chr10	35300000	35340000		chr10	53480000	53520000
chr10	35780000	35820000		chr10	54240000	54280000
chr10	3580000	3620000		chr10	54280000	54320000
chr10	35900000	35940000		chr10	55440000	55480000
chr10	36720000	36760000		chr10	55680000	55720000
chr10	38280000	38320000		chr10	56040000	56080000
chr10	38600000	38640000		chr10	56720000	56760000
chr10	38820000	38860000		chr10	57140000	57180000
chr10	3920000	3960000		chr10	57240000	57280000
chr10	39240000	39280000		chr10	57560000	57600000
chr10	39500000	39540000		chr10	57640000	57680000
chr10	39940000	39980000		chr10	58000000	58040000
chr10	40280000	40320000		chr10	58600000	58640000
chr10	40320000	40360000		chr10	58740000	58780000
chr10	41000000	41040000		chr10	5920000	5960000
chr10	41100000	41140000		chr10	59320000	59360000
chr10	41420000	41460000		chr10	59720000	59760000
chr10	41500000	41540000		chr10	60200000	60240000
chr10	42000000	42040000		chr10	60600000	60640000
chr10	42380000	42420000		chr10	60900000	60940000
chr10	42520000	42560000		chr10	61180000	61220000
chr10	42700000	42740000		chr10	61500000	61540000
chr10	43260000	43300000		chr10	62240000	62280000
chr10	43600000	43640000		chr10	62420000	62460000
chr10	43980000	44020000		chr10	62460000	62500000
chr10	44740000	44780000		chr10	62560000	62600000
chr10	4480000	4520000		chr10	62860000	62900000
chr10	45080000	45120000		chr10	63540000	63580000
chr10	45120000	45160000		chr10	6360000	6400000
chr10	45700000	45740000		chr10	64080000	64120000
chr10	46220000	46260000		chr10	64160000	64200000
chr10	46280000	46320000		chr10	65580000	65620000
chr10	46880000	46920000		chr10	66260000	66300000
chr10	46940000	46980000		chr10	66740000	66780000
chr10	47420000	47460000		chr10	67300000	67340000
chr10	47620000	47660000		chr10	67440000	67480000
chr10	47680000	47720000		chr10	67720000	67760000
chr10	4860000	4900000		chr10	6780000	6820000
chr10	49220000	49260000		chr10	68780000	68820000
chr10	49700000	49740000		chr10	69300000	69340000
chr10	49780000	49820000		chr10	69760000	69800000
chr10	4980000	5020000		chr10	70680000	70720000
chr10	50000000	50040000		chr10	70860000	70900000
chr10	50080000	50120000		chr10	71840000	71880000
chr10	50380000	50420000		chr10	7240000	7280000
chr10	5120000	5160000		chr10	72500000	72540000
chr10	51280000	51320000		chr10	72540000	72580000
chr10	51420000	51460000		chr10	7280000	7320000
chr10	52160000	52200000		chr10	72880000	72920000
chr10	52200000	52240000		chr10	74360000	74400000
chr10	53040000	53080000		chr10	74600000	74640000
chr10	53480000	53520000		chr10	7460000	7500000
chr10	54780000	54820000		chr10	74960000	75000000
chr10	55420000	55460000		chr10	75420000	75460000
chr10	55700000	55740000		chr10	75880000	75920000
chr10	56060000	56100000		chr10	76220000	76260000
chr10	56720000	56760000		chr10	76500000	76540000
chr10	57140000	57180000		chr10	76720000	76760000
chr10	57560000	57600000		chr10	76960000	77000000
chr10	57680000	57720000		chr10	77060000	77100000
chr10	57900000	57940000		chr10	77420000	77460000
chr10	57940000	57980000		chr10	77620000	77660000
chr10	58600000	58640000		chr10	77900000	77940000
chr10	58740000	58780000		chr10	78040000	78080000
chr10	5880000	5920000		chr10	78960000	79000000
chr10	59320000	59360000		chr10	7940000	7980000
chr10	59400000	59440000		chr10	80820000	80860000
chr10	5940000	5980000		chr10	81120000	81160000
chr10	59740000	59780000		chr10	81440000	81480000
chr10	60200000	60240000		chr10	82080000	82120000
chr10	60580000	60620000		chr10	82320000	82360000
chr10	60900000	60940000		chr10	82800000	82840000
chr10	61120000	61160000		chr10	83220000	83260000
chr10	61620000	61660000		chr10	83940000	83980000
chr10	61940000	61980000		chr10	8420000	8460000
chr10	62000000	62040000		chr10	84540000	84580000
chr10	62180000	62220000		chr10	85120000	85160000
chr10	62240000	62280000		chr10	85400000	85440000
chr10	62420000	62460000		chr10	85920000	85960000
chr10	62860000	62900000		chr10	86420000	86460000
chr10	63540000	63580000		chr10	86980000	87020000
chr10	6360000	6400000		chr10	8720000	8760000
chr10	64140000	64180000		chr10	87800000	87840000
chr10	64680000	64720000		chr10	8780000	8820000
chr10	64880000	64920000		chr10	88180000	88220000
chr10	65220000	65260000		chr10	88260000	88300000
chr10	65300000	65340000		chr10	88700000	88740000
chr10	65600000	65640000		chr10	88760000	88800000
chr10	66260000	66300000		chr10	89100000	89140000
chr10	66760000	66800000		chr10	89500000	89540000
chr10	67300000	67340000		chr10	90140000	90180000
chr10	67440000	67480000		chr10	90520000	90560000
chr10	6800000	6840000		chr10	90700000	90740000
chr10	68800000	68840000		chr10	91740000	91780000
chr10	69760000	69800000		chr10	92120000	92160000
chr10	70680000	70720000		chr10	92480000	92520000
chr10	70860000	70900000		chr10	92900000	92940000
chr10	71840000	71880000		chr10	93020000	93060000
chr10	7240000	7280000		chr10	93260000	93300000
chr10	72540000	72580000		chr10	93640000	93680000
chr10	7280000	7320000		chr10	94060000	94100000
chr10	73080000	73120000		chr10	9440000	9480000
chr10	74320000	74360000		chr10	94420000	94460000
chr10	74600000	74640000		chr10	94960000	95000000
chr10	7480000	7520000		chr10	95560000	95600000
chr10	74960000	75000000		chr10	96060000	96100000
chr10	75400000	75440000		chr10	96780000	96820000
chr10	75480000	75520000		chr10	97160000	97200000
chr10	75680000	75720000		chr10	98580000	98620000
chr10	75860000	75900000		chr10	99060000	99100000
chr10	75900000	75940000		chr10	99780000	99820000
chr10	76200000	76240000		chr10	99840000	99880000
chr10	76960000	77000000		chr10	99920000	99960000
chr10	77060000	77100000		chr1	100080000	100120000
chr10	77420000	77460000		chr1	100240000	100280000
chr10	77880000	77920000		chr1	10120000	10160000
chr10	78960000	79000000		chr1	10180000	10220000
chr10	79260000	79300000		chr1	105700000	105740000
chr10	7940000	7980000		chr1	106800000	106840000
chr10	79620000	79660000		chr1	106860000	106900000
chr10	80720000	80760000		chr1	107540000	107580000
chr10	81120000	81160000		chr1	10760000	10800000
chr10	81440000	81480000		chr1	107920000	107960000
chr10	82020000	82060000		chr1	108280000	108320000
chr10	82100000	82140000		chr1	108800000	108840000
chr10	82240000	82280000		chr1	109520000	109560000
chr10	82340000	82380000		chr1	109640000	109680000
chr10	83220000	83260000		chr11	100160000	100200000
chr10	83880000	83920000		chr11	100560000	100600000
chr10	84060000	84100000		chr11	100920000	100960000
chr10	8420000	8460000		chr1	110140000	110180000
chr10	84560000	84600000		chr11	101480000	101520000
chr10	85120000	85160000		chr11	101840000	101880000
chr10	85320000	85360000		chr11	102120000	102160000
chr10	85460000	85500000		chr11	102280000	102320000
chr10	85920000	85960000		chr11	102560000	102600000
chr10	86440000	86480000		chr11	102720000	102760000
chr10	8680000	8720000		chr11	102940000	102980000
chr10	86980000	87020000		chr11	103180000	103220000
chr10	87780000	87820000		chr11	103780000	103820000
chr10	87880000	87920000		chr11	104120000	104160000
chr10	8800000	8840000		chr11	104340000	104380000
chr10	88180000	88220000		chr11	105020000	105060000
chr10	88280000	88320000		chr1	110560000	110600000
chr10	88740000	88780000		chr11	105760000	105800000
chr10	88820000	88860000		chr11	106120000	106160000
chr10	89400000	89440000		chr1	110620000	110660000
chr10	89520000	89560000		chr11	106480000	106520000
chr10	90160000	90200000		chr11	106620000	106660000
chr10	90500000	90540000		chr11	106860000	106900000
chr10	90660000	90700000		chr11	106980000	107020000
chr10	92460000	92500000		chr11	107320000	107360000
chr10	93260000	93300000		chr11	107840000	107880000
chr10	93640000	93680000		chr11	108280000	108320000
chr10	94420000	94460000		chr11	10840000	10880000
chr10	9480000	9520000		chr11	109060000	109100000
chr10	94960000	95000000		chr11	109480000	109520000
chr10	95540000	95580000		chr11	109720000	109760000
chr10	96060000	96100000		chr11	110180000	110220000
chr10	96780000	96820000		chr11	110340000	110380000
chr10	97160000	97200000		chr11	111380000	111420000
chr10	98540000	98580000		chr11	11240000	11280000
chr10	99080000	99120000		chr11	112620000	112660000
chr10	99780000	99820000		chr11	113020000	113060000
chr10	99840000	99880000		chr11	113520000	113560000
chr10	99940000	99980000		chr11	113680000	113720000
chr1	100080000	100120000		chr1	11140000	11180000
chr1	100380000	100420000		chr11	114500000	114540000
chr1	100500000	100540000		chr11	114860000	114900000
chr1	100780000	100820000		chr11	114920000	114960000
chr1	100840000	100880000		chr11	115020000	115060000
chr1	100960000	101000000		chr11	11540000	11580000
chr1	101340000	101380000		chr11	115560000	115600000
chr1	10140000	10180000		chr11	115740000	115780000
chr1	101720000	101760000		chr1	111580000	111620000
chr1	101840000	101880000		chr11	115860000	115900000
chr1	102260000	102300000		chr1	111620000	111660000
chr1	102660000	102700000		chr11	116380000	116420000
chr1	102840000	102880000		chr11	116480000	116520000
chr1	103680000	103720000		chr11	116580000	116620000
chr1	103860000	103900000		chr11	11660000	11700000
chr1	104000000	104040000		chr11	116700000	116740000
chr1	104280000	104320000		chr1	111680000	111720000
chr1	105000000	105040000		chr11	116900000	116940000
chr1	105300000	105340000		chr11	117220000	117260000
chr1	105400000	105440000		chr11	117620000	117660000
chr1	105780000	105820000		chr11	117680000	117720000
chr1	105900000	105940000		chr11	118120000	118160000
chr1	106160000	106200000		chr11	118260000	118300000
chr1	106360000	106400000		chr11	118820000	118860000
chr1	106480000	106520000		chr11	119300000	119340000
chr1	106840000	106880000		chr11	119780000	119820000
chr1	10720000	10760000		chr11	119960000	120000000
chr1	107520000	107560000		chr11	120220000	120260000
chr1	107940000	107980000		chr11	120660000	120700000
chr1	108280000	108320000		chr11	121080000	121120000
chr1	108780000	108820000		chr11	121840000	121880000
chr1	109500000	109540000		chr11	12440000	12480000
chr11	100160000	100200000		chr1	113520000	113560000
chr11	100940000	100980000		chr1	114360000	114400000
chr11	101040000	101080000		chr1	11560000	11600000
chr11	101400000	101440000		chr1	116200000	116240000
chr11	10180000	10220000		chr1	116260000	116300000
chr11	101900000	101940000		chr11	16300000	16340000
chr11	101980000	102020000		chr11	16360000	16400000
chr11	102140000	102180000		chr11	16840000	16880000
chr11	102320000	102360000		chr11	17140000	17180000
chr11	10240000	10280000		chr11	18060000	18100000
chr11	102540000	102580000		chr11	18080000	18120000
chr11	102660000	102700000		chr1	118340000	118380000
chr1	110280000	110320000		chr1	118460000	118500000
chr11	103180000	103220000		chr1	118520000	118560000
chr1	110340000	110380000		chr1	118540000	118580000
chr11	103800000	103840000		chr1	118580000	118620000
chr11	104140000	104180000		chr1	118660000	118700000
chr11	10420000	10460000		chr1	118960000	119000000
chr11	104340000	104380000		chr1	119380000	119420000
chr1	110500000	110540000		chr1	119660000	119700000
chr11	105060000	105100000		chr1	119680000	119720000
chr11	105760000	105800000		chr11	19680000	19720000
chr11	106100000	106140000		chr11	20000000	20040000
chr11	106240000	106280000		chr1	120180000	120220000
chr1	110660000	110700000		chr11	20300000	20340000
chr11	106620000	106660000		chr1	120400000	120440000
chr11	107020000	107060000		chr11	20620000	20660000
chr11	107340000	107380000		chr1	120640000	120680000
chr11	10760000	10800000		chr1	120960000	121000000
chr1	110780000	110820000		chr1	121360000	121400000
chr11	107840000	107880000		chr11	21360000	21400000
chr11	108280000	108320000		chr11	21420000	21460000
chr11	10840000	10880000		chr1	121820000	121860000
chr11	109080000	109120000		chr1	122020000	122060000
chr1	110920000	110960000		chr11	22040000	22080000
chr11	109460000	109500000		chr1	122440000	122480000
chr11	109720000	109760000		chr11	22500000	22540000
chr11	110120000	110160000		chr11	22860000	22900000
chr11	110360000	110400000		chr1	123060000	123100000
chr1	111040000	111080000		chr11	23180000	23220000
chr11	111360000	111400000		chr1	123460000	123500000
chr11	11140000	11180000		chr11	23540000	23580000
chr1	111260000	111300000		chr11	23880000	23920000
chr11	11260000	11300000		chr1	124520000	124560000
chr11	112620000	112660000		chr1	124600000	124640000
chr11	113020000	113060000		chr1	124620000	124660000
chr11	113500000	113540000		chr1	125300000	125340000
chr11	113700000	113740000		chr1	126560000	126600000
chr1	11140000	11180000		chr11	26920000	26960000
chr11	114480000	114520000		chr11	27020000	27060000
chr11	114860000	114900000		chr1	127200000	127240000
chr11	114880000	114920000		chr1	127240000	127280000
chr11	115200000	115240000		chr11	27720000	27760000
chr11	115400000	115440000		chr11	27800000	27840000
chr11	11540000	11580000		chr1	12820000	12860000
chr11	115560000	115600000		chr1	128280000	128320000
chr11	115740000	115780000		chr11	28480000	28520000
chr11	115860000	115900000		chr11	28560000	28600000
chr1	111620000	111660000		chr11	28840000	28880000
chr11	116340000	116380000		chr11	28860000	28900000
chr11	116480000	116520000		chr1	128880000	128920000
chr11	116580000	116620000		chr11	29060000	29100000
chr11	116600000	116640000		chr1	129360000	129400000
chr11	116700000	116740000		chr11	29400000	29440000
chr1	111680000	111720000		chr1	129660000	129700000
chr11	11680000	11720000		chr11	2980000	3020000
chr11	116900000	116940000		chr1	130160000	130200000
chr11	117220000	117260000		chr11	30540000	30580000
chr11	117680000	117720000		chr1	130760000	130800000
chr11	118120000	118160000		chr11	3080000	3120000
chr11	118260000	118300000		chr11	31120000	31160000
chr11	11860000	11900000		chr1	131260000	131300000
chr1	111880000	111920000		chr1	131320000	131360000
chr11	118820000	118860000		chr11	31520000	31560000
chr11	119180000	119220000		chr1	131720000	131760000
chr11	119340000	119380000		chr11	32020000	32060000
chr11	119760000	119800000		chr11	32200000	32240000
chr11	119940000	119980000		chr1	132240000	132280000
chr1	112020000	112060000		chr1	132360000	132400000
chr11	120300000	120340000		chr11	32600000	32640000
chr11	120660000	120700000		chr1	132960000	133000000
chr11	121080000	121120000		chr11	3300000	3340000
chr1	112180000	112220000		chr11	33040000	33080000
chr11	121840000	121880000		chr1	133160000	133200000
chr1	112280000	112320000		chr1	133480000	133520000
chr11	12500000	12540000		chr1	133580000	133620000
chr1	112520000	112560000		chr1	133780000	133820000
chr1	112560000	112600000		chr11	33820000	33860000
chr1	11260000	11300000		chr1	134400000	134440000
chr11	12660000	12700000		chr11	34420000	34460000
chr11	12700000	12740000		chr11	34460000	34500000
chr1	112980000	113020000		chr11	34620000	34660000
chr11	13000000	13040000		chr1	134900000	134940000
chr11	13120000	13160000		chr1	135000000	135040000
chr1	113160000	113200000		chr11	35480000	35520000
chr1	113500000	113540000		chr1	135500000	135540000
chr11	13540000	13580000		chr11	35820000	35860000
chr11	13660000	13700000		chr1	136000000	136040000
chr11	13780000	13820000		chr1	136220000	136260000
chr11	14100000	14140000		chr11	36340000	36380000
chr11	14160000	14200000		chr1	136380000	136420000
chr1	114320000	114360000		chr11	36380000	36420000
chr1	114360000	114400000		chr1	136780000	136820000
chr1	114500000	114540000		chr1	13680000	13720000
chr11	14780000	14820000		chr1	136840000	136880000
chr11	14820000	14860000		chr1	137020000	137060000
chr11	14900000	14940000		chr1	13720000	13760000
chr11	15160000	15200000		chr1	137280000	137320000
chr11	15320000	15360000		chr1	137720000	137760000
chr11	15420000	15460000		chr1	138020000	138060000
chr1	115520000	115560000		chr1	138400000	138440000
chr11	15600000	15640000		chr11	3860000	3900000
chr1	11560000	11600000		chr1	138620000	138660000
chr1	115620000	115660000		chr11	38700000	38740000
chr1	115680000	115720000		chr1	139160000	139200000
chr11	15820000	15860000		chr11	39300000	39340000
chr11	15880000	15920000		chr11	39340000	39380000
chr1	115920000	115960000		chr1	139960000	140000000
chr1	116260000	116300000		chr11	40540000	40580000
chr1	116320000	116360000		chr1	140700000	140740000
chr11	16360000	16400000		chr11	4100000	4140000
chr1	116760000	116800000		chr1	141300000	141340000
chr11	16840000	16880000		chr1	141360000	141400000
chr11	17160000	17200000		chr1	142020000	142060000
chr1	117500000	117540000		chr1	142520000	142560000
chr1	117880000	117920000		chr11	43220000	43260000
chr1	117960000	118000000		chr11	43540000	43580000
chr1	118080000	118120000		chr11	44340000	44380000
chr1	118160000	118200000		chr11	44380000	44420000
chr1	118360000	118400000		chr1	144640000	144680000
chr1	118520000	118560000		chr1	144740000	144780000
chr1	118540000	118580000		chr1	145440000	145480000
chr1	118820000	118860000		chr1	145520000	145560000
chr1	119000000	119040000		chr11	45720000	45760000
chr1	119220000	119260000		chr11	46060000	46100000
chr1	119440000	119480000		chr1	146220000	146260000
chr1	119660000	119700000		chr11	46360000	46400000
chr1	119680000	119720000		chr11	46460000	46500000
chr11	19680000	19720000		chr11	46600000	46640000
chr11	20000000	20040000		chr1	14700000	14740000
chr11	20080000	20120000		chr11	47520000	47560000
chr1	120140000	120180000		chr11	4780000	4820000
chr1	120180000	120220000		chr11	48560000	48600000
chr1	120380000	120420000		chr11	48760000	48800000
chr11	20620000	20660000		chr11	48840000	48880000
chr1	120640000	120680000		chr11	48920000	48960000
chr1	120960000	121000000		chr11	49380000	49420000
chr1	12100000	12140000		chr1	14960000	15000000
chr1	121360000	121400000		chr11	49780000	49820000
chr11	21360000	21400000		chr11	4980000	5020000
chr11	21460000	21500000		chr11	49900000	49940000
chr1	122040000	122080000		chr11	50180000	50220000
chr11	22100000	22140000		chr11	50640000	50680000
chr1	122440000	122480000		chr1	151060000	151100000
chr11	22500000	22540000		chr11	51380000	51420000
chr11	22840000	22880000		chr11	51480000	51520000
chr1	123060000	123100000		chr1	151640000	151680000
chr11	23200000	23240000		chr11	52040000	52080000
chr1	123460000	123500000		chr11	52200000	52240000
chr11	23500000	23540000		chr1	152220000	152260000
chr1	123680000	123720000		chr1	152840000	152880000
chr11	23880000	23920000		chr11	53060000	53100000
chr1	124160000	124200000		chr11	53220000	53260000
chr1	124320000	124360000		chr1	153260000	153300000
chr1	124520000	124560000		chr11	53500000	53540000
chr1	124600000	124640000		chr1	153640000	153680000
chr1	124620000	124660000		chr11	53700000	53740000
chr11	24860000	24900000		chr11	54080000	54120000
chr1	124900000	124940000		chr1	154240000	154280000
chr1	124960000	125000000		chr11	54320000	54360000
chr1	125100000	125140000		chr11	54480000	54520000
chr11	25160000	25200000		chr1	154600000	154640000
chr1	125340000	125380000		chr11	54660000	54700000
chr1	125420000	125460000		chr11	54860000	54900000
chr1	125500000	125540000		chr1	155280000	155320000
chr1	125600000	125640000		chr11	55300000	55340000
chr11	25720000	25760000		chr1	155600000	155640000
chr1	125900000	125940000		chr1	155680000	155720000
chr1	126360000	126400000		chr1	15580000	15620000
chr1	126520000	126560000		chr11	55900000	55940000
chr11	26540000	26580000		chr1	156040000	156080000
chr1	126580000	126620000		chr11	5640000	5680000
chr11	26860000	26900000		chr1	156580000	156620000
chr11	27080000	27120000		chr1	156840000	156880000
chr1	127240000	127280000		chr1	157060000	157100000
chr1	127280000	127320000		chr11	57260000	57300000
chr1	127380000	127420000		chr1	157400000	157440000
chr1	127460000	127500000		chr11	57580000	57620000
chr11	27700000	27740000		chr11	57740000	57780000
chr11	27740000	27780000		chr1	157860000	157900000
chr11	27800000	27840000		chr1	157940000	157980000
chr1	12800000	12840000		chr11	5800000	5840000
chr11	28240000	28280000		chr11	58020000	58060000
chr1	128460000	128500000		chr1	158080000	158120000
chr11	28500000	28540000		chr1	158600000	158640000
chr11	28560000	28600000		chr11	58640000	58680000
chr11	28840000	28880000		chr11	58700000	58740000
chr11	28860000	28900000		chr11	59000000	59040000
chr1	128880000	128920000		chr11	59300000	59340000
chr11	29060000	29100000		chr1	159460000	159500000
chr1	129360000	129400000		chr11	59640000	59680000
chr11	29420000	29460000		chr11	59880000	59920000
chr1	129700000	129740000		chr11	60260000	60300000
chr11	2980000	3020000		chr11	60340000	60380000
chr11	30000000	30040000		chr11	60400000	60440000
chr1	130200000	130240000		chr11	60500000	60540000
chr1	130720000	130760000		chr1	160560000	160600000
chr11	30740000	30780000		chr1	16060000	16100000
chr1	13120000	13160000		chr11	60680000	60720000
chr11	31520000	31560000		chr11	60900000	60940000
chr1	131720000	131760000		chr1	161100000	161140000
chr11	32040000	32080000		chr11	61560000	61600000
chr11	32200000	32240000		chr11	61700000	61740000
chr1	132260000	132300000		chr11	62100000	62140000
chr11	32600000	32640000		chr1	162120000	162160000
chr1	132960000	133000000		chr11	62520000	62560000
chr11	3300000	3340000		chr1	162640000	162680000
chr11	33040000	33080000		chr11	6280000	6320000
chr1	133160000	133200000		chr1	162980000	163020000
chr11	33600000	33640000		chr11	63000000	63040000
chr1	133780000	133820000		chr1	163100000	163140000
chr11	33800000	33840000		chr1	163660000	163700000
chr1	134000000	134040000		chr1	163880000	163920000
chr11	34160000	34200000		chr1	16400000	16440000
chr1	134400000	134440000		chr1	164260000	164300000
chr11	34420000	34460000		chr1	164480000	164520000
chr11	34460000	34500000		chr1	164760000	164800000
chr1	134480000	134520000		chr11	64780000	64820000
chr11	34620000	34660000		chr1	165000000	165040000
chr1	134900000	134940000		chr1	16500000	16540000
chr1	135500000	135540000		chr11	65480000	65520000
chr11	35680000	35720000		chr11	65600000	65640000
chr11	35800000	35840000		chr1	165840000	165880000
chr1	136000000	136040000		chr1	166220000	166260000
chr1	136220000	136260000		chr11	6660000	6700000
chr11	36380000	36420000		chr11	66680000	66720000
chr11	36580000	36620000		chr11	66820000	66860000
chr11	36720000	36760000		chr11	66900000	66940000
chr1	137020000	137060000		chr1	167100000	167140000
chr11	37160000	37200000		chr11	67160000	67200000
chr1	13720000	13760000		chr11	67580000	67620000
chr1	137240000	137280000		chr1	167660000	167700000
chr11	37340000	37380000		chr11	67760000	67800000
chr1	13760000	13800000		chr1	168080000	168120000
chr11	37640000	37680000		chr11	68220000	68260000
chr1	137720000	137760000		chr1	168320000	168360000
chr1	137820000	137860000		chr11	68840000	68880000
chr11	38000000	38040000		chr11	68920000	68960000
chr11	38140000	38180000		chr1	169120000	169160000
chr1	138400000	138440000		chr1	169260000	169300000
chr11	38540000	38580000		chr11	69420000	69460000
chr1	138620000	138660000		chr11	69800000	69840000
chr11	38780000	38820000		chr1	169840000	169880000
chr11	39020000	39060000		chr11	70040000	70080000
chr11	39060000	39100000		chr11	7040000	7080000
chr1	139100000	139140000		chr1	170520000	170560000
chr1	139160000	139200000		chr1	170540000	170580000
chr11	39240000	39280000		chr11	70860000	70900000
chr11	39360000	39400000		chr11	70960000	71000000
chr11	39940000	39980000		chr11	71100000	71140000
chr1	139980000	140020000		chr1	17120000	17160000
chr11	4000000	4040000		chr1	171400000	171440000
chr11	40520000	40560000		chr1	171840000	171880000
chr1	140680000	140720000		chr11	71840000	71880000
chr1	141040000	141080000		chr1	171880000	171920000
chr1	141320000	141360000		chr11	71980000	72020000
chr11	41860000	41900000		chr1	172120000	172160000
chr11	41960000	42000000		chr11	72360000	72400000
chr1	142040000	142080000		chr1	172540000	172580000
chr1	142520000	142560000		chr1	172800000	172840000
chr1	142580000	142620000		chr11	72880000	72920000
chr1	142800000	142840000		chr11	72980000	73020000
chr11	43220000	43260000		chr1	173420000	173460000
chr1	143380000	143420000		chr1	173920000	173960000
chr11	43560000	43600000		chr11	74160000	74200000
chr1	143600000	143640000		chr1	174300000	174340000
chr1	143740000	143780000		chr1	174420000	174460000
chr1	144180000	144220000		chr11	74420000	74460000
chr11	44260000	44300000		chr11	74680000	74720000
chr1	144280000	144320000		chr11	74720000	74760000
chr11	44380000	44420000		chr11	75100000	75140000
chr1	144540000	144580000		chr1	175340000	175380000
chr1	144720000	144760000		chr11	75500000	75540000
chr1	145540000	145580000		chr11	75860000	75900000
chr11	45700000	45740000		chr11	75980000	76020000
chr11	46060000	46100000		chr1	176220000	176260000
chr1	146220000	146260000		chr11	76220000	76260000
chr11	46460000	46500000		chr1	176240000	176280000
chr1	146580000	146620000		chr1	176400000	176440000
chr11	46700000	46740000		chr11	76540000	76580000
chr1	14700000	14740000		chr1	17660000	17700000
chr1	147180000	147220000		chr11	76880000	76920000
chr11	47460000	47500000		chr1	176960000	177000000
chr11	4780000	4820000		chr11	77300000	77340000
chr11	48000000	48040000		chr11	77420000	77460000
chr11	48560000	48600000		chr1	177540000	177580000
chr11	48740000	48780000		chr11	77620000	77660000
chr11	48840000	48880000		chr1	177840000	177880000
chr11	48920000	48960000		chr11	78280000	78320000
chr11	49360000	49400000		chr1	178600000	178640000
chr11	4940000	4980000		chr11	78620000	78660000
chr1	14960000	15000000		chr11	78760000	78800000
chr11	49760000	49800000		chr1	178780000	178820000
chr11	49900000	49940000		chr1	179120000	179160000
chr11	50180000	50220000		chr1	179180000	179220000
chr1	150440000	150480000		chr11	79220000	79260000
chr11	50640000	50680000		chr11	79380000	79420000
chr11	51060000	51100000		chr11	79480000	79520000
chr1	151080000	151120000		chr1	179620000	179660000
chr11	51380000	51420000		chr1	179720000	179760000
chr11	51480000	51520000		chr11	79780000	79820000
chr1	151640000	151680000		chr1	180040000	180080000
chr1	152200000	152240000		chr11	80180000	80220000
chr11	52200000	52240000		chr1	180420000	180460000
chr1	152840000	152880000		chr11	80480000	80520000
chr11	53060000	53100000		chr11	80640000	80680000
chr1	153260000	153300000		chr1	18100000	18140000
chr11	53560000	53600000		chr1	181060000	181100000
chr11	5360000	5400000		chr1	181400000	181440000
chr1	153620000	153660000		chr11	81400000	81440000
chr11	53700000	53740000		chr1	181720000	181760000
chr1	154160000	154200000		chr1	18180000	18220000
chr1	154300000	154340000		chr11	82000000	82040000
chr11	54340000	54380000		chr1	182160000	182200000
chr1	154600000	154640000		chr1	182340000	182380000
chr11	54720000	54760000		chr11	82540000	82580000
chr11	54840000	54880000		chr11	82700000	82740000
chr1	155260000	155300000		chr1	182720000	182760000
chr11	55300000	55340000		chr11	82920000	82960000
chr1	155320000	155360000		chr11	82960000	83000000
chr1	155660000	155700000		chr11	8300000	8340000
chr11	55900000	55940000		chr11	83080000	83120000
chr1	156080000	156120000		chr1	183140000	183180000
[truncated: 6,420 more rows]

## Sheet: Insulation score
Table S9.Analysis of the effect of ActD treatment on 3D genome
[truncated: 7,103 more rows]
